# Supplementary material for: Taxonomic and genomic attributes of oligotrophic soil bacteria
Source: ISME Commun. 2024 Jun 12;4(1):ycae081. doi: 10.1093/ismeco/ycae081 (PMC11234899; doi:10.1093/ismeco/ycae081)
Supplement: Dataset_S2-Oligotrophy-ISMECommunications_ycae081 [file dataset_s2-oligotrophy-ismecommunications_ycae081.xlsx]

## Sheet: A. Soil Profile
ASV ID	taxonomy	More Abundant in	p val
ASV_1202	Bacteria; Acidobacteriota; Acidobacteriae; Acidobacteriales; NA; NA; ASV_1202	Subsurface Soils	0.0164233
ASV_3963	Bacteria; Acidobacteriota; Acidobacteriae; Acidobacteriales; NA; NA; ASV_3963	Subsurface Soils	0.0372611
ASV_421	Bacteria; Acidobacteriota; Acidobacteriae; Acidobacteriales; NA; NA; ASV_421	Subsurface Soils	0.0429618
ASV_956	Bacteria; Acidobacteriota; Acidobacteriae; Acidobacteriales; NA; NA; ASV_956	Subsurface Soils	0.0041856
ASV_2979	Bacteria; Acidobacteriota; Acidobacteriae; Bryobacterales; Bryobacteraceae; Bryobacter; ASV_2979	Subsurface Soils	0.0248676
ASV_7603	Bacteria; Acidobacteriota; Acidobacteriae; Bryobacterales; Bryobacteraceae; Bryobacter; ASV_7603	Subsurface Soils	0.0395147
ASV_5697	Bacteria; Acidobacteriota; Acidobacteriae; Solibacterales; Solibacteraceae; Candidatus Solibacter; ASV_5697	Subsurface Soils	0.0151058
ASV_2844	Bacteria; Acidobacteriota; Acidobacteriae; Subgroup 13; NA; NA; ASV_2844	Subsurface Soils	0.00744474
ASV_3815	Bacteria; Acidobacteriota; Acidobacteriae; Subgroup 13; NA; NA; ASV_3815	Subsurface Soils	0.0395147
ASV_6225	Bacteria; Acidobacteriota; Acidobacteriae; Subgroup 13; NA; NA; ASV_6225	Subsurface Soils	0.0314038
ASV_754	Bacteria; Acidobacteriota; Acidobacteriae; Subgroup 13; NA; NA; ASV_754	Subsurface Soils	0.00660616
ASV_1710	Bacteria; Acidobacteriota; Acidobacteriae; Subgroup 15; NA; NA; ASV_1710	Subsurface Soils	0.0268998
ASV_12527	Bacteria; Acidobacteriota; Acidobacteriae; Subgroup 2; NA; NA; ASV_12527	Subsurface Soils	0.0335476
ASV_235	Bacteria; Acidobacteriota; Acidobacteriae; Subgroup 2; NA; NA; ASV_235	Subsurface Soils	0.0268067
ASV_785	Bacteria; Acidobacteriota; Acidobacteriae; Subgroup 2; NA; NA; ASV_785	Subsurface Soils	0.0251307
ASV_15046	Bacteria; Acidobacteriota; AT-s3-28; NA; NA; NA; ASV_15046	Subsurface Soils	0.0416155
ASV_207	Bacteria; Acidobacteriota; Blastocatellia; Pyrinomonadales; Pyrinomonadaceae; RB41; ASV_207	Subsurface Soils	0.0306934
ASV_384	Bacteria; Acidobacteriota; Blastocatellia; Pyrinomonadales; Pyrinomonadaceae; RB41; ASV_384	Subsurface Soils	0.0481461
ASV_1757	Bacteria; Acidobacteriota; Holophagae; Subgroup 7; NA; NA; ASV_1757	Subsurface Soils	0.0206764
ASV_2042	Bacteria; Acidobacteriota; Holophagae; Subgroup 7; NA; NA; ASV_2042	Subsurface Soils	0.0080785
ASV_4777	Bacteria; Acidobacteriota; Holophagae; Subgroup 7; NA; NA; ASV_4777	Subsurface Soils	0.0381108
ASV_600	Bacteria; Acidobacteriota; Holophagae; Subgroup 7; NA; NA; ASV_600	Subsurface Soils	0.00181125
ASV_667	Bacteria; Acidobacteriota; Holophagae; Subgroup 7; NA; NA; ASV_667	Subsurface Soils	0.0393162
ASV_94	Bacteria; Acidobacteriota; Holophagae; Subgroup 7; NA; NA; ASV_94	Subsurface Soils	0.0227141
ASV_2742	Bacteria; Acidobacteriota; Subgroup 22; NA; NA; NA; ASV_2742	Subsurface Soils	0.0342883
ASV_7340	Bacteria; Acidobacteriota; Subgroup 22; NA; NA; NA; ASV_7340	Subsurface Soils	0.0412454
ASV_2316	Bacteria; Acidobacteriota; Subgroup 5; NA; NA; NA; ASV_2316	Subsurface Soils	0.0275291
ASV_3393	Bacteria; Acidobacteriota; Subgroup 5; NA; NA; NA; ASV_3393	Subsurface Soils	0.0277842
ASV_4275	Bacteria; Acidobacteriota; Vicinamibacteria; Subgroup 17; NA; NA; ASV_4275	Subsurface Soils	0.00451347
ASV_2017	Bacteria; Acidobacteriota; Vicinamibacteria; Vicinamibacterales; NA; NA; ASV_2017	Subsurface Soils	0.0145064
ASV_2994	Bacteria; Acidobacteriota; Vicinamibacteria; Vicinamibacterales; NA; NA; ASV_2994	Subsurface Soils	0.0381523
ASV_3339	Bacteria; Actinobacteriota; Acidimicrobiia; IMCC26256; NA; NA; ASV_3339	Subsurface Soils	0.0396764
ASV_6702	Bacteria; Actinobacteriota; Acidimicrobiia; IMCC26256; NA; NA; ASV_6702	Subsurface Soils	0.0421521
ASV_8372	Bacteria; Actinobacteriota; Acidimicrobiia; IMCC26256; NA; NA; ASV_8372	Subsurface Soils	0.0432672
ASV_2437	Bacteria; Actinobacteriota; Acidimicrobiia; NA; NA; NA; ASV_2437	Subsurface Soils	0.0372611
ASV_6567	Bacteria; Actinobacteriota; Acidimicrobiia; NA; NA; NA; ASV_6567	Subsurface Soils	0.0299895
ASV_14316	Bacteria; Actinobacteriota; Actinobacteria; Frankiales; Acidothermaceae; Acidothermus; ASV_14316	Subsurface Soils	0.0236111
ASV_1225	Bacteria; Actinobacteriota; Actinobacteria; Frankiales; Frankiaceae; Jatrophihabitans; ASV_1225	Subsurface Soils	0.0163303
ASV_8957	Bacteria; Actinobacteriota; Actinobacteria; Kineosporiales; Kineosporiaceae; Angustibacter; ASV_8957	Subsurface Soils	0.0041856
ASV_13747	Bacteria; Actinobacteriota; Actinobacteria; Micromonosporales; Micromonosporaceae; NA; ASV_13747	Subsurface Soils	0.0219666
ASV_8000	Bacteria; Actinobacteriota; Actinobacteria; NA; NA; NA; ASV_8000	Subsurface Soils	0.0372611
ASV_11526	Bacteria; Actinobacteriota; Actinobacteria; Propionibacteriales; Nocardioidaceae; Nocardioides; ASV_11526	Subsurface Soils	0.00882324
ASV_1231	Bacteria; Actinobacteriota; MB-A2-108; NA; NA; NA; ASV_1231	Subsurface Soils	0.0421521
ASV_1954	Bacteria; Actinobacteriota; Thermoleophilia; Gaiellales; Gaiellaceae; Gaiella; ASV_1954	Subsurface Soils	0.00587432
ASV_14700	Bacteria; Actinobacteriota; Thermoleophilia; Gaiellales; NA; NA; ASV_14700	Subsurface Soils	0.0165368
ASV_2230	Bacteria; Actinobacteriota; Thermoleophilia; Gaiellales; NA; NA; ASV_2230	Subsurface Soils	0.0292692
ASV_4827	Bacteria; Actinobacteriota; Thermoleophilia; Gaiellales; NA; NA; ASV_4827	Subsurface Soils	0.0227953
ASV_9122	Bacteria; Actinobacteriota; Thermoleophilia; Solirubrobacterales; 67-14; NA; ASV_9122	Subsurface Soils	0.0388576
ASV_16061	Bacteria; Actinobacteriota; Thermoleophilia; Solirubrobacterales; Solirubrobacteraceae; NA; ASV_16061	Subsurface Soils	0.0335476
ASV_10819	Bacteria; Armatimonadota; NA; NA; NA; NA; ASV_10819	Subsurface Soils	0.0480946
ASV_6951	Bacteria; Armatimonadota; NA; NA; NA; NA; ASV_6951	Subsurface Soils	0.0448117
ASV_7062	Bacteria; Armatimonadota; NA; NA; NA; NA; ASV_7062	Subsurface Soils	0.0335476
ASV_1670	Bacteria; Bacteroidota; Bacteroidia; Sphingobacteriales; env.OPS 17; NA; ASV_1670	Subsurface Soils	0.0420403
ASV_1576	Bacteria; Bacteroidota; Kryptonia; Kryptoniales; BSV26; NA; ASV_1576	Subsurface Soils	0.0234541
ASV_4093	Bacteria; Bdellovibrionota; Oligoflexia; 0319-6G20; NA; NA; ASV_4093	Subsurface Soils	0.0243529
ASV_1	Bacteria; Chloroflexi; AD3; NA; NA; NA; ASV_1	Subsurface Soils	0.005635
ASV_1317	Bacteria; Chloroflexi; AD3; NA; NA; NA; ASV_1317	Subsurface Soils	0.0403758
ASV_141	Bacteria; Chloroflexi; AD3; NA; NA; NA; ASV_141	Subsurface Soils	0.0365106
ASV_1729	Bacteria; Chloroflexi; AD3; NA; NA; NA; ASV_1729	Subsurface Soils	0.0358235
ASV_195	Bacteria; Chloroflexi; AD3; NA; NA; NA; ASV_195	Subsurface Soils	0.0340904
ASV_23	Bacteria; Chloroflexi; AD3; NA; NA; NA; ASV_23	Subsurface Soils	0.0393834
ASV_37	Bacteria; Chloroflexi; AD3; NA; NA; NA; ASV_37	Subsurface Soils	0.0451477
ASV_3918	Bacteria; Chloroflexi; AD3; NA; NA; NA; ASV_3918	Subsurface Soils	0.00265576
ASV_4317	Bacteria; Chloroflexi; AD3; NA; NA; NA; ASV_4317	Subsurface Soils	0.0480946
ASV_5021	Bacteria; Chloroflexi; AD3; NA; NA; NA; ASV_5021	Subsurface Soils	0.0291466
ASV_747	Bacteria; Chloroflexi; AD3; NA; NA; NA; ASV_747	Subsurface Soils	0.015575
ASV_9633	Bacteria; Chloroflexi; AD3; NA; NA; NA; ASV_9633	Subsurface Soils	0.0358765
ASV_4014	Bacteria; Chloroflexi; Anaerolineae; NA; NA; NA; ASV_4014	Subsurface Soils	0.0180027
ASV_13840	Bacteria; Chloroflexi; Dehalococcoidia; S085; NA; NA; ASV_13840	Subsurface Soils	0.0480946
ASV_2109	Bacteria; Chloroflexi; Dehalococcoidia; S085; NA; NA; ASV_2109	Subsurface Soils	0.0030153
ASV_253	Bacteria; Chloroflexi; Dehalococcoidia; S085; NA; NA; ASV_253	Subsurface Soils	0.00630747
ASV_3068	Bacteria; Chloroflexi; Dehalococcoidia; S085; NA; NA; ASV_3068	Subsurface Soils	0.0135653
ASV_522	Bacteria; Chloroflexi; Dehalococcoidia; S085; NA; NA; ASV_522	Subsurface Soils	0.0457131
ASV_14158	Bacteria; Chloroflexi; Dehalococcoidia; SAR202 clade; NA; NA; ASV_14158	Subsurface Soils	0.0372611
ASV_1691	Bacteria; Chloroflexi; Gitt-GS-136; NA; NA; NA; ASV_1691	Subsurface Soils	0.00833049
ASV_6592	Bacteria; Chloroflexi; JG30-KF-CM66; NA; NA; NA; ASV_6592	Subsurface Soils	0.0487059
ASV_8457	Bacteria; Chloroflexi; JG30-KF-CM66; NA; NA; NA; ASV_8457	Subsurface Soils	0.0498912
ASV_9459	Bacteria; Chloroflexi; JG30-KF-CM66; NA; NA; NA; ASV_9459	Subsurface Soils	0.0338442
ASV_2352	Bacteria; Chloroflexi; KD4-96; NA; NA; NA; ASV_2352	Subsurface Soils	0.013788
ASV_6522	Bacteria; Chloroflexi; KD4-96; NA; NA; NA; ASV_6522	Subsurface Soils	0.0135653
ASV_15863	Bacteria; Chloroflexi; NA; NA; NA; NA; ASV_15863	Subsurface Soils	0.024798
ASV_3749	Bacteria; Chloroflexi; P2-11E; NA; NA; NA; ASV_3749	Subsurface Soils	0.0365106
ASV_515	Bacteria; Chloroflexi; P2-11E; NA; NA; NA; ASV_515	Subsurface Soils	0.0183876
ASV_1252	Bacteria; Chloroflexi; TK10; NA; NA; NA; ASV_1252	Subsurface Soils	0.00383779
ASV_5486	Bacteria; Dadabacteria; Dadabacteriia; Dadabacteriales; NA; NA; ASV_5486	Subsurface Soils	0.0358765
ASV_13152	Bacteria; Dependentiae; Babeliae; Babeliales; Vermiphilaceae; NA; ASV_13152	Subsurface Soils	0.0480946
ASV_931	Bacteria; Desulfobacterota; NA; NA; NA; NA; ASV_931	Subsurface Soils	0.00168765
ASV_1223	Bacteria; Entotheonellaeota; Entotheonellia; Entotheonellales; Entotheonellaceae; NA; ASV_1223	Subsurface Soils	0.00150434
ASV_6521	Bacteria; Entotheonellaeota; Entotheonellia; Entotheonellales; Entotheonellaceae; NA; ASV_6521	Subsurface Soils	0.0335476
ASV_7934	Bacteria; FCPU426; NA; NA; NA; NA; ASV_7934	Subsurface Soils	0.0146145
ASV_5222	Bacteria; Firmicutes; Bacilli; Paenibacillales; Paenibacillaceae; Paenibacillus; ASV_5222	Subsurface Soils	0.0251766
ASV_6294	Bacteria; Firmicutes; Bacilli; Paenibacillales; Paenibacillaceae; Paenibacillus; ASV_6294	Subsurface Soils	0.00639121
ASV_963	Bacteria; GAL15; NA; NA; NA; NA; ASV_963	Subsurface Soils	0.0344396
ASV_1042	Bacteria; Gemmatimonadota; Gemmatimonadetes; Gemmatimonadales; Gemmatimonadaceae; NA; ASV_1042	Subsurface Soils	0.0395147
ASV_1051	Bacteria; Gemmatimonadota; Gemmatimonadetes; Gemmatimonadales; Gemmatimonadaceae; NA; ASV_1051	Subsurface Soils	0.0134053
ASV_1068	Bacteria; Gemmatimonadota; Gemmatimonadetes; Gemmatimonadales; Gemmatimonadaceae; NA; ASV_1068	Subsurface Soils	0.0166978
ASV_1654	Bacteria; Gemmatimonadota; Gemmatimonadetes; Gemmatimonadales; Gemmatimonadaceae; NA; ASV_1654	Subsurface Soils	0.0188313
ASV_29	Bacteria; Gemmatimonadota; Gemmatimonadetes; Gemmatimonadales; Gemmatimonadaceae; NA; ASV_29	Subsurface Soils	0.0412454
ASV_678	Bacteria; Gemmatimonadota; Gemmatimonadetes; Gemmatimonadales; Gemmatimonadaceae; NA; ASV_678	Subsurface Soils	0.04025
ASV_873	Bacteria; Gemmatimonadota; Gemmatimonadetes; Gemmatimonadales; Gemmatimonadaceae; NA; ASV_873	Subsurface Soils	0.0365106
ASV_402	Bacteria; Latescibacterota; NA; NA; NA; NA; ASV_402	Subsurface Soils	0.043138
ASV_499	Bacteria; Latescibacterota; NA; NA; NA; NA; ASV_499	Subsurface Soils	0.0403758
ASV_6255	Bacteria; Latescibacterota; NA; NA; NA; NA; ASV_6255	Subsurface Soils	0.0168989
ASV_1718	Bacteria; Methylomirabilota; Methylomirabilia; Rokubacteriales; NA; NA; ASV_1718	Subsurface Soils	0.0436871
ASV_214	Bacteria; Methylomirabilota; Methylomirabilia; Rokubacteriales; NA; NA; ASV_214	Subsurface Soils	0.00421429
ASV_4211	Bacteria; Methylomirabilota; Methylomirabilia; Rokubacteriales; NA; NA; ASV_4211	Subsurface Soils	0.0179652
ASV_4553	Bacteria; Methylomirabilota; Methylomirabilia; Rokubacteriales; NA; NA; ASV_4553	Subsurface Soils	0.0395147
ASV_4603	Bacteria; Methylomirabilota; Methylomirabilia; Rokubacteriales; NA; NA; ASV_4603	Subsurface Soils	0.031104
ASV_4800	Bacteria; Methylomirabilota; Methylomirabilia; Rokubacteriales; NA; NA; ASV_4800	Subsurface Soils	0.0118055
ASV_587	Bacteria; Methylomirabilota; Methylomirabilia; Rokubacteriales; NA; NA; ASV_587	Subsurface Soils	0.0310245
ASV_73	Bacteria; Methylomirabilota; Methylomirabilia; Rokubacteriales; NA; NA; ASV_73	Subsurface Soils	0.0180833
ASV_7940	Bacteria; Methylomirabilota; Methylomirabilia; Rokubacteriales; WX65; NA; ASV_7940	Subsurface Soils	0.014278
ASV_625	Bacteria; Myxococcota; bacteriap25; NA; NA; NA; ASV_625	Subsurface Soils	0.0480946
ASV_668	Bacteria; Myxococcota; bacteriap25; NA; NA; NA; ASV_668	Subsurface Soils	0.0109823
ASV_7435	Bacteria; Myxococcota; Myxococcia; Myxococcales; Anaeromyxobacteraceae; Anaeromyxobacter; ASV_7435	Subsurface Soils	0.0384517
ASV_7981	Bacteria; Myxococcota; Myxococcia; Myxococcales; Myxococcaceae; KD3-10; ASV_7981	Subsurface Soils	0.00186778
ASV_13447	Bacteria; Myxococcota; Polyangia; Haliangiales; Haliangiaceae; Haliangium; ASV_13447	Subsurface Soils	0.0498912
ASV_2111	Bacteria; Myxococcota; Polyangia; Haliangiales; Haliangiaceae; Haliangium; ASV_2111	Subsurface Soils	0.00421429
ASV_14462	Bacteria; Myxococcota; Polyangia; Polyangiales; Sandaracinaceae; NA; ASV_14462	Subsurface Soils	0.00607485
ASV_16905	Bacteria; Myxococcota; Polyangia; Polyangiales; Sandaracinaceae; NA; ASV_16905	Subsurface Soils	0.0346052
ASV_301	Bacteria; NB1-j; NA; NA; NA; NA; ASV_301	Subsurface Soils	0.0372611
ASV_113	Bacteria; Nitrospirota; Nitrospiria; Nitrospirales; Nitrospiraceae; Nitrospira; ASV_113	Subsurface Soils	0.000101995
ASV_304	Bacteria; Nitrospirota; Nitrospiria; Nitrospirales; Nitrospiraceae; Nitrospira; ASV_304	Subsurface Soils	0.00952143
ASV_392	Bacteria; Nitrospirota; Nitrospiria; Nitrospirales; Nitrospiraceae; Nitrospira; ASV_392	Subsurface Soils	0.048989
ASV_8331	Bacteria; Nitrospirota; Nitrospiria; Nitrospirales; Nitrospiraceae; Nitrospira; ASV_8331	Subsurface Soils	0.03313
ASV_13041	Bacteria; Planctomycetota; Phycisphaerae; Tepidisphaerales; WD2101 soil group; NA; ASV_13041	Subsurface Soils	0.0480946
ASV_7150	Bacteria; Planctomycetota; Phycisphaerae; Tepidisphaerales; WD2101 soil group; NA; ASV_7150	Subsurface Soils	0.0297336
ASV_10774	Bacteria; Planctomycetota; Planctomycetes; Gemmatales; Gemmataceae; NA; ASV_10774	Subsurface Soils	0.00537549
ASV_12012	Bacteria; Planctomycetota; Planctomycetes; Gemmatales; Gemmataceae; NA; ASV_12012	Subsurface Soils	0.0278833
ASV_12113	Bacteria; Planctomycetota; Planctomycetes; Gemmatales; Gemmataceae; NA; ASV_12113	Subsurface Soils	0.0480946
ASV_12581	Bacteria; Planctomycetota; Planctomycetes; Gemmatales; Gemmataceae; NA; ASV_12581	Subsurface Soils	0.0321634
ASV_13274	Bacteria; Planctomycetota; Planctomycetes; Gemmatales; Gemmataceae; NA; ASV_13274	Subsurface Soils	0.0248201
ASV_9965	Bacteria; Planctomycetota; Planctomycetes; Gemmatales; Gemmataceae; NA; ASV_9965	Subsurface Soils	0.0431899
ASV_7235	Bacteria; Planctomycetota; Planctomycetes; Isosphaerales; Isosphaeraceae; Singulisphaera; ASV_7235	Subsurface Soils	0.00453904
ASV_1878	Bacteria; Planctomycetota; Planctomycetes; Pirellulales; Pirellulaceae; NA; ASV_1878	Subsurface Soils	0.0455141
ASV_7290	Bacteria; Planctomycetota; Planctomycetes; Planctomycetales; NA; NA; ASV_7290	Subsurface Soils	0.00235207
ASV_9553	Bacteria; Planctomycetota; Planctomycetes; Planctomycetales; NA; NA; ASV_9553	Subsurface Soils	0.0248201
ASV_1161	Bacteria; Proteobacteria; Alphaproteobacteria; Elsterales; NA; NA; ASV_1161	Subsurface Soils	0.011081
ASV_3015	Bacteria; Proteobacteria; Alphaproteobacteria; NA; NA; NA; ASV_3015	Subsurface Soils	0.0212531
ASV_3247	Bacteria; Proteobacteria; Alphaproteobacteria; Rhizobiales; Amb-16S-1323; NA; ASV_3247	Subsurface Soils	0.0381523
ASV_2077	Bacteria; Proteobacteria; Alphaproteobacteria; Rhizobiales; Beijerinckiaceae; Microvirga; ASV_2077	Subsurface Soils	0.0150252
ASV_3189	Bacteria; Proteobacteria; Alphaproteobacteria; Rhizobiales; Hyphomicrobiaceae; Pedomicrobium; ASV_3189	Subsurface Soils	0.0401235
ASV_10765	Bacteria; Proteobacteria; Alphaproteobacteria; Rhizobiales; Rhizobiaceae; Allorhizobium-Neorhizobium-Pararhizobium-Rhizobium; ASV_10765	Subsurface Soils	0.0199621
ASV_2285	Bacteria; Proteobacteria; Alphaproteobacteria; Rhizobiales; Rhodomicrobiaceae; Rhodomicrobium; ASV_2285	Subsurface Soils	0.0481634
ASV_4267	Bacteria; Proteobacteria; Alphaproteobacteria; Rhizobiales; Xanthobacteraceae; NA; ASV_4267	Subsurface Soils	0.00635526
ASV_1814	Bacteria; Proteobacteria; Alphaproteobacteria; Sphingomonadales; Sphingomonadaceae; Sphingomonas; ASV_1814	Subsurface Soils	0.0347248
ASV_1523	Bacteria; Proteobacteria; Gammaproteobacteria; Burkholderiales; A21b; NA; ASV_1523	Subsurface Soils	0.0495684
ASV_379	Bacteria; Proteobacteria; Gammaproteobacteria; Burkholderiales; A21b; NA; ASV_379	Subsurface Soils	0.00406545
ASV_2863	Bacteria; Proteobacteria; Gammaproteobacteria; Burkholderiales; Comamonadaceae; NA; ASV_2863	Subsurface Soils	0.00449507
ASV_13685	Bacteria; Proteobacteria; Gammaproteobacteria; Burkholderiales; Comamonadaceae; Rhodoferax; ASV_13685	Subsurface Soils	0.0267135
ASV_2165	Bacteria; Proteobacteria; Gammaproteobacteria; Burkholderiales; NA; NA; ASV_2165	Subsurface Soils	0.0151058
ASV_2399	Bacteria; Proteobacteria; Gammaproteobacteria; Burkholderiales; Nitrosomonadaceae; GOUTA6; ASV_2399	Subsurface Soils	0.00895427
ASV_755	Bacteria; Proteobacteria; Gammaproteobacteria; Burkholderiales; Nitrosomonadaceae; GOUTA6; ASV_755	Subsurface Soils	0.0472387
ASV_346	Bacteria; Proteobacteria; Gammaproteobacteria; Burkholderiales; Oxalobacteraceae; Oxalobacter; ASV_346	Subsurface Soils	0.0207432
ASV_2957	Bacteria; Proteobacteria; Gammaproteobacteria; Burkholderiales; SC-I-84; NA; ASV_2957	Subsurface Soils	0.0276302
ASV_2706	Bacteria; RCP2-54; NA; NA; NA; NA; ASV_2706	Subsurface Soils	0.0274917
ASV_318	Bacteria; RCP2-54; NA; NA; NA; NA; ASV_318	Subsurface Soils	0.0280895
ASV_5845	Bacteria; RCP2-54; NA; NA; NA; NA; ASV_5845	Subsurface Soils	0.0453479
ASV_184	Bacteria; Verrucomicrobiota; Verrucomicrobiae; Chthoniobacterales; Chthoniobacteraceae; Candidatus Udaeobacter; ASV_184	Subsurface Soils	0.0151058
ASV_3177	Bacteria; Verrucomicrobiota; Verrucomicrobiae; Chthoniobacterales; Chthoniobacteraceae; Candidatus Udaeobacter; ASV_3177	Subsurface Soils	0.0103879
ASV_351	Bacteria; Verrucomicrobiota; Verrucomicrobiae; Chthoniobacterales; Chthoniobacteraceae; Candidatus Udaeobacter; ASV_351	Subsurface Soils	0.0079927
ASV_5082	Bacteria; Verrucomicrobiota; Verrucomicrobiae; Chthoniobacterales; Chthoniobacteraceae; Candidatus Udaeobacter; ASV_5082	Subsurface Soils	0.0354904
ASV_12915	Bacteria; Verrucomicrobiota; Verrucomicrobiae; Chthoniobacterales; Chthoniobacteraceae; Chthoniobacter; ASV_12915	Subsurface Soils	0.0409068
ASV_1287	Bacteria; Verrucomicrobiota; Verrucomicrobiae; Pedosphaerales; Pedosphaeraceae; ADurb.Bin063-1; ASV_1287	Subsurface Soils	0.0276202
ASV_1569	Bacteria; Verrucomicrobiota; Verrucomicrobiae; Pedosphaerales; Pedosphaeraceae; ADurb.Bin063-1; ASV_1569	Subsurface Soils	0.0236111
ASV_6292	Bacteria; Verrucomicrobiota; Verrucomicrobiae; Pedosphaerales; Pedosphaeraceae; ADurb.Bin063-1; ASV_6292	Subsurface Soils	0.0335476
ASV_2875	Bacteria; Verrucomicrobiota; Verrucomicrobiae; Pedosphaerales; Pedosphaeraceae; Ellin516; ASV_2875	Subsurface Soils	0.0371076
ASV_6216	Bacteria; Verrucomicrobiota; Verrucomicrobiae; Pedosphaerales; Pedosphaeraceae; Ellin516; ASV_6216	Subsurface Soils	0.0227141
ASV_11613	Bacteria; Verrucomicrobiota; Verrucomicrobiae; Pedosphaerales; Pedosphaeraceae; NA; ASV_11613	Subsurface Soils	0.0103879
ASV_2287	Bacteria; Verrucomicrobiota; Verrucomicrobiae; Pedosphaerales; Pedosphaeraceae; NA; ASV_2287	Subsurface Soils	0.0291784
ASV_2748	Bacteria; Verrucomicrobiota; Verrucomicrobiae; Pedosphaerales; Pedosphaeraceae; NA; ASV_2748	Subsurface Soils	0.0248676
ASV_3482	Bacteria; Verrucomicrobiota; Verrucomicrobiae; Pedosphaerales; Pedosphaeraceae; NA; ASV_3482	Subsurface Soils	0.02463
ASV_5343	Bacteria; Verrucomicrobiota; Verrucomicrobiae; Pedosphaerales; Pedosphaeraceae; NA; ASV_5343	Subsurface Soils	0.0204474
ASV_5615	Bacteria; Verrucomicrobiota; Verrucomicrobiae; Pedosphaerales; Pedosphaeraceae; NA; ASV_5615	Subsurface Soils	0.0141569
ASV_7014	Bacteria; Verrucomicrobiota; Verrucomicrobiae; Pedosphaerales; Pedosphaeraceae; NA; ASV_7014	Subsurface Soils	0.0421521
ASV_6078	Bacteria; Verrucomicrobiota; Verrucomicrobiae; S-BQ2-57 soil group; NA; NA; ASV_6078	Subsurface Soils	0.0218207
ASV_6998	Bacteria; Verrucomicrobiota; Verrucomicrobiae; S-BQ2-57 soil group; NA; NA; ASV_6998	Subsurface Soils	0.0302439
ASV_9103	Bacteria; Verrucomicrobiota; Verrucomicrobiae; S-BQ2-57 soil group; NA; NA; ASV_9103	Subsurface Soils	0.0248201
ASV_7683	Bacteria; Acidobacteriota; Acidobacteriae; Acidobacteriales; Acidobacteriaceae (Subgroup 1); Acidicapsa; ASV_7683	Surface Soils	0.00607485
ASV_12009	Bacteria; Acidobacteriota; Acidobacteriae; Acidobacteriales; Acidobacteriaceae (Subgroup 1); Acidipila-Silvibacterium; ASV_12009	Surface Soils	0.0207432
ASV_15460	Bacteria; Acidobacteriota; Acidobacteriae; Acidobacteriales; Acidobacteriaceae (Subgroup 1); Acidipila-Silvibacterium; ASV_15460	Surface Soils	0.0417659
ASV_17904	Bacteria; Acidobacteriota; Acidobacteriae; Acidobacteriales; Acidobacteriaceae (Subgroup 1); Acidipila-Silvibacterium; ASV_17904	Surface Soils	0.00327843
ASV_5240	Bacteria; Acidobacteriota; Acidobacteriae; Acidobacteriales; Acidobacteriaceae (Subgroup 1); Acidipila-Silvibacterium; ASV_5240	Surface Soils	0.0321634
ASV_6091	Bacteria; Acidobacteriota; Acidobacteriae; Acidobacteriales; Acidobacteriaceae (Subgroup 1); Acidipila-Silvibacterium; ASV_6091	Surface Soils	0.0195621
ASV_6819	Bacteria; Acidobacteriota; Acidobacteriae; Acidobacteriales; Acidobacteriaceae (Subgroup 1); Acidipila-Silvibacterium; ASV_6819	Surface Soils	0.012919
ASV_7664	Bacteria; Acidobacteriota; Acidobacteriae; Acidobacteriales; Acidobacteriaceae (Subgroup 1); Acidipila-Silvibacterium; ASV_7664	Surface Soils	0.0257795
ASV_8545	Bacteria; Acidobacteriota; Acidobacteriae; Acidobacteriales; Acidobacteriaceae (Subgroup 1); Acidipila-Silvibacterium; ASV_8545	Surface Soils	0.0143483
ASV_2410	Bacteria; Acidobacteriota; Acidobacteriae; Acidobacteriales; Acidobacteriaceae (Subgroup 1); Edaphobacter; ASV_2410	Surface Soils	0.00102455
ASV_2646	Bacteria; Acidobacteriota; Acidobacteriae; Acidobacteriales; Acidobacteriaceae (Subgroup 1); Edaphobacter; ASV_2646	Surface Soils	0.00537838
ASV_3684	Bacteria; Acidobacteriota; Acidobacteriae; Acidobacteriales; Acidobacteriaceae (Subgroup 1); Edaphobacter; ASV_3684	Surface Soils	0.000168187
ASV_8572	Bacteria; Acidobacteriota; Acidobacteriae; Acidobacteriales; Acidobacteriaceae (Subgroup 1); Edaphobacter; ASV_8572	Surface Soils	0.00587432
ASV_13185	Bacteria; Acidobacteriota; Acidobacteriae; Acidobacteriales; Acidobacteriaceae (Subgroup 1); Granulicella; ASV_13185	Surface Soils	0.00952143
ASV_16294	Bacteria; Acidobacteriota; Acidobacteriae; Acidobacteriales; Acidobacteriaceae (Subgroup 1); Granulicella; ASV_16294	Surface Soils	0.0465838
ASV_17176	Bacteria; Acidobacteriota; Acidobacteriae; Acidobacteriales; Acidobacteriaceae (Subgroup 1); Granulicella; ASV_17176	Surface Soils	0.0174848
ASV_3779	Bacteria; Acidobacteriota; Acidobacteriae; Acidobacteriales; Acidobacteriaceae (Subgroup 1); Granulicella; ASV_3779	Surface Soils	0.0355754
ASV_9051	Bacteria; Acidobacteriota; Acidobacteriae; Acidobacteriales; Acidobacteriaceae (Subgroup 1); Granulicella; ASV_9051	Surface Soils	0.00844831
ASV_9473	Bacteria; Acidobacteriota; Acidobacteriae; Acidobacteriales; Acidobacteriaceae (Subgroup 1); Granulicella; ASV_9473	Surface Soils	0.00657093
ASV_16483	Bacteria; Acidobacteriota; Acidobacteriae; Acidobacteriales; Acidobacteriaceae (Subgroup 1); NA; ASV_16483	Surface Soils	0.0338271
ASV_17669	Bacteria; Acidobacteriota; Acidobacteriae; Acidobacteriales; Acidobacteriaceae (Subgroup 1); NA; ASV_17669	Surface Soils	0.00128365
ASV_5050	Bacteria; Acidobacteriota; Acidobacteriae; Acidobacteriales; Acidobacteriaceae (Subgroup 1); NA; ASV_5050	Surface Soils	0.011087
ASV_10555	Bacteria; Acidobacteriota; Acidobacteriae; Acidobacteriales; Acidobacteriaceae (Subgroup 1); Occallatibacter; ASV_10555	Surface Soils	0.00527445
ASV_10763	Bacteria; Acidobacteriota; Acidobacteriae; Acidobacteriales; Acidobacteriaceae (Subgroup 1); Occallatibacter; ASV_10763	Surface Soils	0.000224072
ASV_5076	Bacteria; Acidobacteriota; Acidobacteriae; Acidobacteriales; Acidobacteriaceae (Subgroup 1); Occallatibacter; ASV_5076	Surface Soils	0.00962073
ASV_8309	Bacteria; Acidobacteriota; Acidobacteriae; Acidobacteriales; Acidobacteriaceae (Subgroup 1); Telmatobacter; ASV_8309	Surface Soils	0.0192686
ASV_1748	Bacteria; Acidobacteriota; Acidobacteriae; Acidobacteriales; Acidobacteriaceae (Subgroup 1); Terracidiphilus; ASV_1748	Surface Soils	0.0019878
ASV_3877	Bacteria; Acidobacteriota; Acidobacteriae; Acidobacteriales; Acidobacteriaceae (Subgroup 1); Terracidiphilus; ASV_3877	Surface Soils	0.0407837
ASV_11259	Bacteria; Acidobacteriota; Acidobacteriae; Acidobacteriales; Koribacteraceae; Candidatus Koribacter; ASV_11259	Surface Soils	0.0317589
ASV_1425	Bacteria; Acidobacteriota; Acidobacteriae; Acidobacteriales; Koribacteraceae; Candidatus Koribacter; ASV_1425	Surface Soils	0.0124617
ASV_6618	Bacteria; Acidobacteriota; Acidobacteriae; Acidobacteriales; Koribacteraceae; Candidatus Koribacter; ASV_6618	Surface Soils	0.0148503
ASV_8481	Bacteria; Acidobacteriota; Acidobacteriae; Acidobacteriales; Koribacteraceae; Candidatus Koribacter; ASV_8481	Surface Soils	9.80206e-06
ASV_9612	Bacteria; Acidobacteriota; Acidobacteriae; Acidobacteriales; Koribacteraceae; Candidatus Koribacter; ASV_9612	Surface Soils	0.0409068
ASV_1011	Bacteria; Acidobacteriota; Acidobacteriae; Acidobacteriales; NA; NA; ASV_1011	Surface Soils	0.0347248
ASV_1045	Bacteria; Acidobacteriota; Acidobacteriae; Acidobacteriales; NA; NA; ASV_1045	Surface Soils	0.00738679
ASV_10912	Bacteria; Acidobacteriota; Acidobacteriae; Acidobacteriales; NA; NA; ASV_10912	Surface Soils	0.00944738
ASV_13115	Bacteria; Acidobacteriota; Acidobacteriae; Acidobacteriales; NA; NA; ASV_13115	Surface Soils	0.0110855
ASV_15118	Bacteria; Acidobacteriota; Acidobacteriae; Acidobacteriales; NA; NA; ASV_15118	Surface Soils	0.0132397
ASV_1556	Bacteria; Acidobacteriota; Acidobacteriae; Acidobacteriales; NA; NA; ASV_1556	Surface Soils	0.0386944
ASV_16475	Bacteria; Acidobacteriota; Acidobacteriae; Acidobacteriales; NA; NA; ASV_16475	Surface Soils	0.0124617
ASV_1657	Bacteria; Acidobacteriota; Acidobacteriae; Acidobacteriales; NA; NA; ASV_1657	Surface Soils	0.043712
ASV_17404	Bacteria; Acidobacteriota; Acidobacteriae; Acidobacteriales; NA; NA; ASV_17404	Surface Soils	2.4633e-06
ASV_2433	Bacteria; Acidobacteriota; Acidobacteriae; Acidobacteriales; NA; NA; ASV_2433	Surface Soils	0.00529279
ASV_2719	Bacteria; Acidobacteriota; Acidobacteriae; Acidobacteriales; NA; NA; ASV_2719	Surface Soils	0.00150434
ASV_2833	Bacteria; Acidobacteriota; Acidobacteriae; Acidobacteriales; NA; NA; ASV_2833	Surface Soils	0.0335953
ASV_3085	Bacteria; Acidobacteriota; Acidobacteriae; Acidobacteriales; NA; NA; ASV_3085	Surface Soils	0.0223269
ASV_359	Bacteria; Acidobacteriota; Acidobacteriae; Acidobacteriales; NA; NA; ASV_359	Surface Soils	0.0246788
ASV_3657	Bacteria; Acidobacteriota; Acidobacteriae; Acidobacteriales; NA; NA; ASV_3657	Surface Soils	0.01492
ASV_5004	Bacteria; Acidobacteriota; Acidobacteriae; Acidobacteriales; NA; NA; ASV_5004	Surface Soils	0.00130947
ASV_5452	Bacteria; Acidobacteriota; Acidobacteriae; Acidobacteriales; NA; NA; ASV_5452	Surface Soils	0.0284459
ASV_6889	Bacteria; Acidobacteriota; Acidobacteriae; Acidobacteriales; NA; NA; ASV_6889	Surface Soils	0.0308036
ASV_7097	Bacteria; Acidobacteriota; Acidobacteriae; Acidobacteriales; NA; NA; ASV_7097	Surface Soils	0.0312399
ASV_10336	Bacteria; Acidobacteriota; Acidobacteriae; Bryobacterales; Bryobacteraceae; Bryobacter; ASV_10336	Surface Soils	0.0168989
ASV_11109	Bacteria; Acidobacteriota; Acidobacteriae; Bryobacterales; Bryobacteraceae; Bryobacter; ASV_11109	Surface Soils	0.0178229
ASV_11129	Bacteria; Acidobacteriota; Acidobacteriae; Bryobacterales; Bryobacteraceae; Bryobacter; ASV_11129	Surface Soils	0.0401235
ASV_11290	Bacteria; Acidobacteriota; Acidobacteriae; Bryobacterales; Bryobacteraceae; Bryobacter; ASV_11290	Surface Soils	0.025849
ASV_11494	Bacteria; Acidobacteriota; Acidobacteriae; Bryobacterales; Bryobacteraceae; Bryobacter; ASV_11494	Surface Soils	0.0476599
ASV_1245	Bacteria; Acidobacteriota; Acidobacteriae; Bryobacterales; Bryobacteraceae; Bryobacter; ASV_1245	Surface Soils	0.00136638
ASV_12624	Bacteria; Acidobacteriota; Acidobacteriae; Bryobacterales; Bryobacteraceae; Bryobacter; ASV_12624	Surface Soils	0.0189524
ASV_14318	Bacteria; Acidobacteriota; Acidobacteriae; Bryobacterales; Bryobacteraceae; Bryobacter; ASV_14318	Surface Soils	0.0133064
ASV_14804	Bacteria; Acidobacteriota; Acidobacteriae; Bryobacterales; Bryobacteraceae; Bryobacter; ASV_14804	Surface Soils	0.00954951
ASV_15849	Bacteria; Acidobacteriota; Acidobacteriae; Bryobacterales; Bryobacteraceae; Bryobacter; ASV_15849	Surface Soils	0.0217834
ASV_17305	Bacteria; Acidobacteriota; Acidobacteriae; Bryobacterales; Bryobacteraceae; Bryobacter; ASV_17305	Surface Soils	0.0369211
ASV_18248	Bacteria; Acidobacteriota; Acidobacteriae; Bryobacterales; Bryobacteraceae; Bryobacter; ASV_18248	Surface Soils	0.000936429
ASV_18257	Bacteria; Acidobacteriota; Acidobacteriae; Bryobacterales; Bryobacteraceae; Bryobacter; ASV_18257	Surface Soils	0.00543375
ASV_4192	Bacteria; Acidobacteriota; Acidobacteriae; Bryobacterales; Bryobacteraceae; Bryobacter; ASV_4192	Surface Soils	0.00812086
ASV_6903	Bacteria; Acidobacteriota; Acidobacteriae; Bryobacterales; Bryobacteraceae; Bryobacter; ASV_6903	Surface Soils	0.0429881
ASV_8060	Bacteria; Acidobacteriota; Acidobacteriae; Bryobacterales; Bryobacteraceae; Bryobacter; ASV_8060	Surface Soils	0.00227946
ASV_8310	Bacteria; Acidobacteriota; Acidobacteriae; Bryobacterales; Bryobacteraceae; Bryobacter; ASV_8310	Surface Soils	0.00241109
ASV_8787	Bacteria; Acidobacteriota; Acidobacteriae; Bryobacterales; Bryobacteraceae; Bryobacter; ASV_8787	Surface Soils	0.0159422
ASV_9457	Bacteria; Acidobacteriota; Acidobacteriae; Bryobacterales; Bryobacteraceae; Bryobacter; ASV_9457	Surface Soils	0.0148503
ASV_95	Bacteria; Acidobacteriota; Acidobacteriae; Bryobacterales; Bryobacteraceae; Bryobacter; ASV_95	Surface Soils	0.0116948
ASV_11488	Bacteria; Acidobacteriota; Acidobacteriae; Solibacterales; Solibacteraceae; Candidatus Solibacter; ASV_11488	Surface Soils	0.0487059
ASV_11882	Bacteria; Acidobacteriota; Acidobacteriae; Solibacterales; Solibacteraceae; Candidatus Solibacter; ASV_11882	Surface Soils	0.0310786
ASV_14329	Bacteria; Acidobacteriota; Acidobacteriae; Solibacterales; Solibacteraceae; Candidatus Solibacter; ASV_14329	Surface Soils	0.00308659
ASV_14376	Bacteria; Acidobacteriota; Acidobacteriae; Solibacterales; Solibacteraceae; Candidatus Solibacter; ASV_14376	Surface Soils	0.027427
ASV_15090	Bacteria; Acidobacteriota; Acidobacteriae; Solibacterales; Solibacteraceae; Candidatus Solibacter; ASV_15090	Surface Soils	0.0473444
ASV_1542	Bacteria; Acidobacteriota; Acidobacteriae; Solibacterales; Solibacteraceae; Candidatus Solibacter; ASV_1542	Surface Soils	0.0212531
ASV_1606	Bacteria; Acidobacteriota; Acidobacteriae; Solibacterales; Solibacteraceae; Candidatus Solibacter; ASV_1606	Surface Soils	0.000899062
ASV_16513	Bacteria; Acidobacteriota; Acidobacteriae; Solibacterales; Solibacteraceae; Candidatus Solibacter; ASV_16513	Surface Soils	0.0328327
ASV_16632	Bacteria; Acidobacteriota; Acidobacteriae; Solibacterales; Solibacteraceae; Candidatus Solibacter; ASV_16632	Surface Soils	9.975e-05
ASV_16955	Bacteria; Acidobacteriota; Acidobacteriae; Solibacterales; Solibacteraceae; Candidatus Solibacter; ASV_16955	Surface Soils	0.0108079
ASV_2296	Bacteria; Acidobacteriota; Acidobacteriae; Solibacterales; Solibacteraceae; Candidatus Solibacter; ASV_2296	Surface Soils	0.0271777
ASV_2623	Bacteria; Acidobacteriota; Acidobacteriae; Solibacterales; Solibacteraceae; Candidatus Solibacter; ASV_2623	Surface Soils	0.0252733
ASV_2849	Bacteria; Acidobacteriota; Acidobacteriae; Solibacterales; Solibacteraceae; Candidatus Solibacter; ASV_2849	Surface Soils	0.00754968
ASV_2993	Bacteria; Acidobacteriota; Acidobacteriae; Solibacterales; Solibacteraceae; Candidatus Solibacter; ASV_2993	Surface Soils	0.0496176
ASV_4154	Bacteria; Acidobacteriota; Acidobacteriae; Solibacterales; Solibacteraceae; Candidatus Solibacter; ASV_4154	Surface Soils	0.00243822
ASV_5109	Bacteria; Acidobacteriota; Acidobacteriae; Solibacterales; Solibacteraceae; Candidatus Solibacter; ASV_5109	Surface Soils	0.0237918
ASV_5520	Bacteria; Acidobacteriota; Acidobacteriae; Solibacterales; Solibacteraceae; Candidatus Solibacter; ASV_5520	Surface Soils	0.0347693
ASV_5810	Bacteria; Acidobacteriota; Acidobacteriae; Solibacterales; Solibacteraceae; Candidatus Solibacter; ASV_5810	Surface Soils	0.0419194
ASV_6760	Bacteria; Acidobacteriota; Acidobacteriae; Solibacterales; Solibacteraceae; Candidatus Solibacter; ASV_6760	Surface Soils	0.000183933
ASV_7043	Bacteria; Acidobacteriota; Acidobacteriae; Solibacterales; Solibacteraceae; Candidatus Solibacter; ASV_7043	Surface Soils	0.0156022
ASV_7093	Bacteria; Acidobacteriota; Acidobacteriae; Solibacterales; Solibacteraceae; Candidatus Solibacter; ASV_7093	Surface Soils	0.0375667
ASV_820	Bacteria; Acidobacteriota; Acidobacteriae; Solibacterales; Solibacteraceae; Candidatus Solibacter; ASV_820	Surface Soils	0.036991
ASV_9351	Bacteria; Acidobacteriota; Acidobacteriae; Solibacterales; Solibacteraceae; Candidatus Solibacter; ASV_9351	Surface Soils	0.0143483
ASV_15002	Bacteria; Acidobacteriota; Acidobacteriae; Subgroup 13; NA; NA; ASV_15002	Surface Soils	0.0422119
ASV_12917	Bacteria; Acidobacteriota; Acidobacteriae; Subgroup 2; NA; NA; ASV_12917	Surface Soils	0.0198685
ASV_13966	Bacteria; Acidobacteriota; Acidobacteriae; Subgroup 2; NA; NA; ASV_13966	Surface Soils	0.0016294
ASV_17442	Bacteria; Acidobacteriota; Acidobacteriae; Subgroup 2; NA; NA; ASV_17442	Surface Soils	0.0170327
ASV_18003	Bacteria; Acidobacteriota; Acidobacteriae; Subgroup 2; NA; NA; ASV_18003	Surface Soils	0.035648
ASV_2571	Bacteria; Acidobacteriota; Acidobacteriae; Subgroup 2; NA; NA; ASV_2571	Surface Soils	0.0465299
ASV_5353	Bacteria; Acidobacteriota; Acidobacteriae; Subgroup 2; NA; NA; ASV_5353	Surface Soils	0.0451477
ASV_8863	Bacteria; Acidobacteriota; Acidobacteriae; Subgroup 2; NA; NA; ASV_8863	Surface Soils	0.0124463
ASV_12057	Bacteria; Acidobacteriota; Blastocatellia; 11-24; NA; NA; ASV_12057	Surface Soils	0.000318646
ASV_15957	Bacteria; Acidobacteriota; Blastocatellia; 11-24; NA; NA; ASV_15957	Surface Soils	0.01492
ASV_11272	Bacteria; Acidobacteriota; Blastocatellia; Blastocatellales; Blastocatellaceae; Aridibacter; ASV_11272	Surface Soils	0.0475025
ASV_12975	Bacteria; Acidobacteriota; Blastocatellia; Blastocatellales; Blastocatellaceae; JGI 0001001-H03; ASV_12975	Surface Soils	0.0126987
ASV_1395	Bacteria; Acidobacteriota; Blastocatellia; Blastocatellales; Blastocatellaceae; JGI 0001001-H03; ASV_1395	Surface Soils	0.0343641
ASV_16250	Bacteria; Acidobacteriota; Blastocatellia; Blastocatellales; Blastocatellaceae; JGI 0001001-H03; ASV_16250	Surface Soils	8.73331e-05
ASV_3984	Bacteria; Acidobacteriota; Blastocatellia; Blastocatellales; Blastocatellaceae; JGI 0001001-H03; ASV_3984	Surface Soils	0.00348194
ASV_4654	Bacteria; Acidobacteriota; Blastocatellia; Blastocatellales; Blastocatellaceae; JGI 0001001-H03; ASV_4654	Surface Soils	0.0136244
ASV_7185	Bacteria; Acidobacteriota; Blastocatellia; Blastocatellales; Blastocatellaceae; JGI 0001001-H03; ASV_7185	Surface Soils	0.0354904
ASV_10500	Bacteria; Acidobacteriota; Blastocatellia; Blastocatellales; Blastocatellaceae; NA; ASV_10500	Surface Soils	0.0314038
ASV_282	Bacteria; Acidobacteriota; Blastocatellia; Blastocatellales; Blastocatellaceae; NA; ASV_282	Surface Soils	0.0426338
ASV_13025	Bacteria; Acidobacteriota; Blastocatellia; Blastocatellales; Blastocatellaceae; Stenotrophobacter; ASV_13025	Surface Soils	0.00032822
ASV_5941	Bacteria; Acidobacteriota; Blastocatellia; Blastocatellales; Blastocatellaceae; Stenotrophobacter; ASV_5941	Surface Soils	0.00760278
ASV_10113	Bacteria; Acidobacteriota; Blastocatellia; Pyrinomonadales; Pyrinomonadaceae; RB41; ASV_10113	Surface Soils	0.000950063
ASV_11295	Bacteria; Acidobacteriota; Blastocatellia; Pyrinomonadales; Pyrinomonadaceae; RB41; ASV_11295	Surface Soils	0.0147348
ASV_13862	Bacteria; Acidobacteriota; Blastocatellia; Pyrinomonadales; Pyrinomonadaceae; RB41; ASV_13862	Surface Soils	0.0046575
ASV_14820	Bacteria; Acidobacteriota; Blastocatellia; Pyrinomonadales; Pyrinomonadaceae; RB41; ASV_14820	Surface Soils	0.0321634
ASV_18083	Bacteria; Acidobacteriota; Blastocatellia; Pyrinomonadales; Pyrinomonadaceae; RB41; ASV_18083	Surface Soils	0.0016034
ASV_2586	Bacteria; Acidobacteriota; Blastocatellia; Pyrinomonadales; Pyrinomonadaceae; RB41; ASV_2586	Surface Soils	0.0245293
ASV_2688	Bacteria; Acidobacteriota; Blastocatellia; Pyrinomonadales; Pyrinomonadaceae; RB41; ASV_2688	Surface Soils	0.000120067
ASV_3893	Bacteria; Acidobacteriota; Blastocatellia; Pyrinomonadales; Pyrinomonadaceae; RB41; ASV_3893	Surface Soils	0.0485376
ASV_5669	Bacteria; Acidobacteriota; Blastocatellia; Pyrinomonadales; Pyrinomonadaceae; RB41; ASV_5669	Surface Soils	0.024798
ASV_6737	Bacteria; Acidobacteriota; Blastocatellia; Pyrinomonadales; Pyrinomonadaceae; RB41; ASV_6737	Surface Soils	0.0326233
ASV_771	Bacteria; Acidobacteriota; Blastocatellia; Pyrinomonadales; Pyrinomonadaceae; RB41; ASV_771	Surface Soils	0.0174433
ASV_7887	Bacteria; Acidobacteriota; Holophagae; Subgroup 7; NA; NA; ASV_7887	Surface Soils	0.0354048
ASV_8165	Bacteria; Acidobacteriota; Holophagae; Subgroup 7; NA; NA; ASV_8165	Surface Soils	0.0372463
ASV_3979	Bacteria; Acidobacteriota; Subgroup 11; NA; NA; NA; ASV_3979	Surface Soils	0.0375667
ASV_12748	Bacteria; Acidobacteriota; Subgroup 22; NA; NA; NA; ASV_12748	Surface Soils	0.0403758
ASV_9341	Bacteria; Acidobacteriota; Subgroup 22; NA; NA; NA; ASV_9341	Surface Soils	0.0217834
ASV_12989	Bacteria; Acidobacteriota; Subgroup 5; NA; NA; NA; ASV_12989	Surface Soils	0.0292378
ASV_13419	Bacteria; Acidobacteriota; Subgroup 5; NA; NA; NA; ASV_13419	Surface Soils	0.0355026
ASV_13835	Bacteria; Acidobacteriota; Subgroup 5; NA; NA; NA; ASV_13835	Surface Soils	0.0480946
ASV_1995	Bacteria; Acidobacteriota; Subgroup 5; NA; NA; NA; ASV_1995	Surface Soils	0.0366926
ASV_5158	Bacteria; Acidobacteriota; Subgroup 5; NA; NA; NA; ASV_5158	Surface Soils	0.000645059
ASV_5439	Bacteria; Acidobacteriota; Subgroup 5; NA; NA; NA; ASV_5439	Surface Soils	0.00146441
ASV_8038	Bacteria; Acidobacteriota; Subgroup 5; NA; NA; NA; ASV_8038	Surface Soils	0.00121884
ASV_10561	Bacteria; Acidobacteriota; Thermoanaerobaculia; Thermoanaerobaculales; Thermoanaerobaculaceae; Subgroup 10; ASV_10561	Surface Soils	0.024798
ASV_11821	Bacteria; Acidobacteriota; Thermoanaerobaculia; Thermoanaerobaculales; Thermoanaerobaculaceae; Subgroup 10; ASV_11821	Surface Soils	0.000936429
ASV_18124	Bacteria; Acidobacteriota; Thermoanaerobaculia; Thermoanaerobaculales; Thermoanaerobaculaceae; Subgroup 10; ASV_18124	Surface Soils	0.00162304
ASV_1983	Bacteria; Acidobacteriota; Thermoanaerobaculia; Thermoanaerobaculales; Thermoanaerobaculaceae; Subgroup 10; ASV_1983	Surface Soils	0.00617331
ASV_12072	Bacteria; Acidobacteriota; Vicinamibacteria; Subgroup 17; NA; NA; ASV_12072	Surface Soils	0.00573051
ASV_13164	Bacteria; Acidobacteriota; Vicinamibacteria; Subgroup 17; NA; NA; ASV_13164	Surface Soils	0.0073001
ASV_17521	Bacteria; Acidobacteriota; Vicinamibacteria; Subgroup 17; NA; NA; ASV_17521	Surface Soils	0.0495535
ASV_10023	Bacteria; Acidobacteriota; Vicinamibacteria; Vicinamibacterales; NA; NA; ASV_10023	Surface Soils	0.000131637
ASV_10148	Bacteria; Acidobacteriota; Vicinamibacteria; Vicinamibacterales; NA; NA; ASV_10148	Surface Soils	0.00870813
ASV_1096	Bacteria; Acidobacteriota; Vicinamibacteria; Vicinamibacterales; NA; NA; ASV_1096	Surface Soils	0.00242665
ASV_1139	Bacteria; Acidobacteriota; Vicinamibacteria; Vicinamibacterales; NA; NA; ASV_1139	Surface Soils	0.0310786
ASV_11479	Bacteria; Acidobacteriota; Vicinamibacteria; Vicinamibacterales; NA; NA; ASV_11479	Surface Soils	0.0239462
ASV_12570	Bacteria; Acidobacteriota; Vicinamibacteria; Vicinamibacterales; NA; NA; ASV_12570	Surface Soils	0.0218207
ASV_12611	Bacteria; Acidobacteriota; Vicinamibacteria; Vicinamibacterales; NA; NA; ASV_12611	Surface Soils	0.0417052
ASV_14144	Bacteria; Acidobacteriota; Vicinamibacteria; Vicinamibacterales; NA; NA; ASV_14144	Surface Soils	0.00191488
ASV_14199	Bacteria; Acidobacteriota; Vicinamibacteria; Vicinamibacterales; NA; NA; ASV_14199	Surface Soils	3.00825e-05
ASV_1421	Bacteria; Acidobacteriota; Vicinamibacteria; Vicinamibacterales; NA; NA; ASV_1421	Surface Soils	0.0191712
ASV_14304	Bacteria; Acidobacteriota; Vicinamibacteria; Vicinamibacterales; NA; NA; ASV_14304	Surface Soils	0.0346052
ASV_14993	Bacteria; Acidobacteriota; Vicinamibacteria; Vicinamibacterales; NA; NA; ASV_14993	Surface Soils	0.00481311
ASV_15005	Bacteria; Acidobacteriota; Vicinamibacteria; Vicinamibacterales; NA; NA; ASV_15005	Surface Soils	0.0498912
ASV_15972	Bacteria; Acidobacteriota; Vicinamibacteria; Vicinamibacterales; NA; NA; ASV_15972	Surface Soils	0.0208095
ASV_17279	Bacteria; Acidobacteriota; Vicinamibacteria; Vicinamibacterales; NA; NA; ASV_17279	Surface Soils	0.0401235
ASV_17308	Bacteria; Acidobacteriota; Vicinamibacteria; Vicinamibacterales; NA; NA; ASV_17308	Surface Soils	0.0271777
ASV_18005	Bacteria; Acidobacteriota; Vicinamibacteria; Vicinamibacterales; NA; NA; ASV_18005	Surface Soils	0.0442272
ASV_232	Bacteria; Acidobacteriota; Vicinamibacteria; Vicinamibacterales; NA; NA; ASV_232	Surface Soils	0.021906
ASV_245	Bacteria; Acidobacteriota; Vicinamibacteria; Vicinamibacterales; NA; NA; ASV_245	Surface Soils	0.0278204
ASV_2940	Bacteria; Acidobacteriota; Vicinamibacteria; Vicinamibacterales; NA; NA; ASV_2940	Surface Soils	0.00356834
ASV_302	Bacteria; Acidobacteriota; Vicinamibacteria; Vicinamibacterales; NA; NA; ASV_302	Surface Soils	0.0278204
ASV_3312	Bacteria; Acidobacteriota; Vicinamibacteria; Vicinamibacterales; NA; NA; ASV_3312	Surface Soils	0.00191858
ASV_3522	Bacteria; Acidobacteriota; Vicinamibacteria; Vicinamibacterales; NA; NA; ASV_3522	Surface Soils	0.0168989
ASV_3597	Bacteria; Acidobacteriota; Vicinamibacteria; Vicinamibacterales; NA; NA; ASV_3597	Surface Soils	0.00797774
ASV_3986	Bacteria; Acidobacteriota; Vicinamibacteria; Vicinamibacterales; NA; NA; ASV_3986	Surface Soils	0.00962073
ASV_4789	Bacteria; Acidobacteriota; Vicinamibacteria; Vicinamibacterales; NA; NA; ASV_4789	Surface Soils	0.000342125
ASV_493	Bacteria; Acidobacteriota; Vicinamibacteria; Vicinamibacterales; NA; NA; ASV_493	Surface Soils	0.00906635
ASV_5150	Bacteria; Acidobacteriota; Vicinamibacteria; Vicinamibacterales; NA; NA; ASV_5150	Surface Soils	0.00573051
ASV_5199	Bacteria; Acidobacteriota; Vicinamibacteria; Vicinamibacterales; NA; NA; ASV_5199	Surface Soils	0.0231913
ASV_5466	Bacteria; Acidobacteriota; Vicinamibacteria; Vicinamibacterales; NA; NA; ASV_5466	Surface Soils	0.0232958
ASV_5630	Bacteria; Acidobacteriota; Vicinamibacteria; Vicinamibacterales; NA; NA; ASV_5630	Surface Soils	0.002507
ASV_5694	Bacteria; Acidobacteriota; Vicinamibacteria; Vicinamibacterales; NA; NA; ASV_5694	Surface Soils	0.0245293
ASV_5842	Bacteria; Acidobacteriota; Vicinamibacteria; Vicinamibacterales; NA; NA; ASV_5842	Surface Soils	0.0366835
ASV_608	Bacteria; Acidobacteriota; Vicinamibacteria; Vicinamibacterales; NA; NA; ASV_608	Surface Soils	0.00993266
ASV_6508	Bacteria; Acidobacteriota; Vicinamibacteria; Vicinamibacterales; NA; NA; ASV_6508	Surface Soils	0.00141136
ASV_8362	Bacteria; Acidobacteriota; Vicinamibacteria; Vicinamibacterales; NA; NA; ASV_8362	Surface Soils	0.0165368
ASV_8777	Bacteria; Acidobacteriota; Vicinamibacteria; Vicinamibacterales; NA; NA; ASV_8777	Surface Soils	0.0159422
ASV_9250	Bacteria; Acidobacteriota; Vicinamibacteria; Vicinamibacterales; NA; NA; ASV_9250	Surface Soils	0.0386944
ASV_955	Bacteria; Acidobacteriota; Vicinamibacteria; Vicinamibacterales; NA; NA; ASV_955	Surface Soils	0.00552894
ASV_992	Bacteria; Acidobacteriota; Vicinamibacteria; Vicinamibacterales; NA; NA; ASV_992	Surface Soils	0.000339609
ASV_11417	Bacteria; Acidobacteriota; Vicinamibacteria; Vicinamibacterales; Vicinamibacteraceae; NA; ASV_11417	Surface Soils	0.0396435
ASV_12985	Bacteria; Acidobacteriota; Vicinamibacteria; Vicinamibacterales; Vicinamibacteraceae; NA; ASV_12985	Surface Soils	0.0080643
ASV_17181	Bacteria; Acidobacteriota; Vicinamibacteria; Vicinamibacterales; Vicinamibacteraceae; NA; ASV_17181	Surface Soils	0.00484113
ASV_1765	Bacteria; Acidobacteriota; Vicinamibacteria; Vicinamibacterales; Vicinamibacteraceae; NA; ASV_1765	Surface Soils	0.0257795
ASV_2717	Bacteria; Acidobacteriota; Vicinamibacteria; Vicinamibacterales; Vicinamibacteraceae; NA; ASV_2717	Surface Soils	0.00397405
ASV_458	Bacteria; Acidobacteriota; Vicinamibacteria; Vicinamibacterales; Vicinamibacteraceae; NA; ASV_458	Surface Soils	0.0180027
ASV_7224	Bacteria; Acidobacteriota; Vicinamibacteria; Vicinamibacterales; Vicinamibacteraceae; NA; ASV_7224	Surface Soils	0.00441259
ASV_8738	Bacteria; Acidobacteriota; Vicinamibacteria; Vicinamibacterales; Vicinamibacteraceae; NA; ASV_8738	Surface Soils	0.0367324
ASV_8877	Bacteria; Acidobacteriota; Vicinamibacteria; Vicinamibacterales; Vicinamibacteraceae; NA; ASV_8877	Surface Soils	0.00404528
ASV_10373	Bacteria; Acidobacteriota; Vicinamibacteria; Vicinamibacterales; Vicinamibacteraceae; Vicinamibacter; ASV_10373	Surface Soils	0.0186325
ASV_10468	Bacteria; Actinobacteriota; Acidimicrobiia; IMCC26256; NA; NA; ASV_10468	Surface Soils	0.0164233
ASV_3441	Bacteria; Actinobacteriota; Acidimicrobiia; IMCC26256; NA; NA; ASV_3441	Surface Soils	0.045658
ASV_3971	Bacteria; Actinobacteriota; Acidimicrobiia; IMCC26256; NA; NA; ASV_3971	Surface Soils	0.0401868
ASV_407	Bacteria; Actinobacteriota; Acidimicrobiia; IMCC26256; NA; NA; ASV_407	Surface Soils	0.0229009
ASV_4967	Bacteria; Actinobacteriota; Acidimicrobiia; IMCC26256; NA; NA; ASV_4967	Surface Soils	0.0429881
ASV_9184	Bacteria; Actinobacteriota; Acidimicrobiia; IMCC26256; NA; NA; ASV_9184	Surface Soils	0.0421521
ASV_9639	Bacteria; Actinobacteriota; Acidimicrobiia; IMCC26256; NA; NA; ASV_9639	Surface Soils	0.0393834
ASV_2652	Bacteria; Actinobacteriota; Acidimicrobiia; Microtrichales; Ilumatobacteraceae; CL500-29 marine group; ASV_2652	Surface Soils	0.0424555
ASV_16420	Bacteria; Actinobacteriota; Acidimicrobiia; Microtrichales; Ilumatobacteraceae; Ilumatobacter; ASV_16420	Surface Soils	0.0454034
ASV_4892	Bacteria; Actinobacteriota; Acidimicrobiia; Microtrichales; Ilumatobacteraceae; NA; ASV_4892	Surface Soils	0.00643838
ASV_13400	Bacteria; Actinobacteriota; Acidimicrobiia; Microtrichales; Microtrichaceae; NA; ASV_13400	Surface Soils	0.0166284
ASV_10072	Bacteria; Actinobacteriota; Acidimicrobiia; Microtrichales; NA; NA; ASV_10072	Surface Soils	0.0442272
ASV_8448	Bacteria; Actinobacteriota; Acidimicrobiia; Microtrichales; NA; NA; ASV_8448	Surface Soils	2.95289e-05
ASV_9879	Bacteria; Actinobacteriota; Acidimicrobiia; Microtrichales; NA; NA; ASV_9879	Surface Soils	0.0135801
ASV_10920	Bacteria; Actinobacteriota; Actinobacteria; Corynebacteriales; Mycobacteriaceae; Mycobacterium; ASV_10920	Surface Soils	0.0195621
ASV_13307	Bacteria; Actinobacteriota; Actinobacteria; Corynebacteriales; Mycobacteriaceae; Mycobacterium; ASV_13307	Surface Soils	0.0382866
ASV_1649	Bacteria; Actinobacteriota; Actinobacteria; Corynebacteriales; Mycobacteriaceae; Mycobacterium; ASV_1649	Surface Soils	0.0371076
ASV_2511	Bacteria; Actinobacteriota; Actinobacteria; Corynebacteriales; Mycobacteriaceae; Mycobacterium; ASV_2511	Surface Soils	0.0408143
ASV_2555	Bacteria; Actinobacteriota; Actinobacteria; Corynebacteriales; Mycobacteriaceae; Mycobacterium; ASV_2555	Surface Soils	0.000851189
ASV_2710	Bacteria; Actinobacteriota; Actinobacteria; Corynebacteriales; Mycobacteriaceae; Mycobacterium; ASV_2710	Surface Soils	0.0438271
ASV_272	Bacteria; Actinobacteriota; Actinobacteria; Corynebacteriales; Mycobacteriaceae; Mycobacterium; ASV_272	Surface Soils	0.03375
ASV_500	Bacteria; Actinobacteriota; Actinobacteria; Corynebacteriales; Mycobacteriaceae; Mycobacterium; ASV_500	Surface Soils	0.0465299
ASV_7893	Bacteria; Actinobacteriota; Actinobacteria; Corynebacteriales; Mycobacteriaceae; Mycobacterium; ASV_7893	Surface Soils	0.0428438
ASV_8876	Bacteria; Actinobacteriota; Actinobacteria; Corynebacteriales; Mycobacteriaceae; Mycobacterium; ASV_8876	Surface Soils	0.00761928
ASV_91	Bacteria; Actinobacteriota; Actinobacteria; Corynebacteriales; Mycobacteriaceae; Mycobacterium; ASV_91	Surface Soils	0.0195123
ASV_9624	Bacteria; Actinobacteriota; Actinobacteria; Corynebacteriales; Mycobacteriaceae; Mycobacterium; ASV_9624	Surface Soils	0.00219279
ASV_13441	Bacteria; Actinobacteriota; Actinobacteria; Frankiales; Acidothermaceae; Acidothermus; ASV_13441	Surface Soils	0.0179652
ASV_193	Bacteria; Actinobacteriota; Actinobacteria; Frankiales; Acidothermaceae; Acidothermus; ASV_193	Surface Soils	0.0119678
ASV_4165	Bacteria; Actinobacteriota; Actinobacteria; Frankiales; Acidothermaceae; Acidothermus; ASV_4165	Surface Soils	0.0248676
ASV_15541	Bacteria; Actinobacteriota; Actinobacteria; Frankiales; Frankiaceae; Jatrophihabitans; ASV_15541	Surface Soils	0.00754968
ASV_2029	Bacteria; Actinobacteriota; Actinobacteria; Frankiales; Frankiaceae; Jatrophihabitans; ASV_2029	Surface Soils	0.0168989
ASV_14884	Bacteria; Actinobacteriota; Actinobacteria; Frankiales; Geodermatophilaceae; Blastococcus; ASV_14884	Surface Soils	0.0194392
ASV_15054	Bacteria; Actinobacteriota; Actinobacteria; Frankiales; Geodermatophilaceae; Geodermatophilus; ASV_15054	Surface Soils	0.0275291
ASV_16919	Bacteria; Actinobacteriota; Actinobacteria; Frankiales; Geodermatophilaceae; Modestobacter; ASV_16919	Surface Soils	0.000575436
ASV_17614	Bacteria; Actinobacteriota; Actinobacteria; Frankiales; NA; NA; ASV_17614	Surface Soils	0.0332878
ASV_5485	Bacteria; Actinobacteriota; Actinobacteria; Frankiales; NA; NA; ASV_5485	Surface Soils	0.00481311
ASV_16182	Bacteria; Actinobacteriota; Actinobacteria; Frankiales; Nakamurellaceae; Nakamurella; ASV_16182	Surface Soils	0.000369236
ASV_7518	Bacteria; Actinobacteriota; Actinobacteria; Frankiales; Nakamurellaceae; Nakamurella; ASV_7518	Surface Soils	0.0195123
ASV_7616	Bacteria; Actinobacteriota; Actinobacteria; Frankiales; Nakamurellaceae; Nakamurella; ASV_7616	Surface Soils	0.00269699
ASV_5228	Bacteria; Actinobacteriota; Actinobacteria; Frankiales; Sporichthyaceae; NA; ASV_5228	Surface Soils	0.0188313
ASV_7527	Bacteria; Actinobacteriota; Actinobacteria; Kineosporiales; Kineosporiaceae; Kineosporia; ASV_7527	Surface Soils	0.0480946
ASV_1334	Bacteria; Actinobacteriota; Actinobacteria; Micrococcales; Intrasporangiaceae; Knoellia; ASV_1334	Surface Soils	0.0362966
ASV_8107	Bacteria; Actinobacteriota; Actinobacteria; Micrococcales; Intrasporangiaceae; Oryzihumus; ASV_8107	Surface Soils	0.0371076
ASV_13391	Bacteria; Actinobacteriota; Actinobacteria; Micrococcales; Microbacteriaceae; Galbitalea; ASV_13391	Surface Soils	0.00905625
ASV_3692	Bacteria; Actinobacteriota; Actinobacteria; Micrococcales; Microbacteriaceae; Galbitalea; ASV_3692	Surface Soils	0.0372463
ASV_5305	Bacteria; Actinobacteriota; Actinobacteria; Micrococcales; Microbacteriaceae; NA; ASV_5305	Surface Soils	0.0297038
ASV_7989	Bacteria; Actinobacteriota; Actinobacteria; Micrococcales; Microbacteriaceae; NA; ASV_7989	Surface Soils	0.0016905
ASV_14423	Bacteria; Actinobacteriota; Actinobacteria; Micrococcales; Micrococcaceae; NA; ASV_14423	Surface Soils	0.0245293
ASV_2713	Bacteria; Actinobacteriota; Actinobacteria; Micromonosporales; Micromonosporaceae; Dactylosporangium; ASV_2713	Surface Soils	0.0003444
ASV_9551	Bacteria; Actinobacteriota; Actinobacteria; Micromonosporales; Micromonosporaceae; Luedemannella; ASV_9551	Surface Soils	0.0335476
ASV_18347	Bacteria; Actinobacteriota; Actinobacteria; Micromonosporales; Micromonosporaceae; NA; ASV_18347	Surface Soils	0.024798
ASV_4326	Bacteria; Actinobacteriota; Actinobacteria; Micromonosporales; Micromonosporaceae; NA; ASV_4326	Surface Soils	0.0033166
ASV_3788	Bacteria; Actinobacteriota; Actinobacteria; Micromonosporales; Micromonosporaceae; Planosporangium; ASV_3788	Surface Soils	0.0084671
ASV_7426	Bacteria; Actinobacteriota; Actinobacteria; Micromonosporales; Micromonosporaceae; Planosporangium; ASV_7426	Surface Soils	0.0276302
ASV_14987	Bacteria; Actinobacteriota; Actinobacteria; Propionibacteriales; Nocardioidaceae; Marmoricola; ASV_14987	Surface Soils	0.0412454
ASV_8594	Bacteria; Actinobacteriota; Actinobacteria; Propionibacteriales; Nocardioidaceae; Marmoricola; ASV_8594	Surface Soils	0.0266202
ASV_13830	Bacteria; Actinobacteriota; Actinobacteria; Propionibacteriales; Nocardioidaceae; Nocardioides; ASV_13830	Surface Soils	0.0191712
ASV_17312	Bacteria; Actinobacteriota; Actinobacteria; Propionibacteriales; Nocardioidaceae; Nocardioides; ASV_17312	Surface Soils	0.00167895
ASV_4029	Bacteria; Actinobacteriota; Actinobacteria; Propionibacteriales; Nocardioidaceae; Nocardioides; ASV_4029	Surface Soils	0.000102879
ASV_12595	Bacteria; Actinobacteriota; Actinobacteria; Pseudonocardiales; Pseudonocardiaceae; Actinomycetospora; ASV_12595	Surface Soils	0.00041055
ASV_4393	Bacteria; Actinobacteriota; Actinobacteria; Pseudonocardiales; Pseudonocardiaceae; Amycolatopsis; ASV_4393	Surface Soils	0.031104
ASV_10234	Bacteria; Actinobacteriota; Actinobacteria; Pseudonocardiales; Pseudonocardiaceae; Crossiella; ASV_10234	Surface Soils	0.00392126
ASV_3774	Bacteria; Actinobacteriota; Actinobacteria; Pseudonocardiales; Pseudonocardiaceae; Crossiella; ASV_3774	Surface Soils	0.0340741
ASV_12717	Bacteria; Actinobacteriota; Actinobacteria; Pseudonocardiales; Pseudonocardiaceae; Pseudonocardia; ASV_12717	Surface Soils	0.00231267
ASV_15228	Bacteria; Actinobacteriota; Actinobacteria; Pseudonocardiales; Pseudonocardiaceae; Pseudonocardia; ASV_15228	Surface Soils	0.000176153
ASV_4060	Bacteria; Actinobacteriota; Actinobacteria; Pseudonocardiales; Pseudonocardiaceae; Pseudonocardia; ASV_4060	Surface Soils	0.00218197
ASV_5778	Bacteria; Actinobacteriota; Actinobacteria; Pseudonocardiales; Pseudonocardiaceae; Pseudonocardia; ASV_5778	Surface Soils	0.000750222
ASV_6816	Bacteria; Actinobacteriota; Actinobacteria; Pseudonocardiales; Pseudonocardiaceae; Pseudonocardia; ASV_6816	Surface Soils	0.0308036
ASV_2099	Bacteria; Actinobacteriota; Actinobacteria; Streptomycetales; Streptomycetaceae; NA; ASV_2099	Surface Soils	0.0273891
ASV_1605	Bacteria; Actinobacteriota; Actinobacteria; Streptomycetales; Streptomycetaceae; Streptomyces; ASV_1605	Surface Soils	0.0084671
ASV_466	Bacteria; Actinobacteriota; Actinobacteria; Streptomycetales; Streptomycetaceae; Streptomyces; ASV_466	Surface Soils	0.00793312
ASV_5988	Bacteria; Actinobacteriota; Actinobacteria; Streptomycetales; Streptomycetaceae; Streptomyces; ASV_5988	Surface Soils	0.0401235
ASV_1852	Bacteria; Actinobacteriota; Actinobacteria; Streptosporangiales; Streptosporangiaceae; Streptosporangium; ASV_1852	Surface Soils	0.00694371
ASV_13903	Bacteria; Actinobacteriota; Actinobacteria; Streptosporangiales; Thermomonosporaceae; Actinoallomurus; ASV_13903	Surface Soils	0.0100689
ASV_17549	Bacteria; Actinobacteriota; Actinobacteria; Streptosporangiales; Thermomonosporaceae; Actinomadura; ASV_17549	Surface Soils	0.0233751
ASV_11982	Bacteria; Actinobacteriota; MB-A2-108; NA; NA; NA; ASV_11982	Surface Soils	0.0188313
ASV_12070	Bacteria; Actinobacteriota; MB-A2-108; NA; NA; NA; ASV_12070	Surface Soils	0.00492352
ASV_4166	Bacteria; Actinobacteriota; MB-A2-108; NA; NA; NA; ASV_4166	Surface Soils	0.0135525
ASV_7509	Bacteria; Actinobacteriota; MB-A2-108; NA; NA; NA; ASV_7509	Surface Soils	0.0411562
ASV_1133	Bacteria; Actinobacteriota; Thermoleophilia; Gaiellales; NA; NA; ASV_1133	Surface Soils	0.0209645
ASV_11937	Bacteria; Actinobacteriota; Thermoleophilia; Gaiellales; NA; NA; ASV_11937	Surface Soils	0.000223705
ASV_14321	Bacteria; Actinobacteriota; Thermoleophilia; Gaiellales; NA; NA; ASV_14321	Surface Soils	0.027427
ASV_14800	Bacteria; Actinobacteriota; Thermoleophilia; Gaiellales; NA; NA; ASV_14800	Surface Soils	0.0130899
ASV_14924	Bacteria; Actinobacteriota; Thermoleophilia; Gaiellales; NA; NA; ASV_14924	Surface Soils	0.0166978
ASV_15008	Bacteria; Actinobacteriota; Thermoleophilia; Gaiellales; NA; NA; ASV_15008	Surface Soils	0.0084671
ASV_15010	Bacteria; Actinobacteriota; Thermoleophilia; Gaiellales; NA; NA; ASV_15010	Surface Soils	0.00696364
ASV_16421	Bacteria; Actinobacteriota; Thermoleophilia; Gaiellales; NA; NA; ASV_16421	Surface Soils	0.00579701
ASV_17043	Bacteria; Actinobacteriota; Thermoleophilia; Gaiellales; NA; NA; ASV_17043	Surface Soils	0.0119678
ASV_1863	Bacteria; Actinobacteriota; Thermoleophilia; Gaiellales; NA; NA; ASV_1863	Surface Soils	0.0173578
ASV_2608	Bacteria; Actinobacteriota; Thermoleophilia; Gaiellales; NA; NA; ASV_2608	Surface Soils	0.000739136
ASV_3720	Bacteria; Actinobacteriota; Thermoleophilia; Gaiellales; NA; NA; ASV_3720	Surface Soils	0.0381471
ASV_7662	Bacteria; Actinobacteriota; Thermoleophilia; Gaiellales; NA; NA; ASV_7662	Surface Soils	0.00492857
ASV_9431	Bacteria; Actinobacteriota; Thermoleophilia; Gaiellales; NA; NA; ASV_9431	Surface Soils	0.0023435
ASV_12002	Bacteria; Actinobacteriota; Thermoleophilia; Solirubrobacterales; 67-14; NA; ASV_12002	Surface Soils	0.0350196
ASV_1229	Bacteria; Actinobacteriota; Thermoleophilia; Solirubrobacterales; 67-14; NA; ASV_1229	Surface Soils	0.0485217
ASV_12568	Bacteria; Actinobacteriota; Thermoleophilia; Solirubrobacterales; 67-14; NA; ASV_12568	Surface Soils	0.0023435
ASV_13173	Bacteria; Actinobacteriota; Thermoleophilia; Solirubrobacterales; 67-14; NA; ASV_13173	Surface Soils	0.000123553
ASV_13402	Bacteria; Actinobacteriota; Thermoleophilia; Solirubrobacterales; 67-14; NA; ASV_13402	Surface Soils	8.65866e-05
ASV_1345	Bacteria; Actinobacteriota; Thermoleophilia; Solirubrobacterales; 67-14; NA; ASV_1345	Surface Soils	0.0008004
ASV_16752	Bacteria; Actinobacteriota; Thermoleophilia; Solirubrobacterales; 67-14; NA; ASV_16752	Surface Soils	0.00241109
ASV_17179	Bacteria; Actinobacteriota; Thermoleophilia; Solirubrobacterales; 67-14; NA; ASV_17179	Surface Soils	0.0170327
ASV_2527	Bacteria; Actinobacteriota; Thermoleophilia; Solirubrobacterales; 67-14; NA; ASV_2527	Surface Soils	0.048989
ASV_2546	Bacteria; Actinobacteriota; Thermoleophilia; Solirubrobacterales; 67-14; NA; ASV_2546	Surface Soils	0.0485376
ASV_8317	Bacteria; Actinobacteriota; Thermoleophilia; Solirubrobacterales; 67-14; NA; ASV_8317	Surface Soils	0.00550054
ASV_8393	Bacteria; Actinobacteriota; Thermoleophilia; Solirubrobacterales; 67-14; NA; ASV_8393	Surface Soils	0.0348277
ASV_9790	Bacteria; Actinobacteriota; Thermoleophilia; Solirubrobacterales; 67-14; NA; ASV_9790	Surface Soils	0.000849231
ASV_12052	Bacteria; Actinobacteriota; Thermoleophilia; Solirubrobacterales; Solirubrobacteraceae; Conexibacter; ASV_12052	Surface Soils	1.72228e-05
ASV_13418	Bacteria; Actinobacteriota; Thermoleophilia; Solirubrobacterales; Solirubrobacteraceae; Conexibacter; ASV_13418	Surface Soils	0.0180833
ASV_14054	Bacteria; Actinobacteriota; Thermoleophilia; Solirubrobacterales; Solirubrobacteraceae; Conexibacter; ASV_14054	Surface Soils	0.0011725
ASV_16497	Bacteria; Actinobacteriota; Thermoleophilia; Solirubrobacterales; Solirubrobacteraceae; Conexibacter; ASV_16497	Surface Soils	0.0312399
ASV_17169	Bacteria; Actinobacteriota; Thermoleophilia; Solirubrobacterales; Solirubrobacteraceae; Conexibacter; ASV_17169	Surface Soils	0.0117135
ASV_17861	Bacteria; Actinobacteriota; Thermoleophilia; Solirubrobacterales; Solirubrobacteraceae; Conexibacter; ASV_17861	Surface Soils	0.0012412
ASV_2971	Bacteria; Actinobacteriota; Thermoleophilia; Solirubrobacterales; Solirubrobacteraceae; Conexibacter; ASV_2971	Surface Soils	0.0308036
ASV_3141	Bacteria; Actinobacteriota; Thermoleophilia; Solirubrobacterales; Solirubrobacteraceae; Conexibacter; ASV_3141	Surface Soils	0.0134375
ASV_6275	Bacteria; Actinobacteriota; Thermoleophilia; Solirubrobacterales; Solirubrobacteraceae; Conexibacter; ASV_6275	Surface Soils	0.0226242
ASV_6709	Bacteria; Actinobacteriota; Thermoleophilia; Solirubrobacterales; Solirubrobacteraceae; Conexibacter; ASV_6709	Surface Soils	0.0458779
ASV_9685	Bacteria; Actinobacteriota; Thermoleophilia; Solirubrobacterales; Solirubrobacteraceae; Conexibacter; ASV_9685	Surface Soils	0.021906
ASV_10369	Bacteria; Actinobacteriota; Thermoleophilia; Solirubrobacterales; Solirubrobacteraceae; NA; ASV_10369	Surface Soils	0.00607485
ASV_1509	Bacteria; Actinobacteriota; Thermoleophilia; Solirubrobacterales; Solirubrobacteraceae; NA; ASV_1509	Surface Soils	0.036225
ASV_16038	Bacteria; Actinobacteriota; Thermoleophilia; Solirubrobacterales; Solirubrobacteraceae; NA; ASV_16038	Surface Soils	0.00976568
ASV_1121	Bacteria; Actinobacteriota; Thermoleophilia; Solirubrobacterales; Solirubrobacteraceae; Solirubrobacter; ASV_1121	Surface Soils	0.00263792
ASV_11737	Bacteria; Actinobacteriota; Thermoleophilia; Solirubrobacterales; Solirubrobacteraceae; Solirubrobacter; ASV_11737	Surface Soils	0.000642649
ASV_13825	Bacteria; Actinobacteriota; Thermoleophilia; Solirubrobacterales; Solirubrobacteraceae; Solirubrobacter; ASV_13825	Surface Soils	0.0290587
ASV_18320	Bacteria; Actinobacteriota; Thermoleophilia; Solirubrobacterales; Solirubrobacteraceae; Solirubrobacter; ASV_18320	Surface Soils	0.00280672
ASV_4770	Bacteria; Actinobacteriota; Thermoleophilia; Solirubrobacterales; Solirubrobacteraceae; Solirubrobacter; ASV_4770	Surface Soils	0.0135525
ASV_7129	Bacteria; Actinobacteriota; Thermoleophilia; Solirubrobacterales; Solirubrobacteraceae; Solirubrobacter; ASV_7129	Surface Soils	0.00261625
ASV_7286	Bacteria; Actinobacteriota; Thermoleophilia; Solirubrobacterales; Solirubrobacteraceae; Solirubrobacter; ASV_7286	Surface Soils	0.0481634
ASV_8714	Bacteria; Actinobacteriota; Thermoleophilia; Solirubrobacterales; Solirubrobacteraceae; Solirubrobacter; ASV_8714	Surface Soils	0.0348277
ASV_9446	Bacteria; Actinobacteriota; Thermoleophilia; Solirubrobacterales; Solirubrobacteraceae; Solirubrobacter; ASV_9446	Surface Soils	0.0230865
ASV_17183	Bacteria; Armatimonadota; Armatimonadia; Armatimonadales; NA; NA; ASV_17183	Surface Soils	0.00525933
ASV_16701	Bacteria; Armatimonadota; Chthonomonadetes; Chthonomonadales; Chthonomonadaceae; Chthonomonas; ASV_16701	Surface Soils	0.0354904
ASV_3649	Bacteria; Armatimonadota; Chthonomonadetes; Chthonomonadales; Chthonomonadaceae; Chthonomonas; ASV_3649	Surface Soils	0.00567628
ASV_14174	Bacteria; Armatimonadota; Fimbriimonadia; Fimbriimonadales; Fimbriimonadaceae; NA; ASV_14174	Surface Soils	0.0103879
ASV_17520	Bacteria; Armatimonadota; Fimbriimonadia; Fimbriimonadales; Fimbriimonadaceae; NA; ASV_17520	Surface Soils	0.000739136
ASV_9637	Bacteria; Armatimonadota; Fimbriimonadia; Fimbriimonadales; Fimbriimonadaceae; NA; ASV_9637	Surface Soils	0.0203325
ASV_14830	Bacteria; Armatimonadota; NA; NA; NA; NA; ASV_14830	Surface Soils	0.0459538
ASV_16300	Bacteria; Armatimonadota; NA; NA; NA; NA; ASV_16300	Surface Soils	0.0338442
ASV_16949	Bacteria; Bacteroidota; Bacteroidia; Chitinophagales; 37-13; NA; ASV_16949	Surface Soils	0.00576945
ASV_13386	Bacteria; Bacteroidota; Bacteroidia; Chitinophagales; Chitinophagaceae; Aurantisolimonas; ASV_13386	Surface Soils	0.0386869
ASV_10604	Bacteria; Bacteroidota; Bacteroidia; Chitinophagales; Chitinophagaceae; Edaphobaculum; ASV_10604	Surface Soils	0.0400271
ASV_15813	Bacteria; Bacteroidota; Bacteroidia; Chitinophagales; Chitinophagaceae; Edaphobaculum; ASV_15813	Surface Soils	0.00684567
ASV_17297	Bacteria; Bacteroidota; Bacteroidia; Chitinophagales; Chitinophagaceae; Edaphobaculum; ASV_17297	Surface Soils	0.0293871
ASV_2253	Bacteria; Bacteroidota; Bacteroidia; Chitinophagales; Chitinophagaceae; Edaphobaculum; ASV_2253	Surface Soils	0.000136726
ASV_3214	Bacteria; Bacteroidota; Bacteroidia; Chitinophagales; Chitinophagaceae; Edaphobaculum; ASV_3214	Surface Soils	0.00181125
ASV_3474	Bacteria; Bacteroidota; Bacteroidia; Chitinophagales; Chitinophagaceae; Edaphobaculum; ASV_3474	Surface Soils	4.38725e-05
ASV_5968	Bacteria; Bacteroidota; Bacteroidia; Chitinophagales; Chitinophagaceae; Edaphobaculum; ASV_5968	Surface Soils	0.0258923
ASV_7714	Bacteria; Bacteroidota; Bacteroidia; Chitinophagales; Chitinophagaceae; Edaphobaculum; ASV_7714	Surface Soils	0.00194956
ASV_8643	Bacteria; Bacteroidota; Bacteroidia; Chitinophagales; Chitinophagaceae; Edaphobaculum; ASV_8643	Surface Soils	0.0487059
ASV_11059	Bacteria; Bacteroidota; Bacteroidia; Chitinophagales; Chitinophagaceae; Ferruginibacter; ASV_11059	Surface Soils	0.000369236
ASV_11741	Bacteria; Bacteroidota; Bacteroidia; Chitinophagales; Chitinophagaceae; Ferruginibacter; ASV_11741	Surface Soils	0.0149807
ASV_12101	Bacteria; Bacteroidota; Bacteroidia; Chitinophagales; Chitinophagaceae; Ferruginibacter; ASV_12101	Surface Soils	0.0499684
ASV_13697	Bacteria; Bacteroidota; Bacteroidia; Chitinophagales; Chitinophagaceae; Ferruginibacter; ASV_13697	Surface Soils	0.0472348
ASV_14819	Bacteria; Bacteroidota; Bacteroidia; Chitinophagales; Chitinophagaceae; Ferruginibacter; ASV_14819	Surface Soils	0.00484113
ASV_15752	Bacteria; Bacteroidota; Bacteroidia; Chitinophagales; Chitinophagaceae; Ferruginibacter; ASV_15752	Surface Soils	0.00613648
ASV_16078	Bacteria; Bacteroidota; Bacteroidia; Chitinophagales; Chitinophagaceae; Ferruginibacter; ASV_16078	Surface Soils	0.00866069
ASV_16852	Bacteria; Bacteroidota; Bacteroidia; Chitinophagales; Chitinophagaceae; Ferruginibacter; ASV_16852	Surface Soils	0.0275291
ASV_18099	Bacteria; Bacteroidota; Bacteroidia; Chitinophagales; Chitinophagaceae; Ferruginibacter; ASV_18099	Surface Soils	0.0110611
ASV_5777	Bacteria; Bacteroidota; Bacteroidia; Chitinophagales; Chitinophagaceae; Ferruginibacter; ASV_5777	Surface Soils	0.000114712
ASV_6183	Bacteria; Bacteroidota; Bacteroidia; Chitinophagales; Chitinophagaceae; Ferruginibacter; ASV_6183	Surface Soils	0.0368818
ASV_6375	Bacteria; Bacteroidota; Bacteroidia; Chitinophagales; Chitinophagaceae; Ferruginibacter; ASV_6375	Surface Soils	0.0219666
ASV_6922	Bacteria; Bacteroidota; Bacteroidia; Chitinophagales; Chitinophagaceae; Ferruginibacter; ASV_6922	Surface Soils	0.00021
ASV_9857	Bacteria; Bacteroidota; Bacteroidia; Chitinophagales; Chitinophagaceae; Ferruginibacter; ASV_9857	Surface Soils	0.0234541
ASV_11264	Bacteria; Bacteroidota; Bacteroidia; Chitinophagales; Chitinophagaceae; Flavisolibacter; ASV_11264	Surface Soils	0.000530595
ASV_18006	Bacteria; Bacteroidota; Bacteroidia; Chitinophagales; Chitinophagaceae; Flavisolibacter; ASV_18006	Surface Soils	0.0447554
ASV_8042	Bacteria; Bacteroidota; Bacteroidia; Chitinophagales; Chitinophagaceae; Flavisolibacter; ASV_8042	Surface Soils	0.0386944
ASV_12860	Bacteria; Bacteroidota; Bacteroidia; Chitinophagales; Chitinophagaceae; Flavitalea; ASV_12860	Surface Soils	4.63241e-06
ASV_1316	Bacteria; Bacteroidota; Bacteroidia; Chitinophagales; Chitinophagaceae; Flavitalea; ASV_1316	Surface Soils	0.0355026
ASV_12284	Bacteria; Bacteroidota; Bacteroidia; Chitinophagales; Chitinophagaceae; NA; ASV_12284	Surface Soils	0.000469895
ASV_1343	Bacteria; Bacteroidota; Bacteroidia; Chitinophagales; Chitinophagaceae; NA; ASV_1343	Surface Soils	0.0339976
ASV_15362	Bacteria; Bacteroidota; Bacteroidia; Chitinophagales; Chitinophagaceae; NA; ASV_15362	Surface Soils	0.0349759
ASV_2254	Bacteria; Bacteroidota; Bacteroidia; Chitinophagales; Chitinophagaceae; NA; ASV_2254	Surface Soils	0.000123553
ASV_228	Bacteria; Bacteroidota; Bacteroidia; Chitinophagales; Chitinophagaceae; NA; ASV_228	Surface Soils	0.0485376
ASV_339	Bacteria; Bacteroidota; Bacteroidia; Chitinophagales; Chitinophagaceae; NA; ASV_339	Surface Soils	0.0227141
ASV_4597	Bacteria; Bacteroidota; Bacteroidia; Chitinophagales; Chitinophagaceae; NA; ASV_4597	Surface Soils	0.00138678
ASV_5387	Bacteria; Bacteroidota; Bacteroidia; Chitinophagales; Chitinophagaceae; NA; ASV_5387	Surface Soils	0.00323203
ASV_6213	Bacteria; Bacteroidota; Bacteroidia; Chitinophagales; Chitinophagaceae; NA; ASV_6213	Surface Soils	0.0116204
ASV_7237	Bacteria; Bacteroidota; Bacteroidia; Chitinophagales; Chitinophagaceae; NA; ASV_7237	Surface Soils	0.048989
ASV_8835	Bacteria; Bacteroidota; Bacteroidia; Chitinophagales; Chitinophagaceae; NA; ASV_8835	Surface Soils	0.0190733
ASV_9173	Bacteria; Bacteroidota; Bacteroidia; Chitinophagales; Chitinophagaceae; NA; ASV_9173	Surface Soils	0.00194269
ASV_13508	Bacteria; Bacteroidota; Bacteroidia; Chitinophagales; Chitinophagaceae; Niastella; ASV_13508	Surface Soils	0.00284347
ASV_10118	Bacteria; Bacteroidota; Bacteroidia; Chitinophagales; Chitinophagaceae; Parafilimonas; ASV_10118	Surface Soils	0.000843226
ASV_15548	Bacteria; Bacteroidota; Bacteroidia; Chitinophagales; Chitinophagaceae; Parafilimonas; ASV_15548	Surface Soils	0.0319503
ASV_17063	Bacteria; Bacteroidota; Bacteroidia; Chitinophagales; Chitinophagaceae; Parafilimonas; ASV_17063	Surface Soils	0.048989
ASV_17524	Bacteria; Bacteroidota; Bacteroidia; Chitinophagales; Chitinophagaceae; Parafilimonas; ASV_17524	Surface Soils	0.000378939
ASV_12714	Bacteria; Bacteroidota; Bacteroidia; Chitinophagales; Chitinophagaceae; Puia; ASV_12714	Surface Soils	0.000245159
ASV_17648	Bacteria; Bacteroidota; Bacteroidia; Chitinophagales; Chitinophagaceae; Puia; ASV_17648	Surface Soils	0.00712889
ASV_18229	Bacteria; Bacteroidota; Bacteroidia; Chitinophagales; Chitinophagaceae; Puia; ASV_18229	Surface Soils	0.0335476
ASV_1960	Bacteria; Bacteroidota; Bacteroidia; Chitinophagales; Chitinophagaceae; Puia; ASV_1960	Surface Soils	0.00942292
ASV_294	Bacteria; Bacteroidota; Bacteroidia; Chitinophagales; Chitinophagaceae; Puia; ASV_294	Surface Soils	0.0135949
ASV_3475	Bacteria; Bacteroidota; Bacteroidia; Chitinophagales; Chitinophagaceae; Puia; ASV_3475	Surface Soils	0.0310245
ASV_5875	Bacteria; Bacteroidota; Bacteroidia; Chitinophagales; Chitinophagaceae; Puia; ASV_5875	Surface Soils	0.0490704
ASV_7927	Bacteria; Bacteroidota; Bacteroidia; Chitinophagales; Chitinophagaceae; Puia; ASV_7927	Surface Soils	0.0380066
ASV_9443	Bacteria; Bacteroidota; Bacteroidia; Chitinophagales; Chitinophagaceae; Puia; ASV_9443	Surface Soils	0.0495535
ASV_9961	Bacteria; Bacteroidota; Bacteroidia; Chitinophagales; Chitinophagaceae; Puia; ASV_9961	Surface Soils	0.0355026
ASV_9095	Bacteria; Bacteroidota; Bacteroidia; Chitinophagales; Chitinophagaceae; Sediminibacterium; ASV_9095	Surface Soils	0.0366926
ASV_12096	Bacteria; Bacteroidota; Bacteroidia; Chitinophagales; Chitinophagaceae; Segetibacter; ASV_12096	Surface Soils	0.0495535
ASV_11374	Bacteria; Bacteroidota; Bacteroidia; Chitinophagales; Chitinophagaceae; Terrimonas; ASV_11374	Surface Soils	0.00146734
ASV_1925	Bacteria; Bacteroidota; Bacteroidia; Chitinophagales; Chitinophagaceae; Terrimonas; ASV_1925	Surface Soils	0.0174848
ASV_3244	Bacteria; Bacteroidota; Bacteroidia; Chitinophagales; Chitinophagaceae; Terrimonas; ASV_3244	Surface Soils	0.00446893
ASV_3928	Bacteria; Bacteroidota; Bacteroidia; Chitinophagales; Chitinophagaceae; Terrimonas; ASV_3928	Surface Soils	0.00191674
ASV_4524	Bacteria; Bacteroidota; Bacteroidia; Chitinophagales; Chitinophagaceae; Terrimonas; ASV_4524	Surface Soils	0.00711936
ASV_6873	Bacteria; Bacteroidota; Bacteroidia; Chitinophagales; Chitinophagaceae; Terrimonas; ASV_6873	Surface Soils	2.36066e-06
ASV_7481	Bacteria; Bacteroidota; Bacteroidia; Chitinophagales; Chitinophagaceae; Terrimonas; ASV_7481	Surface Soils	9.8521e-05
ASV_12840	Bacteria; Bacteroidota; Bacteroidia; Chitinophagales; NA; NA; ASV_12840	Surface Soils	0.0464152
ASV_13161	Bacteria; Bacteroidota; Bacteroidia; Chitinophagales; NA; NA; ASV_13161	Surface Soils	0.000133783
ASV_15048	Bacteria; Bacteroidota; Bacteroidia; Chitinophagales; NA; NA; ASV_15048	Surface Soils	0.0196799
ASV_17306	Bacteria; Bacteroidota; Bacteroidia; Chitinophagales; NA; NA; ASV_17306	Surface Soils	0.00905625
ASV_17770	Bacteria; Bacteroidota; Bacteroidia; Chitinophagales; NA; NA; ASV_17770	Surface Soils	4.38725e-05
ASV_937	Bacteria; Bacteroidota; Bacteroidia; Chitinophagales; NA; NA; ASV_937	Surface Soils	0.00327843
ASV_9608	Bacteria; Bacteroidota; Bacteroidia; Chitinophagales; NA; NA; ASV_9608	Surface Soils	0.0080785
ASV_17530	Bacteria; Bacteroidota; Bacteroidia; Chitinophagales; Saprospiraceae; NA; ASV_17530	Surface Soils	0.0464896
ASV_6890	Bacteria; Bacteroidota; Bacteroidia; Chitinophagales; Saprospiraceae; NA; ASV_6890	Surface Soils	0.0464355
ASV_15555	Bacteria; Bacteroidota; Bacteroidia; Cytophagales; Cytophagaceae; Cytophaga; ASV_15555	Surface Soils	0.0224099
ASV_17177	Bacteria; Bacteroidota; Bacteroidia; Cytophagales; Cytophagaceae; Sporocytophaga; ASV_17177	Surface Soils	0.00306493
ASV_1666	Bacteria; Bacteroidota; Bacteroidia; Cytophagales; Hymenobacteraceae; Adhaeribacter; ASV_1666	Surface Soils	0.0079924
ASV_9090	Bacteria; Bacteroidota; Bacteroidia; Cytophagales; Hymenobacteraceae; Adhaeribacter; ASV_9090	Surface Soils	0.00797774
ASV_15183	Bacteria; Bacteroidota; Bacteroidia; Cytophagales; Microscillaceae; Chryseolinea; ASV_15183	Surface Soils	0.00258534
ASV_17398	Bacteria; Bacteroidota; Bacteroidia; Cytophagales; Microscillaceae; Chryseolinea; ASV_17398	Surface Soils	0.0334935
ASV_15641	Bacteria; Bacteroidota; Bacteroidia; Cytophagales; Microscillaceae; NA; ASV_15641	Surface Soils	0.0207432
ASV_17075	Bacteria; Bacteroidota; Bacteroidia; Cytophagales; Microscillaceae; NA; ASV_17075	Surface Soils	0.0218207
ASV_468	Bacteria; Bacteroidota; Bacteroidia; Cytophagales; Microscillaceae; NA; ASV_468	Surface Soils	0.0485883
ASV_8763	Bacteria; Bacteroidota; Bacteroidia; Cytophagales; Microscillaceae; NA; ASV_8763	Surface Soils	0.00754968
ASV_16644	Bacteria; Bacteroidota; Bacteroidia; Cytophagales; Microscillaceae; Ohtaekwangia; ASV_16644	Surface Soils	0.00176445
ASV_9331	Bacteria; Bacteroidota; Bacteroidia; Cytophagales; Microscillaceae; OLB12; ASV_9331	Surface Soils	0.00242665
ASV_14456	Bacteria; Bacteroidota; Bacteroidia; Flavobacteriales; Flavobacteriaceae; Flavobacterium; ASV_14456	Surface Soils	0.00130947
ASV_17519	Bacteria; Bacteroidota; Bacteroidia; Flavobacteriales; Flavobacteriaceae; Flavobacterium; ASV_17519	Surface Soils	0.0194392
ASV_6109	Bacteria; Bacteroidota; Bacteroidia; Flavobacteriales; Flavobacteriaceae; Flavobacterium; ASV_6109	Surface Soils	0.0448347
ASV_13986	Bacteria; Bacteroidota; Bacteroidia; Flavobacteriales; NS9 marine group; NA; ASV_13986	Surface Soils	0.0341665
ASV_17061	Bacteria; Bacteroidota; Bacteroidia; Flavobacteriales; Weeksellaceae; Chryseobacterium; ASV_17061	Surface Soils	0.00883436
ASV_11956	Bacteria; Bacteroidota; Bacteroidia; Sphingobacteriales; AKYH767; NA; ASV_11956	Surface Soils	0.0182867
ASV_1952	Bacteria; Bacteroidota; Bacteroidia; Sphingobacteriales; AKYH767; NA; ASV_1952	Surface Soils	0.000146293
ASV_2424	Bacteria; Bacteroidota; Bacteroidia; Sphingobacteriales; AKYH767; NA; ASV_2424	Surface Soils	0.000843226
ASV_3195	Bacteria; Bacteroidota; Bacteroidia; Sphingobacteriales; AKYH767; NA; ASV_3195	Surface Soils	0.00110688
ASV_4247	Bacteria; Bacteroidota; Bacteroidia; Sphingobacteriales; AKYH767; NA; ASV_4247	Surface Soils	0.00071625
ASV_4295	Bacteria; Bacteroidota; Bacteroidia; Sphingobacteriales; AKYH767; NA; ASV_4295	Surface Soils	0.0018272
ASV_4694	Bacteria; Bacteroidota; Bacteroidia; Sphingobacteriales; AKYH767; NA; ASV_4694	Surface Soils	0.0186325
ASV_5656	Bacteria; Bacteroidota; Bacteroidia; Sphingobacteriales; AKYH767; NA; ASV_5656	Surface Soils	0.000184595
ASV_9441	Bacteria; Bacteroidota; Bacteroidia; Sphingobacteriales; AKYH767; NA; ASV_9441	Surface Soils	0.00740448
ASV_9678	Bacteria; Bacteroidota; Bacteroidia; Sphingobacteriales; AKYH767; NA; ASV_9678	Surface Soils	8.65866e-05
ASV_10816	Bacteria; Bacteroidota; Bacteroidia; Sphingobacteriales; CWT CU03-E12; NA; ASV_10816	Surface Soils	0.0285346
ASV_10995	Bacteria; Bacteroidota; Bacteroidia; Sphingobacteriales; env.OPS 17; NA; ASV_10995	Surface Soils	0.0073001
ASV_12318	Bacteria; Bacteroidota; Bacteroidia; Sphingobacteriales; env.OPS 17; NA; ASV_12318	Surface Soils	0.008442
ASV_13748	Bacteria; Bacteroidota; Bacteroidia; Sphingobacteriales; env.OPS 17; NA; ASV_13748	Surface Soils	0.00399451
ASV_14480	Bacteria; Bacteroidota; Bacteroidia; Sphingobacteriales; env.OPS 17; NA; ASV_14480	Surface Soils	0.00155037
ASV_14689	Bacteria; Bacteroidota; Bacteroidia; Sphingobacteriales; env.OPS 17; NA; ASV_14689	Surface Soils	0.0021684
ASV_15550	Bacteria; Bacteroidota; Bacteroidia; Sphingobacteriales; env.OPS 17; NA; ASV_15550	Surface Soils	7.9123e-05
ASV_15974	Bacteria; Bacteroidota; Bacteroidia; Sphingobacteriales; env.OPS 17; NA; ASV_15974	Surface Soils	0.00472748
ASV_16479	Bacteria; Bacteroidota; Bacteroidia; Sphingobacteriales; env.OPS 17; NA; ASV_16479	Surface Soils	0.0128685
ASV_16917	Bacteria; Bacteroidota; Bacteroidia; Sphingobacteriales; env.OPS 17; NA; ASV_16917	Surface Soils	0.000146293
ASV_5984	Bacteria; Bacteroidota; Bacteroidia; Sphingobacteriales; env.OPS 17; NA; ASV_5984	Surface Soils	0.0421521
ASV_7415	Bacteria; Bacteroidota; Bacteroidia; Sphingobacteriales; env.OPS 17; NA; ASV_7415	Surface Soils	0.00376364
ASV_7220	Bacteria; Bacteroidota; Bacteroidia; Sphingobacteriales; NS11-12 marine group; NA; ASV_7220	Surface Soils	0.00541928
ASV_10162	Bacteria; Bacteroidota; Bacteroidia; Sphingobacteriales; Sphingobacteriaceae; Mucilaginibacter; ASV_10162	Surface Soils	0.013639
ASV_13107	Bacteria; Bacteroidota; Bacteroidia; Sphingobacteriales; Sphingobacteriaceae; Mucilaginibacter; ASV_13107	Surface Soils	0.010509
ASV_17545	Bacteria; Bacteroidota; Bacteroidia; Sphingobacteriales; Sphingobacteriaceae; Mucilaginibacter; ASV_17545	Surface Soils	0.0227141
ASV_6821	Bacteria; Bacteroidota; Bacteroidia; Sphingobacteriales; Sphingobacteriaceae; Mucilaginibacter; ASV_6821	Surface Soils	0.00397405
ASV_7064	Bacteria; Bacteroidota; Bacteroidia; Sphingobacteriales; Sphingobacteriaceae; Mucilaginibacter; ASV_7064	Surface Soils	0.0100271
ASV_7954	Bacteria; Bacteroidota; Bacteroidia; Sphingobacteriales; Sphingobacteriaceae; Mucilaginibacter; ASV_7954	Surface Soils	0.0294457
ASV_8615	Bacteria; Bacteroidota; Bacteroidia; Sphingobacteriales; Sphingobacteriaceae; Mucilaginibacter; ASV_8615	Surface Soils	0.00293848
ASV_9055	Bacteria; Bacteroidota; Bacteroidia; Sphingobacteriales; Sphingobacteriaceae; Mucilaginibacter; ASV_9055	Surface Soils	0.0035813
ASV_9062	Bacteria; Bacteroidota; Bacteroidia; Sphingobacteriales; Sphingobacteriaceae; Mucilaginibacter; ASV_9062	Surface Soils	0.0164233
ASV_15809	Bacteria; Bacteroidota; Bacteroidia; Sphingobacteriales; Sphingobacteriaceae; NA; ASV_15809	Surface Soils	0.0100011
ASV_13122	Bacteria; Bacteroidota; Bacteroidia; Sphingobacteriales; Sphingobacteriaceae; Pedobacter; ASV_13122	Surface Soils	0.0377034
ASV_16272	Bacteria; Bacteroidota; Bacteroidia; Sphingobacteriales; Sphingobacteriaceae; Pedobacter; ASV_16272	Surface Soils	0.0342125
ASV_17878	Bacteria; Bacteroidota; Bacteroidia; Sphingobacteriales; Sphingobacteriaceae; Pedobacter; ASV_17878	Surface Soils	0.00234792
ASV_5619	Bacteria; Bacteroidota; Bacteroidia; Sphingobacteriales; Sphingobacteriaceae; Pedobacter; ASV_5619	Surface Soils	0.0277842
ASV_12459	Bacteria; Bacteroidota; Kapabacteria; Kapabacteriales; NA; NA; ASV_12459	Surface Soils	0.00323203
ASV_17532	Bacteria; Bdellovibrionota; Bdellovibrionia; Bacteriovoracales; Bacteriovoracaceae; Peredibacter; ASV_17532	Surface Soils	0.048989
ASV_10211	Bacteria; Bdellovibrionota; Bdellovibrionia; Bdellovibrionales; Bdellovibrionaceae; Bdellovibrio; ASV_10211	Surface Soils	0.00411579
ASV_10368	Bacteria; Bdellovibrionota; Bdellovibrionia; Bdellovibrionales; Bdellovibrionaceae; Bdellovibrio; ASV_10368	Surface Soils	8.25125e-07
ASV_12631	Bacteria; Bdellovibrionota; Bdellovibrionia; Bdellovibrionales; Bdellovibrionaceae; Bdellovibrio; ASV_12631	Surface Soils	0.0265794
ASV_13311	Bacteria; Bdellovibrionota; Bdellovibrionia; Bdellovibrionales; Bdellovibrionaceae; Bdellovibrio; ASV_13311	Surface Soils	0.00684567
ASV_14637	Bacteria; Bdellovibrionota; Bdellovibrionia; Bdellovibrionales; Bdellovibrionaceae; Bdellovibrio; ASV_14637	Surface Soils	0.00269699
ASV_15088	Bacteria; Bdellovibrionota; Bdellovibrionia; Bdellovibrionales; Bdellovibrionaceae; Bdellovibrio; ASV_15088	Surface Soils	0.0102897
ASV_16731	Bacteria; Bdellovibrionota; Bdellovibrionia; Bdellovibrionales; Bdellovibrionaceae; Bdellovibrio; ASV_16731	Surface Soils	0.000124351
ASV_16920	Bacteria; Bdellovibrionota; Bdellovibrionia; Bdellovibrionales; Bdellovibrionaceae; Bdellovibrio; ASV_16920	Surface Soils	0.0209645
ASV_17576	Bacteria; Bdellovibrionota; Bdellovibrionia; Bdellovibrionales; Bdellovibrionaceae; Bdellovibrio; ASV_17576	Surface Soils	0.00318981
ASV_5131	Bacteria; Bdellovibrionota; Bdellovibrionia; Bdellovibrionales; Bdellovibrionaceae; Bdellovibrio; ASV_5131	Surface Soils	0.000318646
ASV_5337	Bacteria; Bdellovibrionota; Bdellovibrionia; Bdellovibrionales; Bdellovibrionaceae; Bdellovibrio; ASV_5337	Surface Soils	0.000495522
ASV_9092	Bacteria; Bdellovibrionota; Bdellovibrionia; Bdellovibrionales; Bdellovibrionaceae; Bdellovibrio; ASV_9092	Surface Soils	0.00320555
ASV_9893	Bacteria; Bdellovibrionota; Bdellovibrionia; Bdellovibrionales; Bdellovibrionaceae; Bdellovibrio; ASV_9893	Surface Soils	0.005175
ASV_9940	Bacteria; Bdellovibrionota; Bdellovibrionia; Bdellovibrionales; Bdellovibrionaceae; Bdellovibrio; ASV_9940	Surface Soils	0.00694371
ASV_13513	Bacteria; Bdellovibrionota; Oligoflexia; 0319-6G20; NA; NA; ASV_13513	Surface Soils	0.0166284
ASV_13970	Bacteria; Bdellovibrionota; Oligoflexia; 0319-6G20; NA; NA; ASV_13970	Surface Soils	0.00397405
ASV_14814	Bacteria; Bdellovibrionota; Oligoflexia; 0319-6G20; NA; NA; ASV_14814	Surface Soils	0.00013263
ASV_14999	Bacteria; Bdellovibrionota; Oligoflexia; 0319-6G20; NA; NA; ASV_14999	Surface Soils	0.0182867
ASV_15369	Bacteria; Bdellovibrionota; Oligoflexia; 0319-6G20; NA; NA; ASV_15369	Surface Soils	0.0334935
ASV_15740	Bacteria; Bdellovibrionota; Oligoflexia; 0319-6G20; NA; NA; ASV_15740	Surface Soils	0.00490201
ASV_16684	Bacteria; Bdellovibrionota; Oligoflexia; 0319-6G20; NA; NA; ASV_16684	Surface Soils	0.00327843
ASV_16834	Bacteria; Bdellovibrionota; Oligoflexia; 0319-6G20; NA; NA; ASV_16834	Surface Soils	7.9123e-05
ASV_16835	Bacteria; Bdellovibrionota; Oligoflexia; 0319-6G20; NA; NA; ASV_16835	Surface Soils	0.00267401
ASV_17757	Bacteria; Bdellovibrionota; Oligoflexia; 0319-6G20; NA; NA; ASV_17757	Surface Soils	0.000476548
ASV_18128	Bacteria; Bdellovibrionota; Oligoflexia; 0319-6G20; NA; NA; ASV_18128	Surface Soils	0.00155037
ASV_3472	Bacteria; Bdellovibrionota; Oligoflexia; 0319-6G20; NA; NA; ASV_3472	Surface Soils	0.0400909
ASV_4488	Bacteria; Bdellovibrionota; Oligoflexia; 0319-6G20; NA; NA; ASV_4488	Surface Soils	0.0073001
ASV_5327	Bacteria; Bdellovibrionota; Oligoflexia; 0319-6G20; NA; NA; ASV_5327	Surface Soils	0.0311864
ASV_7226	Bacteria; Bdellovibrionota; Oligoflexia; 0319-6G20; NA; NA; ASV_7226	Surface Soils	0.0465098
ASV_7772	Bacteria; Bdellovibrionota; Oligoflexia; 0319-6G20; NA; NA; ASV_7772	Surface Soils	0.00481879
ASV_9764	Bacteria; Bdellovibrionota; Oligoflexia; 0319-6G20; NA; NA; ASV_9764	Surface Soils	0.0033166
ASV_9842	Bacteria; Bdellovibrionota; Oligoflexia; 0319-6G20; NA; NA; ASV_9842	Surface Soils	0.0305254
ASV_9943	Bacteria; Bdellovibrionota; Oligoflexia; 0319-6G20; NA; NA; ASV_9943	Surface Soils	0.00976568
ASV_17782	Bacteria; Bdellovibrionota; Oligoflexia; Oligoflexales; Oligoflexaceae; Oligoflexus; ASV_17782	Surface Soils	0.00701655
ASV_5059	Bacteria; Chloroflexi; Anaerolineae; Anaerolineales; Anaerolineaceae; NA; ASV_5059	Surface Soils	0.0125293
ASV_17991	Bacteria; Chloroflexi; Anaerolineae; RBG-13-54-9; NA; NA; ASV_17991	Surface Soils	0.000146293
ASV_10044	Bacteria; Chloroflexi; Anaerolineae; SBR1031; A4b; NA; ASV_10044	Surface Soils	0.0385852
ASV_14639	Bacteria; Chloroflexi; Anaerolineae; SBR1031; NA; NA; ASV_14639	Surface Soils	0.0375667
ASV_15814	Bacteria; Chloroflexi; Chloroflexia; Chloroflexales; Roseiflexaceae; NA; ASV_15814	Surface Soils	0.049799
ASV_11637	Bacteria; Chloroflexi; Chloroflexia; Thermomicrobiales; JG30-KF-CM45; NA; ASV_11637	Surface Soils	0.00797774
ASV_5538	Bacteria; Chloroflexi; Chloroflexia; Thermomicrobiales; JG30-KF-CM45; NA; ASV_5538	Surface Soils	0.00458618
ASV_4261	Bacteria; Chloroflexi; Dehalococcoidia; S085; NA; NA; ASV_4261	Surface Soils	0.00999779
ASV_12438	Bacteria; Chloroflexi; KD4-96; NA; NA; NA; ASV_12438	Surface Soils	0.00694371
ASV_13100	Bacteria; Chloroflexi; KD4-96; NA; NA; NA; ASV_13100	Surface Soils	7.9123e-05
ASV_13271	Bacteria; Chloroflexi; KD4-96; NA; NA; NA; ASV_13271	Surface Soils	0.00528949
ASV_17299	Bacteria; Chloroflexi; KD4-96; NA; NA; NA; ASV_17299	Surface Soils	0.012631
ASV_9681	Bacteria; Chloroflexi; KD4-96; NA; NA; NA; ASV_9681	Surface Soils	0.0224099
ASV_13585	Bacteria; Chloroflexi; Ktedonobacteria; C0119; NA; NA; ASV_13585	Surface Soils	4.35562e-05
ASV_10565	Bacteria; Chloroflexi; Ktedonobacteria; Ktedonobacterales; JG30-KF-AS9; NA; ASV_10565	Surface Soils	0.0451477
ASV_11818	Bacteria; Chloroflexi; Ktedonobacteria; Ktedonobacterales; JG30-KF-AS9; NA; ASV_11818	Surface Soils	0.0490704
ASV_14834	Bacteria; Chloroflexi; Ktedonobacteria; Ktedonobacterales; JG30-KF-AS9; NA; ASV_14834	Surface Soils	0.0243529
ASV_8329	Bacteria; Chloroflexi; Ktedonobacteria; Ktedonobacterales; JG30-KF-AS9; NA; ASV_8329	Surface Soils	0.0249616
ASV_14903	Bacteria; Chloroflexi; Ktedonobacteria; Ktedonobacterales; Ktedonobacteraceae; 1959-1; ASV_14903	Surface Soils	0.0118059
ASV_10617	Bacteria; Chloroflexi; Ktedonobacteria; Ktedonobacterales; Ktedonobacteraceae; Ktedonobacter; ASV_10617	Surface Soils	0.0138695
ASV_11261	Bacteria; Chloroflexi; P2-11E; NA; NA; NA; ASV_11261	Surface Soils	0.0159422
ASV_11256	Bacteria; Chloroflexi; TK10; NA; NA; NA; ASV_11256	Surface Soils	0.0066171
ASV_11598	Bacteria; Chloroflexi; TK10; NA; NA; NA; ASV_11598	Surface Soils	0.0498912
ASV_12290	Bacteria; Chloroflexi; TK10; NA; NA; NA; ASV_12290	Surface Soils	0.000749232
ASV_13329	Bacteria; Chloroflexi; TK10; NA; NA; NA; ASV_13329	Surface Soils	0.0409068
ASV_13533	Bacteria; Chloroflexi; TK10; NA; NA; NA; ASV_13533	Surface Soils	0.0472387
ASV_13822	Bacteria; Chloroflexi; TK10; NA; NA; NA; ASV_13822	Surface Soils	0.000670239
ASV_14526	Bacteria; Chloroflexi; TK10; NA; NA; NA; ASV_14526	Surface Soils	0.000483915
ASV_14990	Bacteria; Chloroflexi; TK10; NA; NA; NA; ASV_14990	Surface Soils	0.00668695
ASV_15345	Bacteria; Chloroflexi; TK10; NA; NA; NA; ASV_15345	Surface Soils	0.0126987
ASV_15986	Bacteria; Chloroflexi; TK10; NA; NA; NA; ASV_15986	Surface Soils	0.0016294
ASV_5513	Bacteria; Chloroflexi; TK10; NA; NA; NA; ASV_5513	Surface Soils	0.0170327
ASV_15867	Bacteria; Cyanobacteria; Vampirivibrionia; Obscuribacterales; Obscuribacteraceae; NA; ASV_15867	Surface Soils	0.0023435
ASV_5216	Bacteria; Cyanobacteria; Vampirivibrionia; Obscuribacterales; Obscuribacteraceae; NA; ASV_5216	Surface Soils	0.0125293
ASV_13257	Bacteria; Dependentiae; Babeliae; Babeliales; Babeliaceae; NA; ASV_13257	Surface Soils	0.0213406
ASV_10769	Bacteria; Dependentiae; Babeliae; Babeliales; Vermiphilaceae; NA; ASV_10769	Surface Soils	0.0382195
ASV_15544	Bacteria; Desulfobacterota; NA; NA; NA; NA; ASV_15544	Surface Soils	0.0142705
ASV_16833	Bacteria; Desulfobacterota; NA; NA; NA; NA; ASV_16833	Surface Soils	0.0335953
ASV_3584	Bacteria; Desulfobacterota; NA; NA; NA; NA; ASV_3584	Surface Soils	0.0102291
ASV_4790	Bacteria; Desulfobacterota; NA; NA; NA; NA; ASV_4790	Surface Soils	0.00233775
ASV_5097	Bacteria; Desulfobacterota; NA; NA; NA; NA; ASV_5097	Surface Soils	0.0174433
ASV_6993	Bacteria; Desulfobacterota; NA; NA; NA; NA; ASV_6993	Surface Soils	0.0459538
ASV_17997	Bacteria; Elusimicrobiota; Lineage IIa; NA; NA; NA; ASV_17997	Surface Soils	0.0489755
ASV_18022	Bacteria; Elusimicrobiota; Lineage IIa; NA; NA; NA; ASV_18022	Surface Soils	1.77502e-05
ASV_3613	Bacteria; Elusimicrobiota; Lineage IIa; NA; NA; NA; ASV_3613	Surface Soils	0.0299895
ASV_6013	Bacteria; Elusimicrobiota; Lineage IIa; NA; NA; NA; ASV_6013	Surface Soils	0.00284347
ASV_6808	Bacteria; Elusimicrobiota; Lineage IIa; NA; NA; NA; ASV_6808	Surface Soils	0.00323203
ASV_7048	Bacteria; Elusimicrobiota; Lineage IIa; NA; NA; NA; ASV_7048	Surface Soils	0.00905625
ASV_9171	Bacteria; Elusimicrobiota; Lineage IIa; NA; NA; NA; ASV_9171	Surface Soils	0.000146293
ASV_14326	Bacteria; Elusimicrobiota; Lineage IIb; NA; NA; NA; ASV_14326	Surface Soils	0.0386944
ASV_9841	Bacteria; Elusimicrobiota; Lineage IIb; NA; NA; NA; ASV_9841	Surface Soils	7.53178e-06
ASV_14468	Bacteria; Entotheonellaeota; Entotheonellia; Entotheonellales; Entotheonellaceae; NA; ASV_14468	Surface Soils	0.0247017
ASV_9167	Bacteria; Entotheonellaeota; Entotheonellia; Entotheonellales; Entotheonellaceae; NA; ASV_9167	Surface Soils	0.0389234
ASV_12189	Bacteria; FCPU426; NA; NA; NA; NA; ASV_12189	Surface Soils	0.00471011
ASV_5311	Bacteria; Firmicutes; Bacilli; Bacillales; Bacillaceae; Bacillus; ASV_5311	Surface Soils	0.0441549
ASV_642	Bacteria; Firmicutes; Bacilli; Bacillales; Bacillaceae; Bacillus; ASV_642	Surface Soils	0.00885089
ASV_5723	Bacteria; Firmicutes; Bacilli; Bacillales; Planococcaceae; Psychrobacillus; ASV_5723	Surface Soils	0.00893837
ASV_11382	Bacteria; Firmicutes; Bacilli; Paenibacillales; Paenibacillaceae; Paenibacillus; ASV_11382	Surface Soils	0.041218
ASV_9337	Bacteria; Firmicutes; Bacilli; Paenibacillales; Paenibacillaceae; Paenibacillus; ASV_9337	Surface Soils	0.0386944
ASV_11697	Bacteria; Gemmatimonadota; Gemmatimonadetes; Gemmatimonadales; Gemmatimonadaceae; Gemmatimonas; ASV_11697	Surface Soils	0.0340904
ASV_12561	Bacteria; Gemmatimonadota; Gemmatimonadetes; Gemmatimonadales; Gemmatimonadaceae; Gemmatimonas; ASV_12561	Surface Soils	0.00823295
ASV_12627	Bacteria; Gemmatimonadota; Gemmatimonadetes; Gemmatimonadales; Gemmatimonadaceae; Gemmatimonas; ASV_12627	Surface Soils	0.0480413
ASV_17065	Bacteria; Gemmatimonadota; Gemmatimonadetes; Gemmatimonadales; Gemmatimonadaceae; Gemmatimonas; ASV_17065	Surface Soils	0.0195123
ASV_1745	Bacteria; Gemmatimonadota; Gemmatimonadetes; Gemmatimonadales; Gemmatimonadaceae; Gemmatimonas; ASV_1745	Surface Soils	0.0108861
ASV_2325	Bacteria; Gemmatimonadota; Gemmatimonadetes; Gemmatimonadales; Gemmatimonadaceae; Gemmatimonas; ASV_2325	Surface Soils	0.0278833
ASV_3572	Bacteria; Gemmatimonadota; Gemmatimonadetes; Gemmatimonadales; Gemmatimonadaceae; Gemmatimonas; ASV_3572	Surface Soils	0.0490049
ASV_4593	Bacteria; Gemmatimonadota; Gemmatimonadetes; Gemmatimonadales; Gemmatimonadaceae; Gemmatimonas; ASV_4593	Surface Soils	0.0489755
ASV_4921	Bacteria; Gemmatimonadota; Gemmatimonadetes; Gemmatimonadales; Gemmatimonadaceae; Gemmatimonas; ASV_4921	Surface Soils	0.00323203
ASV_5967	Bacteria; Gemmatimonadota; Gemmatimonadetes; Gemmatimonadales; Gemmatimonadaceae; Gemmatimonas; ASV_5967	Surface Soils	0.00176481
ASV_7623	Bacteria; Gemmatimonadota; Gemmatimonadetes; Gemmatimonadales; Gemmatimonadaceae; Gemmatimonas; ASV_7623	Surface Soils	0.00394222
ASV_9124	Bacteria; Gemmatimonadota; Gemmatimonadetes; Gemmatimonadales; Gemmatimonadaceae; Gemmatimonas; ASV_9124	Surface Soils	0.0349019
ASV_10658	Bacteria; Gemmatimonadota; Gemmatimonadetes; Gemmatimonadales; Gemmatimonadaceae; NA; ASV_10658	Surface Soils	0.0403131
ASV_10863	Bacteria; Gemmatimonadota; Gemmatimonadetes; Gemmatimonadales; Gemmatimonadaceae; NA; ASV_10863	Surface Soils	0.026271
ASV_11197	Bacteria; Gemmatimonadota; Gemmatimonadetes; Gemmatimonadales; Gemmatimonadaceae; NA; ASV_11197	Surface Soils	0.0473972
ASV_11377	Bacteria; Gemmatimonadota; Gemmatimonadetes; Gemmatimonadales; Gemmatimonadaceae; NA; ASV_11377	Surface Soils	0.0073001
ASV_13819	Bacteria; Gemmatimonadota; Gemmatimonadetes; Gemmatimonadales; Gemmatimonadaceae; NA; ASV_13819	Surface Soils	0.0499684
ASV_16409	Bacteria; Gemmatimonadota; Gemmatimonadetes; Gemmatimonadales; Gemmatimonadaceae; NA; ASV_16409	Surface Soils	0.000146293
ASV_3394	Bacteria; Gemmatimonadota; Gemmatimonadetes; Gemmatimonadales; Gemmatimonadaceae; NA; ASV_3394	Surface Soils	0.0247017
ASV_4817	Bacteria; Gemmatimonadota; Gemmatimonadetes; Gemmatimonadales; Gemmatimonadaceae; NA; ASV_4817	Surface Soils	0.0103172
ASV_8538	Bacteria; Gemmatimonadota; Gemmatimonadetes; Gemmatimonadales; Gemmatimonadaceae; NA; ASV_8538	Surface Soils	0.0249616
ASV_12185	Bacteria; Latescibacterota; NA; NA; NA; NA; ASV_12185	Surface Soils	0.0151058
ASV_1236	Bacteria; MBNT15; NA; NA; NA; NA; ASV_1236	Surface Soils	0.0046575
ASV_6883	Bacteria; MBNT15; NA; NA; NA; NA; ASV_6883	Surface Soils	0.0401235
ASV_11040	Bacteria; Myxococcota; bacteriap25; NA; NA; NA; ASV_11040	Surface Soils	0.0220269
ASV_12458	Bacteria; Myxococcota; bacteriap25; NA; NA; NA; ASV_12458	Surface Soils	0.00808556
ASV_552	Bacteria; Myxococcota; bacteriap25; NA; NA; NA; ASV_552	Surface Soils	0.0180027
ASV_8640	Bacteria; Myxococcota; bacteriap25; NA; NA; NA; ASV_8640	Surface Soils	0.0498912
ASV_11518	Bacteria; Myxococcota; Myxococcia; Myxococcales; Anaeromyxobacteraceae; Anaeromyxobacter; ASV_11518	Surface Soils	0.00948465
ASV_13545	Bacteria; Myxococcota; Myxococcia; Myxococcales; Anaeromyxobacteraceae; Anaeromyxobacter; ASV_13545	Surface Soils	0.0163303
ASV_11260	Bacteria; Myxococcota; Myxococcia; Myxococcales; Myxococcaceae; KD3-10; ASV_11260	Surface Soils	0.00323203
ASV_1261	Bacteria; Myxococcota; Myxococcia; Myxococcales; Myxococcaceae; NA; ASV_1261	Surface Soils	0.00753841
ASV_2136	Bacteria; Myxococcota; Myxococcia; Myxococcales; Myxococcaceae; NA; ASV_2136	Surface Soils	0.00127397
ASV_3509	Bacteria; Myxococcota; Myxococcia; Myxococcales; Myxococcaceae; NA; ASV_3509	Surface Soils	0.0223269
ASV_4268	Bacteria; Myxococcota; Myxococcia; Myxococcales; Myxococcaceae; NA; ASV_4268	Surface Soils	0.000553223
ASV_7094	Bacteria; Myxococcota; Myxococcia; Myxococcales; Myxococcaceae; NA; ASV_7094	Surface Soils	0.00041055
ASV_15177	Bacteria; Myxococcota; Myxococcia; Myxococcales; Myxococcaceae; P3OB-42; ASV_15177	Surface Soils	0.0432672
ASV_17759	Bacteria; Myxococcota; Polyangia; Blfdi19; NA; NA; ASV_17759	Surface Soils	0.00931787
ASV_10238	Bacteria; Myxococcota; Polyangia; Haliangiales; Haliangiaceae; Haliangium; ASV_10238	Surface Soils	0.000936429
ASV_11826	Bacteria; Myxococcota; Polyangia; Haliangiales; Haliangiaceae; Haliangium; ASV_11826	Surface Soils	0.00562112
ASV_1289	Bacteria; Myxococcota; Polyangia; Haliangiales; Haliangiaceae; Haliangium; ASV_1289	Surface Soils	0.000198963
ASV_14867	Bacteria; Myxococcota; Polyangia; Haliangiales; Haliangiaceae; Haliangium; ASV_14867	Surface Soils	0.0262028
ASV_3594	Bacteria; Myxococcota; Polyangia; Haliangiales; Haliangiaceae; Haliangium; ASV_3594	Surface Soils	0.0120928
ASV_3853	Bacteria; Myxococcota; Polyangia; Haliangiales; Haliangiaceae; Haliangium; ASV_3853	Surface Soils	0.0376351
ASV_4207	Bacteria; Myxococcota; Polyangia; Haliangiales; Haliangiaceae; Haliangium; ASV_4207	Surface Soils	0.0438271
ASV_4265	Bacteria; Myxococcota; Polyangia; Haliangiales; Haliangiaceae; Haliangium; ASV_4265	Surface Soils	0.00221237
ASV_4474	Bacteria; Myxococcota; Polyangia; Haliangiales; Haliangiaceae; Haliangium; ASV_4474	Surface Soils	0.0480931
ASV_4865	Bacteria; Myxococcota; Polyangia; Haliangiales; Haliangiaceae; Haliangium; ASV_4865	Surface Soils	0.0249616
ASV_8611	Bacteria; Myxococcota; Polyangia; Haliangiales; Haliangiaceae; Haliangium; ASV_8611	Surface Soils	0.0202638
ASV_9162	Bacteria; Myxococcota; Polyangia; Haliangiales; Haliangiaceae; Haliangium; ASV_9162	Surface Soils	0.0414932
ASV_11711	Bacteria; Myxococcota; Polyangia; mle1-27; NA; NA; ASV_11711	Surface Soils	0.00161657
ASV_12432	Bacteria; Myxococcota; Polyangia; Polyangiales; BIrii41; NA; ASV_12432	Surface Soils	0.00492352
ASV_17298	Bacteria; Myxococcota; Polyangia; Polyangiales; BIrii41; NA; ASV_17298	Surface Soils	0.0109806
ASV_2381	Bacteria; Myxococcota; Polyangia; Polyangiales; BIrii41; NA; ASV_2381	Surface Soils	0.0193428
ASV_5287	Bacteria; Myxococcota; Polyangia; Polyangiales; BIrii41; NA; ASV_5287	Surface Soils	0.0237918
ASV_6880	Bacteria; Myxococcota; Polyangia; Polyangiales; BIrii41; NA; ASV_6880	Surface Soils	0.0103172
ASV_9752	Bacteria; Myxococcota; Polyangia; Polyangiales; BIrii41; NA; ASV_9752	Surface Soils	0.00821947
ASV_2240	Bacteria; Myxococcota; Polyangia; Polyangiales; Phaselicystidaceae; Phaselicystis; ASV_2240	Surface Soils	0.020899
ASV_744	Bacteria; Myxococcota; Polyangia; Polyangiales; Phaselicystidaceae; Phaselicystis; ASV_744	Surface Soils	0.0146274
ASV_13531	Bacteria; Myxococcota; Polyangia; Polyangiales; Polyangiaceae; NA; ASV_13531	Surface Soils	0.0424827
ASV_10799	Bacteria; Myxococcota; Polyangia; Polyangiales; Polyangiaceae; Pajaroellobacter; ASV_10799	Surface Soils	0.0146145
ASV_11714	Bacteria; Myxococcota; Polyangia; Polyangiales; Polyangiaceae; Pajaroellobacter; ASV_11714	Surface Soils	0.0193428
ASV_11943	Bacteria; Myxococcota; Polyangia; Polyangiales; Polyangiaceae; Pajaroellobacter; ASV_11943	Surface Soils	0.00797774
ASV_15370	Bacteria; Myxococcota; Polyangia; Polyangiales; Polyangiaceae; Pajaroellobacter; ASV_15370	Surface Soils	0.0180027
ASV_14323	Bacteria; Myxococcota; Polyangia; Polyangiales; Sandaracinaceae; NA; ASV_14323	Surface Soils	0.0246788
ASV_15182	Bacteria; Myxococcota; Polyangia; Polyangiales; Sandaracinaceae; NA; ASV_15182	Surface Soils	0.000315545
ASV_17533	Bacteria; Myxococcota; Polyangia; Polyangiales; Sandaracinaceae; NA; ASV_17533	Surface Soils	0.0401235
ASV_8041	Bacteria; Myxococcota; Polyangia; Polyangiales; Sandaracinaceae; NA; ASV_8041	Surface Soils	0.00219279
ASV_11478	Bacteria; Patescibacteria; Parcubacteria; NA; NA; NA; ASV_11478	Surface Soils	0.00219279
ASV_8702	Bacteria; Patescibacteria; Saccharimonadia; Saccharimonadales; NA; NA; ASV_8702	Surface Soils	0.0476781
ASV_10572	Bacteria; Planctomycetota; OM190; NA; NA; NA; ASV_10572	Surface Soils	0.0170327
ASV_18236	Bacteria; Planctomycetota; Phycisphaerae; Phycisphaerales; Phycisphaeraceae; CL500-3; ASV_18236	Surface Soils	0.00673229
ASV_17986	Bacteria; Planctomycetota; Phycisphaerae; Phycisphaerales; Phycisphaeraceae; SM1A02; ASV_17986	Surface Soils	0.00954951
ASV_11273	Bacteria; Planctomycetota; Phycisphaerae; S-70; NA; NA; ASV_11273	Surface Soils	0.00762749
ASV_16426	Bacteria; Planctomycetota; Phycisphaerae; Tepidisphaerales; CPla-3 termite group; NA; ASV_16426	Surface Soils	0.0354904
ASV_10681	Bacteria; Planctomycetota; Phycisphaerae; Tepidisphaerales; WD2101 soil group; NA; ASV_10681	Surface Soils	0.0389579
ASV_11203	Bacteria; Planctomycetota; Phycisphaerae; Tepidisphaerales; WD2101 soil group; NA; ASV_11203	Surface Soils	0.0110825
ASV_11265	Bacteria; Planctomycetota; Phycisphaerae; Tepidisphaerales; WD2101 soil group; NA; ASV_11265	Surface Soils	0.00479032
ASV_11266	Bacteria; Planctomycetota; Phycisphaerae; Tepidisphaerales; WD2101 soil group; NA; ASV_11266	Surface Soils	0.000112463
ASV_11605	Bacteria; Planctomycetota; Phycisphaerae; Tepidisphaerales; WD2101 soil group; NA; ASV_11605	Surface Soils	0.011084
ASV_12650	Bacteria; Planctomycetota; Phycisphaerae; Tepidisphaerales; WD2101 soil group; NA; ASV_12650	Surface Soils	0.0360509
ASV_1277	Bacteria; Planctomycetota; Phycisphaerae; Tepidisphaerales; WD2101 soil group; NA; ASV_1277	Surface Soils	0.0258923
ASV_12858	Bacteria; Planctomycetota; Phycisphaerae; Tepidisphaerales; WD2101 soil group; NA; ASV_12858	Surface Soils	0.0152619
ASV_13290	Bacteria; Planctomycetota; Phycisphaerae; Tepidisphaerales; WD2101 soil group; NA; ASV_13290	Surface Soils	0.0442272
ASV_13690	Bacteria; Planctomycetota; Phycisphaerae; Tepidisphaerales; WD2101 soil group; NA; ASV_13690	Surface Soils	0.000585555
ASV_13692	Bacteria; Planctomycetota; Phycisphaerae; Tepidisphaerales; WD2101 soil group; NA; ASV_13692	Surface Soils	0.0159422
ASV_13756	Bacteria; Planctomycetota; Phycisphaerae; Tepidisphaerales; WD2101 soil group; NA; ASV_13756	Surface Soils	0.00744474
ASV_13987	Bacteria; Planctomycetota; Phycisphaerae; Tepidisphaerales; WD2101 soil group; NA; ASV_13987	Surface Soils	0.000936429
ASV_13993	Bacteria; Planctomycetota; Phycisphaerae; Tepidisphaerales; WD2101 soil group; NA; ASV_13993	Surface Soils	0.00128365
ASV_14207	Bacteria; Planctomycetota; Phycisphaerae; Tepidisphaerales; WD2101 soil group; NA; ASV_14207	Surface Soils	0.0166284
ASV_14333	Bacteria; Planctomycetota; Phycisphaerae; Tepidisphaerales; WD2101 soil group; NA; ASV_14333	Surface Soils	0.00885089
ASV_15529	Bacteria; Planctomycetota; Phycisphaerae; Tepidisphaerales; WD2101 soil group; NA; ASV_15529	Surface Soils	0.00267401
ASV_15646	Bacteria; Planctomycetota; Phycisphaerae; Tepidisphaerales; WD2101 soil group; NA; ASV_15646	Surface Soils	0.00397405
ASV_16176	Bacteria; Planctomycetota; Phycisphaerae; Tepidisphaerales; WD2101 soil group; NA; ASV_16176	Surface Soils	0.00036532
ASV_16192	Bacteria; Planctomycetota; Phycisphaerae; Tepidisphaerales; WD2101 soil group; NA; ASV_16192	Surface Soils	0.0179053
ASV_17300	Bacteria; Planctomycetota; Phycisphaerae; Tepidisphaerales; WD2101 soil group; NA; ASV_17300	Surface Soils	0.0472916
ASV_17987	Bacteria; Planctomycetota; Phycisphaerae; Tepidisphaerales; WD2101 soil group; NA; ASV_17987	Surface Soils	0.00110638
ASV_1921	Bacteria; Planctomycetota; Phycisphaerae; Tepidisphaerales; WD2101 soil group; NA; ASV_1921	Surface Soils	0.00108197
ASV_1942	Bacteria; Planctomycetota; Phycisphaerae; Tepidisphaerales; WD2101 soil group; NA; ASV_1942	Surface Soils	0.0230865
ASV_3523	Bacteria; Planctomycetota; Phycisphaerae; Tepidisphaerales; WD2101 soil group; NA; ASV_3523	Surface Soils	0.00552894
ASV_3785	Bacteria; Planctomycetota; Phycisphaerae; Tepidisphaerales; WD2101 soil group; NA; ASV_3785	Surface Soils	0.0120928
ASV_5499	Bacteria; Planctomycetota; Phycisphaerae; Tepidisphaerales; WD2101 soil group; NA; ASV_5499	Surface Soils	0.00420522
ASV_7849	Bacteria; Planctomycetota; Phycisphaerae; Tepidisphaerales; WD2101 soil group; NA; ASV_7849	Surface Soils	0.000739136
ASV_8039	Bacteria; Planctomycetota; Phycisphaerae; Tepidisphaerales; WD2101 soil group; NA; ASV_8039	Surface Soils	0.0181852
ASV_8727	Bacteria; Planctomycetota; Phycisphaerae; Tepidisphaerales; WD2101 soil group; NA; ASV_8727	Surface Soils	0.0338442
ASV_9056	Bacteria; Planctomycetota; Phycisphaerae; Tepidisphaerales; WD2101 soil group; NA; ASV_9056	Surface Soils	0.0198685
ASV_9440	Bacteria; Planctomycetota; Phycisphaerae; Tepidisphaerales; WD2101 soil group; NA; ASV_9440	Surface Soils	0.0225172
ASV_9559	Bacteria; Planctomycetota; Phycisphaerae; Tepidisphaerales; WD2101 soil group; NA; ASV_9559	Surface Soils	0.0339209
ASV_15533	Bacteria; Planctomycetota; Pla4 lineage; NA; NA; NA; ASV_15533	Surface Soils	0.0179652
ASV_2896	Bacteria; Planctomycetota; Pla4 lineage; NA; NA; NA; ASV_2896	Surface Soils	0.020899
ASV_9085	Bacteria; Planctomycetota; Pla4 lineage; NA; NA; NA; ASV_9085	Surface Soils	0.00118428
ASV_9677	Bacteria; Planctomycetota; Pla4 lineage; NA; NA; NA; ASV_9677	Surface Soils	0.00121884
ASV_15977	Bacteria; Planctomycetota; Planctomycetes; Gemmatales; Gemmataceae; Fimbriiglobus; ASV_15977	Surface Soils	0.000224072
ASV_9177	Bacteria; Planctomycetota; Planctomycetes; Gemmatales; Gemmataceae; Fimbriiglobus; ASV_9177	Surface Soils	0.00905625
ASV_11426	Bacteria; Planctomycetota; Planctomycetes; Gemmatales; Gemmataceae; Gemmata; ASV_11426	Surface Soils	0.000138314
ASV_11493	Bacteria; Planctomycetota; Planctomycetes; Gemmatales; Gemmataceae; Gemmata; ASV_11493	Surface Soils	0.00669766
ASV_11986	Bacteria; Planctomycetota; Planctomycetes; Gemmatales; Gemmataceae; Gemmata; ASV_11986	Surface Soils	0.0291784
ASV_13994	Bacteria; Planctomycetota; Planctomycetes; Gemmatales; Gemmataceae; Gemmata; ASV_13994	Surface Soils	0.00952143
ASV_15026	Bacteria; Planctomycetota; Planctomycetes; Gemmatales; Gemmataceae; Gemmata; ASV_15026	Surface Soils	0.00490201
ASV_15712	Bacteria; Planctomycetota; Planctomycetes; Gemmatales; Gemmataceae; Gemmata; ASV_15712	Surface Soils	0.0264855
ASV_5734	Bacteria; Planctomycetota; Planctomycetes; Gemmatales; Gemmataceae; Gemmata; ASV_5734	Surface Soils	0.0073001
ASV_7383	Bacteria; Planctomycetota; Planctomycetes; Gemmatales; Gemmataceae; Gemmata; ASV_7383	Surface Soils	0.00761928
ASV_9259	Bacteria; Planctomycetota; Planctomycetes; Gemmatales; Gemmataceae; Gemmata; ASV_9259	Surface Soils	0.0114001
ASV_10414	Bacteria; Planctomycetota; Planctomycetes; Gemmatales; Gemmataceae; NA; ASV_10414	Surface Soils	0.00579701
ASV_10858	Bacteria; Planctomycetota; Planctomycetes; Gemmatales; Gemmataceae; NA; ASV_10858	Surface Soils	0.0471816
ASV_11047	Bacteria; Planctomycetota; Planctomycetes; Gemmatales; Gemmataceae; NA; ASV_11047	Surface Soils	0.00738679
ASV_11414	Bacteria; Planctomycetota; Planctomycetes; Gemmatales; Gemmataceae; NA; ASV_11414	Surface Soils	0.0310245
ASV_11482	Bacteria; Planctomycetota; Planctomycetes; Gemmatales; Gemmataceae; NA; ASV_11482	Surface Soils	0.00281989
ASV_11876	Bacteria; Planctomycetota; Planctomycetes; Gemmatales; Gemmataceae; NA; ASV_11876	Surface Soils	0.0249616
ASV_12862	Bacteria; Planctomycetota; Planctomycetes; Gemmatales; Gemmataceae; NA; ASV_12862	Surface Soils	0.00525933
ASV_12972	Bacteria; Planctomycetota; Planctomycetes; Gemmatales; Gemmataceae; NA; ASV_12972	Surface Soils	0.025849
ASV_13044	Bacteria; Planctomycetota; Planctomycetes; Gemmatales; Gemmataceae; NA; ASV_13044	Surface Soils	0.0299895
ASV_13832	Bacteria; Planctomycetota; Planctomycetes; Gemmatales; Gemmataceae; NA; ASV_13832	Surface Soils	0.0335476
ASV_13908	Bacteria; Planctomycetota; Planctomycetes; Gemmatales; Gemmataceae; NA; ASV_13908	Surface Soils	0.00278987
ASV_14325	Bacteria; Planctomycetota; Planctomycetes; Gemmatales; Gemmataceae; NA; ASV_14325	Surface Soils	0.0254659
ASV_14650	Bacteria; Planctomycetota; Planctomycetes; Gemmatales; Gemmataceae; NA; ASV_14650	Surface Soils	0.000647946
ASV_14695	Bacteria; Planctomycetota; Planctomycetes; Gemmatales; Gemmataceae; NA; ASV_14695	Surface Soils	0.005796
ASV_14887	Bacteria; Planctomycetota; Planctomycetes; Gemmatales; Gemmataceae; NA; ASV_14887	Surface Soils	0.000717046
ASV_14992	Bacteria; Planctomycetota; Planctomycetes; Gemmatales; Gemmataceae; NA; ASV_14992	Surface Soils	0.0219666
ASV_15012	Bacteria; Planctomycetota; Planctomycetes; Gemmatales; Gemmataceae; NA; ASV_15012	Surface Soils	0.0277842
ASV_15178	Bacteria; Planctomycetota; Planctomycetes; Gemmatales; Gemmataceae; NA; ASV_15178	Surface Soils	0.0124617
ASV_15244	Bacteria; Planctomycetota; Planctomycetes; Gemmatales; Gemmataceae; NA; ASV_15244	Surface Soils	0.0213406
ASV_15289	Bacteria; Planctomycetota; Planctomycetes; Gemmatales; Gemmataceae; NA; ASV_15289	Surface Soils	0.0124617
ASV_16478	Bacteria; Planctomycetota; Planctomycetes; Gemmatales; Gemmataceae; NA; ASV_16478	Surface Soils	0.0079927
ASV_16504	Bacteria; Planctomycetota; Planctomycetes; Gemmatales; Gemmataceae; NA; ASV_16504	Surface Soils	0.0393498
ASV_16856	Bacteria; Planctomycetota; Planctomycetes; Gemmatales; Gemmataceae; NA; ASV_16856	Surface Soils	0.00146734
ASV_17049	Bacteria; Planctomycetota; Planctomycetes; Gemmatales; Gemmataceae; NA; ASV_17049	Surface Soils	0.000495522
ASV_17146	Bacteria; Planctomycetota; Planctomycetes; Gemmatales; Gemmataceae; NA; ASV_17146	Surface Soils	0.00517113
ASV_17287	Bacteria; Planctomycetota; Planctomycetes; Gemmatales; Gemmataceae; NA; ASV_17287	Surface Soils	0.0108079
ASV_17422	Bacteria; Planctomycetota; Planctomycetes; Gemmatales; Gemmataceae; NA; ASV_17422	Surface Soils	0.0131228
ASV_17512	Bacteria; Planctomycetota; Planctomycetes; Gemmatales; Gemmataceae; NA; ASV_17512	Surface Soils	0.00501535
ASV_17527	Bacteria; Planctomycetota; Planctomycetes; Gemmatales; Gemmataceae; NA; ASV_17527	Surface Soils	0.0454588
ASV_17602	Bacteria; Planctomycetota; Planctomycetes; Gemmatales; Gemmataceae; NA; ASV_17602	Surface Soils	5.37532e-05
ASV_17620	Bacteria; Planctomycetota; Planctomycetes; Gemmatales; Gemmataceae; NA; ASV_17620	Surface Soils	0.0145064
ASV_18259	Bacteria; Planctomycetota; Planctomycetes; Gemmatales; Gemmataceae; NA; ASV_18259	Surface Soils	0.0218207
ASV_2532	Bacteria; Planctomycetota; Planctomycetes; Gemmatales; Gemmataceae; NA; ASV_2532	Surface Soils	0.0157403
ASV_2770	Bacteria; Planctomycetota; Planctomycetes; Gemmatales; Gemmataceae; NA; ASV_2770	Surface Soils	0.00529279
ASV_3454	Bacteria; Planctomycetota; Planctomycetes; Gemmatales; Gemmataceae; NA; ASV_3454	Surface Soils	0.0369211
ASV_4227	Bacteria; Planctomycetota; Planctomycetes; Gemmatales; Gemmataceae; NA; ASV_4227	Surface Soils	0.0459327
ASV_5568	Bacteria; Planctomycetota; Planctomycetes; Gemmatales; Gemmataceae; NA; ASV_5568	Surface Soils	0.0395147
ASV_5617	Bacteria; Planctomycetota; Planctomycetes; Gemmatales; Gemmataceae; NA; ASV_5617	Surface Soils	0.0197974
ASV_5981	Bacteria; Planctomycetota; Planctomycetes; Gemmatales; Gemmataceae; NA; ASV_5981	Surface Soils	0.00257879
ASV_6274	Bacteria; Planctomycetota; Planctomycetes; Gemmatales; Gemmataceae; NA; ASV_6274	Surface Soils	0.000546825
ASV_7625	Bacteria; Planctomycetota; Planctomycetes; Gemmatales; Gemmataceae; NA; ASV_7625	Surface Soils	0.0170327
ASV_7718	Bacteria; Planctomycetota; Planctomycetes; Gemmatales; Gemmataceae; NA; ASV_7718	Surface Soils	0.0291784
ASV_7823	Bacteria; Planctomycetota; Planctomycetes; Gemmatales; Gemmataceae; NA; ASV_7823	Surface Soils	0.00687967
ASV_8098	Bacteria; Planctomycetota; Planctomycetes; Gemmatales; Gemmataceae; NA; ASV_8098	Surface Soils	0.00172903
ASV_8290	Bacteria; Planctomycetota; Planctomycetes; Gemmatales; Gemmataceae; NA; ASV_8290	Surface Soils	0.0401235
ASV_8810	Bacteria; Planctomycetota; Planctomycetes; Gemmatales; Gemmataceae; NA; ASV_8810	Surface Soils	0.000791121
ASV_896	Bacteria; Planctomycetota; Planctomycetes; Gemmatales; Gemmataceae; NA; ASV_896	Surface Soils	0.0120928
ASV_9346	Bacteria; Planctomycetota; Planctomycetes; Gemmatales; Gemmataceae; NA; ASV_9346	Surface Soils	0.0248201
ASV_9570	Bacteria; Planctomycetota; Planctomycetes; Gemmatales; Gemmataceae; NA; ASV_9570	Surface Soils	0.0170308
ASV_9782	Bacteria; Planctomycetota; Planctomycetes; Gemmatales; Gemmataceae; NA; ASV_9782	Surface Soils	0.0465098
ASV_17877	Bacteria; Planctomycetota; Planctomycetes; Isosphaerales; Isosphaeraceae; Aquisphaera; ASV_17877	Surface Soils	0.0371076
ASV_3259	Bacteria; Planctomycetota; Planctomycetes; Isosphaerales; Isosphaeraceae; Aquisphaera; ASV_3259	Surface Soils	0.0201482
ASV_3388	Bacteria; Planctomycetota; Planctomycetes; Isosphaerales; Isosphaeraceae; Candidatus Nostocoida; ASV_3388	Surface Soils	0.00563672
ASV_14523	Bacteria; Planctomycetota; Planctomycetes; Isosphaerales; Isosphaeraceae; NA; ASV_14523	Surface Soils	0.0472387
ASV_2729	Bacteria; Planctomycetota; Planctomycetes; Isosphaerales; Isosphaeraceae; NA; ASV_2729	Surface Soils	0.0100914
ASV_3680	Bacteria; Planctomycetota; Planctomycetes; Isosphaerales; Isosphaeraceae; NA; ASV_3680	Surface Soils	0.040627
ASV_5034	Bacteria; Planctomycetota; Planctomycetes; Isosphaerales; Isosphaeraceae; NA; ASV_5034	Surface Soils	8.65866e-05
ASV_7828	Bacteria; Planctomycetota; Planctomycetes; Isosphaerales; Isosphaeraceae; NA; ASV_7828	Surface Soils	0.0408143
ASV_13331	Bacteria; Planctomycetota; Planctomycetes; Isosphaerales; Isosphaeraceae; Singulisphaera; ASV_13331	Surface Soils	0.0485376
ASV_2413	Bacteria; Planctomycetota; Planctomycetes; Isosphaerales; Isosphaeraceae; Singulisphaera; ASV_2413	Surface Soils	0.0116943
ASV_5577	Bacteria; Planctomycetota; Planctomycetes; Isosphaerales; Isosphaeraceae; Singulisphaera; ASV_5577	Surface Soils	0.000164927
ASV_6114	Bacteria; Planctomycetota; Planctomycetes; Isosphaerales; Isosphaeraceae; Singulisphaera; ASV_6114	Surface Soils	0.0030153
ASV_11007	Bacteria; Planctomycetota; Planctomycetes; Isosphaerales; Isosphaeraceae; Tundrisphaera; ASV_11007	Surface Soils	0.00754968
ASV_15444	Bacteria; Planctomycetota; Planctomycetes; Isosphaerales; Isosphaeraceae; Tundrisphaera; ASV_15444	Surface Soils	0.000252367
ASV_8328	Bacteria; Planctomycetota; Planctomycetes; Isosphaerales; Isosphaeraceae; Tundrisphaera; ASV_8328	Surface Soils	0.026271
ASV_10965	Bacteria; Planctomycetota; Planctomycetes; NA; NA; NA; ASV_10965	Surface Soils	0.000149791
ASV_10400	Bacteria; Planctomycetota; Planctomycetes; Pirellulales; Pirellulaceae; NA; ASV_10400	Surface Soils	0.00310788
ASV_11862	Bacteria; Planctomycetota; Planctomycetes; Pirellulales; Pirellulaceae; NA; ASV_11862	Surface Soils	0.000750222
ASV_15808	Bacteria; Planctomycetota; Planctomycetes; Pirellulales; Pirellulaceae; NA; ASV_15808	Surface Soils	0.0278204
ASV_17564	Bacteria; Planctomycetota; Planctomycetes; Pirellulales; Pirellulaceae; NA; ASV_17564	Surface Soils	0.0221353
ASV_18092	Bacteria; Planctomycetota; Planctomycetes; Pirellulales; Pirellulaceae; NA; ASV_18092	Surface Soils	0.0297038
ASV_4335	Bacteria; Planctomycetota; Planctomycetes; Pirellulales; Pirellulaceae; NA; ASV_4335	Surface Soils	0.000849231
ASV_8264	Bacteria; Planctomycetota; Planctomycetes; Pirellulales; Pirellulaceae; NA; ASV_8264	Surface Soils	0.0047038
ASV_18359	Bacteria; Planctomycetota; Planctomycetes; Pirellulales; Pirellulaceae; Pir4 lineage; ASV_18359	Surface Soils	5.81795e-05
ASV_2371	Bacteria; Planctomycetota; Planctomycetes; Pirellulales; Pirellulaceae; Pir4 lineage; ASV_2371	Surface Soils	0.00152816
ASV_9256	Bacteria; Planctomycetota; Planctomycetes; Pirellulales; Pirellulaceae; Pir4 lineage; ASV_9256	Surface Soils	0.00492857
ASV_10968	Bacteria; Planctomycetota; Planctomycetes; Pirellulales; Pirellulaceae; Pirellula; ASV_10968	Surface Soils	0.0208095
ASV_15539	Bacteria; Planctomycetota; Planctomycetes; Pirellulales; Pirellulaceae; Pirellula; ASV_15539	Surface Soils	0.00578275
ASV_16212	Bacteria; Planctomycetota; Planctomycetes; Pirellulales; Pirellulaceae; Pirellula; ASV_16212	Surface Soils	0.0075073
ASV_17393	Bacteria; Planctomycetota; Planctomycetes; Pirellulales; Pirellulaceae; Pirellula; ASV_17393	Surface Soils	0.0200785
ASV_17781	Bacteria; Planctomycetota; Planctomycetes; Pirellulales; Pirellulaceae; Pirellula; ASV_17781	Surface Soils	0.000645059
ASV_3051	Bacteria; Planctomycetota; Planctomycetes; Pirellulales; Pirellulaceae; Pirellula; ASV_3051	Surface Soils	0.0140123
ASV_6340	Bacteria; Planctomycetota; Planctomycetes; Pirellulales; Pirellulaceae; Pirellula; ASV_6340	Surface Soils	0.00885089
ASV_12319	Bacteria; Planctomycetota; Planctomycetes; Planctomycetales; Gimesiaceae; NA; ASV_12319	Surface Soils	0.0079927
ASV_15755	Bacteria; Planctomycetota; Planctomycetes; Planctomycetales; NA; NA; ASV_15755	Surface Soils	0.0429028
ASV_18263	Bacteria; Planctomycetota; Planctomycetes; Planctomycetales; NA; NA; ASV_18263	Surface Soils	0.000849231
ASV_4791	Bacteria; Planctomycetota; Planctomycetes; Planctomycetales; NA; NA; ASV_4791	Surface Soils	0.00471011
ASV_536	Bacteria; Planctomycetota; Planctomycetes; Planctomycetales; NA; NA; ASV_536	Surface Soils	0.0249616
ASV_7084	Bacteria; Planctomycetota; Planctomycetes; Planctomycetales; NA; NA; ASV_7084	Surface Soils	2.97347e-06
ASV_10359	Bacteria; Planctomycetota; vadinHA49; NA; NA; NA; ASV_10359	Surface Soils	0.0266202
ASV_15427	Bacteria; Planctomycetota; vadinHA49; NA; NA; NA; ASV_15427	Surface Soils	0.0335476
ASV_8047	Bacteria; Planctomycetota; vadinHA49; NA; NA; NA; ASV_8047	Surface Soils	0.0294457
ASV_10207	Bacteria; Proteobacteria; Alphaproteobacteria; Acetobacterales; Acetobacteraceae; Acidicaldus; ASV_10207	Surface Soils	0.00503125
ASV_17077	Bacteria; Proteobacteria; Alphaproteobacteria; Acetobacterales; Acetobacteraceae; Acidicaldus; ASV_17077	Surface Soils	0.0346052
ASV_478	Bacteria; Proteobacteria; Alphaproteobacteria; Acetobacterales; Acetobacteraceae; Acidicaldus; ASV_478	Surface Soils	4.63241e-06
ASV_5148	Bacteria; Proteobacteria; Alphaproteobacteria; Acetobacterales; Acetobacteraceae; Acidicaldus; ASV_5148	Surface Soils	0.00220265
ASV_8325	Bacteria; Proteobacteria; Alphaproteobacteria; Acetobacterales; Acetobacteraceae; Acidicaldus; ASV_8325	Surface Soils	0.00948465
ASV_10078	Bacteria; Proteobacteria; Alphaproteobacteria; Acetobacterales; Acetobacteraceae; NA; ASV_10078	Surface Soils	0.000626595
ASV_11432	Bacteria; Proteobacteria; Alphaproteobacteria; Acetobacterales; Acetobacteraceae; NA; ASV_11432	Surface Soils	0.00694371
ASV_12053	Bacteria; Proteobacteria; Alphaproteobacteria; Acetobacterales; Acetobacteraceae; NA; ASV_12053	Surface Soils	0.0342125
ASV_14466	Bacteria; Proteobacteria; Alphaproteobacteria; Acetobacterales; Acetobacteraceae; NA; ASV_14466	Surface Soils	0.0178229
ASV_1484	Bacteria; Proteobacteria; Alphaproteobacteria; Acetobacterales; Acetobacteraceae; NA; ASV_1484	Surface Soils	0.0247017
ASV_2414	Bacteria; Proteobacteria; Alphaproteobacteria; Acetobacterales; Acetobacteraceae; NA; ASV_2414	Surface Soils	0.0431899
ASV_3451	Bacteria; Proteobacteria; Alphaproteobacteria; Acetobacterales; Acetobacteraceae; NA; ASV_3451	Surface Soils	0.000245159
ASV_3491	Bacteria; Proteobacteria; Alphaproteobacteria; Acetobacterales; Acetobacteraceae; NA; ASV_3491	Surface Soils	0.010509
ASV_4426	Bacteria; Proteobacteria; Alphaproteobacteria; Acetobacterales; Acetobacteraceae; NA; ASV_4426	Surface Soils	0.00789604
ASV_5035	Bacteria; Proteobacteria; Alphaproteobacteria; Acetobacterales; Acetobacteraceae; NA; ASV_5035	Surface Soils	0.0171416
ASV_5259	Bacteria; Proteobacteria; Alphaproteobacteria; Acetobacterales; Acetobacteraceae; NA; ASV_5259	Surface Soils	0.0029015
ASV_5489	Bacteria; Proteobacteria; Alphaproteobacteria; Acetobacterales; Acetobacteraceae; NA; ASV_5489	Surface Soils	5.59762e-06
ASV_8878	Bacteria; Proteobacteria; Alphaproteobacteria; Acetobacterales; Acetobacteraceae; NA; ASV_8878	Surface Soils	0.00288673
ASV_9046	Bacteria; Proteobacteria; Alphaproteobacteria; Acetobacterales; Acetobacteraceae; NA; ASV_9046	Surface Soils	8.73331e-05
ASV_15801	Bacteria; Proteobacteria; Alphaproteobacteria; Acetobacterales; Acetobacteraceae; Rhodopila; ASV_15801	Surface Soils	0.000535991
ASV_14553	Bacteria; Proteobacteria; Alphaproteobacteria; Acetobacterales; Acetobacteraceae; Roseococcus; ASV_14553	Surface Soils	0.0227141
ASV_6155	Bacteria; Proteobacteria; Alphaproteobacteria; Azospirillales; Azospirillaceae; Skermanella; ASV_6155	Surface Soils	0.0448347
ASV_10814	Bacteria; Proteobacteria; Alphaproteobacteria; Azospirillales; Inquilinaceae; Inquilinus; ASV_10814	Surface Soils	0.0308869
ASV_12495	Bacteria; Proteobacteria; Alphaproteobacteria; Azospirillales; Inquilinaceae; Inquilinus; ASV_12495	Surface Soils	0.0490704
ASV_14564	Bacteria; Proteobacteria; Alphaproteobacteria; Azospirillales; Inquilinaceae; Inquilinus; ASV_14564	Surface Soils	0.0023435
ASV_8348	Bacteria; Proteobacteria; Alphaproteobacteria; Azospirillales; Inquilinaceae; Inquilinus; ASV_8348	Surface Soils	0.00181125
ASV_18357	Bacteria; Proteobacteria; Alphaproteobacteria; Caulobacterales; Caulobacteraceae; Caulobacter; ASV_18357	Surface Soils	0.000666817
ASV_10413	Bacteria; Proteobacteria; Alphaproteobacteria; Caulobacterales; Caulobacteraceae; NA; ASV_10413	Surface Soils	0.0293871
ASV_13249	Bacteria; Proteobacteria; Alphaproteobacteria; Caulobacterales; Caulobacteraceae; NA; ASV_13249	Surface Soils	0.000136726
ASV_15861	Bacteria; Proteobacteria; Alphaproteobacteria; Caulobacterales; Caulobacteraceae; NA; ASV_15861	Surface Soils	0.00194956
ASV_18015	Bacteria; Proteobacteria; Alphaproteobacteria; Caulobacterales; Caulobacteraceae; NA; ASV_18015	Surface Soils	0.00196437
ASV_8430	Bacteria; Proteobacteria; Alphaproteobacteria; Caulobacterales; Caulobacteraceae; NA; ASV_8430	Surface Soils	0.00226664
ASV_8591	Bacteria; Proteobacteria; Alphaproteobacteria; Caulobacterales; Caulobacteraceae; NA; ASV_8591	Surface Soils	0.0243027
ASV_9544	Bacteria; Proteobacteria; Alphaproteobacteria; Caulobacterales; Caulobacteraceae; NA; ASV_9544	Surface Soils	0.0139147
ASV_9945	Bacteria; Proteobacteria; Alphaproteobacteria; Caulobacterales; Caulobacteraceae; NA; ASV_9945	Surface Soils	0.016058
ASV_1250	Bacteria; Proteobacteria; Alphaproteobacteria; Caulobacterales; Caulobacteraceae; Phenylobacterium; ASV_1250	Surface Soils	0.00135644
ASV_14151	Bacteria; Proteobacteria; Alphaproteobacteria; Caulobacterales; Caulobacteraceae; Phenylobacterium; ASV_14151	Surface Soils	0.014278
ASV_14460	Bacteria; Proteobacteria; Alphaproteobacteria; Caulobacterales; Caulobacteraceae; Phenylobacterium; ASV_14460	Surface Soils	0.025059
ASV_16946	Bacteria; Proteobacteria; Alphaproteobacteria; Caulobacterales; Caulobacteraceae; Phenylobacterium; ASV_16946	Surface Soils	0.0183876
ASV_3524	Bacteria; Proteobacteria; Alphaproteobacteria; Caulobacterales; Caulobacteraceae; Phenylobacterium; ASV_3524	Surface Soils	0.0212531
ASV_7331	Bacteria; Proteobacteria; Alphaproteobacteria; Caulobacterales; Caulobacteraceae; Phenylobacterium; ASV_7331	Surface Soils	0.00259612
ASV_7884	Bacteria; Proteobacteria; Alphaproteobacteria; Caulobacterales; Caulobacteraceae; Phenylobacterium; ASV_7884	Surface Soils	0.0293871
ASV_8395	Bacteria; Proteobacteria; Alphaproteobacteria; Caulobacterales; Caulobacteraceae; Phenylobacterium; ASV_8395	Surface Soils	0.0328327
ASV_10781	Bacteria; Proteobacteria; Alphaproteobacteria; Caulobacterales; Hyphomonadaceae; Hirschia; ASV_10781	Surface Soils	0.00319436
ASV_14305	Bacteria; Proteobacteria; Alphaproteobacteria; Caulobacterales; Hyphomonadaceae; SWB02; ASV_14305	Surface Soils	0.00310788
ASV_1482	Bacteria; Proteobacteria; Alphaproteobacteria; Caulobacterales; Hyphomonadaceae; SWB02; ASV_1482	Surface Soils	0.0381108
ASV_15352	Bacteria; Proteobacteria; Alphaproteobacteria; Caulobacterales; Hyphomonadaceae; SWB02; ASV_15352	Surface Soils	0.0235327
ASV_14104	Bacteria; Proteobacteria; Alphaproteobacteria; Dongiales; Dongiaceae; Dongia; ASV_14104	Surface Soils	0.00306493
ASV_6333	Bacteria; Proteobacteria; Alphaproteobacteria; Dongiales; Dongiaceae; Dongia; ASV_6333	Surface Soils	0.0306095
ASV_9565	Bacteria; Proteobacteria; Alphaproteobacteria; Dongiales; Dongiaceae; Dongia; ASV_9565	Surface Soils	0.0119317
ASV_13609	Bacteria; Proteobacteria; Alphaproteobacteria; Elsterales; Elsteraceae; Aliidongia; ASV_13609	Surface Soils	0.00782885
ASV_15447	Bacteria; Proteobacteria; Alphaproteobacteria; Elsterales; Elsteraceae; NA; ASV_15447	Surface Soils	0.0168989
ASV_10210	Bacteria; Proteobacteria; Alphaproteobacteria; Elsterales; NA; NA; ASV_10210	Surface Soils	0.0023435
ASV_10778	Bacteria; Proteobacteria; Alphaproteobacteria; Elsterales; NA; NA; ASV_10778	Surface Soils	0.00895427
ASV_12418	Bacteria; Proteobacteria; Alphaproteobacteria; Elsterales; NA; NA; ASV_12418	Surface Soils	0.0195621
ASV_12429	Bacteria; Proteobacteria; Alphaproteobacteria; Elsterales; NA; NA; ASV_12429	Surface Soils	0.00662799
ASV_12792	Bacteria; Proteobacteria; Alphaproteobacteria; Elsterales; NA; NA; ASV_12792	Surface Soils	0.0107417
ASV_14014	Bacteria; Proteobacteria; Alphaproteobacteria; Elsterales; NA; NA; ASV_14014	Surface Soils	0.00172903
ASV_14135	Bacteria; Proteobacteria; Alphaproteobacteria; Elsterales; NA; NA; ASV_14135	Surface Soils	0.0340904
ASV_18041	Bacteria; Proteobacteria; Alphaproteobacteria; Elsterales; NA; NA; ASV_18041	Surface Soils	0.0046575
ASV_1946	Bacteria; Proteobacteria; Alphaproteobacteria; Elsterales; NA; NA; ASV_1946	Surface Soils	0.0498912
ASV_2400	Bacteria; Proteobacteria; Alphaproteobacteria; Elsterales; NA; NA; ASV_2400	Surface Soils	0.0199621
ASV_2498	Bacteria; Proteobacteria; Alphaproteobacteria; Elsterales; NA; NA; ASV_2498	Surface Soils	0.0284459
ASV_408	Bacteria; Proteobacteria; Alphaproteobacteria; Elsterales; NA; NA; ASV_408	Surface Soils	0.0305254
ASV_539	Bacteria; Proteobacteria; Alphaproteobacteria; Elsterales; NA; NA; ASV_539	Surface Soils	0.0239462
ASV_5903	Bacteria; Proteobacteria; Alphaproteobacteria; Elsterales; NA; NA; ASV_5903	Surface Soils	0.010984
ASV_6150	Bacteria; Proteobacteria; Alphaproteobacteria; Elsterales; NA; NA; ASV_6150	Surface Soils	0.0046575
ASV_6928	Bacteria; Proteobacteria; Alphaproteobacteria; Elsterales; NA; NA; ASV_6928	Surface Soils	0.000788426
ASV_6979	Bacteria; Proteobacteria; Alphaproteobacteria; Elsterales; NA; NA; ASV_6979	Surface Soils	0.0424827
ASV_8312	Bacteria; Proteobacteria; Alphaproteobacteria; Elsterales; NA; NA; ASV_8312	Surface Soils	0.024798
ASV_8560	Bacteria; Proteobacteria; Alphaproteobacteria; Elsterales; NA; NA; ASV_8560	Surface Soils	0.00448753
ASV_9568	Bacteria; Proteobacteria; Alphaproteobacteria; Elsterales; NA; NA; ASV_9568	Surface Soils	0.0358765
ASV_17165	Bacteria; Proteobacteria; Alphaproteobacteria; Micavibrionales; Micavibrionaceae; NA; ASV_17165	Surface Soils	0.00679069
ASV_10128	Bacteria; Proteobacteria; Alphaproteobacteria; Micropepsales; Micropepsaceae; NA; ASV_10128	Surface Soils	0.00200671
ASV_11362	Bacteria; Proteobacteria; Alphaproteobacteria; Micropepsales; Micropepsaceae; NA; ASV_11362	Surface Soils	3.30372e-05
ASV_11407	Bacteria; Proteobacteria; Alphaproteobacteria; Micropepsales; Micropepsaceae; NA; ASV_11407	Surface Soils	0.000369236
ASV_11865	Bacteria; Proteobacteria; Alphaproteobacteria; Micropepsales; Micropepsaceae; NA; ASV_11865	Surface Soils	0.0198685
ASV_12224	Bacteria; Proteobacteria; Alphaproteobacteria; Micropepsales; Micropepsaceae; NA; ASV_12224	Surface Soils	0.0172716
ASV_12790	Bacteria; Proteobacteria; Alphaproteobacteria; Micropepsales; Micropepsaceae; NA; ASV_12790	Surface Soils	0.00221237
ASV_13442	Bacteria; Proteobacteria; Alphaproteobacteria; Micropepsales; Micropepsaceae; NA; ASV_13442	Surface Soils	0.0212531
ASV_14826	Bacteria; Proteobacteria; Alphaproteobacteria; Micropepsales; Micropepsaceae; NA; ASV_14826	Surface Soils	0.000414958
ASV_14880	Bacteria; Proteobacteria; Alphaproteobacteria; Micropepsales; Micropepsaceae; NA; ASV_14880	Surface Soils	0.000295956
ASV_17066	Bacteria; Proteobacteria; Alphaproteobacteria; Micropepsales; Micropepsaceae; NA; ASV_17066	Surface Soils	0.0179053
ASV_1772	Bacteria; Proteobacteria; Alphaproteobacteria; Micropepsales; Micropepsaceae; NA; ASV_1772	Surface Soils	0.000214234
ASV_18254	Bacteria; Proteobacteria; Alphaproteobacteria; Micropepsales; Micropepsaceae; NA; ASV_18254	Surface Soils	0.000146293
ASV_1924	Bacteria; Proteobacteria; Alphaproteobacteria; Micropepsales; Micropepsaceae; NA; ASV_1924	Surface Soils	0.00573051
ASV_3082	Bacteria; Proteobacteria; Alphaproteobacteria; Micropepsales; Micropepsaceae; NA; ASV_3082	Surface Soils	0.000918471
ASV_3767	Bacteria; Proteobacteria; Alphaproteobacteria; Micropepsales; Micropepsaceae; NA; ASV_3767	Surface Soils	0.00906131
ASV_4816	Bacteria; Proteobacteria; Alphaproteobacteria; Micropepsales; Micropepsaceae; NA; ASV_4816	Surface Soils	0.0127843
ASV_8785	Bacteria; Proteobacteria; Alphaproteobacteria; Micropepsales; Micropepsaceae; NA; ASV_8785	Surface Soils	0.000560382
ASV_9175	Bacteria; Proteobacteria; Alphaproteobacteria; Micropepsales; Micropepsaceae; NA; ASV_9175	Surface Soils	0.00895427
ASV_9642	Bacteria; Proteobacteria; Alphaproteobacteria; Micropepsales; Micropepsaceae; NA; ASV_9642	Surface Soils	0.0136244
ASV_10445	Bacteria; Proteobacteria; Alphaproteobacteria; NA; NA; NA; ASV_10445	Surface Soils	0.00629572
ASV_12325	Bacteria; Proteobacteria; Alphaproteobacteria; NA; NA; NA; ASV_12325	Surface Soils	0.0385852
ASV_12551	Bacteria; Proteobacteria; Alphaproteobacteria; NA; NA; NA; ASV_12551	Surface Soils	0.0442272
ASV_12965	Bacteria; Proteobacteria; Alphaproteobacteria; NA; NA; NA; ASV_12965	Surface Soils	0.00177655
ASV_4064	Bacteria; Proteobacteria; Alphaproteobacteria; NA; NA; NA; ASV_4064	Surface Soils	0.000143819
ASV_712	Bacteria; Proteobacteria; Alphaproteobacteria; NA; NA; NA; ASV_712	Surface Soils	0.0490049
ASV_12556	Bacteria; Proteobacteria; Alphaproteobacteria; Parvibaculales; Parvibaculaceae; Parvibaculum; ASV_12556	Surface Soils	0.00684567
ASV_15959	Bacteria; Proteobacteria; Alphaproteobacteria; Reyranellales; Reyranellaceae; NA; ASV_15959	Surface Soils	5.54695e-05
ASV_11947	Bacteria; Proteobacteria; Alphaproteobacteria; Reyranellales; Reyranellaceae; Reyranella; ASV_11947	Surface Soils	0.0358765
ASV_15970	Bacteria; Proteobacteria; Alphaproteobacteria; Reyranellales; Reyranellaceae; Reyranella; ASV_15970	Surface Soils	0.00474476
ASV_16295	Bacteria; Proteobacteria; Alphaproteobacteria; Reyranellales; Reyranellaceae; Reyranella; ASV_16295	Surface Soils	0.000303036
ASV_17427	Bacteria; Proteobacteria; Alphaproteobacteria; Reyranellales; Reyranellaceae; Reyranella; ASV_17427	Surface Soils	0.00208412
ASV_2066	Bacteria; Proteobacteria; Alphaproteobacteria; Reyranellales; Reyranellaceae; Reyranella; ASV_2066	Surface Soils	0.00306175
ASV_2573	Bacteria; Proteobacteria; Alphaproteobacteria; Reyranellales; Reyranellaceae; Reyranella; ASV_2573	Surface Soils	0.000934224
ASV_5308	Bacteria; Proteobacteria; Alphaproteobacteria; Reyranellales; Reyranellaceae; Reyranella; ASV_5308	Surface Soils	0.016058
ASV_6551	Bacteria; Proteobacteria; Alphaproteobacteria; Reyranellales; Reyranellaceae; Reyranella; ASV_6551	Surface Soils	0.0243529
ASV_8226	Bacteria; Proteobacteria; Alphaproteobacteria; Reyranellales; Reyranellaceae; Reyranella; ASV_8226	Surface Soils	0.0116574
ASV_9089	Bacteria; Proteobacteria; Alphaproteobacteria; Reyranellales; Reyranellaceae; Reyranella; ASV_9089	Surface Soils	0.00211633
ASV_9728	Bacteria; Proteobacteria; Alphaproteobacteria; Reyranellales; Reyranellaceae; Reyranella; ASV_9728	Surface Soils	0.000516739
ASV_3419	Bacteria; Proteobacteria; Alphaproteobacteria; Rhizobiales; A0839; NA; ASV_3419	Surface Soils	0.0334935
ASV_8199	Bacteria; Proteobacteria; Alphaproteobacteria; Rhizobiales; A0839; NA; ASV_8199	Surface Soils	0.0035813
ASV_13536	Bacteria; Proteobacteria; Alphaproteobacteria; Rhizobiales; Beijerinckiaceae; alphaI cluster; ASV_13536	Surface Soils	0.0499684
ASV_12123	Bacteria; Proteobacteria; Alphaproteobacteria; Rhizobiales; Beijerinckiaceae; Methylocella; ASV_12123	Surface Soils	0.0498912
ASV_1251	Bacteria; Proteobacteria; Alphaproteobacteria; Rhizobiales; Beijerinckiaceae; Methylovirgula; ASV_1251	Surface Soils	0.011565
ASV_4341	Bacteria; Proteobacteria; Alphaproteobacteria; Rhizobiales; Beijerinckiaceae; Psychroglaciecola; ASV_4341	Surface Soils	0.0258923
ASV_2821	Bacteria; Proteobacteria; Alphaproteobacteria; Rhizobiales; Beijerinckiaceae; Roseiarcus; ASV_2821	Surface Soils	0.0176125
ASV_483	Bacteria; Proteobacteria; Alphaproteobacteria; Rhizobiales; Beijerinckiaceae; Roseiarcus; ASV_483	Surface Soils	0.0154247
ASV_6227	Bacteria; Proteobacteria; Alphaproteobacteria; Rhizobiales; Beijerinckiaceae; Roseiarcus; ASV_6227	Surface Soils	0.000832288
ASV_8949	Bacteria; Proteobacteria; Alphaproteobacteria; Rhizobiales; Devosiaceae; Arsenicitalea; ASV_8949	Surface Soils	4.71931e-06
ASV_784	Bacteria; Proteobacteria; Alphaproteobacteria; Rhizobiales; Devosiaceae; Devosia; ASV_784	Surface Soils	0.00288673
ASV_11703	Bacteria; Proteobacteria; Alphaproteobacteria; Rhizobiales; Hyphomicrobiaceae; Pedomicrobium; ASV_11703	Surface Soils	0.000932778
ASV_15803	Bacteria; Proteobacteria; Alphaproteobacteria; Rhizobiales; Hyphomicrobiaceae; Pedomicrobium; ASV_15803	Surface Soils	0.0166978
ASV_2917	Bacteria; Proteobacteria; Alphaproteobacteria; Rhizobiales; Hyphomicrobiaceae; Pedomicrobium; ASV_2917	Surface Soils	0.00176481
ASV_1001	Bacteria; Proteobacteria; Alphaproteobacteria; Rhizobiales; KF-JG30-B3; NA; ASV_1001	Surface Soils	0.043712
ASV_2120	Bacteria; Proteobacteria; Alphaproteobacteria; Rhizobiales; KF-JG30-B3; NA; ASV_2120	Surface Soils	0.00797774
ASV_2401	Bacteria; Proteobacteria; Alphaproteobacteria; Rhizobiales; KF-JG30-B3; NA; ASV_2401	Surface Soils	0.0209645
ASV_3534	Bacteria; Proteobacteria; Alphaproteobacteria; Rhizobiales; KF-JG30-B3; NA; ASV_3534	Surface Soils	9.99542e-06
ASV_4034	Bacteria; Proteobacteria; Alphaproteobacteria; Rhizobiales; KF-JG30-B3; NA; ASV_4034	Surface Soils	0.00642702
ASV_8155	Bacteria; Proteobacteria; Alphaproteobacteria; Rhizobiales; KF-JG30-B3; NA; ASV_8155	Surface Soils	0.0246788
ASV_867	Bacteria; Proteobacteria; Alphaproteobacteria; Rhizobiales; KF-JG30-B3; NA; ASV_867	Surface Soils	0.000563219
ASV_17608	Bacteria; Proteobacteria; Alphaproteobacteria; Rhizobiales; Labraceae; Labrys; ASV_17608	Surface Soils	0.0274917
ASV_2112	Bacteria; Proteobacteria; Alphaproteobacteria; Rhizobiales; Labraceae; Labrys; ASV_2112	Surface Soils	0.00103153
ASV_4246	Bacteria; Proteobacteria; Alphaproteobacteria; Rhizobiales; Labraceae; Labrys; ASV_4246	Surface Soils	0.00993611
ASV_1674	Bacteria; Proteobacteria; Alphaproteobacteria; Rhizobiales; NA; NA; ASV_1674	Surface Soils	0.00301005
ASV_1808	Bacteria; Proteobacteria; Alphaproteobacteria; Rhizobiales; NA; NA; ASV_1808	Surface Soils	0.0140764
ASV_9710	Bacteria; Proteobacteria; Alphaproteobacteria; Rhizobiales; NA; NA; ASV_9710	Surface Soils	0.011326
ASV_1949	Bacteria; Proteobacteria; Alphaproteobacteria; Rhizobiales; Rhizobiaceae; Allorhizobium-Neorhizobium-Pararhizobium-Rhizobium; ASV_1949	Surface Soils	0.0208095
ASV_5122	Bacteria; Proteobacteria; Alphaproteobacteria; Rhizobiales; Rhizobiaceae; Allorhizobium-Neorhizobium-Pararhizobium-Rhizobium; ASV_5122	Surface Soils	0.00397405
ASV_669	Bacteria; Proteobacteria; Alphaproteobacteria; Rhizobiales; Rhizobiaceae; Allorhizobium-Neorhizobium-Pararhizobium-Rhizobium; ASV_669	Surface Soils	0.0292692
ASV_7288	Bacteria; Proteobacteria; Alphaproteobacteria; Rhizobiales; Rhizobiaceae; Allorhizobium-Neorhizobium-Pararhizobium-Rhizobium; ASV_7288	Surface Soils	0.00231302
ASV_1403	Bacteria; Proteobacteria; Alphaproteobacteria; Rhizobiales; Rhizobiaceae; Aminobacter; ASV_1403	Surface Soils	0.0471816
ASV_5433	Bacteria; Proteobacteria; Alphaproteobacteria; Rhizobiales; Rhizobiaceae; NA; ASV_5433	Surface Soils	7.9123e-05
ASV_14472	Bacteria; Proteobacteria; Alphaproteobacteria; Rhizobiales; Rhizobiales Incertae Sedis; Bauldia; ASV_14472	Surface Soils	0.00907137
ASV_8367	Bacteria; Proteobacteria; Alphaproteobacteria; Rhizobiales; Rhizobiales Incertae Sedis; Nordella; ASV_8367	Surface Soils	0.0013197
ASV_1479	Bacteria; Proteobacteria; Alphaproteobacteria; Rhizobiales; Rhodomicrobiaceae; Rhodomicrobium; ASV_1479	Surface Soils	0.010509
ASV_4409	Bacteria; Proteobacteria; Alphaproteobacteria; Rhizobiales; Rhodomicrobiaceae; Rhodomicrobium; ASV_4409	Surface Soils	0.00631917
ASV_6125	Bacteria; Proteobacteria; Alphaproteobacteria; Rhizobiales; Xanthobacteraceae; Afipia; ASV_6125	Surface Soils	0.00374199
ASV_974	Bacteria; Proteobacteria; Alphaproteobacteria; Rhizobiales; Xanthobacteraceae; Afipia; ASV_974	Surface Soils	0.0421006
ASV_1443	Bacteria; Proteobacteria; Alphaproteobacteria; Rhizobiales; Xanthobacteraceae; Bradyrhizobium; ASV_1443	Surface Soils	0.000102879
ASV_1830	Bacteria; Proteobacteria; Alphaproteobacteria; Rhizobiales; Xanthobacteraceae; Bradyrhizobium; ASV_1830	Surface Soils	0.00308015
ASV_281	Bacteria; Proteobacteria; Alphaproteobacteria; Rhizobiales; Xanthobacteraceae; Bradyrhizobium; ASV_281	Surface Soils	0.0251307
ASV_3464	Bacteria; Proteobacteria; Alphaproteobacteria; Rhizobiales; Xanthobacteraceae; Bradyrhizobium; ASV_3464	Surface Soils	0.0296459
ASV_4700	Bacteria; Proteobacteria; Alphaproteobacteria; Rhizobiales; Xanthobacteraceae; Bradyrhizobium; ASV_4700	Surface Soils	0.000450926
ASV_5149	Bacteria; Proteobacteria; Alphaproteobacteria; Rhizobiales; Xanthobacteraceae; Bradyrhizobium; ASV_5149	Surface Soils	0.000320154
ASV_6278	Bacteria; Proteobacteria; Alphaproteobacteria; Rhizobiales; Xanthobacteraceae; Bradyrhizobium; ASV_6278	Surface Soils	0.0308036
ASV_683	Bacteria; Proteobacteria; Alphaproteobacteria; Rhizobiales; Xanthobacteraceae; Bradyrhizobium; ASV_683	Surface Soils	0.000588964
ASV_852	Bacteria; Proteobacteria; Alphaproteobacteria; Rhizobiales; Xanthobacteraceae; Bradyrhizobium; ASV_852	Surface Soils	0.0110411
ASV_1086	Bacteria; Proteobacteria; Alphaproteobacteria; Rhizobiales; Xanthobacteraceae; NA; ASV_1086	Surface Soils	0.0321634
ASV_1147	Bacteria; Proteobacteria; Alphaproteobacteria; Rhizobiales; Xanthobacteraceae; NA; ASV_1147	Surface Soils	0.0117146
ASV_11981	Bacteria; Proteobacteria; Alphaproteobacteria; Rhizobiales; Xanthobacteraceae; NA; ASV_11981	Surface Soils	0.033209
ASV_12421	Bacteria; Proteobacteria; Alphaproteobacteria; Rhizobiales; Xanthobacteraceae; NA; ASV_12421	Surface Soils	0.00258534
ASV_12881	Bacteria; Proteobacteria; Alphaproteobacteria; Rhizobiales; Xanthobacteraceae; NA; ASV_12881	Surface Soils	0.0381523
ASV_1302	Bacteria; Proteobacteria; Alphaproteobacteria; Rhizobiales; Xanthobacteraceae; NA; ASV_1302	Surface Soils	0.0499398
ASV_1447	Bacteria; Proteobacteria; Alphaproteobacteria; Rhizobiales; Xanthobacteraceae; NA; ASV_1447	Surface Soils	0.0237142
ASV_14839	Bacteria; Proteobacteria; Alphaproteobacteria; Rhizobiales; Xanthobacteraceae; NA; ASV_14839	Surface Soils	0.0347693
ASV_2015	Bacteria; Proteobacteria; Alphaproteobacteria; Rhizobiales; Xanthobacteraceae; NA; ASV_2015	Surface Soils	0.0105491
ASV_2155	Bacteria; Proteobacteria; Alphaproteobacteria; Rhizobiales; Xanthobacteraceae; NA; ASV_2155	Surface Soils	9.975e-05
ASV_2364	Bacteria; Proteobacteria; Alphaproteobacteria; Rhizobiales; Xanthobacteraceae; NA; ASV_2364	Surface Soils	0.0367324
ASV_297	Bacteria; Proteobacteria; Alphaproteobacteria; Rhizobiales; Xanthobacteraceae; NA; ASV_297	Surface Soils	0.00127397
ASV_3091	Bacteria; Proteobacteria; Alphaproteobacteria; Rhizobiales; Xanthobacteraceae; NA; ASV_3091	Surface Soils	0.0289707
ASV_4795	Bacteria; Proteobacteria; Alphaproteobacteria; Rhizobiales; Xanthobacteraceae; NA; ASV_4795	Surface Soils	0.0276302
ASV_5121	Bacteria; Proteobacteria; Alphaproteobacteria; Rhizobiales; Xanthobacteraceae; NA; ASV_5121	Surface Soils	0.000146293
ASV_573	Bacteria; Proteobacteria; Alphaproteobacteria; Rhizobiales; Xanthobacteraceae; NA; ASV_573	Surface Soils	0.00537549
ASV_69	Bacteria; Proteobacteria; Alphaproteobacteria; Rhizobiales; Xanthobacteraceae; NA; ASV_69	Surface Soils	0.0107625
ASV_9788	Bacteria; Proteobacteria; Alphaproteobacteria; Rhizobiales; Xanthobacteraceae; NA; ASV_9788	Surface Soils	0.0233751
ASV_5200	Bacteria; Proteobacteria; Alphaproteobacteria; Rhizobiales; Xanthobacteraceae; Pseudolabrys; ASV_5200	Surface Soils	0.00481311
ASV_1013	Bacteria; Proteobacteria; Alphaproteobacteria; Rhizobiales; Xanthobacteraceae; Rhodoplanes; ASV_1013	Surface Soils	0.00823295
ASV_10867	Bacteria; Proteobacteria; Alphaproteobacteria; Rhizobiales; Xanthobacteraceae; Rhodoplanes; ASV_10867	Surface Soils	3.63592e-06
ASV_14203	Bacteria; Proteobacteria; Alphaproteobacteria; Rhizobiales; Xanthobacteraceae; Rhodoplanes; ASV_14203	Surface Soils	0.0386869
ASV_15948	Bacteria; Proteobacteria; Alphaproteobacteria; Rhizobiales; Xanthobacteraceae; Rhodoplanes; ASV_15948	Surface Soils	0.00148147
ASV_17778	Bacteria; Proteobacteria; Alphaproteobacteria; Rhizobiales; Xanthobacteraceae; Rhodoplanes; ASV_17778	Surface Soils	0.0377406
ASV_2943	Bacteria; Proteobacteria; Alphaproteobacteria; Rhizobiales; Xanthobacteraceae; Rhodoplanes; ASV_2943	Surface Soils	0.0117146
ASV_3586	Bacteria; Proteobacteria; Alphaproteobacteria; Rhizobiales; Xanthobacteraceae; Rhodoplanes; ASV_3586	Surface Soils	2.76e-05
ASV_3798	Bacteria; Proteobacteria; Alphaproteobacteria; Rhizobiales; Xanthobacteraceae; Rhodoplanes; ASV_3798	Surface Soils	7.9123e-05
ASV_4085	Bacteria; Proteobacteria; Alphaproteobacteria; Rhizobiales; Xanthobacteraceae; Rhodoplanes; ASV_4085	Surface Soils	0.00348194
ASV_4294	Bacteria; Proteobacteria; Alphaproteobacteria; Rhizobiales; Xanthobacteraceae; Rhodoplanes; ASV_4294	Surface Soils	0.000289322
ASV_4387	Bacteria; Proteobacteria; Alphaproteobacteria; Rhizobiales; Xanthobacteraceae; Rhodoplanes; ASV_4387	Surface Soils	0.0395792
ASV_4412	Bacteria; Proteobacteria; Alphaproteobacteria; Rhizobiales; Xanthobacteraceae; Rhodoplanes; ASV_4412	Surface Soils	0.0103172
ASV_4624	Bacteria; Proteobacteria; Alphaproteobacteria; Rhizobiales; Xanthobacteraceae; Rhodoplanes; ASV_4624	Surface Soils	0.0262028
ASV_779	Bacteria; Proteobacteria; Alphaproteobacteria; Rhizobiales; Xanthobacteraceae; Rhodoplanes; ASV_779	Surface Soils	0.0174848
ASV_9345	Bacteria; Proteobacteria; Alphaproteobacteria; Rhizobiales; Xanthobacteraceae; Rhodoplanes; ASV_9345	Surface Soils	0.000130164
ASV_3908	Bacteria; Proteobacteria; Alphaproteobacteria; Rhizobiales; Xanthobacteraceae; Variibacter; ASV_3908	Surface Soils	0.0251766
ASV_10584	Bacteria; Proteobacteria; Alphaproteobacteria; Rhodospirillales; NA; NA; ASV_10584	Surface Soils	5.58237e-06
ASV_12700	Bacteria; Proteobacteria; Alphaproteobacteria; Rhodospirillales; NA; NA; ASV_12700	Surface Soils	0.0416155
ASV_14197	Bacteria; Proteobacteria; Alphaproteobacteria; Rhodospirillales; NA; NA; ASV_14197	Surface Soils	0.00112544
ASV_16443	Bacteria; Proteobacteria; Alphaproteobacteria; Rhodospirillales; NA; NA; ASV_16443	Surface Soils	0.0391543
ASV_4715	Bacteria; Proteobacteria; Alphaproteobacteria; Rhodospirillales; NA; NA; ASV_4715	Surface Soils	0.000339609
ASV_5099	Bacteria; Proteobacteria; Alphaproteobacteria; Rhodospirillales; NA; NA; ASV_5099	Surface Soils	0.000918471
ASV_7080	Bacteria; Proteobacteria; Alphaproteobacteria; Rhodospirillales; NA; NA; ASV_7080	Surface Soils	0.00499938
ASV_13097	Bacteria; Proteobacteria; Alphaproteobacteria; Rhodospirillales; Rhodospirillaceae; NA; ASV_13097	Surface Soils	0.0348277
ASV_3625	Bacteria; Proteobacteria; Alphaproteobacteria; Rhodospirillales; Rhodospirillaceae; NA; ASV_3625	Surface Soils	0.0216973
ASV_7924	Bacteria; Proteobacteria; Alphaproteobacteria; Rhodospirillales; Rhodospirillaceae; NA; ASV_7924	Surface Soils	0.00324945
ASV_8028	Bacteria; Proteobacteria; Alphaproteobacteria; Rhodospirillales; Rhodospirillaceae; NA; ASV_8028	Surface Soils	0.000476548
ASV_8480	Bacteria; Proteobacteria; Alphaproteobacteria; Rhodospirillales; Rhodospirillaceae; NA; ASV_8480	Surface Soils	0.000918471
ASV_14812	Bacteria; Proteobacteria; Alphaproteobacteria; Rickettsiales; SM2D12; NA; ASV_14812	Surface Soils	4.35562e-05
ASV_17641	Bacteria; Proteobacteria; Alphaproteobacteria; Rickettsiales; SM2D12; NA; ASV_17641	Surface Soils	0.00381645
ASV_12206	Bacteria; Proteobacteria; Alphaproteobacteria; Sphingomonadales; Sphingomonadaceae; Ellin6055; ASV_12206	Surface Soils	0.0227141
ASV_13731	Bacteria; Proteobacteria; Alphaproteobacteria; Sphingomonadales; Sphingomonadaceae; Ellin6055; ASV_13731	Surface Soils	0.0223269
ASV_1631	Bacteria; Proteobacteria; Alphaproteobacteria; Sphingomonadales; Sphingomonadaceae; Ellin6055; ASV_1631	Surface Soils	0.00130947
ASV_2259	Bacteria; Proteobacteria; Alphaproteobacteria; Sphingomonadales; Sphingomonadaceae; Ellin6055; ASV_2259	Surface Soils	0.0316776
ASV_4100	Bacteria; Proteobacteria; Alphaproteobacteria; Sphingomonadales; Sphingomonadaceae; Ellin6055; ASV_4100	Surface Soils	0.0124119
ASV_9347	Bacteria; Proteobacteria; Alphaproteobacteria; Sphingomonadales; Sphingomonadaceae; Ellin6055; ASV_9347	Surface Soils	0.000131637
ASV_14146	Bacteria; Proteobacteria; Alphaproteobacteria; Sphingomonadales; Sphingomonadaceae; NA; ASV_14146	Surface Soils	0.0108861
ASV_10575	Bacteria; Proteobacteria; Alphaproteobacteria; Sphingomonadales; Sphingomonadaceae; Novosphingobium; ASV_10575	Surface Soils	0.0220269
ASV_12560	Bacteria; Proteobacteria; Alphaproteobacteria; Sphingomonadales; Sphingomonadaceae; Novosphingobium; ASV_12560	Surface Soils	0.0396764
ASV_17996	Bacteria; Proteobacteria; Alphaproteobacteria; Sphingomonadales; Sphingomonadaceae; Novosphingobium; ASV_17996	Surface Soils	0.0472387
ASV_4957	Bacteria; Proteobacteria; Alphaproteobacteria; Sphingomonadales; Sphingomonadaceae; Plot4-2H12; ASV_4957	Surface Soils	0.00587364
ASV_6514	Bacteria; Proteobacteria; Alphaproteobacteria; Sphingomonadales; Sphingomonadaceae; Plot4-2H12; ASV_6514	Surface Soils	0.00140175
ASV_1240	Bacteria; Proteobacteria; Alphaproteobacteria; Sphingomonadales; Sphingomonadaceae; Sphingomonas; ASV_1240	Surface Soils	0.0147475
ASV_15823	Bacteria; Proteobacteria; Alphaproteobacteria; Sphingomonadales; Sphingomonadaceae; Sphingomonas; ASV_15823	Surface Soils	0.0173578
ASV_18007	Bacteria; Proteobacteria; Alphaproteobacteria; Sphingomonadales; Sphingomonadaceae; Sphingomonas; ASV_18007	Surface Soils	0.0326233
ASV_1976	Bacteria; Proteobacteria; Alphaproteobacteria; Sphingomonadales; Sphingomonadaceae; Sphingomonas; ASV_1976	Surface Soils	0.00537838
ASV_2238	Bacteria; Proteobacteria; Alphaproteobacteria; Sphingomonadales; Sphingomonadaceae; Sphingomonas; ASV_2238	Surface Soils	0.0010626
ASV_289	Bacteria; Proteobacteria; Alphaproteobacteria; Sphingomonadales; Sphingomonadaceae; Sphingomonas; ASV_289	Surface Soils	3.80827e-05
ASV_4741	Bacteria; Proteobacteria; Alphaproteobacteria; Sphingomonadales; Sphingomonadaceae; Sphingomonas; ASV_4741	Surface Soils	0.000168187
ASV_5889	Bacteria; Proteobacteria; Alphaproteobacteria; Sphingomonadales; Sphingomonadaceae; Sphingomonas; ASV_5889	Surface Soils	0.0358765
ASV_13420	Bacteria; Proteobacteria; Gammaproteobacteria; Burkholderiales; A21b; NA; ASV_13420	Surface Soils	0.00833049
ASV_13506	Bacteria; Proteobacteria; Gammaproteobacteria; Burkholderiales; A21b; NA; ASV_13506	Surface Soils	0.000298944
ASV_13864	Bacteria; Proteobacteria; Gammaproteobacteria; Burkholderiales; A21b; NA; ASV_13864	Surface Soils	0.000791121
ASV_14818	Bacteria; Proteobacteria; Gammaproteobacteria; Burkholderiales; A21b; NA; ASV_14818	Surface Soils	0.00453904
ASV_7618	Bacteria; Proteobacteria; Gammaproteobacteria; Burkholderiales; A21b; NA; ASV_7618	Surface Soils	0.0368733
ASV_9754	Bacteria; Proteobacteria; Gammaproteobacteria; Burkholderiales; A21b; NA; ASV_9754	Surface Soils	0.0154247
ASV_10517	Bacteria; Proteobacteria; Gammaproteobacteria; Burkholderiales; Burkholderiaceae; Burkholderia-Caballeronia-Paraburkholderia; ASV_10517	Surface Soils	0.000146293
ASV_1807	Bacteria; Proteobacteria; Gammaproteobacteria; Burkholderiales; Burkholderiaceae; Burkholderia-Caballeronia-Paraburkholderia; ASV_1807	Surface Soils	0.000207958
ASV_2302	Bacteria; Proteobacteria; Gammaproteobacteria; Burkholderiales; Burkholderiaceae; Burkholderia-Caballeronia-Paraburkholderia; ASV_2302	Surface Soils	0.00948892
ASV_2758	Bacteria; Proteobacteria; Gammaproteobacteria; Burkholderiales; Burkholderiaceae; Burkholderia-Caballeronia-Paraburkholderia; ASV_2758	Surface Soils	0.00036532
ASV_360	Bacteria; Proteobacteria; Gammaproteobacteria; Burkholderiales; Burkholderiaceae; Burkholderia-Caballeronia-Paraburkholderia; ASV_360	Surface Soils	0.0386944
ASV_463	Bacteria; Proteobacteria; Gammaproteobacteria; Burkholderiales; Burkholderiaceae; Burkholderia-Caballeronia-Paraburkholderia; ASV_463	Surface Soils	0.0350196
ASV_469	Bacteria; Proteobacteria; Gammaproteobacteria; Burkholderiales; Burkholderiaceae; Burkholderia-Caballeronia-Paraburkholderia; ASV_469	Surface Soils	0.00146441
ASV_9293	Bacteria; Proteobacteria; Gammaproteobacteria; Burkholderiales; Burkholderiaceae; Burkholderia-Caballeronia-Paraburkholderia; ASV_9293	Surface Soils	0.0403758
ASV_11158	Bacteria; Proteobacteria; Gammaproteobacteria; Burkholderiales; Burkholderiaceae; Cupriavidus; ASV_11158	Surface Soils	0.0381471
ASV_10423	Bacteria; Proteobacteria; Gammaproteobacteria; Burkholderiales; Burkholderiaceae; Limnobacter; ASV_10423	Surface Soils	0.00253346
ASV_10731	Bacteria; Proteobacteria; Gammaproteobacteria; Burkholderiales; Burkholderiaceae; Pandoraea; ASV_10731	Surface Soils	0.0266202
ASV_17419	Bacteria; Proteobacteria; Gammaproteobacteria; Burkholderiales; Burkholderiaceae; Robbsia; ASV_17419	Surface Soils	0.0212531
ASV_2942	Bacteria; Proteobacteria; Gammaproteobacteria; Burkholderiales; Comamonadaceae; Azohydromonas; ASV_2942	Surface Soils	0.0348277
ASV_1424	Bacteria; Proteobacteria; Gammaproteobacteria; Burkholderiales; Comamonadaceae; Caenimonas; ASV_1424	Surface Soils	0.0301593
ASV_15947	Bacteria; Proteobacteria; Gammaproteobacteria; Burkholderiales; Comamonadaceae; NA; ASV_15947	Surface Soils	8.25125e-07
ASV_16185	Bacteria; Proteobacteria; Gammaproteobacteria; Burkholderiales; Comamonadaceae; NA; ASV_16185	Surface Soils	0.00697355
ASV_6727	Bacteria; Proteobacteria; Gammaproteobacteria; Burkholderiales; Comamonadaceae; NA; ASV_6727	Surface Soils	0.00267401
ASV_1644	Bacteria; Proteobacteria; Gammaproteobacteria; Burkholderiales; Comamonadaceae; Piscinibacter; ASV_1644	Surface Soils	0.00301528
ASV_4407	Bacteria; Proteobacteria; Gammaproteobacteria; Burkholderiales; Comamonadaceae; Piscinibacter; ASV_4407	Surface Soils	0.0431899
ASV_579	Bacteria; Proteobacteria; Gammaproteobacteria; Burkholderiales; Comamonadaceae; Piscinibacter; ASV_579	Surface Soils	0.000123433
ASV_18016	Bacteria; Proteobacteria; Gammaproteobacteria; Burkholderiales; Comamonadaceae; Pseudorhodoferax; ASV_18016	Surface Soils	0.0445198
ASV_2861	Bacteria; Proteobacteria; Gammaproteobacteria; Burkholderiales; Comamonadaceae; Ramlibacter; ASV_2861	Surface Soils	0.00284347
ASV_1293	Bacteria; Proteobacteria; Gammaproteobacteria; Burkholderiales; Comamonadaceae; Rhizobacter; ASV_1293	Surface Soils	0.0334935
ASV_9438	Bacteria; Proteobacteria; Gammaproteobacteria; Burkholderiales; Comamonadaceae; Rhizobacter; ASV_9438	Surface Soils	0.0170327
ASV_8990	Bacteria; Proteobacteria; Gammaproteobacteria; Burkholderiales; Comamonadaceae; Sphaerotilus; ASV_8990	Surface Soils	0.00194443
ASV_836	Bacteria; Proteobacteria; Gammaproteobacteria; Burkholderiales; Comamonadaceae; Xylophilus; ASV_836	Surface Soils	0.00563672
ASV_10130	Bacteria; Proteobacteria; Gammaproteobacteria; Burkholderiales; Nitrosomonadaceae; Ellin6067; ASV_10130	Surface Soils	0.0238692
ASV_12061	Bacteria; Proteobacteria; Gammaproteobacteria; Burkholderiales; Nitrosomonadaceae; Ellin6067; ASV_12061	Surface Soils	0.00194956
ASV_12966	Bacteria; Proteobacteria; Gammaproteobacteria; Burkholderiales; Nitrosomonadaceae; Ellin6067; ASV_12966	Surface Soils	0.0128524
ASV_15632	Bacteria; Proteobacteria; Gammaproteobacteria; Burkholderiales; Nitrosomonadaceae; Ellin6067; ASV_15632	Surface Soils	0.000145965
ASV_1652	Bacteria; Proteobacteria; Gammaproteobacteria; Burkholderiales; Nitrosomonadaceae; Ellin6067; ASV_1652	Surface Soils	0.0201482
ASV_16627	Bacteria; Proteobacteria; Gammaproteobacteria; Burkholderiales; Nitrosomonadaceae; Ellin6067; ASV_16627	Surface Soils	0.0428438
ASV_256	Bacteria; Proteobacteria; Gammaproteobacteria; Burkholderiales; Nitrosomonadaceae; Ellin6067; ASV_256	Surface Soils	0.0131727
ASV_2956	Bacteria; Proteobacteria; Gammaproteobacteria; Burkholderiales; Nitrosomonadaceae; Ellin6067; ASV_2956	Surface Soils	0.000494803
ASV_3284	Bacteria; Proteobacteria; Gammaproteobacteria; Burkholderiales; Nitrosomonadaceae; Ellin6067; ASV_3284	Surface Soils	0.00031395
ASV_3406	Bacteria; Proteobacteria; Gammaproteobacteria; Burkholderiales; Nitrosomonadaceae; Ellin6067; ASV_3406	Surface Soils	0.00591224
ASV_5512	Bacteria; Proteobacteria; Gammaproteobacteria; Burkholderiales; Nitrosomonadaceae; Ellin6067; ASV_5512	Surface Soils	0.000342125
ASV_574	Bacteria; Proteobacteria; Gammaproteobacteria; Burkholderiales; Nitrosomonadaceae; Ellin6067; ASV_574	Surface Soils	0.0366926
ASV_6050	Bacteria; Proteobacteria; Gammaproteobacteria; Burkholderiales; Nitrosomonadaceae; Ellin6067; ASV_6050	Surface Soils	0.0452034
ASV_7079	Bacteria; Proteobacteria; Gammaproteobacteria; Burkholderiales; Nitrosomonadaceae; Ellin6067; ASV_7079	Surface Soils	0.000146293
ASV_9746	Bacteria; Proteobacteria; Gammaproteobacteria; Burkholderiales; Nitrosomonadaceae; Ellin6067; ASV_9746	Surface Soils	0.0421521
ASV_12175	Bacteria; Proteobacteria; Gammaproteobacteria; Burkholderiales; Nitrosomonadaceae; IS-44; ASV_12175	Surface Soils	0.0180833
ASV_5750	Bacteria; Proteobacteria; Gammaproteobacteria; Burkholderiales; Nitrosomonadaceae; IS-44; ASV_5750	Surface Soils	0.000155037
ASV_1411	Bacteria; Proteobacteria; Gammaproteobacteria; Burkholderiales; Nitrosomonadaceae; mle1-7; ASV_1411	Surface Soils	0.0393498
ASV_10766	Bacteria; Proteobacteria; Gammaproteobacteria; Burkholderiales; Nitrosomonadaceae; MND1; ASV_10766	Surface Soils	0.0166978
ASV_12987	Bacteria; Proteobacteria; Gammaproteobacteria; Burkholderiales; Nitrosomonadaceae; MND1; ASV_12987	Surface Soils	0.0391543
ASV_13118	Bacteria; Proteobacteria; Gammaproteobacteria; Burkholderiales; Nitrosomonadaceae; MND1; ASV_13118	Surface Soils	0.0412454
ASV_16918	Bacteria; Proteobacteria; Gammaproteobacteria; Burkholderiales; Nitrosomonadaceae; MND1; ASV_16918	Surface Soils	0.0372611
ASV_1764	Bacteria; Proteobacteria; Gammaproteobacteria; Burkholderiales; Nitrosomonadaceae; MND1; ASV_1764	Surface Soils	0.0347248
ASV_2374	Bacteria; Proteobacteria; Gammaproteobacteria; Burkholderiales; Nitrosomonadaceae; MND1; ASV_2374	Surface Soils	0.0179652
ASV_3157	Bacteria; Proteobacteria; Gammaproteobacteria; Burkholderiales; Nitrosomonadaceae; MND1; ASV_3157	Surface Soils	0.00573051
ASV_3367	Bacteria; Proteobacteria; Gammaproteobacteria; Burkholderiales; Nitrosomonadaceae; MND1; ASV_3367	Surface Soils	0.00789604
ASV_4451	Bacteria; Proteobacteria; Gammaproteobacteria; Burkholderiales; Nitrosomonadaceae; MND1; ASV_4451	Surface Soils	0.0238692
ASV_5302	Bacteria; Proteobacteria; Gammaproteobacteria; Burkholderiales; Nitrosomonadaceae; MND1; ASV_5302	Surface Soils	0.00809259
ASV_8645	Bacteria; Proteobacteria; Gammaproteobacteria; Burkholderiales; Nitrosomonadaceae; MND1; ASV_8645	Surface Soils	0.00267401
ASV_9257	Bacteria; Proteobacteria; Gammaproteobacteria; Burkholderiales; Nitrosomonadaceae; MND1; ASV_9257	Surface Soils	0.00267401
ASV_7711	Bacteria; Proteobacteria; Gammaproteobacteria; Burkholderiales; Nitrosomonadaceae; NA; ASV_7711	Surface Soils	2.97347e-06
ASV_11175	Bacteria; Proteobacteria; Gammaproteobacteria; Burkholderiales; Oxalobacteraceae; Herbaspirillum; ASV_11175	Surface Soils	0.00962073
ASV_12712	Bacteria; Proteobacteria; Gammaproteobacteria; Burkholderiales; Oxalobacteraceae; Massilia; ASV_12712	Surface Soils	0.0177398
ASV_2689	Bacteria; Proteobacteria; Gammaproteobacteria; Burkholderiales; Oxalobacteraceae; NA; ASV_2689	Surface Soils	0.014308
ASV_3431	Bacteria; Proteobacteria; Gammaproteobacteria; Burkholderiales; Oxalobacteraceae; NA; ASV_3431	Surface Soils	0.0139147
ASV_16068	Bacteria; Proteobacteria; Gammaproteobacteria; Burkholderiales; Oxalobacteraceae; Noviherbaspirillum; ASV_16068	Surface Soils	0.0417052
ASV_5491	Bacteria; Proteobacteria; Gammaproteobacteria; Burkholderiales; Oxalobacteraceae; Noviherbaspirillum; ASV_5491	Surface Soils	0.000791121
ASV_2714	Bacteria; Proteobacteria; Gammaproteobacteria; Burkholderiales; Oxalobacteraceae; Oxalicibacterium; ASV_2714	Surface Soils	0.0216973
ASV_12559	Bacteria; Proteobacteria; Gammaproteobacteria; Burkholderiales; SC-I-84; NA; ASV_12559	Surface Soils	0.020562
ASV_13988	Bacteria; Proteobacteria; Gammaproteobacteria; Burkholderiales; SC-I-84; NA; ASV_13988	Surface Soils	0.0292692
ASV_15190	Bacteria; Proteobacteria; Gammaproteobacteria; Burkholderiales; SC-I-84; NA; ASV_15190	Surface Soils	0.000936429
ASV_16195	Bacteria; Proteobacteria; Gammaproteobacteria; Burkholderiales; SC-I-84; NA; ASV_16195	Surface Soils	0.00219356
ASV_4120	Bacteria; Proteobacteria; Gammaproteobacteria; Burkholderiales; SC-I-84; NA; ASV_4120	Surface Soils	0.0171416
ASV_5170	Bacteria; Proteobacteria; Gammaproteobacteria; Burkholderiales; SC-I-84; NA; ASV_5170	Surface Soils	0.0368818
ASV_6184	Bacteria; Proteobacteria; Gammaproteobacteria; Burkholderiales; SC-I-84; NA; ASV_6184	Surface Soils	0.00797774
ASV_6688	Bacteria; Proteobacteria; Gammaproteobacteria; Burkholderiales; SC-I-84; NA; ASV_6688	Surface Soils	0.00446893
ASV_7218	Bacteria; Proteobacteria; Gammaproteobacteria; Burkholderiales; SC-I-84; NA; ASV_7218	Surface Soils	0.00182941
ASV_7767	Bacteria; Proteobacteria; Gammaproteobacteria; Burkholderiales; SC-I-84; NA; ASV_7767	Surface Soils	0.005175
ASV_9028	Bacteria; Proteobacteria; Gammaproteobacteria; Burkholderiales; SC-I-84; NA; ASV_9028	Surface Soils	0.0276302
ASV_10301	Bacteria; Proteobacteria; Gammaproteobacteria; Burkholderiales; TRA3-20; NA; ASV_10301	Surface Soils	0.0443736
ASV_10864	Bacteria; Proteobacteria; Gammaproteobacteria; Burkholderiales; TRA3-20; NA; ASV_10864	Surface Soils	0.03375
ASV_12191	Bacteria; Proteobacteria; Gammaproteobacteria; Burkholderiales; TRA3-20; NA; ASV_12191	Surface Soils	0.014278
ASV_17526	Bacteria; Proteobacteria; Gammaproteobacteria; Burkholderiales; TRA3-20; NA; ASV_17526	Surface Soils	0.0029015
ASV_1844	Bacteria; Proteobacteria; Gammaproteobacteria; Burkholderiales; TRA3-20; NA; ASV_1844	Surface Soils	0.0475551
ASV_2699	Bacteria; Proteobacteria; Gammaproteobacteria; Burkholderiales; TRA3-20; NA; ASV_2699	Surface Soils	0.0170327
ASV_333	Bacteria; Proteobacteria; Gammaproteobacteria; Burkholderiales; TRA3-20; NA; ASV_333	Surface Soils	0.00141569
ASV_5145	Bacteria; Proteobacteria; Gammaproteobacteria; Burkholderiales; TRA3-20; NA; ASV_5145	Surface Soils	0.000217093
ASV_5658	Bacteria; Proteobacteria; Gammaproteobacteria; Burkholderiales; TRA3-20; NA; ASV_5658	Surface Soils	0.0314856
ASV_5904	Bacteria; Proteobacteria; Gammaproteobacteria; Burkholderiales; TRA3-20; NA; ASV_5904	Surface Soils	0.00609949
ASV_5978	Bacteria; Proteobacteria; Gammaproteobacteria; Burkholderiales; TRA3-20; NA; ASV_5978	Surface Soils	0.00209386
ASV_9093	Bacteria; Proteobacteria; Gammaproteobacteria; Diplorickettsiales; Diplorickettsiaceae; Aquicella; ASV_9093	Surface Soils	0.0069537
ASV_12701	Bacteria; Proteobacteria; Gammaproteobacteria; Diplorickettsiales; Diplorickettsiaceae; NA; ASV_12701	Surface Soils	0.0120928
ASV_18345	Bacteria; Proteobacteria; Gammaproteobacteria; Diplorickettsiales; Diplorickettsiaceae; NA; ASV_18345	Surface Soils	0.00698341
ASV_10454	Bacteria; Proteobacteria; Gammaproteobacteria; Gammaproteobacteria Incertae Sedis; Unknown Family; Acidibacter; ASV_10454	Surface Soils	0.00320669
ASV_17773	Bacteria; Proteobacteria; Gammaproteobacteria; Gammaproteobacteria Incertae Sedis; Unknown Family; Acidibacter; ASV_17773	Surface Soils	0.0181852
ASV_4794	Bacteria; Proteobacteria; Gammaproteobacteria; Gammaproteobacteria Incertae Sedis; Unknown Family; Acidibacter; ASV_4794	Surface Soils	0.00948465
ASV_6287	Bacteria; Proteobacteria; Gammaproteobacteria; Gammaproteobacteria Incertae Sedis; Unknown Family; Acidibacter; ASV_6287	Surface Soils	0.0480946
ASV_8324	Bacteria; Proteobacteria; Gammaproteobacteria; Gammaproteobacteria Incertae Sedis; Unknown Family; Acidibacter; ASV_8324	Surface Soils	0.00776884
ASV_9762	Bacteria; Proteobacteria; Gammaproteobacteria; Gammaproteobacteria Incertae Sedis; Unknown Family; Acidibacter; ASV_9762	Surface Soils	0.00234792
ASV_9856	Bacteria; Proteobacteria; Gammaproteobacteria; Gammaproteobacteria Incertae Sedis; Unknown Family; NA; ASV_9856	Surface Soils	0.0462728
ASV_1612	Bacteria; Proteobacteria; Gammaproteobacteria; JG36-TzT-191; NA; NA; ASV_1612	Surface Soils	0.0371076
ASV_9928	Bacteria; Proteobacteria; Gammaproteobacteria; JG36-TzT-191; NA; NA; ASV_9928	Surface Soils	0.001196
ASV_15015	Bacteria; Proteobacteria; Gammaproteobacteria; Pseudomonadales; Pseudomonadaceae; Pseudomonas; ASV_15015	Surface Soils	0.0292378
ASV_13390	Bacteria; Proteobacteria; Gammaproteobacteria; R7C24; NA; NA; ASV_13390	Surface Soils	0.024798
ASV_18251	Bacteria; Proteobacteria; Gammaproteobacteria; R7C24; NA; NA; ASV_18251	Surface Soils	0.0297336
ASV_5717	Bacteria; Proteobacteria; Gammaproteobacteria; Steroidobacterales; Steroidobacteraceae; NA; ASV_5717	Surface Soils	0.00206444
ASV_10306	Bacteria; Proteobacteria; Gammaproteobacteria; Steroidobacterales; Steroidobacteraceae; Steroidobacter; ASV_10306	Surface Soils	0.0195621
ASV_3816	Bacteria; Proteobacteria; Gammaproteobacteria; Xanthomonadales; Rhodanobacteraceae; Dokdonella; ASV_3816	Surface Soils	0.00879691
ASV_10214	Bacteria; Proteobacteria; Gammaproteobacteria; Xanthomonadales; Rhodanobacteraceae; Luteibacter; ASV_10214	Surface Soils	0.0108079
ASV_3151	Bacteria; Proteobacteria; Gammaproteobacteria; Xanthomonadales; Rhodanobacteraceae; NA; ASV_3151	Surface Soils	0.0348277
ASV_13376	Bacteria; Proteobacteria; Gammaproteobacteria; Xanthomonadales; Rhodanobacteraceae; Rhodanobacter; ASV_13376	Surface Soils	0.00108197
ASV_2812	Bacteria; Proteobacteria; Gammaproteobacteria; Xanthomonadales; Rhodanobacteraceae; Rhodanobacter; ASV_2812	Surface Soils	0.00126899
ASV_12571	Bacteria; Proteobacteria; Gammaproteobacteria; Xanthomonadales; Rhodanobacteraceae; Rudaea; ASV_12571	Surface Soils	0.0483
ASV_2625	Bacteria; Proteobacteria; Gammaproteobacteria; Xanthomonadales; Xanthomonadaceae; Arenimonas; ASV_2625	Surface Soils	0.0346052
ASV_5130	Bacteria; Proteobacteria; Gammaproteobacteria; Xanthomonadales; Xanthomonadaceae; Arenimonas; ASV_5130	Surface Soils	0.0412454
ASV_15065	Bacteria; Proteobacteria; Gammaproteobacteria; Xanthomonadales; Xanthomonadaceae; Lysobacter; ASV_15065	Surface Soils	0.048989
ASV_16623	Bacteria; Proteobacteria; Gammaproteobacteria; Xanthomonadales; Xanthomonadaceae; Lysobacter; ASV_16623	Surface Soils	0.0100044
ASV_7768	Bacteria; Proteobacteria; Gammaproteobacteria; Xanthomonadales; Xanthomonadaceae; NA; ASV_7768	Surface Soils	0.0126159
ASV_8487	Bacteria; Proteobacteria; Gammaproteobacteria; Xanthomonadales; Xanthomonadaceae; NA; ASV_8487	Surface Soils	0.00162304
ASV_2500	Bacteria; RCP2-54; NA; NA; NA; NA; ASV_2500	Surface Soils	0.00453904
ASV_9348	Bacteria; RCP2-54; NA; NA; NA; NA; ASV_9348	Surface Soils	0.00309824
ASV_10570	Bacteria; SAR324 clade(Marine group B); NA; NA; NA; NA; ASV_10570	Surface Soils	0.00284347
ASV_8220	Bacteria; Verrucomicrobiota; Chlamydiae; Chlamydiales; Parachlamydiaceae; Candidatus Protochlamydia; ASV_8220	Surface Soils	0.000645059
ASV_14822	Bacteria; Verrucomicrobiota; Chlamydiae; Chlamydiales; Parachlamydiaceae; NA; ASV_14822	Surface Soils	0.00112504
ASV_4615	Bacteria; Verrucomicrobiota; Chlamydiae; Chlamydiales; Parachlamydiaceae; NA; ASV_4615	Surface Soils	0.031104
ASV_16524	Bacteria; Verrucomicrobiota; Chlamydiae; Chlamydiales; Simkaniaceae; NA; ASV_16524	Surface Soils	0.0174848
ASV_18103	Bacteria; Verrucomicrobiota; Omnitrophia; Omnitrophales; Omnitrophaceae; Candidatus Omnitrophus; ASV_18103	Surface Soils	0.0324632
ASV_10707	Bacteria; Verrucomicrobiota; Verrucomicrobiae; Chthoniobacterales; Chthoniobacteraceae; Candidatus Udaeobacter; ASV_10707	Surface Soils	0.00268414
ASV_11596	Bacteria; Verrucomicrobiota; Verrucomicrobiae; Chthoniobacterales; Chthoniobacteraceae; Candidatus Udaeobacter; ASV_11596	Surface Soils	0.00261625
ASV_12168	Bacteria; Verrucomicrobiota; Verrucomicrobiae; Chthoniobacterales; Chthoniobacteraceae; Candidatus Udaeobacter; ASV_12168	Surface Soils	0.0249616
ASV_12329	Bacteria; Verrucomicrobiota; Verrucomicrobiae; Chthoniobacterales; Chthoniobacteraceae; Candidatus Udaeobacter; ASV_12329	Surface Soils	0.00208412
ASV_14529	Bacteria; Verrucomicrobiota; Verrucomicrobiae; Chthoniobacterales; Chthoniobacteraceae; Candidatus Udaeobacter; ASV_14529	Surface Soils	0.0401235
ASV_15761	Bacteria; Verrucomicrobiota; Verrucomicrobiae; Chthoniobacterales; Chthoniobacteraceae; Candidatus Udaeobacter; ASV_15761	Surface Soils	0.0203325
ASV_15876	Bacteria; Verrucomicrobiota; Verrucomicrobiae; Chthoniobacterales; Chthoniobacteraceae; Candidatus Udaeobacter; ASV_15876	Surface Soils	0.002507
ASV_1809	Bacteria; Verrucomicrobiota; Verrucomicrobiae; Chthoniobacterales; Chthoniobacteraceae; Candidatus Udaeobacter; ASV_1809	Surface Soils	0.000427854
ASV_18261	Bacteria; Verrucomicrobiota; Verrucomicrobiae; Chthoniobacterales; Chthoniobacteraceae; Candidatus Udaeobacter; ASV_18261	Surface Soils	0.0368733
ASV_2497	Bacteria; Verrucomicrobiota; Verrucomicrobiae; Chthoniobacterales; Chthoniobacteraceae; Candidatus Udaeobacter; ASV_2497	Surface Soils	0.000666817
ASV_28	Bacteria; Verrucomicrobiota; Verrucomicrobiae; Chthoniobacterales; Chthoniobacteraceae; Candidatus Udaeobacter; ASV_28	Surface Soils	0.0474499
ASV_3052	Bacteria; Verrucomicrobiota; Verrucomicrobiae; Chthoniobacterales; Chthoniobacteraceae; Candidatus Udaeobacter; ASV_3052	Surface Soils	0.012631
ASV_3392	Bacteria; Verrucomicrobiota; Verrucomicrobiae; Chthoniobacterales; Chthoniobacteraceae; Candidatus Udaeobacter; ASV_3392	Surface Soils	0.0247017
ASV_3423	Bacteria; Verrucomicrobiota; Verrucomicrobiae; Chthoniobacterales; Chthoniobacteraceae; Candidatus Udaeobacter; ASV_3423	Surface Soils	0.0485376
ASV_3513	Bacteria; Verrucomicrobiota; Verrucomicrobiae; Chthoniobacterales; Chthoniobacteraceae; Candidatus Udaeobacter; ASV_3513	Surface Soils	0.00146441
ASV_395	Bacteria; Verrucomicrobiota; Verrucomicrobiae; Chthoniobacterales; Chthoniobacteraceae; Candidatus Udaeobacter; ASV_395	Surface Soils	0.00491842
ASV_4082	Bacteria; Verrucomicrobiota; Verrucomicrobiae; Chthoniobacterales; Chthoniobacteraceae; Candidatus Udaeobacter; ASV_4082	Surface Soils	0.0495684
ASV_41	Bacteria; Verrucomicrobiota; Verrucomicrobiae; Chthoniobacterales; Chthoniobacteraceae; Candidatus Udaeobacter; ASV_41	Surface Soils	0.0143483
ASV_4940	Bacteria; Verrucomicrobiota; Verrucomicrobiae; Chthoniobacterales; Chthoniobacteraceae; Candidatus Udaeobacter; ASV_4940	Surface Soils	0.000347677
ASV_5604	Bacteria; Verrucomicrobiota; Verrucomicrobiae; Chthoniobacterales; Chthoniobacteraceae; Candidatus Udaeobacter; ASV_5604	Surface Soils	5.8604e-06
ASV_6217	Bacteria; Verrucomicrobiota; Verrucomicrobiae; Chthoniobacterales; Chthoniobacteraceae; Candidatus Udaeobacter; ASV_6217	Surface Soils	0.00360353
ASV_7301	Bacteria; Verrucomicrobiota; Verrucomicrobiae; Chthoniobacterales; Chthoniobacteraceae; Candidatus Udaeobacter; ASV_7301	Surface Soils	8.25125e-07
ASV_825	Bacteria; Verrucomicrobiota; Verrucomicrobiae; Chthoniobacterales; Chthoniobacteraceae; Candidatus Udaeobacter; ASV_825	Surface Soils	0.0023435
ASV_8590	Bacteria; Verrucomicrobiota; Verrucomicrobiae; Chthoniobacterales; Chthoniobacteraceae; Candidatus Udaeobacter; ASV_8590	Surface Soils	0.00483559
ASV_10212	Bacteria; Verrucomicrobiota; Verrucomicrobiae; Chthoniobacterales; Chthoniobacteraceae; Chthoniobacter; ASV_10212	Surface Soils	0.00168765
ASV_10966	Bacteria; Verrucomicrobiota; Verrucomicrobiae; Chthoniobacterales; Chthoniobacteraceae; Chthoniobacter; ASV_10966	Surface Soils	0.0448908
ASV_10967	Bacteria; Verrucomicrobiota; Verrucomicrobiae; Chthoniobacterales; Chthoniobacteraceae; Chthoniobacter; ASV_10967	Surface Soils	0.0134053
ASV_11491	Bacteria; Verrucomicrobiota; Verrucomicrobiae; Chthoniobacterales; Chthoniobacteraceae; Chthoniobacter; ASV_11491	Surface Soils	0.000203511
ASV_12310	Bacteria; Verrucomicrobiota; Verrucomicrobiae; Chthoniobacterales; Chthoniobacteraceae; Chthoniobacter; ASV_12310	Surface Soils	0.0220269
ASV_12372	Bacteria; Verrucomicrobiota; Verrucomicrobiae; Chthoniobacterales; Chthoniobacteraceae; Chthoniobacter; ASV_12372	Surface Soils	0.0380743
ASV_12606	Bacteria; Verrucomicrobiota; Verrucomicrobiae; Chthoniobacterales; Chthoniobacteraceae; Chthoniobacter; ASV_12606	Surface Soils	0.00798508
ASV_12986	Bacteria; Verrucomicrobiota; Verrucomicrobiae; Chthoniobacterales; Chthoniobacteraceae; Chthoniobacter; ASV_12986	Surface Soils	0.00248444
ASV_13688	Bacteria; Verrucomicrobiota; Verrucomicrobiae; Chthoniobacterales; Chthoniobacteraceae; Chthoniobacter; ASV_13688	Surface Soils	0.00121884
ASV_14186	Bacteria; Verrucomicrobiota; Verrucomicrobiae; Chthoniobacterales; Chthoniobacteraceae; Chthoniobacter; ASV_14186	Surface Soils	0.0201482
ASV_14821	Bacteria; Verrucomicrobiota; Verrucomicrobiae; Chthoniobacterales; Chthoniobacteraceae; Chthoniobacter; ASV_14821	Surface Soils	0.0487059
ASV_15107	Bacteria; Verrucomicrobiota; Verrucomicrobiae; Chthoniobacterales; Chthoniobacteraceae; Chthoniobacter; ASV_15107	Surface Soils	0.0485376
ASV_15842	Bacteria; Verrucomicrobiota; Verrucomicrobiae; Chthoniobacterales; Chthoniobacteraceae; Chthoniobacter; ASV_15842	Surface Soils	0.00621
ASV_15865	Bacteria; Verrucomicrobiota; Verrucomicrobiae; Chthoniobacterales; Chthoniobacteraceae; Chthoniobacter; ASV_15865	Surface Soils	0.00782885
ASV_16332	Bacteria; Verrucomicrobiota; Verrucomicrobiae; Chthoniobacterales; Chthoniobacteraceae; Chthoniobacter; ASV_16332	Surface Soils	0.0117331
ASV_16626	Bacteria; Verrucomicrobiota; Verrucomicrobiae; Chthoniobacterales; Chthoniobacteraceae; Chthoniobacter; ASV_16626	Surface Soils	0.0174433
ASV_17180	Bacteria; Verrucomicrobiota; Verrucomicrobiae; Chthoniobacterales; Chthoniobacteraceae; Chthoniobacter; ASV_17180	Surface Soils	0.048989
ASV_17786	Bacteria; Verrucomicrobiota; Verrucomicrobiae; Chthoniobacterales; Chthoniobacteraceae; Chthoniobacter; ASV_17786	Surface Soils	0.000791121
ASV_2791	Bacteria; Verrucomicrobiota; Verrucomicrobiae; Chthoniobacterales; Chthoniobacteraceae; Chthoniobacter; ASV_2791	Surface Soils	0.00608719
ASV_2810	Bacteria; Verrucomicrobiota; Verrucomicrobiae; Chthoniobacterales; Chthoniobacteraceae; Chthoniobacter; ASV_2810	Surface Soils	0.0370609
ASV_3062	Bacteria; Verrucomicrobiota; Verrucomicrobiae; Chthoniobacterales; Chthoniobacteraceae; Chthoniobacter; ASV_3062	Surface Soils	0.000913784
ASV_3639	Bacteria; Verrucomicrobiota; Verrucomicrobiae; Chthoniobacterales; Chthoniobacteraceae; Chthoniobacter; ASV_3639	Surface Soils	0.000809574
ASV_3718	Bacteria; Verrucomicrobiota; Verrucomicrobiae; Chthoniobacterales; Chthoniobacteraceae; Chthoniobacter; ASV_3718	Surface Soils	0.0431899
ASV_3824	Bacteria; Verrucomicrobiota; Verrucomicrobiae; Chthoniobacterales; Chthoniobacteraceae; Chthoniobacter; ASV_3824	Surface Soils	0.0148952
ASV_4955	Bacteria; Verrucomicrobiota; Verrucomicrobiae; Chthoniobacterales; Chthoniobacteraceae; Chthoniobacter; ASV_4955	Surface Soils	0.000378939
ASV_5033	Bacteria; Verrucomicrobiota; Verrucomicrobiae; Chthoniobacterales; Chthoniobacteraceae; Chthoniobacter; ASV_5033	Surface Soils	0.0269926
ASV_5437	Bacteria; Verrucomicrobiota; Verrucomicrobiae; Chthoniobacterales; Chthoniobacteraceae; Chthoniobacter; ASV_5437	Surface Soils	0.0103879
ASV_5862	Bacteria; Verrucomicrobiota; Verrucomicrobiae; Chthoniobacterales; Chthoniobacteraceae; Chthoniobacter; ASV_5862	Surface Soils	3.30372e-05
ASV_5936	Bacteria; Verrucomicrobiota; Verrucomicrobiae; Chthoniobacterales; Chthoniobacteraceae; Chthoniobacter; ASV_5936	Surface Soils	0.000750222
ASV_713	Bacteria; Verrucomicrobiota; Verrucomicrobiae; Chthoniobacterales; Chthoniobacteraceae; Chthoniobacter; ASV_713	Surface Soils	2.87787e-06
ASV_7468	Bacteria; Verrucomicrobiota; Verrucomicrobiae; Chthoniobacterales; Chthoniobacteraceae; Chthoniobacter; ASV_7468	Surface Soils	0.000146293
ASV_7525	Bacteria; Verrucomicrobiota; Verrucomicrobiae; Chthoniobacterales; Chthoniobacteraceae; Chthoniobacter; ASV_7525	Surface Soils	0.00168765
ASV_7739	Bacteria; Verrucomicrobiota; Verrucomicrobiae; Chthoniobacterales; Chthoniobacteraceae; Chthoniobacter; ASV_7739	Surface Soils	0.00261625
ASV_8266	Bacteria; Verrucomicrobiota; Verrucomicrobiae; Chthoniobacterales; Chthoniobacteraceae; Chthoniobacter; ASV_8266	Surface Soils	0.00365718
ASV_9258	Bacteria; Verrucomicrobiota; Verrucomicrobiae; Chthoniobacterales; Chthoniobacteraceae; Chthoniobacter; ASV_9258	Surface Soils	0.000155037
ASV_9987	Bacteria; Verrucomicrobiota; Verrucomicrobiae; Chthoniobacterales; Chthoniobacteraceae; Chthoniobacter; ASV_9987	Surface Soils	0.00340412
ASV_12944	Bacteria; Verrucomicrobiota; Verrucomicrobiae; Chthoniobacterales; Chthoniobacteraceae; NA; ASV_12944	Surface Soils	0.0346052
ASV_16327	Bacteria; Verrucomicrobiota; Verrucomicrobiae; Chthoniobacterales; Chthoniobacteraceae; NA; ASV_16327	Surface Soils	0.000534625
ASV_16535	Bacteria; Verrucomicrobiota; Verrucomicrobiae; Chthoniobacterales; Chthoniobacteraceae; NA; ASV_16535	Surface Soils	0.0297336
ASV_7369	Bacteria; Verrucomicrobiota; Verrucomicrobiae; Chthoniobacterales; Chthoniobacteraceae; NA; ASV_7369	Surface Soils	0.0230865
ASV_7394	Bacteria; Verrucomicrobiota; Verrucomicrobiae; Chthoniobacterales; Chthoniobacteraceae; NA; ASV_7394	Surface Soils	0.0432483
ASV_15000	Bacteria; Verrucomicrobiota; Verrucomicrobiae; Chthoniobacterales; NA; NA; ASV_15000	Surface Soils	0.0432672
ASV_1029	Bacteria; Verrucomicrobiota; Verrucomicrobiae; Chthoniobacterales; Xiphinematobacteraceae; Candidatus Xiphinematobacter; ASV_1029	Surface Soils	0.000102879
ASV_1310	Bacteria; Verrucomicrobiota; Verrucomicrobiae; Chthoniobacterales; Xiphinematobacteraceae; Candidatus Xiphinematobacter; ASV_1310	Surface Soils	0.0098085
ASV_1842	Bacteria; Verrucomicrobiota; Verrucomicrobiae; Chthoniobacterales; Xiphinematobacteraceae; Candidatus Xiphinematobacter; ASV_1842	Surface Soils	0.0442272
ASV_9295	Bacteria; Verrucomicrobiota; Verrucomicrobiae; Chthoniobacterales; Xiphinematobacteraceae; Candidatus Xiphinematobacter; ASV_9295	Surface Soils	0.0108079
ASV_9758	Bacteria; Verrucomicrobiota; Verrucomicrobiae; Chthoniobacterales; Xiphinematobacteraceae; Candidatus Xiphinematobacter; ASV_9758	Surface Soils	0.000666817
ASV_12353	Bacteria; Verrucomicrobiota; Verrucomicrobiae; Methylacidiphilales; Methylacidiphilaceae; NA; ASV_12353	Surface Soils	0.0368818
ASV_15476	Bacteria; Verrucomicrobiota; Verrucomicrobiae; Opitutales; Opitutaceae; Lacunisphaera; ASV_15476	Surface Soils	0.00883436
ASV_3679	Bacteria; Verrucomicrobiota; Verrucomicrobiae; Opitutales; Opitutaceae; Lacunisphaera; ASV_3679	Surface Soils	0.0203325
ASV_4067	Bacteria; Verrucomicrobiota; Verrucomicrobiae; Opitutales; Opitutaceae; Lacunisphaera; ASV_4067	Surface Soils	0.0458231
ASV_4843	Bacteria; Verrucomicrobiota; Verrucomicrobiae; Opitutales; Opitutaceae; Lacunisphaera; ASV_4843	Surface Soils	0.0391543
ASV_11667	Bacteria; Verrucomicrobiota; Verrucomicrobiae; Opitutales; Opitutaceae; Opitutus; ASV_11667	Surface Soils	0.0254659
ASV_13242	Bacteria; Verrucomicrobiota; Verrucomicrobiae; Opitutales; Opitutaceae; Opitutus; ASV_13242	Surface Soils	0.0477303
ASV_1326	Bacteria; Verrucomicrobiota; Verrucomicrobiae; Opitutales; Opitutaceae; Opitutus; ASV_1326	Surface Soils	0.00747608
ASV_14138	Bacteria; Verrucomicrobiota; Verrucomicrobiae; Opitutales; Opitutaceae; Opitutus; ASV_14138	Surface Soils	0.000706388
ASV_14478	Bacteria; Verrucomicrobiota; Verrucomicrobiae; Opitutales; Opitutaceae; Opitutus; ASV_14478	Surface Soils	0.0012412
ASV_16653	Bacteria; Verrucomicrobiota; Verrucomicrobiae; Opitutales; Opitutaceae; Opitutus; ASV_16653	Surface Soils	0.0300744
ASV_18385	Bacteria; Verrucomicrobiota; Verrucomicrobiae; Opitutales; Opitutaceae; Opitutus; ASV_18385	Surface Soils	0.00819148
ASV_4477	Bacteria; Verrucomicrobiota; Verrucomicrobiae; Opitutales; Opitutaceae; Opitutus; ASV_4477	Surface Soils	0.0180027
ASV_4718	Bacteria; Verrucomicrobiota; Verrucomicrobiae; Opitutales; Opitutaceae; Opitutus; ASV_4718	Surface Soils	0.000125538
ASV_5465	Bacteria; Verrucomicrobiota; Verrucomicrobiae; Opitutales; Opitutaceae; Opitutus; ASV_5465	Surface Soils	0.00507421
ASV_6766	Bacteria; Verrucomicrobiota; Verrucomicrobiae; Opitutales; Opitutaceae; Opitutus; ASV_6766	Surface Soils	0.0432672
ASV_11163	Bacteria; Verrucomicrobiota; Verrucomicrobiae; Pedosphaerales; Pedosphaeraceae; ADurb.Bin063-1; ASV_11163	Surface Soils	0.00128365
ASV_14165	Bacteria; Verrucomicrobiota; Verrucomicrobiae; Pedosphaerales; Pedosphaeraceae; ADurb.Bin063-1; ASV_14165	Surface Soils	0.0389579
ASV_15073	Bacteria; Verrucomicrobiota; Verrucomicrobiae; Pedosphaerales; Pedosphaeraceae; ADurb.Bin063-1; ASV_15073	Surface Soils	0.0282681
ASV_2803	Bacteria; Verrucomicrobiota; Verrucomicrobiae; Pedosphaerales; Pedosphaeraceae; ADurb.Bin063-1; ASV_2803	Surface Soils	0.00308168
ASV_630	Bacteria; Verrucomicrobiota; Verrucomicrobiae; Pedosphaerales; Pedosphaeraceae; ADurb.Bin063-1; ASV_630	Surface Soils	0.00021
ASV_8326	Bacteria; Verrucomicrobiota; Verrucomicrobiae; Pedosphaerales; Pedosphaeraceae; ADurb.Bin063-1; ASV_8326	Surface Soils	0.000694123
ASV_13248	Bacteria; Verrucomicrobiota; Verrucomicrobiae; Pedosphaerales; Pedosphaeraceae; DEV008; ASV_13248	Surface Soils	0.0432672
ASV_18020	Bacteria; Verrucomicrobiota; Verrucomicrobiae; Pedosphaerales; Pedosphaeraceae; DEV008; ASV_18020	Surface Soils	0.00740448
ASV_18029	Bacteria; Verrucomicrobiota; Verrucomicrobiae; Pedosphaerales; Pedosphaeraceae; DEV114; ASV_18029	Surface Soils	0.0326735
ASV_13958	Bacteria; Verrucomicrobiota; Verrucomicrobiae; Pedosphaerales; Pedosphaeraceae; Ellin516; ASV_13958	Surface Soils	0.0178229
ASV_13982	Bacteria; Verrucomicrobiota; Verrucomicrobiae; Pedosphaerales; Pedosphaeraceae; Ellin516; ASV_13982	Surface Soils	0.00789604
ASV_17879	Bacteria; Verrucomicrobiota; Verrucomicrobiae; Pedosphaerales; Pedosphaeraceae; Ellin516; ASV_17879	Surface Soils	0.00128365
ASV_5031	Bacteria; Verrucomicrobiota; Verrucomicrobiae; Pedosphaerales; Pedosphaeraceae; Ellin516; ASV_5031	Surface Soils	0.00163737
ASV_12859	Bacteria; Verrucomicrobiota; Verrucomicrobiae; Pedosphaerales; Pedosphaeraceae; Ellin517; ASV_12859	Surface Soils	0.0386517
ASV_14324	Bacteria; Verrucomicrobiota; Verrucomicrobiae; Pedosphaerales; Pedosphaeraceae; Ellin517; ASV_14324	Surface Soils	0.0377406
ASV_16027	Bacteria; Verrucomicrobiota; Verrucomicrobiae; Pedosphaerales; Pedosphaeraceae; Ellin517; ASV_16027	Surface Soils	0.0188313
ASV_1675	Bacteria; Verrucomicrobiota; Verrucomicrobiae; Pedosphaerales; Pedosphaeraceae; Ellin517; ASV_1675	Surface Soils	0.0192686
ASV_17175	Bacteria; Verrucomicrobiota; Verrucomicrobiae; Pedosphaerales; Pedosphaeraceae; Ellin517; ASV_17175	Surface Soils	0.015575
ASV_17367	Bacteria; Verrucomicrobiota; Verrucomicrobiae; Pedosphaerales; Pedosphaeraceae; Ellin517; ASV_17367	Surface Soils	0.0476781
ASV_5813	Bacteria; Verrucomicrobiota; Verrucomicrobiae; Pedosphaerales; Pedosphaeraceae; Ellin517; ASV_5813	Surface Soils	0.0146893
ASV_8500	Bacteria; Verrucomicrobiota; Verrucomicrobiae; Pedosphaerales; Pedosphaeraceae; Ellin517; ASV_8500	Surface Soils	0.00581015
ASV_8501	Bacteria; Verrucomicrobiota; Verrucomicrobiae; Pedosphaerales; Pedosphaeraceae; Ellin517; ASV_8501	Surface Soils	0.00790364
ASV_11409	Bacteria; Verrucomicrobiota; Verrucomicrobiae; Pedosphaerales; Pedosphaeraceae; NA; ASV_11409	Surface Soils	0.0485376
ASV_11945	Bacteria; Verrucomicrobiota; Verrucomicrobiae; Pedosphaerales; Pedosphaeraceae; NA; ASV_11945	Surface Soils	0.00119017
ASV_12424	Bacteria; Verrucomicrobiota; Verrucomicrobiae; Pedosphaerales; Pedosphaeraceae; NA; ASV_12424	Surface Soils	0.0193428
ASV_12703	Bacteria; Verrucomicrobiota; Verrucomicrobiae; Pedosphaerales; Pedosphaeraceae; NA; ASV_12703	Surface Soils	0.0173578
ASV_12775	Bacteria; Verrucomicrobiota; Verrucomicrobiae; Pedosphaerales; Pedosphaeraceae; NA; ASV_12775	Surface Soils	0.00261625
ASV_13805	Bacteria; Verrucomicrobiota; Verrucomicrobiae; Pedosphaerales; Pedosphaeraceae; NA; ASV_13805	Surface Soils	0.0154247
ASV_14246	Bacteria; Verrucomicrobiota; Verrucomicrobiae; Pedosphaerales; Pedosphaeraceae; NA; ASV_14246	Surface Soils	0.04975
ASV_14875	Bacteria; Verrucomicrobiota; Verrucomicrobiae; Pedosphaerales; Pedosphaeraceae; NA; ASV_14875	Surface Soils	0.0476599
ASV_15196	Bacteria; Verrucomicrobiota; Verrucomicrobiae; Pedosphaerales; Pedosphaeraceae; NA; ASV_15196	Surface Soils	0.0174848
ASV_15568	Bacteria; Verrucomicrobiota; Verrucomicrobiae; Pedosphaerales; Pedosphaeraceae; NA; ASV_15568	Surface Soils	0.0326735
ASV_15612	Bacteria; Verrucomicrobiota; Verrucomicrobiae; Pedosphaerales; Pedosphaeraceae; NA; ASV_15612	Surface Soils	0.0442272
ASV_15678	Bacteria; Verrucomicrobiota; Verrucomicrobiae; Pedosphaerales; Pedosphaeraceae; NA; ASV_15678	Surface Soils	0.00481879
ASV_15964	Bacteria; Verrucomicrobiota; Verrucomicrobiae; Pedosphaerales; Pedosphaeraceae; NA; ASV_15964	Surface Soils	0.000936429
ASV_17039	Bacteria; Verrucomicrobiota; Verrucomicrobiae; Pedosphaerales; Pedosphaeraceae; NA; ASV_17039	Surface Soils	0.00449507
ASV_2385	Bacteria; Verrucomicrobiota; Verrucomicrobiae; Pedosphaerales; Pedosphaeraceae; NA; ASV_2385	Surface Soils	0.00446893
ASV_3215	Bacteria; Verrucomicrobiota; Verrucomicrobiae; Pedosphaerales; Pedosphaeraceae; NA; ASV_3215	Surface Soils	0.0251766
ASV_3547	Bacteria; Verrucomicrobiota; Verrucomicrobiae; Pedosphaerales; Pedosphaeraceae; NA; ASV_3547	Surface Soils	0.00330201
ASV_3704	Bacteria; Verrucomicrobiota; Verrucomicrobiae; Pedosphaerales; Pedosphaeraceae; NA; ASV_3704	Surface Soils	0.0105703
ASV_4028	Bacteria; Verrucomicrobiota; Verrucomicrobiae; Pedosphaerales; Pedosphaeraceae; NA; ASV_4028	Surface Soils	0.0148252
ASV_5335	Bacteria; Verrucomicrobiota; Verrucomicrobiae; Pedosphaerales; Pedosphaeraceae; NA; ASV_5335	Surface Soils	0.00397405
ASV_5556	Bacteria; Verrucomicrobiota; Verrucomicrobiae; Pedosphaerales; Pedosphaeraceae; NA; ASV_5556	Surface Soils	0.0023435
ASV_7880	Bacteria; Verrucomicrobiota; Verrucomicrobiae; Pedosphaerales; Pedosphaeraceae; NA; ASV_7880	Surface Soils	0.000575436
ASV_7907	Bacteria; Verrucomicrobiota; Verrucomicrobiae; Pedosphaerales; Pedosphaeraceae; NA; ASV_7907	Surface Soils	0.0227141
ASV_8210	Bacteria; Verrucomicrobiota; Verrucomicrobiae; Pedosphaerales; Pedosphaeraceae; NA; ASV_8210	Surface Soils	0.0124463
ASV_9619	Bacteria; Verrucomicrobiota; Verrucomicrobiae; Pedosphaerales; Pedosphaeraceae; NA; ASV_9619	Surface Soils	0.0464355
ASV_9950	Bacteria; Verrucomicrobiota; Verrucomicrobiae; Pedosphaerales; Pedosphaeraceae; NA; ASV_9950	Surface Soils	0.00987068
ASV_7253	Bacteria; Verrucomicrobiota; Verrucomicrobiae; Pedosphaerales; Pedosphaeraceae; Pedosphaera; ASV_7253	Surface Soils	0.0281789
ASV_13102	Bacteria; Verrucomicrobiota; Verrucomicrobiae; Verrucomicrobiales; Rubritaleaceae; Luteolibacter; ASV_13102	Surface Soils	0.012631
ASV_7375	Bacteria; Verrucomicrobiota; Verrucomicrobiae; Verrucomicrobiales; Rubritaleaceae; Luteolibacter; ASV_7375	Surface Soils	0.0235327
ASV_13259	Bacteria; Verrucomicrobiota; Verrucomicrobiae; Verrucomicrobiales; Verrucomicrobiaceae; NA; ASV_13259	Surface Soils	0.00720792
ASV_8765	Bacteria; Verrucomicrobiota; Verrucomicrobiae; Verrucomicrobiales; Verrucomicrobiaceae; NA; ASV_8765	Surface Soils	0.0420403
ASV_14662	Bacteria; Verrucomicrobiota; Verrucomicrobiae; Verrucomicrobiales; Verrucomicrobiaceae; Roseimicrobium; ASV_14662	Surface Soils	0.0179053
ASV_3298	Bacteria; WPS-2; NA; NA; NA; NA; ASV_3298	Surface Soils	0.000652364

## Sheet: B. Rhizosphere
ASV ID	taxonomy	More Abundant in	p val
ASV_13802	Bacteria; Abditibacteriota; Abditibacteria; Abditibacteriales; Abditibacteriaceae; Abditibacterium; ASV_13802	Bulk Soils	0.0341615
ASV_15055	Bacteria; Abditibacteriota; Abditibacteria; Abditibacteriales; Abditibacteriaceae; Abditibacterium; ASV_15055	Bulk Soils	0.0336538
ASV_2430	Bacteria; Abditibacteriota; Abditibacteria; Abditibacteriales; Abditibacteriaceae; Abditibacterium; ASV_2430	Bulk Soils	1.00694e-07
ASV_6942	Bacteria; Abditibacteriota; Abditibacteria; Abditibacteriales; Abditibacteriaceae; Abditibacterium; ASV_6942	Bulk Soils	0.000957547
ASV_8394	Bacteria; Abditibacteriota; Abditibacteria; Abditibacteriales; Abditibacteriaceae; Abditibacterium; ASV_8394	Bulk Soils	0.0107317
ASV_4372	Bacteria; Acidobacteriota; Blastocatellia; 11-24; NA; NA; ASV_4372	Bulk Soils	4.38356e-05
ASV_8760	Bacteria; Acidobacteriota; Blastocatellia; 11-24; NA; NA; ASV_8760	Bulk Soils	0.003275
ASV_3430	Bacteria; Acidobacteriota; Blastocatellia; Blastocatellales; Blastocatellaceae; Aridibacter; ASV_3430	Bulk Soils	3.21429e-05
ASV_5017	Bacteria; Acidobacteriota; Blastocatellia; Blastocatellales; Blastocatellaceae; Aridibacter; ASV_5017	Bulk Soils	0.00454545
ASV_6375	Bacteria; Acidobacteriota; Blastocatellia; Blastocatellales; Blastocatellaceae; Aridibacter; ASV_6375	Bulk Soils	0.00454545
ASV_6395	Bacteria; Acidobacteriota; Blastocatellia; Blastocatellales; Blastocatellaceae; JGI 0001001-H03; ASV_6395	Bulk Soils	0.00632911
ASV_11165	Bacteria; Acidobacteriota; Blastocatellia; Blastocatellales; Blastocatellaceae; Stenotrophobacter; ASV_11165	Bulk Soils	0.0232558
ASV_10253	Bacteria; Acidobacteriota; Blastocatellia; DS-100; NA; NA; ASV_10253	Bulk Soils	0.016129
ASV_4098	Bacteria; Acidobacteriota; Thermoanaerobaculia; Thermoanaerobaculales; Thermoanaerobaculaceae; Subgroup 10; ASV_4098	Bulk Soils	0.000112941
ASV_2346	Bacteria; Acidobacteriota; Vicinamibacteria; Vicinamibacterales; Vicinamibacteraceae; Luteitalea; ASV_2346	Bulk Soils	0.000767176
ASV_785	Bacteria; Acidobacteriota; Vicinamibacteria; Vicinamibacterales; Vicinamibacteraceae; Vicinamibacter; ASV_785	Bulk Soils	9.78261e-05
ASV_2688	Bacteria; Actinobacteriota; Acidimicrobiia; IMCC26256; NA; NA; ASV_2688	Bulk Soils	2.32692e-15
ASV_3336	Bacteria; Actinobacteriota; Acidimicrobiia; IMCC26256; NA; NA; ASV_3336	Bulk Soils	0.0194805
ASV_4680	Bacteria; Actinobacteriota; Acidimicrobiia; IMCC26256; NA; NA; ASV_4680	Bulk Soils	3.21429e-05
ASV_1355	Bacteria; Actinobacteriota; Acidimicrobiia; Microtrichales; Iamiaceae; Iamia; ASV_1355	Bulk Soils	1.95902e-05
ASV_2626	Bacteria; Actinobacteriota; Acidimicrobiia; Microtrichales; Iamiaceae; Iamia; ASV_2626	Bulk Soils	5.94643e-12
ASV_2649	Bacteria; Actinobacteriota; Acidimicrobiia; Microtrichales; Iamiaceae; Iamia; ASV_2649	Bulk Soils	0.022082
ASV_3031	Bacteria; Actinobacteriota; Acidimicrobiia; Microtrichales; Iamiaceae; Iamia; ASV_3031	Bulk Soils	0.0309859
ASV_3252	Bacteria; Actinobacteriota; Acidimicrobiia; Microtrichales; Iamiaceae; Iamia; ASV_3252	Bulk Soils	0.00212941
ASV_3321	Bacteria; Actinobacteriota; Acidimicrobiia; Microtrichales; Iamiaceae; Iamia; ASV_3321	Bulk Soils	0.000685268
ASV_3812	Bacteria; Actinobacteriota; Acidimicrobiia; Microtrichales; Iamiaceae; Iamia; ASV_3812	Bulk Soils	0.0377907
ASV_5245	Bacteria; Actinobacteriota; Acidimicrobiia; Microtrichales; Iamiaceae; Iamia; ASV_5245	Bulk Soils	0.000629825
ASV_5604	Bacteria; Actinobacteriota; Acidimicrobiia; Microtrichales; Iamiaceae; Iamia; ASV_5604	Bulk Soils	0.0143885
ASV_626	Bacteria; Actinobacteriota; Acidimicrobiia; Microtrichales; Iamiaceae; Iamia; ASV_626	Bulk Soils	1.3596e-05
ASV_7770	Bacteria; Actinobacteriota; Acidimicrobiia; Microtrichales; Iamiaceae; Iamia; ASV_7770	Bulk Soils	0.0233333
ASV_1527	Bacteria; Actinobacteriota; Acidimicrobiia; Microtrichales; Ilumatobacteraceae; CL500-29 marine group; ASV_1527	Bulk Soils	5.325e-22
ASV_6254	Bacteria; Actinobacteriota; Acidimicrobiia; Microtrichales; Ilumatobacteraceae; CL500-29 marine group; ASV_6254	Bulk Soils	0.00632911
ASV_7690	Bacteria; Actinobacteriota; Acidimicrobiia; Microtrichales; Ilumatobacteraceae; CL500-29 marine group; ASV_7690	Bulk Soils	0.00454545
ASV_2754	Bacteria; Actinobacteriota; Acidimicrobiia; Microtrichales; Ilumatobacteraceae; Ilumatobacter; ASV_2754	Bulk Soils	2.20513e-05
ASV_790	Bacteria; Actinobacteriota; Acidimicrobiia; Microtrichales; Ilumatobacteraceae; Ilumatobacter; ASV_790	Bulk Soils	0.00148368
ASV_1051	Bacteria; Actinobacteriota; Acidimicrobiia; Microtrichales; Ilumatobacteraceae; NA; ASV_1051	Bulk Soils	0.000935385
ASV_13327	Bacteria; Actinobacteriota; Acidimicrobiia; Microtrichales; Ilumatobacteraceae; NA; ASV_13327	Bulk Soils	0.0336538
ASV_1509	Bacteria; Actinobacteriota; Acidimicrobiia; Microtrichales; Ilumatobacteraceae; NA; ASV_1509	Bulk Soils	0.00606061
ASV_1620	Bacteria; Actinobacteriota; Acidimicrobiia; Microtrichales; Ilumatobacteraceae; NA; ASV_1620	Bulk Soils	9.13223e-07
ASV_1747	Bacteria; Actinobacteriota; Acidimicrobiia; Microtrichales; Ilumatobacteraceae; NA; ASV_1747	Bulk Soils	0.0314961
ASV_1788	Bacteria; Actinobacteriota; Acidimicrobiia; Microtrichales; Ilumatobacteraceae; NA; ASV_1788	Bulk Soils	6.61017e-07
ASV_2220	Bacteria; Actinobacteriota; Acidimicrobiia; Microtrichales; Ilumatobacteraceae; NA; ASV_2220	Bulk Soils	1.67857e-13
ASV_3543	Bacteria; Actinobacteriota; Acidimicrobiia; Microtrichales; Ilumatobacteraceae; NA; ASV_3543	Bulk Soils	1.28125e-05
ASV_362	Bacteria; Actinobacteriota; Acidimicrobiia; Microtrichales; Ilumatobacteraceae; NA; ASV_362	Bulk Soils	8.40557e-07
ASV_4298	Bacteria; Actinobacteriota; Acidimicrobiia; Microtrichales; Ilumatobacteraceae; NA; ASV_4298	Bulk Soils	0.00013875
ASV_5157	Bacteria; Actinobacteriota; Acidimicrobiia; Microtrichales; Ilumatobacteraceae; NA; ASV_5157	Bulk Soils	0.00265957
ASV_5839	Bacteria; Actinobacteriota; Acidimicrobiia; Microtrichales; Ilumatobacteraceae; NA; ASV_5839	Bulk Soils	0.00243678
ASV_6665	Bacteria; Actinobacteriota; Acidimicrobiia; Microtrichales; Ilumatobacteraceae; NA; ASV_6665	Bulk Soils	0.00224177
ASV_7759	Bacteria; Actinobacteriota; Acidimicrobiia; Microtrichales; Ilumatobacteraceae; NA; ASV_7759	Bulk Soils	0.00632911
ASV_9300	Bacteria; Actinobacteriota; Acidimicrobiia; Microtrichales; Ilumatobacteraceae; NA; ASV_9300	Bulk Soils	0.0341615
ASV_3298	Bacteria; Actinobacteriota; Acidimicrobiia; Microtrichales; Microtrichaceae; IMCC26207; ASV_3298	Bulk Soils	0.0402778
ASV_12469	Bacteria; Actinobacteriota; Acidimicrobiia; Microtrichales; Microtrichaceae; NA; ASV_12469	Bulk Soils	0.0341615
ASV_5246	Bacteria; Actinobacteriota; Acidimicrobiia; Microtrichales; Microtrichaceae; NA; ASV_5246	Bulk Soils	0.000670455
ASV_7548	Bacteria; Actinobacteriota; Acidimicrobiia; Microtrichales; Microtrichaceae; Sva0996 marine group; ASV_7548	Bulk Soils	0.00224177
ASV_10046	Bacteria; Actinobacteriota; Acidimicrobiia; Microtrichales; NA; NA; ASV_10046	Bulk Soils	0.0232558
ASV_2093	Bacteria; Actinobacteriota; Acidimicrobiia; Microtrichales; NA; NA; ASV_2093	Bulk Soils	0.00224177
ASV_216	Bacteria; Actinobacteriota; Acidimicrobiia; Microtrichales; NA; NA; ASV_216	Bulk Soils	2.66447e-33
ASV_2291	Bacteria; Actinobacteriota; Acidimicrobiia; Microtrichales; NA; NA; ASV_2291	Bulk Soils	1.44366e-06
ASV_2292	Bacteria; Actinobacteriota; Acidimicrobiia; Microtrichales; NA; NA; ASV_2292	Bulk Soils	5.96875e-06
ASV_2363	Bacteria; Actinobacteriota; Acidimicrobiia; Microtrichales; NA; NA; ASV_2363	Bulk Soils	0.00775862
ASV_2883	Bacteria; Actinobacteriota; Acidimicrobiia; Microtrichales; NA; NA; ASV_2883	Bulk Soils	3.42424e-06
ASV_3606	Bacteria; Actinobacteriota; Acidimicrobiia; Microtrichales; NA; NA; ASV_3606	Bulk Soils	0.000629825
ASV_3634	Bacteria; Actinobacteriota; Acidimicrobiia; Microtrichales; NA; NA; ASV_3634	Bulk Soils	0.003275
ASV_4021	Bacteria; Actinobacteriota; Acidimicrobiia; Microtrichales; NA; NA; ASV_4021	Bulk Soils	1.10891e-05
ASV_4034	Bacteria; Actinobacteriota; Acidimicrobiia; Microtrichales; NA; NA; ASV_4034	Bulk Soils	0.000188235
ASV_4557	Bacteria; Actinobacteriota; Acidimicrobiia; Microtrichales; NA; NA; ASV_4557	Bulk Soils	0.000656977
ASV_4834	Bacteria; Actinobacteriota; Acidimicrobiia; Microtrichales; NA; NA; ASV_4834	Bulk Soils	0.00212722
ASV_5564	Bacteria; Actinobacteriota; Acidimicrobiia; Microtrichales; NA; NA; ASV_5564	Bulk Soils	0.0336538
ASV_6078	Bacteria; Actinobacteriota; Acidimicrobiia; Microtrichales; NA; NA; ASV_6078	Bulk Soils	0.0397112
ASV_6436	Bacteria; Actinobacteriota; Acidimicrobiia; Microtrichales; NA; NA; ASV_6436	Bulk Soils	0.000629825
ASV_655	Bacteria; Actinobacteriota; Acidimicrobiia; Microtrichales; NA; NA; ASV_655	Bulk Soils	3.32753e-05
ASV_6797	Bacteria; Actinobacteriota; Acidimicrobiia; Microtrichales; NA; NA; ASV_6797	Bulk Soils	0.000629825
ASV_8846	Bacteria; Actinobacteriota; Acidimicrobiia; Microtrichales; NA; NA; ASV_8846	Bulk Soils	0.0232558
ASV_8883	Bacteria; Actinobacteriota; Acidimicrobiia; Microtrichales; NA; NA; ASV_8883	Bulk Soils	0.0143885
ASV_2314	Bacteria; Actinobacteriota; Acidimicrobiia; NA; NA; NA; ASV_2314	Bulk Soils	0.000629825
ASV_3337	Bacteria; Actinobacteriota; Acidimicrobiia; NA; NA; NA; ASV_3337	Bulk Soils	0.0193798
ASV_5144	Bacteria; Actinobacteriota; Acidimicrobiia; NA; NA; NA; ASV_5144	Bulk Soils	0.00045
ASV_9658	Bacteria; Actinobacteriota; Acidimicrobiia; NA; NA; NA; ASV_9658	Bulk Soils	0.0336538
ASV_10200	Bacteria; Actinobacteriota; Actinobacteria; Corynebacteriales; Mycobacteriaceae; Mycobacterium; ASV_10200	Bulk Soils	0.016129
ASV_2038	Bacteria; Actinobacteriota; Actinobacteria; Corynebacteriales; Mycobacteriaceae; Mycobacterium; ASV_2038	Bulk Soils	0.00156356
ASV_2310	Bacteria; Actinobacteriota; Actinobacteria; Corynebacteriales; Mycobacteriaceae; Mycobacterium; ASV_2310	Bulk Soils	0.00487013
ASV_403	Bacteria; Actinobacteriota; Actinobacteria; Corynebacteriales; Mycobacteriaceae; Mycobacterium; ASV_403	Bulk Soils	0.000117234
ASV_731	Bacteria; Actinobacteriota; Actinobacteria; Corynebacteriales; Mycobacteriaceae; Mycobacterium; ASV_731	Bulk Soils	0.00011828
ASV_777	Bacteria; Actinobacteriota; Actinobacteria; Corynebacteriales; Mycobacteriaceae; Mycobacterium; ASV_777	Bulk Soils	3.46154e-06
ASV_571	Bacteria; Actinobacteriota; Actinobacteria; Corynebacteriales; Nocardiaceae; Nocardia; ASV_571	Bulk Soils	0.000975196
ASV_1141	Bacteria; Actinobacteriota; Actinobacteria; Corynebacteriales; Nocardiaceae; Rhodococcus; ASV_1141	Bulk Soils	2.71255e-05
ASV_961	Bacteria; Actinobacteriota; Actinobacteria; Corynebacteriales; Nocardiaceae; Rhodococcus; ASV_961	Bulk Soils	0.00065674
ASV_1105	Bacteria; Actinobacteriota; Actinobacteria; Frankiales; Cryptosporangiaceae; Cryptosporangium; ASV_1105	Bulk Soils	3.6087e-12
ASV_741	Bacteria; Actinobacteriota; Actinobacteria; Frankiales; Cryptosporangiaceae; Cryptosporangium; ASV_741	Bulk Soils	3.85185e-12
ASV_3196	Bacteria; Actinobacteriota; Actinobacteria; Frankiales; Frankiaceae; Frankia; ASV_3196	Bulk Soils	0.0232558
ASV_1436	Bacteria; Actinobacteriota; Actinobacteria; Frankiales; Geodermatophilaceae; Blastococcus; ASV_1436	Bulk Soils	0.00309598
ASV_2735	Bacteria; Actinobacteriota; Actinobacteria; Frankiales; Geodermatophilaceae; Klenkia; ASV_2735	Bulk Soils	3.92105e-05
ASV_6027	Bacteria; Actinobacteriota; Actinobacteria; Frankiales; NA; NA; ASV_6027	Bulk Soils	0.0232558
ASV_6345	Bacteria; Actinobacteriota; Actinobacteria; Frankiales; NA; NA; ASV_6345	Bulk Soils	0.0336538
ASV_2079	Bacteria; Actinobacteriota; Actinobacteria; Frankiales; Nakamurellaceae; Nakamurella; ASV_2079	Bulk Soils	0.0460465
ASV_230	Bacteria; Actinobacteriota; Actinobacteria; Frankiales; Nakamurellaceae; Nakamurella; ASV_230	Bulk Soils	0.000121311
ASV_4955	Bacteria; Actinobacteriota; Actinobacteria; Frankiales; Nakamurellaceae; Nakamurella; ASV_4955	Bulk Soils	0.0377907
ASV_6079	Bacteria; Actinobacteriota; Actinobacteria; Frankiales; Nakamurellaceae; Nakamurella; ASV_6079	Bulk Soils	0.0336538
ASV_8971	Bacteria; Actinobacteriota; Actinobacteria; Frankiales; Nakamurellaceae; Nakamurella; ASV_8971	Bulk Soils	0.0232558
ASV_6564	Bacteria; Actinobacteriota; Actinobacteria; Frankiales; Sporichthyaceae; NA; ASV_6564	Bulk Soils	0.00632911
ASV_8280	Bacteria; Actinobacteriota; Actinobacteria; Frankiales; Sporichthyaceae; NA; ASV_8280	Bulk Soils	0.0341615
ASV_188	Bacteria; Actinobacteriota; Actinobacteria; Glycomycetales; Glycomycetaceae; Glycomyces; ASV_188	Bulk Soils	2.28448e-15
ASV_4704	Bacteria; Actinobacteriota; Actinobacteria; Glycomycetales; Glycomycetaceae; Glycomyces; ASV_4704	Bulk Soils	0.012766
ASV_3116	Bacteria; Actinobacteriota; Actinobacteria; Kineosporiales; Kineosporiaceae; Angustibacter; ASV_3116	Bulk Soils	0.000867188
ASV_4309	Bacteria; Actinobacteriota; Actinobacteria; Kineosporiales; Kineosporiaceae; Kineococcus; ASV_4309	Bulk Soils	0.00454545
ASV_10	Bacteria; Actinobacteriota; Actinobacteria; Kineosporiales; Kineosporiaceae; Kineosporia; ASV_10	Bulk Soils	9e-93
ASV_2063	Bacteria; Actinobacteriota; Actinobacteria; Kineosporiales; Kineosporiaceae; Kineosporia; ASV_2063	Bulk Soils	0.012766
ASV_3696	Bacteria; Actinobacteriota; Actinobacteria; Kineosporiales; Kineosporiaceae; Kineosporia; ASV_3696	Bulk Soils	0.0451505
ASV_4286	Bacteria; Actinobacteriota; Actinobacteria; Kineosporiales; Kineosporiaceae; Kineosporia; ASV_4286	Bulk Soils	0.0163934
ASV_5537	Bacteria; Actinobacteriota; Actinobacteria; Kineosporiales; Kineosporiaceae; Kineosporia; ASV_5537	Bulk Soils	0.016129
ASV_154	Bacteria; Actinobacteriota; Actinobacteria; Kineosporiales; Kineosporiaceae; NA; ASV_154	Bulk Soils	3.74167e-09
ASV_325	Bacteria; Actinobacteriota; Actinobacteria; Kineosporiales; Kineosporiaceae; NA; ASV_325	Bulk Soils	1.44531e-06
ASV_117	Bacteria; Actinobacteriota; Actinobacteria; Micrococcales; Cellulomonadaceae; Cellulomonas; ASV_117	Bulk Soils	7.78716e-09
ASV_2564	Bacteria; Actinobacteriota; Actinobacteria; Micrococcales; Cellulomonadaceae; Cellulomonas; ASV_2564	Bulk Soils	0.0152542
ASV_4937	Bacteria; Actinobacteriota; Actinobacteria; Micrococcales; Cellulomonadaceae; Cellulomonas; ASV_4937	Bulk Soils	0.00632911
ASV_1267	Bacteria; Actinobacteriota; Actinobacteria; Micrococcales; Cellulomonadaceae; NA; ASV_1267	Bulk Soils	0.012766
ASV_1199	Bacteria; Actinobacteriota; Actinobacteria; Micrococcales; Cellulomonadaceae; Oerskovia; ASV_1199	Bulk Soils	0.00175439
ASV_687	Bacteria; Actinobacteriota; Actinobacteria; Micrococcales; Intrasporangiaceae; Intrasporangium; ASV_687	Bulk Soils	0.0277008
ASV_263	Bacteria; Actinobacteriota; Actinobacteria; Micrococcales; Intrasporangiaceae; Knoellia; ASV_263	Bulk Soils	7.4564e-06
ASV_2854	Bacteria; Actinobacteriota; Actinobacteria; Micrococcales; Intrasporangiaceae; Knoellia; ASV_2854	Bulk Soils	0.012766
ASV_678	Bacteria; Actinobacteriota; Actinobacteria; Micrococcales; Intrasporangiaceae; Knoellia; ASV_678	Bulk Soils	1.01608e-07
ASV_209	Bacteria; Actinobacteriota; Actinobacteria; Micrococcales; Intrasporangiaceae; NA; ASV_209	Bulk Soils	0.00862069
ASV_350	Bacteria; Actinobacteriota; Actinobacteria; Micrococcales; Intrasporangiaceae; NA; ASV_350	Bulk Soils	0.0297619
ASV_854	Bacteria; Actinobacteriota; Actinobacteria; Micrococcales; Intrasporangiaceae; Ornithinibacter; ASV_854	Bulk Soils	0.0114943
ASV_2460	Bacteria; Actinobacteriota; Actinobacteria; Micrococcales; Intrasporangiaceae; Oryzihumus; ASV_2460	Bulk Soils	0.000916031
ASV_1107	Bacteria; Actinobacteriota; Actinobacteria; Micrococcales; Intrasporangiaceae; Pedococcus-Phycicoccus; ASV_1107	Bulk Soils	1.44836e-08
ASV_1576	Bacteria; Actinobacteriota; Actinobacteria; Micrococcales; Intrasporangiaceae; Pedococcus-Phycicoccus; ASV_1576	Bulk Soils	9.87069e-06
ASV_1617	Bacteria; Actinobacteriota; Actinobacteria; Micrococcales; Intrasporangiaceae; Pedococcus-Phycicoccus; ASV_1617	Bulk Soils	0.00733138
ASV_689	Bacteria; Actinobacteriota; Actinobacteria; Micrococcales; Intrasporangiaceae; Pedococcus-Phycicoccus; ASV_689	Bulk Soils	3.38403e-12
ASV_1627	Bacteria; Actinobacteriota; Actinobacteria; Micrococcales; Intrasporangiaceae; Terrabacter; ASV_1627	Bulk Soils	0.0151515
ASV_3164	Bacteria; Actinobacteriota; Actinobacteria; Micrococcales; Intrasporangiaceae; Terrabacter; ASV_3164	Bulk Soils	0.0143885
ASV_6253	Bacteria; Actinobacteriota; Actinobacteria; Micrococcales; Intrasporangiaceae; Terrabacter; ASV_6253	Bulk Soils	0.000169681
ASV_1043	Bacteria; Actinobacteriota; Actinobacteria; Micrococcales; Microbacteriaceae; Agromyces; ASV_1043	Bulk Soils	7.77027e-05
ASV_1194	Bacteria; Actinobacteriota; Actinobacteria; Micrococcales; Microbacteriaceae; Agromyces; ASV_1194	Bulk Soils	7.29299e-05
ASV_1628	Bacteria; Actinobacteriota; Actinobacteria; Micrococcales; Microbacteriaceae; Agromyces; ASV_1628	Bulk Soils	0.003275
ASV_2641	Bacteria; Actinobacteriota; Actinobacteria; Micrococcales; Microbacteriaceae; Agromyces; ASV_2641	Bulk Soils	0.00934579
ASV_2817	Bacteria; Actinobacteriota; Actinobacteria; Micrococcales; Microbacteriaceae; Agromyces; ASV_2817	Bulk Soils	0.0474771
ASV_3457	Bacteria; Actinobacteriota; Actinobacteria; Micrococcales; Microbacteriaceae; Agromyces; ASV_3457	Bulk Soils	0.0268987
ASV_60	Bacteria; Actinobacteriota; Actinobacteria; Micrococcales; Microbacteriaceae; Agromyces; ASV_60	Bulk Soils	0.000450135
ASV_646	Bacteria; Actinobacteriota; Actinobacteria; Micrococcales; Microbacteriaceae; Agromyces; ASV_646	Bulk Soils	2.40351e-05
ASV_8015	Bacteria; Actinobacteriota; Actinobacteria; Micrococcales; Microbacteriaceae; Chryseoglobus; ASV_8015	Bulk Soils	0.0107317
ASV_2845	Bacteria; Actinobacteriota; Actinobacteria; Micrococcales; Microbacteriaceae; Clavibacter; ASV_2845	Bulk Soils	0.00454545
ASV_857	Bacteria; Actinobacteriota; Actinobacteria; Micrococcales; Microbacteriaceae; Curtobacterium; ASV_857	Bulk Soils	7.25e-07
ASV_599	Bacteria; Actinobacteriota; Actinobacteria; Micrococcales; Microbacteriaceae; Frondihabitans; ASV_599	Bulk Soils	0.000481233
ASV_118	Bacteria; Actinobacteriota; Actinobacteria; Micrococcales; Microbacteriaceae; Galbitalea; ASV_118	Bulk Soils	2.13433e-06
ASV_289	Bacteria; Actinobacteriota; Actinobacteria; Micrococcales; Microbacteriaceae; Galbitalea; ASV_289	Bulk Soils	2.64574e-16
ASV_309	Bacteria; Actinobacteriota; Actinobacteria; Micrococcales; Microbacteriaceae; Galbitalea; ASV_309	Bulk Soils	3.63158e-28
ASV_1222	Bacteria; Actinobacteriota; Actinobacteria; Micrococcales; Microbacteriaceae; Herbiconiux; ASV_1222	Bulk Soils	2.06e-06
ASV_1033	Bacteria; Actinobacteriota; Actinobacteria; Micrococcales; Microbacteriaceae; Lysinimonas; ASV_1033	Bulk Soils	2.72021e-09
ASV_1840	Bacteria; Actinobacteriota; Actinobacteria; Micrococcales; Microbacteriaceae; Lysinimonas; ASV_1840	Bulk Soils	1.61e-05
ASV_3058	Bacteria; Actinobacteriota; Actinobacteria; Micrococcales; Microbacteriaceae; Lysinimonas; ASV_3058	Bulk Soils	0.00390071
ASV_3673	Bacteria; Actinobacteriota; Actinobacteria; Micrococcales; Microbacteriaceae; Lysinimonas; ASV_3673	Bulk Soils	0.000629825
ASV_7371	Bacteria; Actinobacteriota; Actinobacteria; Micrococcales; Microbacteriaceae; Lysinimonas; ASV_7371	Bulk Soils	0.00265957
ASV_843	Bacteria; Actinobacteriota; Actinobacteria; Micrococcales; Microbacteriaceae; Lysinimonas; ASV_843	Bulk Soils	3.72449e-09
ASV_1062	Bacteria; Actinobacteriota; Actinobacteria; Micrococcales; Microbacteriaceae; NA; ASV_1062	Bulk Soils	3.36842e-05
ASV_1212	Bacteria; Actinobacteriota; Actinobacteria; Micrococcales; Microbacteriaceae; NA; ASV_1212	Bulk Soils	2.34091e-08
ASV_13449	Bacteria; Actinobacteriota; Actinobacteria; Micrococcales; Microbacteriaceae; NA; ASV_13449	Bulk Soils	0.0336538
ASV_2199	Bacteria; Actinobacteriota; Actinobacteria; Micrococcales; Microbacteriaceae; NA; ASV_2199	Bulk Soils	0.00332226
ASV_251	Bacteria; Actinobacteriota; Actinobacteria; Micrococcales; Microbacteriaceae; NA; ASV_251	Bulk Soils	1.9e-19
ASV_2634	Bacteria; Actinobacteriota; Actinobacteria; Micrococcales; Microbacteriaceae; NA; ASV_2634	Bulk Soils	0.00390071
ASV_2984	Bacteria; Actinobacteriota; Actinobacteria; Micrococcales; Microbacteriaceae; NA; ASV_2984	Bulk Soils	0.0451505
ASV_3255	Bacteria; Actinobacteriota; Actinobacteria; Micrococcales; Microbacteriaceae; NA; ASV_3255	Bulk Soils	0.010101
ASV_441	Bacteria; Actinobacteriota; Actinobacteria; Micrococcales; Microbacteriaceae; NA; ASV_441	Bulk Soils	1.01456e-13
ASV_4451	Bacteria; Actinobacteriota; Actinobacteria; Micrococcales; Microbacteriaceae; NA; ASV_4451	Bulk Soils	0.0397112
ASV_5423	Bacteria; Actinobacteriota; Actinobacteria; Micrococcales; Microbacteriaceae; NA; ASV_5423	Bulk Soils	0.0336538
ASV_544	Bacteria; Actinobacteriota; Actinobacteria; Micrococcales; Microbacteriaceae; NA; ASV_544	Bulk Soils	2.07186e-08
ASV_808	Bacteria; Actinobacteriota; Actinobacteria; Micrococcales; Microbacteriaceae; NA; ASV_808	Bulk Soils	0.00104852
ASV_9259	Bacteria; Actinobacteriota; Actinobacteria; Micrococcales; Microbacteriaceae; NA; ASV_9259	Bulk Soils	0.0341615
ASV_1905	Bacteria; Actinobacteriota; Actinobacteria; Micrococcales; Microbacteriaceae; Pseudoclavibacter; ASV_1905	Bulk Soils	0.00775862
ASV_1542	Bacteria; Actinobacteriota; Actinobacteria; Micrococcales; Microbacteriaceae; Rathayibacter; ASV_1542	Bulk Soils	7.93103e-06
ASV_1126	Bacteria; Actinobacteriota; Actinobacteria; Micrococcales; Microbacteriaceae; Salinibacterium; ASV_1126	Bulk Soils	5e-09
ASV_260	Bacteria; Actinobacteriota; Actinobacteria; Micrococcales; Micrococcaceae; Arthrobacter; ASV_260	Bulk Soils	0.00377834
ASV_1452	Bacteria; Actinobacteriota; Actinobacteria; Micrococcales; Micrococcaceae; Glutamicibacter; ASV_1452	Bulk Soils	0.0336538
ASV_3373	Bacteria; Actinobacteriota; Actinobacteria; Micrococcales; Micrococcaceae; Glutamicibacter; ASV_3373	Bulk Soils	0.022082
ASV_1577	Bacteria; Actinobacteriota; Actinobacteria; Micrococcales; Micrococcaceae; NA; ASV_1577	Bulk Soils	0.0145228
ASV_107	Bacteria; Actinobacteriota; Actinobacteria; Micrococcales; Micrococcaceae; Paenarthrobacter; ASV_107	Bulk Soils	0.0356295
ASV_12049	Bacteria; Actinobacteriota; Actinobacteria; Micrococcales; NA; NA; ASV_12049	Bulk Soils	2.95865e-05
ASV_1679	Bacteria; Actinobacteriota; Actinobacteria; Micrococcales; Promicromonosporaceae; Cellulosimicrobium; ASV_1679	Bulk Soils	1.61e-05
ASV_1990	Bacteria; Actinobacteriota; Actinobacteria; Micrococcales; Promicromonosporaceae; Isoptericola; ASV_1990	Bulk Soils	0.0211726
ASV_3303	Bacteria; Actinobacteriota; Actinobacteria; Micrococcales; Promicromonosporaceae; Promicromonospora; ASV_3303	Bulk Soils	0.0397112
ASV_45	Bacteria; Actinobacteriota; Actinobacteria; Micrococcales; Promicromonosporaceae; Promicromonospora; ASV_45	Bulk Soils	1.29839e-35
ASV_1614	Bacteria; Actinobacteriota; Actinobacteria; Micrococcales; Sanguibacteraceae; Sanguibacter-Flavimobilis; ASV_1614	Bulk Soils	0.0318352
ASV_1030	Bacteria; Actinobacteriota; Actinobacteria; Micromonosporales; Micromonosporaceae; Actinoplanes; ASV_1030	Bulk Soils	0.00214244
ASV_1048	Bacteria; Actinobacteriota; Actinobacteria; Micromonosporales; Micromonosporaceae; Actinoplanes; ASV_1048	Bulk Soils	1.09429e-05
ASV_1196	Bacteria; Actinobacteriota; Actinobacteria; Micromonosporales; Micromonosporaceae; Actinoplanes; ASV_1196	Bulk Soils	0.000113913
ASV_1218	Bacteria; Actinobacteriota; Actinobacteria; Micromonosporales; Micromonosporaceae; Actinoplanes; ASV_1218	Bulk Soils	1.4543e-05
ASV_1293	Bacteria; Actinobacteriota; Actinobacteria; Micromonosporales; Micromonosporaceae; Actinoplanes; ASV_1293	Bulk Soils	0.00733138
ASV_1409	Bacteria; Actinobacteriota; Actinobacteria; Micromonosporales; Micromonosporaceae; Actinoplanes; ASV_1409	Bulk Soils	2.75676e-20
ASV_14182	Bacteria; Actinobacteriota; Actinobacteria; Micromonosporales; Micromonosporaceae; Actinoplanes; ASV_14182	Bulk Soils	0.0232558
ASV_164	Bacteria; Actinobacteriota; Actinobacteria; Micromonosporales; Micromonosporaceae; Actinoplanes; ASV_164	Bulk Soils	1.88021e-30
ASV_2011	Bacteria; Actinobacteriota; Actinobacteria; Micromonosporales; Micromonosporaceae; Actinoplanes; ASV_2011	Bulk Soils	1.88855e-22
ASV_2448	Bacteria; Actinobacteriota; Actinobacteria; Micromonosporales; Micromonosporaceae; Actinoplanes; ASV_2448	Bulk Soils	0.00309598
ASV_2906	Bacteria; Actinobacteriota; Actinobacteria; Micromonosporales; Micromonosporaceae; Actinoplanes; ASV_2906	Bulk Soils	0.000666667
ASV_33	Bacteria; Actinobacteriota; Actinobacteria; Micromonosporales; Micromonosporaceae; Actinoplanes; ASV_33	Bulk Soils	9.85714e-72
ASV_344	Bacteria; Actinobacteriota; Actinobacteria; Micromonosporales; Micromonosporaceae; Actinoplanes; ASV_344	Bulk Soils	0.0297806
ASV_421	Bacteria; Actinobacteriota; Actinobacteria; Micromonosporales; Micromonosporaceae; Actinoplanes; ASV_421	Bulk Soils	3.2e-35
ASV_48	Bacteria; Actinobacteriota; Actinobacteria; Micromonosporales; Micromonosporaceae; Actinoplanes; ASV_48	Bulk Soils	1.36481e-48
ASV_4992	Bacteria; Actinobacteriota; Actinobacteria; Micromonosporales; Micromonosporaceae; Actinoplanes; ASV_4992	Bulk Soils	0.00390071
ASV_5118	Bacteria; Actinobacteriota; Actinobacteria; Micromonosporales; Micromonosporaceae; Actinoplanes; ASV_5118	Bulk Soils	0.0392749
ASV_5718	Bacteria; Actinobacteriota; Actinobacteria; Micromonosporales; Micromonosporaceae; Actinoplanes; ASV_5718	Bulk Soils	0.000956311
ASV_6343	Bacteria; Actinobacteriota; Actinobacteria; Micromonosporales; Micromonosporaceae; Actinoplanes; ASV_6343	Bulk Soils	0.0232558
ASV_904	Bacteria; Actinobacteriota; Actinobacteria; Micromonosporales; Micromonosporaceae; Actinoplanes; ASV_904	Bulk Soils	2.07143e-07
ASV_924	Bacteria; Actinobacteriota; Actinobacteria; Micromonosporales; Micromonosporaceae; Actinoplanes; ASV_924	Bulk Soils	2.5e-08
ASV_5149	Bacteria; Actinobacteriota; Actinobacteria; Micromonosporales; Micromonosporaceae; Allocatelliglobosispora; ASV_5149	Bulk Soils	0.00243678
ASV_804	Bacteria; Actinobacteriota; Actinobacteria; Micromonosporales; Micromonosporaceae; Catellatospora; ASV_804	Bulk Soils	9.54698e-09
ASV_629	Bacteria; Actinobacteriota; Actinobacteria; Micromonosporales; Micromonosporaceae; Catenuloplanes; ASV_629	Bulk Soils	0.000186411
ASV_54	Bacteria; Actinobacteriota; Actinobacteria; Micromonosporales; Micromonosporaceae; Couchioplanes; ASV_54	Bulk Soils	9.34783e-16
ASV_2244	Bacteria; Actinobacteriota; Actinobacteria; Micromonosporales; Micromonosporaceae; Dactylosporangium; ASV_2244	Bulk Soils	1.28125e-05
ASV_5489	Bacteria; Actinobacteriota; Actinobacteria; Micromonosporales; Micromonosporaceae; Dactylosporangium; ASV_5489	Bulk Soils	0.00454545
ASV_5703	Bacteria; Actinobacteriota; Actinobacteria; Micromonosporales; Micromonosporaceae; Dactylosporangium; ASV_5703	Bulk Soils	0.00632911
ASV_765	Bacteria; Actinobacteriota; Actinobacteria; Micromonosporales; Micromonosporaceae; Dactylosporangium; ASV_765	Bulk Soils	6.76692e-05
ASV_862	Bacteria; Actinobacteriota; Actinobacteria; Micromonosporales; Micromonosporaceae; Luedemannella; ASV_862	Bulk Soils	2.7621e-05
ASV_779	Bacteria; Actinobacteriota; Actinobacteria; Micromonosporales; Micromonosporaceae; Micromonospora; ASV_779	Bulk Soils	0.0213904
ASV_2111	Bacteria; Actinobacteriota; Actinobacteria; Micromonosporales; Micromonosporaceae; NA; ASV_2111	Bulk Soils	0.0255474
ASV_2579	Bacteria; Actinobacteriota; Actinobacteria; Micromonosporales; Micromonosporaceae; NA; ASV_2579	Bulk Soils	0.00775862
ASV_3287	Bacteria; Actinobacteriota; Actinobacteria; Micromonosporales; Micromonosporaceae; NA; ASV_3287	Bulk Soils	0.034965
ASV_5712	Bacteria; Actinobacteriota; Actinobacteria; Micromonosporales; Micromonosporaceae; NA; ASV_5712	Bulk Soils	0.0336538
ASV_59	Bacteria; Actinobacteriota; Actinobacteria; Micromonosporales; Micromonosporaceae; NA; ASV_59	Bulk Soils	3.71304e-28
ASV_6355	Bacteria; Actinobacteriota; Actinobacteria; Micromonosporales; Micromonosporaceae; NA; ASV_6355	Bulk Soils	0.00632911
ASV_796	Bacteria; Actinobacteriota; Actinobacteria; Micromonosporales; Micromonosporaceae; NA; ASV_796	Bulk Soils	0.0108025
ASV_570	Bacteria; Actinobacteriota; Actinobacteria; Micromonosporales; Micromonosporaceae; Phytohabitans; ASV_570	Bulk Soils	0.00159236
ASV_64	Bacteria; Actinobacteriota; Actinobacteria; Micromonosporales; Micromonosporaceae; Phytohabitans; ASV_64	Bulk Soils	4.375e-67
ASV_837	Bacteria; Actinobacteriota; Actinobacteria; Micromonosporales; Micromonosporaceae; Phytohabitans; ASV_837	Bulk Soils	0.00043287
ASV_2833	Bacteria; Actinobacteriota; Actinobacteria; Micromonosporales; Micromonosporaceae; Salinispora; ASV_2833	Bulk Soils	4.57547e-05
ASV_182	Bacteria; Actinobacteriota; Actinobacteria; Micromonosporales; Micromonosporaceae; Verrucosispora; ASV_182	Bulk Soils	9.7351e-09
ASV_7221	Bacteria; Actinobacteriota; Actinobacteria; PeM15; NA; NA; ASV_7221	Bulk Soils	0.0301887
ASV_1206	Bacteria; Actinobacteriota; Actinobacteria; Propionibacteriales; Nocardioidaceae; Aeromicrobium; ASV_1206	Bulk Soils	2.11198e-05
ASV_2096	Bacteria; Actinobacteriota; Actinobacteria; Propionibacteriales; Nocardioidaceae; Aeromicrobium; ASV_2096	Bulk Soils	4.57045e-05
ASV_2508	Bacteria; Actinobacteriota; Actinobacteria; Propionibacteriales; Nocardioidaceae; Aeromicrobium; ASV_2508	Bulk Soils	0.003275
ASV_2618	Bacteria; Actinobacteriota; Actinobacteria; Propionibacteriales; Nocardioidaceae; Aeromicrobium; ASV_2618	Bulk Soils	0.00669643
ASV_3285	Bacteria; Actinobacteriota; Actinobacteria; Propionibacteriales; Nocardioidaceae; Aeromicrobium; ASV_3285	Bulk Soils	0.000287097
ASV_371	Bacteria; Actinobacteriota; Actinobacteria; Propionibacteriales; Nocardioidaceae; Aeromicrobium; ASV_371	Bulk Soils	6.95833e-15
ASV_3766	Bacteria; Actinobacteriota; Actinobacteria; Propionibacteriales; Nocardioidaceae; Aeromicrobium; ASV_3766	Bulk Soils	0.0145228
ASV_416	Bacteria; Actinobacteriota; Actinobacteria; Propionibacteriales; Nocardioidaceae; Aeromicrobium; ASV_416	Bulk Soils	1.37879e-10
ASV_593	Bacteria; Actinobacteriota; Actinobacteria; Propionibacteriales; Nocardioidaceae; Aeromicrobium; ASV_593	Bulk Soils	7.25e-07
ASV_61	Bacteria; Actinobacteriota; Actinobacteria; Propionibacteriales; Nocardioidaceae; Aeromicrobium; ASV_61	Bulk Soils	7.85714e-33
ASV_653	Bacteria; Actinobacteriota; Actinobacteria; Propionibacteriales; Nocardioidaceae; Aeromicrobium; ASV_653	Bulk Soils	1.34173e-10
ASV_9562	Bacteria; Actinobacteriota; Actinobacteria; Propionibacteriales; Nocardioidaceae; Aeromicrobium; ASV_9562	Bulk Soils	0.0033
ASV_1362	Bacteria; Actinobacteriota; Actinobacteria; Propionibacteriales; Nocardioidaceae; Kribbella; ASV_1362	Bulk Soils	0.0448549
ASV_150	Bacteria; Actinobacteriota; Actinobacteria; Propionibacteriales; Nocardioidaceae; Kribbella; ASV_150	Bulk Soils	0.0438389
ASV_443	Bacteria; Actinobacteriota; Actinobacteria; Propionibacteriales; Nocardioidaceae; Kribbella; ASV_443	Bulk Soils	0.00109091
ASV_1313	Bacteria; Actinobacteriota; Actinobacteria; Propionibacteriales; Nocardioidaceae; Marmoricola; ASV_1313	Bulk Soils	0.000547727
ASV_2137	Bacteria; Actinobacteriota; Actinobacteria; Propionibacteriales; Nocardioidaceae; Marmoricola; ASV_2137	Bulk Soils	1.85484e-05
ASV_3184	Bacteria; Actinobacteriota; Actinobacteria; Propionibacteriales; Nocardioidaceae; Marmoricola; ASV_3184	Bulk Soils	0.0377907
ASV_334	Bacteria; Actinobacteriota; Actinobacteria; Propionibacteriales; Nocardioidaceae; Marmoricola; ASV_334	Bulk Soils	3.72642e-07
ASV_5692	Bacteria; Actinobacteriota; Actinobacteria; Propionibacteriales; Nocardioidaceae; Marmoricola; ASV_5692	Bulk Soils	0.0336538
ASV_10258	Bacteria; Actinobacteriota; Actinobacteria; Propionibacteriales; Nocardioidaceae; Nocardioides; ASV_10258	Bulk Soils	0.00243678
ASV_10758	Bacteria; Actinobacteriota; Actinobacteria; Propionibacteriales; Nocardioidaceae; Nocardioides; ASV_10758	Bulk Soils	0.0336538
ASV_1094	Bacteria; Actinobacteriota; Actinobacteria; Propionibacteriales; Nocardioidaceae; Nocardioides; ASV_1094	Bulk Soils	1.23248e-08
ASV_1114	Bacteria; Actinobacteriota; Actinobacteria; Propionibacteriales; Nocardioidaceae; Nocardioides; ASV_1114	Bulk Soils	1.10638e-07
ASV_1133	Bacteria; Actinobacteriota; Actinobacteria; Propionibacteriales; Nocardioidaceae; Nocardioides; ASV_1133	Bulk Soils	3.8625e-07
ASV_1190	Bacteria; Actinobacteriota; Actinobacteria; Propionibacteriales; Nocardioidaceae; Nocardioides; ASV_1190	Bulk Soils	1.28448e-09
ASV_1244	Bacteria; Actinobacteriota; Actinobacteria; Propionibacteriales; Nocardioidaceae; Nocardioides; ASV_1244	Bulk Soils	5.28448e-11
ASV_1295	Bacteria; Actinobacteriota; Actinobacteria; Propionibacteriales; Nocardioidaceae; Nocardioides; ASV_1295	Bulk Soils	0.00148368
ASV_1308	Bacteria; Actinobacteriota; Actinobacteria; Propionibacteriales; Nocardioidaceae; Nocardioides; ASV_1308	Bulk Soils	2.7e-14
ASV_1320	Bacteria; Actinobacteriota; Actinobacteria; Propionibacteriales; Nocardioidaceae; Nocardioides; ASV_1320	Bulk Soils	0.00107285
ASV_1379	Bacteria; Actinobacteriota; Actinobacteria; Propionibacteriales; Nocardioidaceae; Nocardioides; ASV_1379	Bulk Soils	6.925e-10
ASV_1454	Bacteria; Actinobacteriota; Actinobacteria; Propionibacteriales; Nocardioidaceae; Nocardioides; ASV_1454	Bulk Soils	9.93392e-05
ASV_1526	Bacteria; Actinobacteriota; Actinobacteria; Propionibacteriales; Nocardioidaceae; Nocardioides; ASV_1526	Bulk Soils	3.3125e-13
ASV_153	Bacteria; Actinobacteriota; Actinobacteria; Propionibacteriales; Nocardioidaceae; Nocardioides; ASV_153	Bulk Soils	8.48485e-09
ASV_1566	Bacteria; Actinobacteriota; Actinobacteria; Propionibacteriales; Nocardioidaceae; Nocardioides; ASV_1566	Bulk Soils	1.60417e-09
ASV_1589	Bacteria; Actinobacteriota; Actinobacteria; Propionibacteriales; Nocardioidaceae; Nocardioides; ASV_1589	Bulk Soils	4.00625e-09
ASV_1647	Bacteria; Actinobacteriota; Actinobacteria; Propionibacteriales; Nocardioidaceae; Nocardioides; ASV_1647	Bulk Soils	0.019174
ASV_184	Bacteria; Actinobacteriota; Actinobacteria; Propionibacteriales; Nocardioidaceae; Nocardioides; ASV_184	Bulk Soils	3.21277e-15
ASV_1861	Bacteria; Actinobacteriota; Actinobacteria; Propionibacteriales; Nocardioidaceae; Nocardioides; ASV_1861	Bulk Soils	1.15745e-05
ASV_1945	Bacteria; Actinobacteriota; Actinobacteria; Propionibacteriales; Nocardioidaceae; Nocardioides; ASV_1945	Bulk Soils	0.0341615
ASV_1954	Bacteria; Actinobacteriota; Actinobacteria; Propionibacteriales; Nocardioidaceae; Nocardioides; ASV_1954	Bulk Soils	1.61e-05
ASV_2209	Bacteria; Actinobacteriota; Actinobacteria; Propionibacteriales; Nocardioidaceae; Nocardioides; ASV_2209	Bulk Soils	1.24695e-06
ASV_225	Bacteria; Actinobacteriota; Actinobacteria; Propionibacteriales; Nocardioidaceae; Nocardioides; ASV_225	Bulk Soils	6.68478e-31
ASV_238	Bacteria; Actinobacteriota; Actinobacteria; Propionibacteriales; Nocardioidaceae; Nocardioides; ASV_238	Bulk Soils	3.87805e-18
ASV_2416	Bacteria; Actinobacteriota; Actinobacteria; Propionibacteriales; Nocardioidaceae; Nocardioides; ASV_2416	Bulk Soils	4.04717e-11
ASV_2511	Bacteria; Actinobacteriota; Actinobacteria; Propionibacteriales; Nocardioidaceae; Nocardioides; ASV_2511	Bulk Soils	1.61e-05
ASV_252	Bacteria; Actinobacteriota; Actinobacteria; Propionibacteriales; Nocardioidaceae; Nocardioides; ASV_252	Bulk Soils	8.42593e-07
ASV_2653	Bacteria; Actinobacteriota; Actinobacteria; Propionibacteriales; Nocardioidaceae; Nocardioides; ASV_2653	Bulk Soils	0.00066
ASV_2971	Bacteria; Actinobacteriota; Actinobacteria; Propionibacteriales; Nocardioidaceae; Nocardioides; ASV_2971	Bulk Soils	0.000124167
ASV_3000	Bacteria; Actinobacteriota; Actinobacteria; Propionibacteriales; Nocardioidaceae; Nocardioides; ASV_3000	Bulk Soils	0.000629825
ASV_3365	Bacteria; Actinobacteriota; Actinobacteria; Propionibacteriales; Nocardioidaceae; Nocardioides; ASV_3365	Bulk Soils	0.0336538
ASV_351	Bacteria; Actinobacteriota; Actinobacteria; Propionibacteriales; Nocardioidaceae; Nocardioides; ASV_351	Bulk Soils	1.02454e-22
ASV_3596	Bacteria; Actinobacteriota; Actinobacteria; Propionibacteriales; Nocardioidaceae; Nocardioides; ASV_3596	Bulk Soils	0.000598131
ASV_3828	Bacteria; Actinobacteriota; Actinobacteria; Propionibacteriales; Nocardioidaceae; Nocardioides; ASV_3828	Bulk Soils	0.010101
ASV_412	Bacteria; Actinobacteriota; Actinobacteria; Propionibacteriales; Nocardioidaceae; Nocardioides; ASV_412	Bulk Soils	8.32292e-17
ASV_425	Bacteria; Actinobacteriota; Actinobacteria; Propionibacteriales; Nocardioidaceae; Nocardioides; ASV_425	Bulk Soils	5.17928e-14
ASV_4270	Bacteria; Actinobacteriota; Actinobacteria; Propionibacteriales; Nocardioidaceae; Nocardioides; ASV_4270	Bulk Soils	4.41667e-05
ASV_4345	Bacteria; Actinobacteriota; Actinobacteria; Propionibacteriales; Nocardioidaceae; Nocardioides; ASV_4345	Bulk Soils	5.7963e-12
ASV_4380	Bacteria; Actinobacteriota; Actinobacteria; Propionibacteriales; Nocardioidaceae; Nocardioides; ASV_4380	Bulk Soils	1.11364e-05
ASV_4439	Bacteria; Actinobacteriota; Actinobacteria; Propionibacteriales; Nocardioidaceae; Nocardioides; ASV_4439	Bulk Soils	0.00632911
ASV_444	Bacteria; Actinobacteriota; Actinobacteria; Propionibacteriales; Nocardioidaceae; Nocardioides; ASV_444	Bulk Soils	1.31111e-20
ASV_4689	Bacteria; Actinobacteriota; Actinobacteria; Propionibacteriales; Nocardioidaceae; Nocardioides; ASV_4689	Bulk Soils	1.22626e-05
ASV_5044	Bacteria; Actinobacteriota; Actinobacteria; Propionibacteriales; Nocardioidaceae; Nocardioides; ASV_5044	Bulk Soils	0.0255474
ASV_5110	Bacteria; Actinobacteriota; Actinobacteria; Propionibacteriales; Nocardioidaceae; Nocardioides; ASV_5110	Bulk Soils	0.0232558
ASV_5298	Bacteria; Actinobacteriota; Actinobacteria; Propionibacteriales; Nocardioidaceae; Nocardioides; ASV_5298	Bulk Soils	0.0255474
ASV_559	Bacteria; Actinobacteriota; Actinobacteria; Propionibacteriales; Nocardioidaceae; Nocardioides; ASV_559	Bulk Soils	1.238e-18
ASV_5731	Bacteria; Actinobacteriota; Actinobacteria; Propionibacteriales; Nocardioidaceae; Nocardioides; ASV_5731	Bulk Soils	0.0232558
ASV_590	Bacteria; Actinobacteriota; Actinobacteria; Propionibacteriales; Nocardioidaceae; Nocardioides; ASV_590	Bulk Soils	3.36022e-20
ASV_598	Bacteria; Actinobacteriota; Actinobacteria; Propionibacteriales; Nocardioidaceae; Nocardioides; ASV_598	Bulk Soils	0.00982801
ASV_608	Bacteria; Actinobacteriota; Actinobacteria; Propionibacteriales; Nocardioidaceae; Nocardioides; ASV_608	Bulk Soils	1.63e-27
ASV_640	Bacteria; Actinobacteriota; Actinobacteria; Propionibacteriales; Nocardioidaceae; Nocardioides; ASV_640	Bulk Soils	0.000244337
ASV_6855	Bacteria; Actinobacteriota; Actinobacteria; Propionibacteriales; Nocardioidaceae; Nocardioides; ASV_6855	Bulk Soils	7.65504e-07
ASV_7797	Bacteria; Actinobacteriota; Actinobacteria; Propionibacteriales; Nocardioidaceae; Nocardioides; ASV_7797	Bulk Soils	0.0143885
ASV_788	Bacteria; Actinobacteriota; Actinobacteria; Propionibacteriales; Nocardioidaceae; Nocardioides; ASV_788	Bulk Soils	8.85714e-19
ASV_806	Bacteria; Actinobacteriota; Actinobacteria; Propionibacteriales; Nocardioidaceae; Nocardioides; ASV_806	Bulk Soils	8.83562e-05
ASV_810	Bacteria; Actinobacteriota; Actinobacteria; Propionibacteriales; Nocardioidaceae; Nocardioides; ASV_810	Bulk Soils	0.00148368
ASV_8581	Bacteria; Actinobacteriota; Actinobacteria; Propionibacteriales; Nocardioidaceae; Nocardioides; ASV_8581	Bulk Soils	0.0143885
ASV_9659	Bacteria; Actinobacteriota; Actinobacteria; Propionibacteriales; Nocardioidaceae; Nocardioides; ASV_9659	Bulk Soils	0.0232558
ASV_8436	Bacteria; Actinobacteriota; Actinobacteria; Propionibacteriales; Propionibacteriaceae; NA; ASV_8436	Bulk Soils	0.0377907
ASV_1544	Bacteria; Actinobacteriota; Actinobacteria; Pseudonocardiales; Pseudonocardiaceae; Actinomycetospora; ASV_1544	Bulk Soils	3.92157e-06
ASV_3777	Bacteria; Actinobacteriota; Actinobacteria; Pseudonocardiales; Pseudonocardiaceae; Actinomycetospora; ASV_3777	Bulk Soils	0.00390071
ASV_1519	Bacteria; Actinobacteriota; Actinobacteria; Pseudonocardiales; Pseudonocardiaceae; Actinophytocola; ASV_1519	Bulk Soils	0.00332226
ASV_714	Bacteria; Actinobacteriota; Actinobacteria; Pseudonocardiales; Pseudonocardiaceae; Actinophytocola; ASV_714	Bulk Soils	6.43098e-05
ASV_723	Bacteria; Actinobacteriota; Actinobacteria; Pseudonocardiales; Pseudonocardiaceae; Actinophytocola; ASV_723	Bulk Soils	0.000792105
ASV_303	Bacteria; Actinobacteriota; Actinobacteria; Pseudonocardiales; Pseudonocardiaceae; Actinosynnema; ASV_303	Bulk Soils	1.14354e-06
ASV_1560	Bacteria; Actinobacteriota; Actinobacteria; Pseudonocardiales; Pseudonocardiaceae; Amycolatopsis; ASV_1560	Bulk Soils	0.00454545
ASV_442	Bacteria; Actinobacteriota; Actinobacteria; Pseudonocardiales; Pseudonocardiaceae; Amycolatopsis; ASV_442	Bulk Soils	2.95858e-10
ASV_507	Bacteria; Actinobacteriota; Actinobacteria; Pseudonocardiales; Pseudonocardiaceae; Amycolatopsis; ASV_507	Bulk Soils	5.90452e-09
ASV_912	Bacteria; Actinobacteriota; Actinobacteria; Pseudonocardiales; Pseudonocardiaceae; Kibdelosporangium; ASV_912	Bulk Soils	5.71672e-05
ASV_192	Bacteria; Actinobacteriota; Actinobacteria; Pseudonocardiales; Pseudonocardiaceae; Lechevalieria; ASV_192	Bulk Soils	4.29245e-17
ASV_220	Bacteria; Actinobacteriota; Actinobacteria; Pseudonocardiales; Pseudonocardiaceae; Lechevalieria; ASV_220	Bulk Soils	1.02905e-14
ASV_377	Bacteria; Actinobacteriota; Actinobacteria; Pseudonocardiales; Pseudonocardiaceae; Lechevalieria; ASV_377	Bulk Soils	4.08824e-13
ASV_821	Bacteria; Actinobacteriota; Actinobacteria; Pseudonocardiales; Pseudonocardiaceae; Lechevalieria; ASV_821	Bulk Soils	8.4e-21
ASV_8356	Bacteria; Actinobacteriota; Actinobacteria; Pseudonocardiales; Pseudonocardiaceae; Lechevalieria; ASV_8356	Bulk Soils	0.000453988
ASV_87	Bacteria; Actinobacteriota; Actinobacteria; Pseudonocardiales; Pseudonocardiaceae; Lechevalieria; ASV_87	Bulk Soils	1.22881e-27
ASV_886	Bacteria; Actinobacteriota; Actinobacteria; Pseudonocardiales; Pseudonocardiaceae; Lechevalieria; ASV_886	Bulk Soils	5.28448e-11
ASV_1340	Bacteria; Actinobacteriota; Actinobacteria; Pseudonocardiales; Pseudonocardiaceae; Pseudonocardia; ASV_1340	Bulk Soils	4.26984e-16
ASV_174	Bacteria; Actinobacteriota; Actinobacteria; Pseudonocardiales; Pseudonocardiaceae; Pseudonocardia; ASV_174	Bulk Soils	4.05956e-07
ASV_1931	Bacteria; Actinobacteriota; Actinobacteria; Pseudonocardiales; Pseudonocardiaceae; Pseudonocardia; ASV_1931	Bulk Soils	1.61e-05
ASV_2861	Bacteria; Actinobacteriota; Actinobacteria; Pseudonocardiales; Pseudonocardiaceae; Pseudonocardia; ASV_2861	Bulk Soils	0.0056391
ASV_3636	Bacteria; Actinobacteriota; Actinobacteria; Pseudonocardiales; Pseudonocardiaceae; Pseudonocardia; ASV_3636	Bulk Soils	0.00632911
ASV_4737	Bacteria; Actinobacteriota; Actinobacteria; Pseudonocardiales; Pseudonocardiaceae; Pseudonocardia; ASV_4737	Bulk Soils	0.00632911
ASV_7531	Bacteria; Actinobacteriota; Actinobacteria; Pseudonocardiales; Pseudonocardiaceae; Pseudonocardia; ASV_7531	Bulk Soils	0.0143885
ASV_813	Bacteria; Actinobacteriota; Actinobacteria; Pseudonocardiales; Pseudonocardiaceae; Pseudonocardia; ASV_813	Bulk Soils	0.00429799
ASV_2186	Bacteria; Actinobacteriota; Actinobacteria; Pseudonocardiales; Pseudonocardiaceae; Saccharothrix; ASV_2186	Bulk Soils	0.000118776
ASV_7322	Bacteria; Actinobacteriota; Actinobacteria; Pseudonocardiales; Pseudonocardiaceae; Saccharothrix; ASV_7322	Bulk Soils	0.0233333
ASV_327	Bacteria; Actinobacteriota; Actinobacteria; Pseudonocardiales; Pseudonocardiaceae; Umezawaea; ASV_327	Bulk Soils	4.50781e-16
ASV_3550	Bacteria; Actinobacteriota; Actinobacteria; Pseudonocardiales; Pseudonocardiaceae; Umezawaea; ASV_3550	Bulk Soils	0.0107317
ASV_4187	Bacteria; Actinobacteriota; Actinobacteria; Pseudonocardiales; Pseudonocardiaceae; Umezawaea; ASV_4187	Bulk Soils	9.64602e-10
ASV_4759	Bacteria; Actinobacteriota; Actinobacteria; Streptomycetales; Streptomycetaceae; NA; ASV_4759	Bulk Soils	0.00775862
ASV_4518	Bacteria; Actinobacteriota; Actinobacteria; Streptomycetales; Streptomycetaceae; Streptacidiphilus; ASV_4518	Bulk Soils	0.012766
ASV_1044	Bacteria; Actinobacteriota; Actinobacteria; Streptomycetales; Streptomycetaceae; Streptomyces; ASV_1044	Bulk Soils	1.09e-05
ASV_11	Bacteria; Actinobacteriota; Actinobacteria; Streptomycetales; Streptomycetaceae; Streptomyces; ASV_11	Bulk Soils	3.375e-92
ASV_114	Bacteria; Actinobacteriota; Actinobacteria; Streptomycetales; Streptomycetaceae; Streptomyces; ASV_114	Bulk Soils	1.47273e-22
ASV_1625	Bacteria; Actinobacteriota; Actinobacteria; Streptomycetales; Streptomycetaceae; Streptomyces; ASV_1625	Bulk Soils	0.000155
ASV_1742	Bacteria; Actinobacteriota; Actinobacteria; Streptomycetales; Streptomycetaceae; Streptomyces; ASV_1742	Bulk Soils	0.0381944
ASV_2007	Bacteria; Actinobacteriota; Actinobacteria; Streptomycetales; Streptomycetaceae; Streptomyces; ASV_2007	Bulk Soils	0.00359712
ASV_22	Bacteria; Actinobacteriota; Actinobacteria; Streptomycetales; Streptomycetaceae; Streptomyces; ASV_22	Bulk Soils	2.94e-80
ASV_247	Bacteria; Actinobacteriota; Actinobacteria; Streptomycetales; Streptomycetaceae; Streptomyces; ASV_247	Bulk Soils	1.98113e-06
ASV_3222	Bacteria; Actinobacteriota; Actinobacteria; Streptomycetales; Streptomycetaceae; Streptomyces; ASV_3222	Bulk Soils	0.012766
ASV_357	Bacteria; Actinobacteriota; Actinobacteria; Streptomycetales; Streptomycetaceae; Streptomyces; ASV_357	Bulk Soils	0.0428571
ASV_3680	Bacteria; Actinobacteriota; Actinobacteria; Streptomycetales; Streptomycetaceae; Streptomyces; ASV_3680	Bulk Soils	0.012766
ASV_41	Bacteria; Actinobacteriota; Actinobacteria; Streptomycetales; Streptomycetaceae; Streptomyces; ASV_41	Bulk Soils	3.92857e-47
ASV_4264	Bacteria; Actinobacteriota; Actinobacteria; Streptomycetales; Streptomycetaceae; Streptomyces; ASV_4264	Bulk Soils	0.0232558
ASV_4461	Bacteria; Actinobacteriota; Actinobacteria; Streptomycetales; Streptomycetaceae; Streptomyces; ASV_4461	Bulk Soils	0.00632911
ASV_5234	Bacteria; Actinobacteriota; Actinobacteria; Streptomycetales; Streptomycetaceae; Streptomyces; ASV_5234	Bulk Soils	0.0462046
ASV_10712	Bacteria; Actinobacteriota; Actinobacteria; Streptosporangiales; Streptosporangiaceae; Nonomuraea; ASV_10712	Bulk Soils	0.0341615
ASV_1386	Bacteria; Actinobacteriota; Actinobacteria; Streptosporangiales; Streptosporangiaceae; Nonomuraea; ASV_1386	Bulk Soils	2.16964e-08
ASV_3461	Bacteria; Actinobacteriota; Actinobacteria; Streptosporangiales; Streptosporangiaceae; Nonomuraea; ASV_3461	Bulk Soils	0.00265957
ASV_6684	Bacteria; Actinobacteriota; Actinobacteria; Streptosporangiales; Streptosporangiaceae; Nonomuraea; ASV_6684	Bulk Soils	0.016129
ASV_3032	Bacteria; Actinobacteriota; Actinobacteria; Streptosporangiales; Streptosporangiaceae; Planotetraspora; ASV_3032	Bulk Soils	0.00043287
ASV_763	Bacteria; Actinobacteriota; Actinobacteria; Streptosporangiales; Streptosporangiaceae; Streptosporangium; ASV_763	Bulk Soils	1.9012e-06
ASV_1159	Bacteria; Actinobacteriota; Actinobacteria; Streptosporangiales; Thermomonosporaceae; Actinocorallia; ASV_1159	Bulk Soils	0.0131579
ASV_1351	Bacteria; Actinobacteriota; Actinobacteria; Streptosporangiales; Thermomonosporaceae; Actinocorallia; ASV_1351	Bulk Soils	0.000278846
ASV_16	Bacteria; Actinobacteriota; Actinobacteria; Streptosporangiales; Thermomonosporaceae; Actinocorallia; ASV_16	Bulk Soils	3.26154e-66
ASV_3876	Bacteria; Actinobacteriota; Actinobacteria; Streptosporangiales; Thermomonosporaceae; Actinocorallia; ASV_3876	Bulk Soils	0.0377907
ASV_4223	Bacteria; Actinobacteriota; Actinobacteria; Streptosporangiales; Thermomonosporaceae; Actinocorallia; ASV_4223	Bulk Soils	0.00265957
ASV_6604	Bacteria; Actinobacteriota; Actinobacteria; Streptosporangiales; Thermomonosporaceae; Actinomadura; ASV_6604	Bulk Soils	0.0286765
ASV_6202	Bacteria; Actinobacteriota; Thermoleophilia; Gaiellales; Gaiellaceae; Gaiella; ASV_6202	Bulk Soils	0.0254545
ASV_9372	Bacteria; Actinobacteriota; Thermoleophilia; Gaiellales; Gaiellaceae; Gaiella; ASV_9372	Bulk Soils	0.0343643
ASV_1534	Bacteria; Actinobacteriota; Thermoleophilia; Gaiellales; NA; NA; ASV_1534	Bulk Soils	0.000310289
ASV_1802	Bacteria; Actinobacteriota; Thermoleophilia; Gaiellales; NA; NA; ASV_1802	Bulk Soils	0.00129934
ASV_3863	Bacteria; Actinobacteriota; Thermoleophilia; Gaiellales; NA; NA; ASV_3863	Bulk Soils	0.0254545
ASV_4180	Bacteria; Actinobacteriota; Thermoleophilia; Gaiellales; NA; NA; ASV_4180	Bulk Soils	0.00213158
ASV_83	Bacteria; Actinobacteriota; Thermoleophilia; Gaiellales; NA; NA; ASV_83	Bulk Soils	0.005
ASV_10250	Bacteria; Actinobacteriota; Thermoleophilia; Solirubrobacterales; 67-14; NA; ASV_10250	Bulk Soils	0.0341615
ASV_11464	Bacteria; Actinobacteriota; Thermoleophilia; Solirubrobacterales; 67-14; NA; ASV_11464	Bulk Soils	0.0408805
ASV_1166	Bacteria; Actinobacteriota; Thermoleophilia; Solirubrobacterales; 67-14; NA; ASV_1166	Bulk Soils	7.78027e-05
ASV_1301	Bacteria; Actinobacteriota; Thermoleophilia; Solirubrobacterales; 67-14; NA; ASV_1301	Bulk Soils	0.000805
ASV_1518	Bacteria; Actinobacteriota; Thermoleophilia; Solirubrobacterales; 67-14; NA; ASV_1518	Bulk Soils	1.23248e-08
ASV_152	Bacteria; Actinobacteriota; Thermoleophilia; Solirubrobacterales; 67-14; NA; ASV_152	Bulk Soils	2.57062e-05
ASV_1574	Bacteria; Actinobacteriota; Thermoleophilia; Solirubrobacterales; 67-14; NA; ASV_1574	Bulk Soils	0.00396825
ASV_1641	Bacteria; Actinobacteriota; Thermoleophilia; Solirubrobacterales; 67-14; NA; ASV_1641	Bulk Soils	0.0110497
ASV_1717	Bacteria; Actinobacteriota; Thermoleophilia; Solirubrobacterales; 67-14; NA; ASV_1717	Bulk Soils	0.0364742
ASV_1766	Bacteria; Actinobacteriota; Thermoleophilia; Solirubrobacterales; 67-14; NA; ASV_1766	Bulk Soils	0.00859107
ASV_1811	Bacteria; Actinobacteriota; Thermoleophilia; Solirubrobacterales; 67-14; NA; ASV_1811	Bulk Soils	0.00429799
ASV_1832	Bacteria; Actinobacteriota; Thermoleophilia; Solirubrobacterales; 67-14; NA; ASV_1832	Bulk Soils	1.99476e-05
ASV_2196	Bacteria; Actinobacteriota; Thermoleophilia; Solirubrobacterales; 67-14; NA; ASV_2196	Bulk Soils	7.32836e-08
ASV_2670	Bacteria; Actinobacteriota; Thermoleophilia; Solirubrobacterales; 67-14; NA; ASV_2670	Bulk Soils	0.00332226
ASV_2788	Bacteria; Actinobacteriota; Thermoleophilia; Solirubrobacterales; 67-14; NA; ASV_2788	Bulk Soils	6.06195e-07
ASV_2992	Bacteria; Actinobacteriota; Thermoleophilia; Solirubrobacterales; 67-14; NA; ASV_2992	Bulk Soils	0.00530035
ASV_3068	Bacteria; Actinobacteriota; Thermoleophilia; Solirubrobacterales; 67-14; NA; ASV_3068	Bulk Soils	0.012766
ASV_3083	Bacteria; Actinobacteriota; Thermoleophilia; Solirubrobacterales; 67-14; NA; ASV_3083	Bulk Soils	0.00210084
ASV_3357	Bacteria; Actinobacteriota; Thermoleophilia; Solirubrobacterales; 67-14; NA; ASV_3357	Bulk Soils	0.0301887
ASV_3513	Bacteria; Actinobacteriota; Thermoleophilia; Solirubrobacterales; 67-14; NA; ASV_3513	Bulk Soils	0.000723684
ASV_361	Bacteria; Actinobacteriota; Thermoleophilia; Solirubrobacterales; 67-14; NA; ASV_361	Bulk Soils	4.36137e-07
ASV_3677	Bacteria; Actinobacteriota; Thermoleophilia; Solirubrobacterales; 67-14; NA; ASV_3677	Bulk Soils	0.000957143
ASV_3797	Bacteria; Actinobacteriota; Thermoleophilia; Solirubrobacterales; 67-14; NA; ASV_3797	Bulk Soils	0.00132333
ASV_4010	Bacteria; Actinobacteriota; Thermoleophilia; Solirubrobacterales; 67-14; NA; ASV_4010	Bulk Soils	0.00390071
ASV_4012	Bacteria; Actinobacteriota; Thermoleophilia; Solirubrobacterales; 67-14; NA; ASV_4012	Bulk Soils	0.00265957
ASV_4108	Bacteria; Actinobacteriota; Thermoleophilia; Solirubrobacterales; 67-14; NA; ASV_4108	Bulk Soils	0.00243678
ASV_4224	Bacteria; Actinobacteriota; Thermoleophilia; Solirubrobacterales; 67-14; NA; ASV_4224	Bulk Soils	0.000155
ASV_4647	Bacteria; Actinobacteriota; Thermoleophilia; Solirubrobacterales; 67-14; NA; ASV_4647	Bulk Soils	0.003275
ASV_4738	Bacteria; Actinobacteriota; Thermoleophilia; Solirubrobacterales; 67-14; NA; ASV_4738	Bulk Soils	0.0336538
ASV_5121	Bacteria; Actinobacteriota; Thermoleophilia; Solirubrobacterales; 67-14; NA; ASV_5121	Bulk Soils	0.0415468
ASV_5503	Bacteria; Actinobacteriota; Thermoleophilia; Solirubrobacterales; 67-14; NA; ASV_5503	Bulk Soils	0.0261905
ASV_5683	Bacteria; Actinobacteriota; Thermoleophilia; Solirubrobacterales; 67-14; NA; ASV_5683	Bulk Soils	0.00614525
ASV_6201	Bacteria; Actinobacteriota; Thermoleophilia; Solirubrobacterales; 67-14; NA; ASV_6201	Bulk Soils	0.0342679
ASV_6669	Bacteria; Actinobacteriota; Thermoleophilia; Solirubrobacterales; 67-14; NA; ASV_6669	Bulk Soils	0.0336538
ASV_688	Bacteria; Actinobacteriota; Thermoleophilia; Solirubrobacterales; 67-14; NA; ASV_688	Bulk Soils	0.00708215
ASV_7084	Bacteria; Actinobacteriota; Thermoleophilia; Solirubrobacterales; 67-14; NA; ASV_7084	Bulk Soils	0.0341615
ASV_795	Bacteria; Actinobacteriota; Thermoleophilia; Solirubrobacterales; 67-14; NA; ASV_795	Bulk Soils	1.57292e-07
ASV_8387	Bacteria; Actinobacteriota; Thermoleophilia; Solirubrobacterales; 67-14; NA; ASV_8387	Bulk Soils	0.0233333
ASV_914	Bacteria; Actinobacteriota; Thermoleophilia; Solirubrobacterales; 67-14; NA; ASV_914	Bulk Soils	0.043883
ASV_9982	Bacteria; Actinobacteriota; Thermoleophilia; Solirubrobacterales; 67-14; NA; ASV_9982	Bulk Soils	0.0233333
ASV_5484	Bacteria; Actinobacteriota; Thermoleophilia; Solirubrobacterales; NA; NA; ASV_5484	Bulk Soils	0.0272989
ASV_7270	Bacteria; Actinobacteriota; Thermoleophilia; Solirubrobacterales; NA; NA; ASV_7270	Bulk Soils	0.0261905
ASV_1175	Bacteria; Actinobacteriota; Thermoleophilia; Solirubrobacterales; Solirubrobacteraceae; Conexibacter; ASV_1175	Bulk Soils	0.0299728
ASV_1623	Bacteria; Actinobacteriota; Thermoleophilia; Solirubrobacterales; Solirubrobacteraceae; Conexibacter; ASV_1623	Bulk Soils	0.00733138
ASV_2353	Bacteria; Actinobacteriota; Thermoleophilia; Solirubrobacterales; Solirubrobacteraceae; Conexibacter; ASV_2353	Bulk Soils	0.00791139
ASV_2482	Bacteria; Actinobacteriota; Thermoleophilia; Solirubrobacterales; Solirubrobacteraceae; Conexibacter; ASV_2482	Bulk Soils	0.0483871
ASV_4215	Bacteria; Actinobacteriota; Thermoleophilia; Solirubrobacterales; Solirubrobacteraceae; Conexibacter; ASV_4215	Bulk Soils	0.000670455
ASV_4371	Bacteria; Actinobacteriota; Thermoleophilia; Solirubrobacterales; Solirubrobacteraceae; Conexibacter; ASV_4371	Bulk Soils	0.00454545
ASV_524	Bacteria; Actinobacteriota; Thermoleophilia; Solirubrobacterales; Solirubrobacteraceae; Conexibacter; ASV_524	Bulk Soils	0.0110497
ASV_6012	Bacteria; Actinobacteriota; Thermoleophilia; Solirubrobacterales; Solirubrobacteraceae; Conexibacter; ASV_6012	Bulk Soils	0.022
ASV_8970	Bacteria; Actinobacteriota; Thermoleophilia; Solirubrobacterales; Solirubrobacteraceae; Conexibacter; ASV_8970	Bulk Soils	0.0341615
ASV_2806	Bacteria; Actinobacteriota; Thermoleophilia; Solirubrobacterales; Solirubrobacteraceae; NA; ASV_2806	Bulk Soils	0.000260163
ASV_1129	Bacteria; Actinobacteriota; Thermoleophilia; Solirubrobacterales; Solirubrobacteraceae; Parviterribacter; ASV_1129	Bulk Soils	7.5e-14
ASV_955	Bacteria; Actinobacteriota; Thermoleophilia; Solirubrobacterales; Solirubrobacteraceae; Parviterribacter; ASV_955	Bulk Soils	3.22674e-10
ASV_4144	Bacteria; Actinobacteriota; Thermoleophilia; Solirubrobacterales; Solirubrobacteraceae; Patulibacter; ASV_4144	Bulk Soils	0.00454545
ASV_12987	Bacteria; Actinobacteriota; Thermoleophilia; Solirubrobacterales; Solirubrobacteraceae; Solirubrobacter; ASV_12987	Bulk Soils	0.0341615
ASV_1777	Bacteria; Actinobacteriota; Thermoleophilia; Solirubrobacterales; Solirubrobacteraceae; Solirubrobacter; ASV_1777	Bulk Soils	0.00016306
ASV_1979	Bacteria; Actinobacteriota; Thermoleophilia; Solirubrobacterales; Solirubrobacteraceae; Solirubrobacter; ASV_1979	Bulk Soils	0.00359712
ASV_2086	Bacteria; Actinobacteriota; Thermoleophilia; Solirubrobacterales; Solirubrobacteraceae; Solirubrobacter; ASV_2086	Bulk Soils	0.0448549
ASV_217	Bacteria; Actinobacteriota; Thermoleophilia; Solirubrobacterales; Solirubrobacteraceae; Solirubrobacter; ASV_217	Bulk Soils	0.0157767
ASV_2672	Bacteria; Actinobacteriota; Thermoleophilia; Solirubrobacterales; Solirubrobacteraceae; Solirubrobacter; ASV_2672	Bulk Soils	0.00454545
ASV_2944	Bacteria; Actinobacteriota; Thermoleophilia; Solirubrobacterales; Solirubrobacteraceae; Solirubrobacter; ASV_2944	Bulk Soils	0.0259366
ASV_3491	Bacteria; Actinobacteriota; Thermoleophilia; Solirubrobacterales; Solirubrobacteraceae; Solirubrobacter; ASV_3491	Bulk Soils	0.0286765
ASV_3622	Bacteria; Actinobacteriota; Thermoleophilia; Solirubrobacterales; Solirubrobacteraceae; Solirubrobacter; ASV_3622	Bulk Soils	0.00775862
ASV_42	Bacteria; Actinobacteriota; Thermoleophilia; Solirubrobacterales; Solirubrobacteraceae; Solirubrobacter; ASV_42	Bulk Soils	6.72489e-16
ASV_561	Bacteria; Actinobacteriota; Thermoleophilia; Solirubrobacterales; Solirubrobacteraceae; Solirubrobacter; ASV_561	Bulk Soils	0.000155574
ASV_595	Bacteria; Actinobacteriota; Thermoleophilia; Solirubrobacterales; Solirubrobacteraceae; Solirubrobacter; ASV_595	Bulk Soils	0.00708215
ASV_740	Bacteria; Actinobacteriota; Thermoleophilia; Solirubrobacterales; Solirubrobacteraceae; Solirubrobacter; ASV_740	Bulk Soils	0.000316151
ASV_923	Bacteria; Actinobacteriota; Thermoleophilia; Solirubrobacterales; Solirubrobacteraceae; Solirubrobacter; ASV_923	Bulk Soils	0.00159236
ASV_981	Bacteria; Actinobacteriota; Thermoleophilia; Solirubrobacterales; Solirubrobacteraceae; Solirubrobacter; ASV_981	Bulk Soils	1.30843e-06
ASV_4923	Bacteria; Armatimonadota; Armatimonadia; Armatimonadales; Armatimonadaceae; Armatimonas; ASV_4923	Bulk Soils	7.9375e-07
ASV_13801	Bacteria; Armatimonadota; Armatimonadia; Armatimonadales; NA; NA; ASV_13801	Bulk Soils	0.00454545
ASV_14071	Bacteria; Armatimonadota; Armatimonadia; Armatimonadales; NA; NA; ASV_14071	Bulk Soils	0.0341615
ASV_16226	Bacteria; Armatimonadota; Armatimonadia; Armatimonadales; NA; NA; ASV_16226	Bulk Soils	0.0232558
ASV_8105	Bacteria; Armatimonadota; Armatimonadia; Armatimonadales; NA; NA; ASV_8105	Bulk Soils	0.0143885
ASV_13556	Bacteria; Armatimonadota; Chthonomonadetes; Chthonomonadales; NA; NA; ASV_13556	Bulk Soils	0.0408805
ASV_10100	Bacteria; Armatimonadota; Fimbriimonadia; Fimbriimonadales; Fimbriimonadaceae; NA; ASV_10100	Bulk Soils	0.00632911
ASV_1910	Bacteria; Armatimonadota; Fimbriimonadia; Fimbriimonadales; Fimbriimonadaceae; NA; ASV_1910	Bulk Soils	6.4486e-10
ASV_552	Bacteria; Armatimonadota; Fimbriimonadia; Fimbriimonadales; Fimbriimonadaceae; NA; ASV_552	Bulk Soils	1.24281e-07
ASV_5619	Bacteria; Armatimonadota; Fimbriimonadia; Fimbriimonadales; Fimbriimonadaceae; NA; ASV_5619	Bulk Soils	0.0397112
ASV_5705	Bacteria; Armatimonadota; Fimbriimonadia; Fimbriimonadales; Fimbriimonadaceae; NA; ASV_5705	Bulk Soils	0.000584906
ASV_7080	Bacteria; Armatimonadota; Fimbriimonadia; Fimbriimonadales; Fimbriimonadaceae; NA; ASV_7080	Bulk Soils	0.0126582
ASV_7791	Bacteria; Armatimonadota; Fimbriimonadia; Fimbriimonadales; Fimbriimonadaceae; NA; ASV_7791	Bulk Soils	0.0341615
ASV_27	Bacteria; Bacteroidota; Bacteroidia; Bacteroidales; Prevotellaceae; NA; ASV_27	Bulk Soils	0.00886525
ASV_6985	Bacteria; Bacteroidota; Bacteroidia; Chitinophagales; Chitinophagaceae; Aurantisolimonas; ASV_6985	Bulk Soils	0.0286765
ASV_8361	Bacteria; Bacteroidota; Bacteroidia; Chitinophagales; Chitinophagaceae; Aurantisolimonas; ASV_8361	Bulk Soils	0.0336538
ASV_2164	Bacteria; Bacteroidota; Bacteroidia; Chitinophagales; Chitinophagaceae; Chitinophaga; ASV_2164	Bulk Soils	4.49324e-05
ASV_2739	Bacteria; Bacteroidota; Bacteroidia; Chitinophagales; Chitinophagaceae; Chitinophaga; ASV_2739	Bulk Soils	0.00469484
ASV_3140	Bacteria; Bacteroidota; Bacteroidia; Chitinophagales; Chitinophagaceae; Chitinophaga; ASV_3140	Bulk Soils	0.0227273
ASV_10140	Bacteria; Bacteroidota; Bacteroidia; Chitinophagales; Chitinophagaceae; Edaphobaculum; ASV_10140	Bulk Soils	0.0408805
ASV_1795	Bacteria; Bacteroidota; Bacteroidia; Chitinophagales; Chitinophagaceae; Ferruginibacter; ASV_1795	Bulk Soils	5.74427e-05
ASV_3291	Bacteria; Bacteroidota; Bacteroidia; Chitinophagales; Chitinophagaceae; Ferruginibacter; ASV_3291	Bulk Soils	0.00497512
ASV_3724	Bacteria; Bacteroidota; Bacteroidia; Chitinophagales; Chitinophagaceae; Ferruginibacter; ASV_3724	Bulk Soils	0.00224177
ASV_4052	Bacteria; Bacteroidota; Bacteroidia; Chitinophagales; Chitinophagaceae; Ferruginibacter; ASV_4052	Bulk Soils	0.00191571
ASV_4142	Bacteria; Bacteroidota; Bacteroidia; Chitinophagales; Chitinophagaceae; Ferruginibacter; ASV_4142	Bulk Soils	0.00454545
ASV_4231	Bacteria; Bacteroidota; Bacteroidia; Chitinophagales; Chitinophagaceae; Ferruginibacter; ASV_4231	Bulk Soils	0.000629825
ASV_6148	Bacteria; Bacteroidota; Bacteroidia; Chitinophagales; Chitinophagaceae; Filimonas; ASV_6148	Bulk Soils	0.0255474
ASV_10818	Bacteria; Bacteroidota; Bacteroidia; Chitinophagales; Chitinophagaceae; NA; ASV_10818	Bulk Soils	0.0341615
ASV_13093	Bacteria; Bacteroidota; Bacteroidia; Chitinophagales; Chitinophagaceae; NA; ASV_13093	Bulk Soils	0.0232558
ASV_1918	Bacteria; Bacteroidota; Bacteroidia; Chitinophagales; Chitinophagaceae; NA; ASV_1918	Bulk Soils	3.42424e-06
ASV_2307	Bacteria; Bacteroidota; Bacteroidia; Chitinophagales; Chitinophagaceae; NA; ASV_2307	Bulk Soils	0.000588235
ASV_4617	Bacteria; Bacteroidota; Bacteroidia; Chitinophagales; Chitinophagaceae; NA; ASV_4617	Bulk Soils	0.000186735
ASV_5077	Bacteria; Bacteroidota; Bacteroidia; Chitinophagales; Chitinophagaceae; NA; ASV_5077	Bulk Soils	0.0286765
ASV_6820	Bacteria; Bacteroidota; Bacteroidia; Chitinophagales; Chitinophagaceae; NA; ASV_6820	Bulk Soils	0.00172083
ASV_739	Bacteria; Bacteroidota; Bacteroidia; Chitinophagales; Chitinophagaceae; NA; ASV_739	Bulk Soils	1.30603e-05
ASV_7529	Bacteria; Bacteroidota; Bacteroidia; Chitinophagales; Chitinophagaceae; NA; ASV_7529	Bulk Soils	0.0377907
ASV_7554	Bacteria; Bacteroidota; Bacteroidia; Chitinophagales; Chitinophagaceae; NA; ASV_7554	Bulk Soils	0.016129
ASV_7608	Bacteria; Bacteroidota; Bacteroidia; Chitinophagales; Chitinophagaceae; NA; ASV_7608	Bulk Soils	0.0145228
ASV_3314	Bacteria; Bacteroidota; Bacteroidia; Chitinophagales; Chitinophagaceae; Niabella; ASV_3314	Bulk Soils	0.00359712
ASV_1059	Bacteria; Bacteroidota; Bacteroidia; Chitinophagales; Chitinophagaceae; Niastella; ASV_1059	Bulk Soils	0.000134397
ASV_1109	Bacteria; Bacteroidota; Bacteroidia; Chitinophagales; Chitinophagaceae; Niastella; ASV_1109	Bulk Soils	5.11161e-06
ASV_1457	Bacteria; Bacteroidota; Bacteroidia; Chitinophagales; Chitinophagaceae; Niastella; ASV_1457	Bulk Soils	0.000161811
ASV_185	Bacteria; Bacteroidota; Bacteroidia; Chitinophagales; Chitinophagaceae; Niastella; ASV_185	Bulk Soils	7.71084e-32
ASV_1901	Bacteria; Bacteroidota; Bacteroidia; Chitinophagales; Chitinophagaceae; Niastella; ASV_1901	Bulk Soils	8.36134e-07
ASV_1958	Bacteria; Bacteroidota; Bacteroidia; Chitinophagales; Chitinophagaceae; Niastella; ASV_1958	Bulk Soils	0.000957143
ASV_211	Bacteria; Bacteroidota; Bacteroidia; Chitinophagales; Chitinophagaceae; Niastella; ASV_211	Bulk Soils	5.44118e-22
ASV_2128	Bacteria; Bacteroidota; Bacteroidia; Chitinophagales; Chitinophagaceae; Niastella; ASV_2128	Bulk Soils	0.000656977
ASV_3208	Bacteria; Bacteroidota; Bacteroidia; Chitinophagales; Chitinophagaceae; Niastella; ASV_3208	Bulk Soils	0.00497512
ASV_3539	Bacteria; Bacteroidota; Bacteroidia; Chitinophagales; Chitinophagaceae; Niastella; ASV_3539	Bulk Soils	0.0286765
ASV_423	Bacteria; Bacteroidota; Bacteroidia; Chitinophagales; Chitinophagaceae; Niastella; ASV_423	Bulk Soils	5.18092e-08
ASV_4320	Bacteria; Bacteroidota; Bacteroidia; Chitinophagales; Chitinophagaceae; Niastella; ASV_4320	Bulk Soils	0.0232558
ASV_528	Bacteria; Bacteroidota; Bacteroidia; Chitinophagales; Chitinophagaceae; Niastella; ASV_528	Bulk Soils	2.53869e-10
ASV_799	Bacteria; Bacteroidota; Bacteroidia; Chitinophagales; Chitinophagaceae; Niastella; ASV_799	Bulk Soils	2.40882e-08
ASV_4230	Bacteria; Bacteroidota; Bacteroidia; Chitinophagales; Chitinophagaceae; Parasediminibacterium; ASV_4230	Bulk Soils	1.28125e-05
ASV_1069	Bacteria; Bacteroidota; Bacteroidia; Chitinophagales; Chitinophagaceae; Pseudoflavitalea; ASV_1069	Bulk Soils	3.16434e-05
ASV_4181	Bacteria; Bacteroidota; Bacteroidia; Chitinophagales; Chitinophagaceae; Pseudoflavitalea; ASV_4181	Bulk Soils	0.0033
ASV_4062	Bacteria; Bacteroidota; Bacteroidia; Chitinophagales; Chitinophagaceae; Puia; ASV_4062	Bulk Soils	0.0301887
ASV_1160	Bacteria; Bacteroidota; Bacteroidia; Chitinophagales; Chitinophagaceae; Taibaiella; ASV_1160	Bulk Soils	0.0379581
ASV_1871	Bacteria; Bacteroidota; Bacteroidia; Chitinophagales; Chitinophagaceae; Taibaiella; ASV_1871	Bulk Soils	0.00181653
ASV_1128	Bacteria; Bacteroidota; Bacteroidia; Cytophagales; Cyclobacteriaceae; NA; ASV_1128	Bulk Soils	4.26984e-16
ASV_1285	Bacteria; Bacteroidota; Bacteroidia; Cytophagales; Cyclobacteriaceae; NA; ASV_1285	Bulk Soils	2.72034e-16
ASV_3319	Bacteria; Bacteroidota; Bacteroidia; Cytophagales; Cyclobacteriaceae; NA; ASV_3319	Bulk Soils	0.0136519
ASV_4209	Bacteria; Bacteroidota; Bacteroidia; Cytophagales; Cytophagaceae; Cytophaga; ASV_4209	Bulk Soils	0.00013875
ASV_7924	Bacteria; Bacteroidota; Bacteroidia; Cytophagales; Cytophagaceae; Cytophaga; ASV_7924	Bulk Soils	0.0301887
ASV_685	Bacteria; Bacteroidota; Bacteroidia; Cytophagales; Cytophagaceae; Rhodocytophaga; ASV_685	Bulk Soils	0.0169492
ASV_7581	Bacteria; Bacteroidota; Bacteroidia; Cytophagales; Hymenobacteraceae; Hymenobacter; ASV_7581	Bulk Soils	0.0377907
ASV_3153	Bacteria; Bacteroidota; Bacteroidia; Cytophagales; Microscillaceae; Chryseolinea; ASV_3153	Bulk Soils	0.000629825
ASV_698	Bacteria; Bacteroidota; Bacteroidia; Cytophagales; Microscillaceae; Chryseolinea; ASV_698	Bulk Soils	1.19308e-05
ASV_1211	Bacteria; Bacteroidota; Bacteroidia; Cytophagales; Microscillaceae; Hassallia; ASV_1211	Bulk Soils	8.44898e-17
ASV_3203	Bacteria; Bacteroidota; Bacteroidia; Cytophagales; Microscillaceae; Hassallia; ASV_3203	Bulk Soils	2.18421e-05
ASV_2177	Bacteria; Bacteroidota; Bacteroidia; Cytophagales; Microscillaceae; NA; ASV_2177	Bulk Soils	0.0434132
ASV_2273	Bacteria; Bacteroidota; Bacteroidia; Cytophagales; Microscillaceae; NA; ASV_2273	Bulk Soils	5.68807e-07
ASV_2520	Bacteria; Bacteroidota; Bacteroidia; Cytophagales; Microscillaceae; NA; ASV_2520	Bulk Soils	0.00359712
ASV_2732	Bacteria; Bacteroidota; Bacteroidia; Cytophagales; Microscillaceae; NA; ASV_2732	Bulk Soils	0.000957944
ASV_4260	Bacteria; Bacteroidota; Bacteroidia; Cytophagales; Microscillaceae; NA; ASV_4260	Bulk Soils	0.0156863
ASV_4312	Bacteria; Bacteroidota; Bacteroidia; Cytophagales; Microscillaceae; NA; ASV_4312	Bulk Soils	0.012766
ASV_4705	Bacteria; Bacteroidota; Bacteroidia; Cytophagales; Microscillaceae; NA; ASV_4705	Bulk Soils	0.0261905
ASV_533	Bacteria; Bacteroidota; Bacteroidia; Cytophagales; Microscillaceae; NA; ASV_533	Bulk Soils	0.00127551
ASV_5483	Bacteria; Bacteroidota; Bacteroidia; Cytophagales; Microscillaceae; NA; ASV_5483	Bulk Soils	0.000155
ASV_7672	Bacteria; Bacteroidota; Bacteroidia; Cytophagales; Microscillaceae; NA; ASV_7672	Bulk Soils	0.00454545
ASV_1125	Bacteria; Bacteroidota; Bacteroidia; Cytophagales; Microscillaceae; Ohtaekwangia; ASV_1125	Bulk Soils	2.72333e-13
ASV_1405	Bacteria; Bacteroidota; Bacteroidia; Cytophagales; Microscillaceae; Ohtaekwangia; ASV_1405	Bulk Soils	3.85787e-09
ASV_1847	Bacteria; Bacteroidota; Bacteroidia; Cytophagales; Microscillaceae; Ohtaekwangia; ASV_1847	Bulk Soils	3.81e-08
ASV_1878	Bacteria; Bacteroidota; Bacteroidia; Cytophagales; Microscillaceae; Ohtaekwangia; ASV_1878	Bulk Soils	7.79167e-07
ASV_1921	Bacteria; Bacteroidota; Bacteroidia; Cytophagales; Microscillaceae; Ohtaekwangia; ASV_1921	Bulk Soils	5.43956e-05
ASV_2118	Bacteria; Bacteroidota; Bacteroidia; Cytophagales; Microscillaceae; Ohtaekwangia; ASV_2118	Bulk Soils	7.24359e-05
ASV_2131	Bacteria; Bacteroidota; Bacteroidia; Cytophagales; Microscillaceae; Ohtaekwangia; ASV_2131	Bulk Soils	0.0056391
ASV_2450	Bacteria; Bacteroidota; Bacteroidia; Cytophagales; Microscillaceae; Ohtaekwangia; ASV_2450	Bulk Soils	0.00359712
ASV_2487	Bacteria; Bacteroidota; Bacteroidia; Cytophagales; Microscillaceae; Ohtaekwangia; ASV_2487	Bulk Soils	0.000974026
ASV_2840	Bacteria; Bacteroidota; Bacteroidia; Cytophagales; Microscillaceae; Ohtaekwangia; ASV_2840	Bulk Soils	3.21429e-05
ASV_2956	Bacteria; Bacteroidota; Bacteroidia; Cytophagales; Microscillaceae; Ohtaekwangia; ASV_2956	Bulk Soils	0.000103271
ASV_3053	Bacteria; Bacteroidota; Bacteroidia; Cytophagales; Microscillaceae; Ohtaekwangia; ASV_3053	Bulk Soils	0.000416107
ASV_3057	Bacteria; Bacteroidota; Bacteroidia; Cytophagales; Microscillaceae; Ohtaekwangia; ASV_3057	Bulk Soils	1.38667e-06
ASV_3577	Bacteria; Bacteroidota; Bacteroidia; Cytophagales; Microscillaceae; Ohtaekwangia; ASV_3577	Bulk Soils	0.0126582
ASV_364	Bacteria; Bacteroidota; Bacteroidia; Cytophagales; Microscillaceae; Ohtaekwangia; ASV_364	Bulk Soils	6.61088e-15
ASV_3729	Bacteria; Bacteroidota; Bacteroidia; Cytophagales; Microscillaceae; Ohtaekwangia; ASV_3729	Bulk Soils	0.00775862
ASV_3931	Bacteria; Bacteroidota; Bacteroidia; Cytophagales; Microscillaceae; Ohtaekwangia; ASV_3931	Bulk Soils	0.00469484
ASV_4327	Bacteria; Bacteroidota; Bacteroidia; Cytophagales; Microscillaceae; Ohtaekwangia; ASV_4327	Bulk Soils	0.00775862
ASV_4483	Bacteria; Bacteroidota; Bacteroidia; Cytophagales; Microscillaceae; Ohtaekwangia; ASV_4483	Bulk Soils	0.0442177
ASV_4845	Bacteria; Bacteroidota; Bacteroidia; Cytophagales; Microscillaceae; Ohtaekwangia; ASV_4845	Bulk Soils	0.0336538
ASV_5301	Bacteria; Bacteroidota; Bacteroidia; Cytophagales; Microscillaceae; Ohtaekwangia; ASV_5301	Bulk Soils	0.00632911
ASV_5536	Bacteria; Bacteroidota; Bacteroidia; Cytophagales; Microscillaceae; Ohtaekwangia; ASV_5536	Bulk Soils	0.0232558
ASV_5551	Bacteria; Bacteroidota; Bacteroidia; Cytophagales; Microscillaceae; Ohtaekwangia; ASV_5551	Bulk Soils	0.00454545
ASV_575	Bacteria; Bacteroidota; Bacteroidia; Cytophagales; Microscillaceae; Ohtaekwangia; ASV_575	Bulk Soils	1.36792e-08
ASV_6220	Bacteria; Bacteroidota; Bacteroidia; Cytophagales; Microscillaceae; Ohtaekwangia; ASV_6220	Bulk Soils	0.0232558
ASV_6617	Bacteria; Bacteroidota; Bacteroidia; Cytophagales; Microscillaceae; Ohtaekwangia; ASV_6617	Bulk Soils	0.016129
ASV_6650	Bacteria; Bacteroidota; Bacteroidia; Cytophagales; Microscillaceae; Ohtaekwangia; ASV_6650	Bulk Soils	0.0232558
ASV_8014	Bacteria; Bacteroidota; Bacteroidia; Cytophagales; Microscillaceae; Ohtaekwangia; ASV_8014	Bulk Soils	0.0341615
ASV_856	Bacteria; Bacteroidota; Bacteroidia; Cytophagales; Microscillaceae; Ohtaekwangia; ASV_856	Bulk Soils	3.54237e-13
ASV_893	Bacteria; Bacteroidota; Bacteroidia; Cytophagales; Microscillaceae; Ohtaekwangia; ASV_893	Bulk Soils	2.84768e-11
ASV_2077	Bacteria; Bacteroidota; Bacteroidia; Cytophagales; Microscillaceae; OLB12; ASV_2077	Bulk Soils	0.00332226
ASV_786	Bacteria; Bacteroidota; Bacteroidia; Cytophagales; Microscillaceae; OLB12; ASV_786	Bulk Soils	0.00253165
ASV_10083	Bacteria; Bacteroidota; Bacteroidia; Cytophagales; NA; NA; ASV_10083	Bulk Soils	0.0233333
ASV_1240	Bacteria; Bacteroidota; Bacteroidia; Cytophagales; NA; NA; ASV_1240	Bulk Soils	5.73529e-16
ASV_2395	Bacteria; Bacteroidota; Bacteroidia; Cytophagales; NA; NA; ASV_2395	Bulk Soils	1.13448e-06
ASV_2792	Bacteria; Bacteroidota; Bacteroidia; Cytophagales; NA; NA; ASV_2792	Bulk Soils	1.28125e-05
ASV_3346	Bacteria; Bacteroidota; Bacteroidia; Cytophagales; NA; NA; ASV_3346	Bulk Soils	9.28571e-09
ASV_3688	Bacteria; Bacteroidota; Bacteroidia; Cytophagales; NA; NA; ASV_3688	Bulk Soils	0.00669643
ASV_4441	Bacteria; Bacteroidota; Bacteroidia; Cytophagales; NA; NA; ASV_4441	Bulk Soils	0.0397112
ASV_4506	Bacteria; Bacteroidota; Bacteroidia; Cytophagales; NA; NA; ASV_4506	Bulk Soils	9.41176e-07
ASV_4644	Bacteria; Bacteroidota; Bacteroidia; Cytophagales; NA; NA; ASV_4644	Bulk Soils	0.0286765
ASV_7280	Bacteria; Bacteroidota; Bacteroidia; Cytophagales; NA; NA; ASV_7280	Bulk Soils	0.0261905
ASV_8690	Bacteria; Bacteroidota; Bacteroidia; Cytophagales; NA; NA; ASV_8690	Bulk Soils	0.0232558
ASV_9862	Bacteria; Bacteroidota; Bacteroidia; Cytophagales; NA; NA; ASV_9862	Bulk Soils	0.00632911
ASV_1926	Bacteria; Bacteroidota; Bacteroidia; Cytophagales; Spirosomaceae; Dyadobacter; ASV_1926	Bulk Soils	0.0286765
ASV_1978	Bacteria; Bacteroidota; Bacteroidia; Cytophagales; Spirosomaceae; Dyadobacter; ASV_1978	Bulk Soils	0.00105959
ASV_2272	Bacteria; Bacteroidota; Bacteroidia; Cytophagales; Spirosomaceae; Dyadobacter; ASV_2272	Bulk Soils	0.045858
ASV_2390	Bacteria; Bacteroidota; Bacteroidia; Cytophagales; Spirosomaceae; Dyadobacter; ASV_2390	Bulk Soils	0.00153
ASV_2519	Bacteria; Bacteroidota; Bacteroidia; Cytophagales; Spirosomaceae; Dyadobacter; ASV_2519	Bulk Soils	0.023166
ASV_295	Bacteria; Bacteroidota; Bacteroidia; Cytophagales; Spirosomaceae; Dyadobacter; ASV_295	Bulk Soils	3.14103e-15
ASV_310	Bacteria; Bacteroidota; Bacteroidia; Cytophagales; Spirosomaceae; Dyadobacter; ASV_310	Bulk Soils	4.15414e-12
ASV_3719	Bacteria; Bacteroidota; Bacteroidia; Cytophagales; Spirosomaceae; Dyadobacter; ASV_3719	Bulk Soils	0.0459184
ASV_430	Bacteria; Bacteroidota; Bacteroidia; Cytophagales; Spirosomaceae; Dyadobacter; ASV_430	Bulk Soils	5.7764e-07
ASV_4546	Bacteria; Bacteroidota; Bacteroidia; Cytophagales; Spirosomaceae; Dyadobacter; ASV_4546	Bulk Soils	0.00454545
ASV_606	Bacteria; Bacteroidota; Bacteroidia; Cytophagales; Spirosomaceae; Dyadobacter; ASV_606	Bulk Soils	1.42187e-12
ASV_7414	Bacteria; Bacteroidota; Bacteroidia; Cytophagales; Spirosomaceae; Dyadobacter; ASV_7414	Bulk Soils	0.0232558
ASV_4009	Bacteria; Bacteroidota; Bacteroidia; Cytophagales; Spirosomaceae; Emticicia; ASV_4009	Bulk Soils	3.92157e-05
ASV_5407	Bacteria; Bacteroidota; Bacteroidia; Cytophagales; Spirosomaceae; Emticicia; ASV_5407	Bulk Soils	1.13448e-06
ASV_8313	Bacteria; Bacteroidota; Bacteroidia; Cytophagales; Spirosomaceae; Emticicia; ASV_8313	Bulk Soils	0.0446735
ASV_6932	Bacteria; Bacteroidota; Bacteroidia; Cytophagales; Spirosomaceae; Lacihabitans; ASV_6932	Bulk Soils	0.00167073
ASV_6378	Bacteria; Bacteroidota; Bacteroidia; Cytophagales; Spirosomaceae; Larkinella; ASV_6378	Bulk Soils	0.00210084
ASV_11940	Bacteria; Bacteroidota; Bacteroidia; Cytophagales; Spirosomaceae; NA; ASV_11940	Bulk Soils	0.003275
ASV_3473	Bacteria; Bacteroidota; Bacteroidia; Cytophagales; Spirosomaceae; NA; ASV_3473	Bulk Soils	0.0177419
ASV_5905	Bacteria; Bacteroidota; Bacteroidia; Cytophagales; Spirosomaceae; NA; ASV_5905	Bulk Soils	3.92105e-05
ASV_4883	Bacteria; Bacteroidota; Bacteroidia; Cytophagales; Spirosomaceae; Spirosoma; ASV_4883	Bulk Soils	0.00469484
ASV_1974	Bacteria; Bacteroidota; Bacteroidia; Flavobacteriales; Crocinitomicaceae; Fluviicola; ASV_1974	Bulk Soils	3.76733e-10
ASV_4635	Bacteria; Bacteroidota; Bacteroidia; Flavobacteriales; Crocinitomicaceae; Fluviicola; ASV_4635	Bulk Soils	0.00632911
ASV_4690	Bacteria; Bacteroidota; Bacteroidia; Flavobacteriales; Crocinitomicaceae; Fluviicola; ASV_4690	Bulk Soils	0.00212722
ASV_701	Bacteria; Bacteroidota; Bacteroidia; Flavobacteriales; Crocinitomicaceae; Fluviicola; ASV_701	Bulk Soils	3.21637e-10
ASV_9920	Bacteria; Bacteroidota; Bacteroidia; Flavobacteriales; Crocinitomicaceae; Fluviicola; ASV_9920	Bulk Soils	0.0341615
ASV_2029	Bacteria; Bacteroidota; Bacteroidia; Flavobacteriales; Flavobacteriaceae; Flavobacterium; ASV_2029	Bulk Soils	0.0497076
ASV_2705	Bacteria; Bacteroidota; Bacteroidia; Flavobacteriales; Flavobacteriaceae; Flavobacterium; ASV_2705	Bulk Soils	0.0016348
ASV_292	Bacteria; Bacteroidota; Bacteroidia; Flavobacteriales; Flavobacteriaceae; Flavobacterium; ASV_292	Bulk Soils	2.97753e-05
ASV_370	Bacteria; Bacteroidota; Bacteroidia; Flavobacteriales; Flavobacteriaceae; Flavobacterium; ASV_370	Bulk Soils	1.55505e-13
ASV_385	Bacteria; Bacteroidota; Bacteroidia; Flavobacteriales; Flavobacteriaceae; Flavobacterium; ASV_385	Bulk Soils	0.00309598
ASV_4084	Bacteria; Bacteroidota; Bacteroidia; Flavobacteriales; Flavobacteriaceae; Flavobacterium; ASV_4084	Bulk Soils	0.00469484
ASV_4374	Bacteria; Bacteroidota; Bacteroidia; Flavobacteriales; Flavobacteriaceae; Flavobacterium; ASV_4374	Bulk Soils	0.0261905
ASV_5513	Bacteria; Bacteroidota; Bacteroidia; Flavobacteriales; Flavobacteriaceae; Flavobacterium; ASV_5513	Bulk Soils	0.0255474
ASV_659	Bacteria; Bacteroidota; Bacteroidia; Flavobacteriales; Flavobacteriaceae; Flavobacterium; ASV_659	Bulk Soils	4.8324e-08
ASV_705	Bacteria; Bacteroidota; Bacteroidia; Flavobacteriales; Flavobacteriaceae; Flavobacterium; ASV_705	Bulk Soils	0.000130249
ASV_7277	Bacteria; Bacteroidota; Bacteroidia; Flavobacteriales; Flavobacteriaceae; Flavobacterium; ASV_7277	Bulk Soils	0.016129
ASV_1081	Bacteria; Bacteroidota; Bacteroidia; Flavobacteriales; Weeksellaceae; Chryseobacterium; ASV_1081	Bulk Soils	0.000115665
ASV_2727	Bacteria; Bacteroidota; Bacteroidia; Flavobacteriales; Weeksellaceae; Chryseobacterium; ASV_2727	Bulk Soils	0.0232919
ASV_4140	Bacteria; Bacteroidota; Bacteroidia; Flavobacteriales; Weeksellaceae; Chryseobacterium; ASV_4140	Bulk Soils	0.00268817
ASV_5730	Bacteria; Bacteroidota; Bacteroidia; Sphingobacteriales; env.OPS 17; NA; ASV_5730	Bulk Soils	0.00243678
ASV_6793	Bacteria; Bacteroidota; Bacteroidia; Sphingobacteriales; env.OPS 17; NA; ASV_6793	Bulk Soils	0.0145228
ASV_7027	Bacteria; Bacteroidota; Bacteroidia; Sphingobacteriales; env.OPS 17; NA; ASV_7027	Bulk Soils	0.000867188
ASV_9214	Bacteria; Bacteroidota; Bacteroidia; Sphingobacteriales; env.OPS 17; NA; ASV_9214	Bulk Soils	0.0341615
ASV_8618	Bacteria; Bacteroidota; Bacteroidia; Sphingobacteriales; KD3-93; NA; ASV_8618	Bulk Soils	0.0408805
ASV_3925	Bacteria; Bacteroidota; Bacteroidia; Sphingobacteriales; NA; NA; ASV_3925	Bulk Soils	0.00699301
ASV_10567	Bacteria; Bacteroidota; Bacteroidia; Sphingobacteriales; NS11-12 marine group; NA; ASV_10567	Bulk Soils	0.0341615
ASV_11183	Bacteria; Bacteroidota; Bacteroidia; Sphingobacteriales; NS11-12 marine group; NA; ASV_11183	Bulk Soils	0.00454545
ASV_3345	Bacteria; Bacteroidota; Bacteroidia; Sphingobacteriales; NS11-12 marine group; NA; ASV_3345	Bulk Soils	0.000353741
ASV_1459	Bacteria; Bacteroidota; Bacteroidia; Sphingobacteriales; Sphingobacteriaceae; Arcticibacter; ASV_1459	Bulk Soils	6.84783e-05
ASV_1805	Bacteria; Bacteroidota; Bacteroidia; Sphingobacteriales; Sphingobacteriaceae; Arcticibacter; ASV_1805	Bulk Soils	4.41549e-06
ASV_4942	Bacteria; Bacteroidota; Bacteroidia; Sphingobacteriales; Sphingobacteriaceae; Arcticibacter; ASV_4942	Bulk Soils	0.00632911
ASV_1537	Bacteria; Bacteroidota; Bacteroidia; Sphingobacteriales; Sphingobacteriaceae; Mucilaginibacter; ASV_1537	Bulk Soils	0.00487013
ASV_1602	Bacteria; Bacteroidota; Bacteroidia; Sphingobacteriales; Sphingobacteriaceae; Mucilaginibacter; ASV_1602	Bulk Soils	0.0254777
ASV_1693	Bacteria; Bacteroidota; Bacteroidia; Sphingobacteriales; Sphingobacteriaceae; Mucilaginibacter; ASV_1693	Bulk Soils	0.000106019
ASV_2158	Bacteria; Bacteroidota; Bacteroidia; Sphingobacteriales; Sphingobacteriaceae; Mucilaginibacter; ASV_2158	Bulk Soils	0.019174
ASV_2226	Bacteria; Bacteroidota; Bacteroidia; Sphingobacteriales; Sphingobacteriaceae; Mucilaginibacter; ASV_2226	Bulk Soils	0.0232558
ASV_2512	Bacteria; Bacteroidota; Bacteroidia; Sphingobacteriales; Sphingobacteriaceae; Mucilaginibacter; ASV_2512	Bulk Soils	0.000142259
ASV_2575	Bacteria; Bacteroidota; Bacteroidia; Sphingobacteriales; Sphingobacteriaceae; Mucilaginibacter; ASV_2575	Bulk Soils	0.00469484
ASV_2835	Bacteria; Bacteroidota; Bacteroidia; Sphingobacteriales; Sphingobacteriaceae; Mucilaginibacter; ASV_2835	Bulk Soils	0.0168919
ASV_2909	Bacteria; Bacteroidota; Bacteroidia; Sphingobacteriales; Sphingobacteriaceae; Mucilaginibacter; ASV_2909	Bulk Soils	0.00209036
ASV_3297	Bacteria; Bacteroidota; Bacteroidia; Sphingobacteriales; Sphingobacteriaceae; Mucilaginibacter; ASV_3297	Bulk Soils	0.00497512
ASV_3452	Bacteria; Bacteroidota; Bacteroidia; Sphingobacteriales; Sphingobacteriaceae; Mucilaginibacter; ASV_3452	Bulk Soils	0.012766
ASV_4692	Bacteria; Bacteroidota; Bacteroidia; Sphingobacteriales; Sphingobacteriaceae; Mucilaginibacter; ASV_4692	Bulk Soils	0.00632911
ASV_4708	Bacteria; Bacteroidota; Bacteroidia; Sphingobacteriales; Sphingobacteriaceae; Mucilaginibacter; ASV_4708	Bulk Soils	0.0389925
ASV_1152	Bacteria; Bacteroidota; Bacteroidia; Sphingobacteriales; Sphingobacteriaceae; Pedobacter; ASV_1152	Bulk Soils	0.00775862
ASV_1460	Bacteria; Bacteroidota; Bacteroidia; Sphingobacteriales; Sphingobacteriaceae; Pedobacter; ASV_1460	Bulk Soils	2.95865e-05
ASV_1478	Bacteria; Bacteroidota; Bacteroidia; Sphingobacteriales; Sphingobacteriaceae; Pedobacter; ASV_1478	Bulk Soils	0.0486726
ASV_1528	Bacteria; Bacteroidota; Bacteroidia; Sphingobacteriales; Sphingobacteriaceae; Pedobacter; ASV_1528	Bulk Soils	0.022
ASV_1869	Bacteria; Bacteroidota; Bacteroidia; Sphingobacteriales; Sphingobacteriaceae; Pedobacter; ASV_1869	Bulk Soils	0.00332226
ASV_1887	Bacteria; Bacteroidota; Bacteroidia; Sphingobacteriales; Sphingobacteriaceae; Pedobacter; ASV_1887	Bulk Soils	0.0136519
ASV_219	Bacteria; Bacteroidota; Bacteroidia; Sphingobacteriales; Sphingobacteriaceae; Pedobacter; ASV_219	Bulk Soils	0.00112694
ASV_2192	Bacteria; Bacteroidota; Bacteroidia; Sphingobacteriales; Sphingobacteriaceae; Pedobacter; ASV_2192	Bulk Soils	2e-08
ASV_2374	Bacteria; Bacteroidota; Bacteroidia; Sphingobacteriales; Sphingobacteriaceae; Pedobacter; ASV_2374	Bulk Soils	0.00138742
ASV_2731	Bacteria; Bacteroidota; Bacteroidia; Sphingobacteriales; Sphingobacteriaceae; Pedobacter; ASV_2731	Bulk Soils	0.00454545
ASV_291	Bacteria; Bacteroidota; Bacteroidia; Sphingobacteriales; Sphingobacteriaceae; Pedobacter; ASV_291	Bulk Soils	0.00377834
ASV_2951	Bacteria; Bacteroidota; Bacteroidia; Sphingobacteriales; Sphingobacteriaceae; Pedobacter; ASV_2951	Bulk Soils	0.00390071
ASV_3510	Bacteria; Bacteroidota; Bacteroidia; Sphingobacteriales; Sphingobacteriaceae; Pedobacter; ASV_3510	Bulk Soils	0.000956311
ASV_4533	Bacteria; Bacteroidota; Bacteroidia; Sphingobacteriales; Sphingobacteriaceae; Pedobacter; ASV_4533	Bulk Soils	0.00632911
ASV_482	Bacteria; Bacteroidota; Bacteroidia; Sphingobacteriales; Sphingobacteriaceae; Pedobacter; ASV_482	Bulk Soils	0.0314961
ASV_5054	Bacteria; Bacteroidota; Bacteroidia; Sphingobacteriales; Sphingobacteriaceae; Pedobacter; ASV_5054	Bulk Soils	0.0336538
ASV_5067	Bacteria; Bacteroidota; Bacteroidia; Sphingobacteriales; Sphingobacteriaceae; Pedobacter; ASV_5067	Bulk Soils	0.0255474
ASV_6402	Bacteria; Bacteroidota; Bacteroidia; Sphingobacteriales; Sphingobacteriaceae; Pedobacter; ASV_6402	Bulk Soils	0.00614525
ASV_729	Bacteria; Bacteroidota; Bacteroidia; Sphingobacteriales; Sphingobacteriaceae; Pedobacter; ASV_729	Bulk Soils	0.0336538
ASV_89	Bacteria; Bacteroidota; Bacteroidia; Sphingobacteriales; Sphingobacteriaceae; Pedobacter; ASV_89	Bulk Soils	2.39683e-07
ASV_1134	Bacteria; Bacteroidota; Bacteroidia; Sphingobacteriales; Sphingobacteriaceae; Sphingobacterium; ASV_1134	Bulk Soils	0.0177419
ASV_4211	Bacteria; Bdellovibrionota; Bdellovibrionia; Bacteriovoracales; Bacteriovoracaceae; Peredibacter; ASV_4211	Bulk Soils	0.00886525
ASV_6841	Bacteria; Bdellovibrionota; Bdellovibrionia; Bacteriovoracales; Bacteriovoracaceae; Peredibacter; ASV_6841	Bulk Soils	0.00632911
ASV_4790	Bacteria; Bdellovibrionota; Bdellovibrionia; Bdellovibrionales; Bdellovibrionaceae; Bdellovibrio; ASV_4790	Bulk Soils	0.00180162
ASV_3919	Bacteria; Bdellovibrionota; Bdellovibrionia; Bdellovibrionales; Bdellovibrionaceae; OM27 clade; ASV_3919	Bulk Soils	0.00332226
ASV_13200	Bacteria; Bdellovibrionota; Oligoflexia; 0319-6G20; NA; NA; ASV_13200	Bulk Soils	0.00632911
ASV_4675	Bacteria; Bdellovibrionota; Oligoflexia; 0319-6G20; NA; NA; ASV_4675	Bulk Soils	0.00775862
ASV_5789	Bacteria; Bdellovibrionota; Oligoflexia; 0319-6G20; NA; NA; ASV_5789	Bulk Soils	0.016129
ASV_5976	Bacteria; Bdellovibrionota; Oligoflexia; 0319-6G20; NA; NA; ASV_5976	Bulk Soils	0.00775862
ASV_5615	Bacteria; Chloroflexi; Anaerolineae; Anaerolineales; Anaerolineaceae; NA; ASV_5615	Bulk Soils	0.00740741
ASV_2894	Bacteria; Chloroflexi; Anaerolineae; Ardenticatenales; Ardenticatenaceae; NA; ASV_2894	Bulk Soils	6.77632e-06
ASV_4457	Bacteria; Chloroflexi; Anaerolineae; Ardenticatenales; Ardenticatenaceae; NA; ASV_4457	Bulk Soils	0.00018641
ASV_5823	Bacteria; Chloroflexi; Anaerolineae; Ardenticatenales; Ardenticatenaceae; NA; ASV_5823	Bulk Soils	0.00104043
ASV_4987	Bacteria; Chloroflexi; Anaerolineae; RBG-13-54-9; NA; NA; ASV_4987	Bulk Soils	0.0276923
ASV_10269	Bacteria; Chloroflexi; Anaerolineae; SBR1031; A4b; NA; ASV_10269	Bulk Soils	0.0438144
ASV_12041	Bacteria; Chloroflexi; Anaerolineae; SBR1031; A4b; NA; ASV_12041	Bulk Soils	0.00775862
ASV_1482	Bacteria; Chloroflexi; Anaerolineae; SBR1031; A4b; NA; ASV_1482	Bulk Soils	0.00175439
ASV_1947	Bacteria; Chloroflexi; Anaerolineae; SBR1031; A4b; NA; ASV_1947	Bulk Soils	1.00289e-05
ASV_2350	Bacteria; Chloroflexi; Anaerolineae; SBR1031; A4b; NA; ASV_2350	Bulk Soils	0.00606061
ASV_2506	Bacteria; Chloroflexi; Anaerolineae; SBR1031; A4b; NA; ASV_2506	Bulk Soils	0.000267188
ASV_2660	Bacteria; Chloroflexi; Anaerolineae; SBR1031; A4b; NA; ASV_2660	Bulk Soils	0.00114338
ASV_2665	Bacteria; Chloroflexi; Anaerolineae; SBR1031; A4b; NA; ASV_2665	Bulk Soils	4.77564e-06
ASV_3728	Bacteria; Chloroflexi; Anaerolineae; SBR1031; A4b; NA; ASV_3728	Bulk Soils	0.000118
ASV_4362	Bacteria; Chloroflexi; Anaerolineae; SBR1031; A4b; NA; ASV_4362	Bulk Soils	0.0426997
ASV_4868	Bacteria; Chloroflexi; Anaerolineae; SBR1031; A4b; NA; ASV_4868	Bulk Soils	0.00242688
ASV_5265	Bacteria; Chloroflexi; Anaerolineae; SBR1031; A4b; NA; ASV_5265	Bulk Soils	0.000102381
ASV_6736	Bacteria; Chloroflexi; Anaerolineae; SBR1031; A4b; NA; ASV_6736	Bulk Soils	0.00632911
ASV_6923	Bacteria; Chloroflexi; Anaerolineae; SBR1031; A4b; NA; ASV_6923	Bulk Soils	0.0451505
ASV_7437	Bacteria; Chloroflexi; Anaerolineae; SBR1031; A4b; NA; ASV_7437	Bulk Soils	0.0232558
ASV_7467	Bacteria; Chloroflexi; Anaerolineae; SBR1031; A4b; NA; ASV_7467	Bulk Soils	0.00103191
ASV_7519	Bacteria; Chloroflexi; Anaerolineae; SBR1031; A4b; NA; ASV_7519	Bulk Soils	0.0175
ASV_974	Bacteria; Chloroflexi; Anaerolineae; SBR1031; A4b; NA; ASV_974	Bulk Soils	0.0184136
ASV_8804	Bacteria; Chloroflexi; Anaerolineae; SBR1031; A4b; OLB13; ASV_8804	Bulk Soils	0.0175
ASV_12473	Bacteria; Chloroflexi; Anaerolineae; SBR1031; NA; NA; ASV_12473	Bulk Soils	0.0341615
ASV_3391	Bacteria; Chloroflexi; Anaerolineae; SBR1031; NA; NA; ASV_3391	Bulk Soils	3.40183e-06
ASV_4414	Bacteria; Chloroflexi; Anaerolineae; SBR1031; NA; NA; ASV_4414	Bulk Soils	0.0311653
ASV_5069	Bacteria; Chloroflexi; Anaerolineae; SBR1031; NA; NA; ASV_5069	Bulk Soils	0.00165854
ASV_11786	Bacteria; Chloroflexi; Chloroflexia; Chloroflexales; Chloroflexaceae; FFCH7168; ASV_11786	Bulk Soils	0.0341615
ASV_1703	Bacteria; Chloroflexi; Chloroflexia; Chloroflexales; Chloroflexaceae; FFCH7168; ASV_1703	Bulk Soils	2.33607e-07
ASV_2368	Bacteria; Chloroflexi; Chloroflexia; Chloroflexales; Chloroflexaceae; FFCH7168; ASV_2368	Bulk Soils	0.00487013
ASV_3275	Bacteria; Chloroflexi; Chloroflexia; Chloroflexales; Chloroflexaceae; FFCH7168; ASV_3275	Bulk Soils	4.25837e-05
ASV_4735	Bacteria; Chloroflexi; Chloroflexia; Chloroflexales; Chloroflexaceae; FFCH7168; ASV_4735	Bulk Soils	1.47297e-06
ASV_6163	Bacteria; Chloroflexi; Chloroflexia; Chloroflexales; Chloroflexaceae; FFCH7168; ASV_6163	Bulk Soils	0.000629825
ASV_7248	Bacteria; Chloroflexi; Chloroflexia; Chloroflexales; Chloroflexaceae; FFCH7168; ASV_7248	Bulk Soils	0.00224177
ASV_5956	Bacteria; Chloroflexi; Chloroflexia; Chloroflexales; Chloroflexaceae; Oscillochloris; ASV_5956	Bulk Soils	0.00013875
ASV_14572	Bacteria; Chloroflexi; Chloroflexia; Chloroflexales; Herpetosiphonaceae; Herpetosiphon; ASV_14572	Bulk Soils	0.0233333
ASV_1555	Bacteria; Chloroflexi; Chloroflexia; Chloroflexales; Herpetosiphonaceae; Herpetosiphon; ASV_1555	Bulk Soils	3.64943e-10
ASV_3506	Bacteria; Chloroflexi; Chloroflexia; Chloroflexales; Herpetosiphonaceae; Herpetosiphon; ASV_3506	Bulk Soils	0.00212722
ASV_3552	Bacteria; Chloroflexi; Chloroflexia; Chloroflexales; Herpetosiphonaceae; Herpetosiphon; ASV_3552	Bulk Soils	0.00191571
ASV_3663	Bacteria; Chloroflexi; Chloroflexia; Chloroflexales; Herpetosiphonaceae; Herpetosiphon; ASV_3663	Bulk Soils	0.0364742
ASV_4822	Bacteria; Chloroflexi; Chloroflexia; Chloroflexales; Herpetosiphonaceae; Herpetosiphon; ASV_4822	Bulk Soils	0.00775862
ASV_9297	Bacteria; Chloroflexi; Chloroflexia; Chloroflexales; Herpetosiphonaceae; Herpetosiphon; ASV_9297	Bulk Soils	0.0397112
ASV_1230	Bacteria; Chloroflexi; Chloroflexia; Chloroflexales; Roseiflexaceae; NA; ASV_1230	Bulk Soils	0.00108889
ASV_1262	Bacteria; Chloroflexi; Chloroflexia; Chloroflexales; Roseiflexaceae; NA; ASV_1262	Bulk Soils	0.000393281
ASV_2308	Bacteria; Chloroflexi; Chloroflexia; Chloroflexales; Roseiflexaceae; NA; ASV_2308	Bulk Soils	1.68487e-05
ASV_2698	Bacteria; Chloroflexi; Chloroflexia; Chloroflexales; Roseiflexaceae; NA; ASV_2698	Bulk Soils	2.18421e-05
ASV_2704	Bacteria; Chloroflexi; Chloroflexia; Chloroflexales; Roseiflexaceae; NA; ASV_2704	Bulk Soils	0.00210084
ASV_2925	Bacteria; Chloroflexi; Chloroflexia; Chloroflexales; Roseiflexaceae; NA; ASV_2925	Bulk Soils	0.000395699
ASV_3205	Bacteria; Chloroflexi; Chloroflexia; Chloroflexales; Roseiflexaceae; NA; ASV_3205	Bulk Soils	5.57522e-06
ASV_3251	Bacteria; Chloroflexi; Chloroflexia; Chloroflexales; Roseiflexaceae; NA; ASV_3251	Bulk Soils	0.00224177
ASV_3553	Bacteria; Chloroflexi; Chloroflexia; Chloroflexales; Roseiflexaceae; NA; ASV_3553	Bulk Soils	0.00859107
ASV_3656	Bacteria; Chloroflexi; Chloroflexia; Chloroflexales; Roseiflexaceae; NA; ASV_3656	Bulk Soils	0.0397112
ASV_3818	Bacteria; Chloroflexi; Chloroflexia; Chloroflexales; Roseiflexaceae; NA; ASV_3818	Bulk Soils	8.16176e-05
ASV_3980	Bacteria; Chloroflexi; Chloroflexia; Chloroflexales; Roseiflexaceae; NA; ASV_3980	Bulk Soils	0.0286765
ASV_4060	Bacteria; Chloroflexi; Chloroflexia; Chloroflexales; Roseiflexaceae; NA; ASV_4060	Bulk Soils	0.0286765
ASV_4257	Bacteria; Chloroflexi; Chloroflexia; Chloroflexales; Roseiflexaceae; NA; ASV_4257	Bulk Soils	0.0286765
ASV_4658	Bacteria; Chloroflexi; Chloroflexia; Chloroflexales; Roseiflexaceae; NA; ASV_4658	Bulk Soils	0.0336538
ASV_470	Bacteria; Chloroflexi; Chloroflexia; Chloroflexales; Roseiflexaceae; NA; ASV_470	Bulk Soils	0.00253165
ASV_4945	Bacteria; Chloroflexi; Chloroflexia; Chloroflexales; Roseiflexaceae; NA; ASV_4945	Bulk Soils	0.00632911
ASV_4953	Bacteria; Chloroflexi; Chloroflexia; Chloroflexales; Roseiflexaceae; NA; ASV_4953	Bulk Soils	0.00191571
ASV_5021	Bacteria; Chloroflexi; Chloroflexia; Chloroflexales; Roseiflexaceae; NA; ASV_5021	Bulk Soils	1.61e-05
ASV_5882	Bacteria; Chloroflexi; Chloroflexia; Chloroflexales; Roseiflexaceae; NA; ASV_5882	Bulk Soils	0.0356037
ASV_6715	Bacteria; Chloroflexi; Chloroflexia; Chloroflexales; Roseiflexaceae; NA; ASV_6715	Bulk Soils	0.0377907
ASV_6821	Bacteria; Chloroflexi; Chloroflexia; Chloroflexales; Roseiflexaceae; NA; ASV_6821	Bulk Soils	0.0255474
ASV_748	Bacteria; Chloroflexi; Chloroflexia; Chloroflexales; Roseiflexaceae; NA; ASV_748	Bulk Soils	8.88199e-11
ASV_7691	Bacteria; Chloroflexi; Chloroflexia; Chloroflexales; Roseiflexaceae; NA; ASV_7691	Bulk Soils	0.00243086
ASV_8018	Bacteria; Chloroflexi; Chloroflexia; Chloroflexales; Roseiflexaceae; NA; ASV_8018	Bulk Soils	0.0232558
ASV_831	Bacteria; Chloroflexi; Chloroflexia; Chloroflexales; Roseiflexaceae; NA; ASV_831	Bulk Soils	4.08367e-07
ASV_948	Bacteria; Chloroflexi; Chloroflexia; Chloroflexales; Roseiflexaceae; NA; ASV_948	Bulk Soils	2.38411e-08
ASV_13228	Bacteria; Chloroflexi; Chloroflexia; Kallotenuales; AKIW781; NA; ASV_13228	Bulk Soils	0.0341615
ASV_10257	Bacteria; Chloroflexi; Chloroflexia; Thermomicrobiales; JG30-KF-CM45; NA; ASV_10257	Bulk Soils	0.00224177
ASV_10569	Bacteria; Chloroflexi; Chloroflexia; Thermomicrobiales; JG30-KF-CM45; NA; ASV_10569	Bulk Soils	0.00632911
ASV_10898	Bacteria; Chloroflexi; Chloroflexia; Thermomicrobiales; JG30-KF-CM45; NA; ASV_10898	Bulk Soils	0.0341615
ASV_5527	Bacteria; Chloroflexi; Chloroflexia; Thermomicrobiales; JG30-KF-CM45; NA; ASV_5527	Bulk Soils	0.000171277
ASV_7496	Bacteria; Chloroflexi; Chloroflexia; Thermomicrobiales; JG30-KF-CM45; NA; ASV_7496	Bulk Soils	0.00775862
ASV_7769	Bacteria; Chloroflexi; Chloroflexia; Thermomicrobiales; JG30-KF-CM45; NA; ASV_7769	Bulk Soils	0.0377907
ASV_9537	Bacteria; Chloroflexi; Chloroflexia; Thermomicrobiales; JG30-KF-CM45; NA; ASV_9537	Bulk Soils	0.0408805
ASV_9821	Bacteria; Chloroflexi; Chloroflexia; Thermomicrobiales; JG30-KF-CM45; NA; ASV_9821	Bulk Soils	0.0341615
ASV_800	Bacteria; Chloroflexi; Gitt-GS-136; NA; NA; NA; ASV_800	Bulk Soils	0.000771768
ASV_1395	Bacteria; Chloroflexi; KD4-96; NA; NA; NA; ASV_1395	Bulk Soils	0.000809434
ASV_2741	Bacteria; Chloroflexi; KD4-96; NA; NA; NA; ASV_2741	Bulk Soils	0.015625
ASV_2893	Bacteria; Chloroflexi; KD4-96; NA; NA; NA; ASV_2893	Bulk Soils	0.000610738
ASV_3615	Bacteria; Chloroflexi; KD4-96; NA; NA; NA; ASV_3615	Bulk Soils	0.00497512
ASV_14617	Bacteria; Chloroflexi; Ktedonobacteria; C0119; NA; NA; ASV_14617	Bulk Soils	0.0408805
ASV_437	Bacteria; Chloroflexi; TK10; NA; NA; NA; ASV_437	Bulk Soils	4.05063e-23
ASV_4817	Bacteria; Cyanobacteria; Vampirivibrionia; Vampirovibrionales; NA; NA; ASV_4817	Bulk Soils	3.22449e-07
ASV_408	Bacteria; Cyanobacteria; Vampirivibrionia; Vampirovibrionales; Vampirovibrionaceae; Vampirovibrio; ASV_408	Bulk Soils	1.91964e-16
ASV_162	Bacteria; Firmicutes; Bacilli; Acholeplasmatales; Acholeplasmataceae; Candidatus Phytoplasma; ASV_162	Bulk Soils	0.0341615
ASV_1357	Bacteria; Firmicutes; Bacilli; Bacillales; Bacillaceae; Bacillus; ASV_1357	Bulk Soils	0.000666667
ASV_24	Bacteria; Firmicutes; Bacilli; Bacillales; Bacillaceae; Bacillus; ASV_24	Bulk Soils	2.34219e-08
ASV_94	Bacteria; Firmicutes; Bacilli; Bacillales; Bacillaceae; Bacillus; ASV_94	Bulk Soils	3.98113e-12
ASV_1996	Bacteria; Firmicutes; Bacilli; Bacillales; Bacillaceae; Geobacillus; ASV_1996	Bulk Soils	0.0232558
ASV_2531	Bacteria; Firmicutes; Bacilli; Bacillales; Bacillaceae; NA; ASV_2531	Bulk Soils	0.0152542
ASV_2104	Bacteria; Firmicutes; Bacilli; Bacillales; NA; NA; ASV_2104	Bulk Soils	0.0211726
ASV_73	Bacteria; Firmicutes; Bacilli; Bacillales; Planococcaceae; Solibacillus; ASV_73	Bulk Soils	7.78261e-06
ASV_8899	Bacteria; Firmicutes; Bacilli; Brevibacillales; Brevibacillaceae; Brevibacillus; ASV_8899	Bulk Soils	0.0336538
ASV_12070	Bacteria; Firmicutes; Bacilli; Entomoplasmatales; type III; NA; ASV_12070	Bulk Soils	0.0341615
ASV_1489	Bacteria; Firmicutes; Bacilli; Entomoplasmatales; type III; NA; ASV_1489	Bulk Soils	1.26168e-13
ASV_2910	Bacteria; Firmicutes; Bacilli; Entomoplasmatales; type III; NA; ASV_2910	Bulk Soils	0.000160331
ASV_3075	Bacteria; Firmicutes; Bacilli; Entomoplasmatales; type III; NA; ASV_3075	Bulk Soils	3.92105e-05
ASV_5822	Bacteria; Firmicutes; Bacilli; Entomoplasmatales; type III; NA; ASV_5822	Bulk Soils	0.00454545
ASV_6393	Bacteria; Firmicutes; Bacilli; Entomoplasmatales; type III; NA; ASV_6393	Bulk Soils	0.0255474
ASV_6899	Bacteria; Firmicutes; Bacilli; Entomoplasmatales; type III; NA; ASV_6899	Bulk Soils	0.0377907
ASV_7105	Bacteria; Firmicutes; Bacilli; Entomoplasmatales; type III; NA; ASV_7105	Bulk Soils	0.0232558
ASV_8247	Bacteria; Firmicutes; Bacilli; Entomoplasmatales; type III; NA; ASV_8247	Bulk Soils	0.0336538
ASV_8432	Bacteria; Firmicutes; Bacilli; Entomoplasmatales; type III; NA; ASV_8432	Bulk Soils	0.0341615
ASV_9721	Bacteria; Firmicutes; Bacilli; Entomoplasmatales; type III; NA; ASV_9721	Bulk Soils	0.0233333
ASV_2831	Bacteria; Firmicutes; Bacilli; Erysipelotrichales; Erysipelotrichaceae; Turicibacter; ASV_2831	Bulk Soils	0.0137195
ASV_611	Bacteria; Firmicutes; Bacilli; Exiguobacterales; Exiguobacteraceae; Exiguobacterium; ASV_611	Bulk Soils	0.00332226
ASV_4902	Bacteria; Firmicutes; Bacilli; NA; NA; NA; ASV_4902	Bulk Soils	0.0107317
ASV_5512	Bacteria; Firmicutes; Bacilli; NA; NA; NA; ASV_5512	Bulk Soils	0.0336538
ASV_6803	Bacteria; Firmicutes; Bacilli; NA; NA; NA; ASV_6803	Bulk Soils	0.00632911
ASV_11638	Bacteria; Firmicutes; Bacilli; Paenibacillales; Paenibacillaceae; Cohnella; ASV_11638	Bulk Soils	0.0233333
ASV_3037	Bacteria; Firmicutes; Bacilli; Paenibacillales; Paenibacillaceae; Cohnella; ASV_3037	Bulk Soils	2.61017e-06
ASV_1068	Bacteria; Firmicutes; Bacilli; Paenibacillales; Paenibacillaceae; Paenibacillus; ASV_1068	Bulk Soils	3.41584e-07
ASV_1428	Bacteria; Firmicutes; Bacilli; Paenibacillales; Paenibacillaceae; Paenibacillus; ASV_1428	Bulk Soils	0.0213904
ASV_2019	Bacteria; Firmicutes; Bacilli; Paenibacillales; Paenibacillaceae; Paenibacillus; ASV_2019	Bulk Soils	7.66791e-05
ASV_2597	Bacteria; Firmicutes; Bacilli; Paenibacillales; Paenibacillaceae; Paenibacillus; ASV_2597	Bulk Soils	0.00332226
ASV_3017	Bacteria; Firmicutes; Bacilli; Paenibacillales; Paenibacillaceae; Paenibacillus; ASV_3017	Bulk Soils	0.0179739
ASV_3363	Bacteria; Firmicutes; Bacilli; Paenibacillales; Paenibacillaceae; Paenibacillus; ASV_3363	Bulk Soils	0.00157214
ASV_4601	Bacteria; Firmicutes; Bacilli; Paenibacillales; Paenibacillaceae; Paenibacillus; ASV_4601	Bulk Soils	0.0255474
ASV_5204	Bacteria; Firmicutes; Bacilli; Paenibacillales; Paenibacillaceae; Paenibacillus; ASV_5204	Bulk Soils	0.00632911
ASV_3023	Bacteria; Firmicutes; Bacilli; Thermoactinomycetales; Thermoactinomycetaceae; Planifilum; ASV_3023	Bulk Soils	0.0389925
ASV_1872	Bacteria; Firmicutes; Clostridia; Clostridiales; Clostridiaceae; Clostridium sensu stricto 1; ASV_1872	Bulk Soils	0.0255474
ASV_276	Bacteria; Firmicutes; Clostridia; Clostridiales; Clostridiaceae; Clostridium sensu stricto 1; ASV_276	Bulk Soils	0.0123288
ASV_5578	Bacteria; Firmicutes; Clostridia; Clostridiales; Clostridiaceae; Clostridium sensu stricto 8; ASV_5578	Bulk Soils	0.0377907
ASV_4036	Bacteria; Firmicutes; Clostridia; Oscillospirales; Ruminococcaceae; Ruminococcus; ASV_4036	Bulk Soils	0.0336538
ASV_10765	Bacteria; Firmicutes; NA; NA; NA; NA; ASV_10765	Bulk Soils	0.0341615
ASV_3261	Bacteria; Firmicutes; NA; NA; NA; NA; ASV_3261	Bulk Soils	0.00013875
ASV_4307	Bacteria; Firmicutes; NA; NA; NA; NA; ASV_4307	Bulk Soils	0.00775862
ASV_4639	Bacteria; Firmicutes; NA; NA; NA; NA; ASV_4639	Bulk Soils	0.00390071
ASV_5033	Bacteria; Firmicutes; NA; NA; NA; NA; ASV_5033	Bulk Soils	0.0232558
ASV_5955	Bacteria; Firmicutes; Symbiobacteriia; Symbiobacteriales; Symbiobacteraceae; Symbiobacterium; ASV_5955	Bulk Soils	0.00614525
ASV_12299	Bacteria; Gemmatimonadota; Gemmatimonadetes; Gemmatimonadales; Gemmatimonadaceae; NA; ASV_12299	Bulk Soils	0.0408805
ASV_12192	Bacteria; Gemmatimonadota; Gemmatimonadetes; Gemmatimonadales; Gemmatimonadaceae; Roseisolibacter; ASV_12192	Bulk Soils	0.0341615
ASV_6149	Bacteria; Gemmatimonadota; Longimicrobia; Longimicrobiales; Longimicrobiaceae; NA; ASV_6149	Bulk Soils	0.00900901
ASV_2819	Bacteria; Gemmatimonadota; Longimicrobia; Longimicrobiales; Longimicrobiaceae; YC-ZSS-LKJ147; ASV_2819	Bulk Soils	0.0245665
ASV_5646	Bacteria; Gemmatimonadota; Longimicrobia; Longimicrobiales; Longimicrobiaceae; YC-ZSS-LKJ147; ASV_5646	Bulk Soils	0.0286765
ASV_3375	Bacteria; Myxococcota; Myxococcia; Myxococcales; Myxococcaceae; Myxococcus; ASV_3375	Bulk Soils	0.0462046
ASV_12869	Bacteria; Myxococcota; Myxococcia; Myxococcales; Myxococcaceae; P3OB-42; ASV_12869	Bulk Soils	0.0233333
ASV_16390	Bacteria; Myxococcota; Myxococcia; Myxococcales; Myxococcaceae; P3OB-42; ASV_16390	Bulk Soils	0.0341615
ASV_5826	Bacteria; Myxococcota; Myxococcia; Myxococcales; Myxococcaceae; P3OB-42; ASV_5826	Bulk Soils	0.000194444
ASV_1282	Bacteria; Myxococcota; Polyangia; Haliangiales; Haliangiaceae; Haliangium; ASV_1282	Bulk Soils	3.65714e-08
ASV_1380	Bacteria; Myxococcota; Polyangia; Haliangiales; Haliangiaceae; Haliangium; ASV_1380	Bulk Soils	2.07e-13
ASV_1438	Bacteria; Myxococcota; Polyangia; Haliangiales; Haliangiaceae; Haliangium; ASV_1438	Bulk Soils	0.0474777
ASV_1624	Bacteria; Myxococcota; Polyangia; Haliangiales; Haliangiaceae; Haliangium; ASV_1624	Bulk Soils	6.48148e-05
ASV_2257	Bacteria; Myxococcota; Polyangia; Haliangiales; Haliangiaceae; Haliangium; ASV_2257	Bulk Soils	0.000738462
ASV_3369	Bacteria; Myxococcota; Polyangia; Haliangiales; Haliangiaceae; Haliangium; ASV_3369	Bulk Soils	0.00396825
ASV_3555	Bacteria; Myxococcota; Polyangia; Haliangiales; Haliangiaceae; Haliangium; ASV_3555	Bulk Soils	0.0232919
ASV_3665	Bacteria; Myxococcota; Polyangia; Haliangiales; Haliangiaceae; Haliangium; ASV_3665	Bulk Soils	0.000629825
ASV_379	Bacteria; Myxococcota; Polyangia; Haliangiales; Haliangiaceae; Haliangium; ASV_379	Bulk Soils	0.000845144
ASV_4186	Bacteria; Myxococcota; Polyangia; Haliangiales; Haliangiaceae; Haliangium; ASV_4186	Bulk Soils	0.000762009
ASV_4354	Bacteria; Myxococcota; Polyangia; Haliangiales; Haliangiaceae; Haliangium; ASV_4354	Bulk Soils	0.000361585
ASV_4454	Bacteria; Myxococcota; Polyangia; Haliangiales; Haliangiaceae; Haliangium; ASV_4454	Bulk Soils	0.0389925
ASV_5852	Bacteria; Myxococcota; Polyangia; Haliangiales; Haliangiaceae; Haliangium; ASV_5852	Bulk Soils	0.0377907
ASV_5904	Bacteria; Myxococcota; Polyangia; Haliangiales; Haliangiaceae; Haliangium; ASV_5904	Bulk Soils	0.0377907
ASV_6376	Bacteria; Myxococcota; Polyangia; Haliangiales; Haliangiaceae; Haliangium; ASV_6376	Bulk Soils	0.0232558
ASV_8079	Bacteria; Myxococcota; Polyangia; Haliangiales; Haliangiaceae; Haliangium; ASV_8079	Bulk Soils	0.0261905
ASV_3964	Bacteria; Myxococcota; Polyangia; mle1-27; NA; NA; ASV_3964	Bulk Soils	0.000629825
ASV_5333	Bacteria; Myxococcota; Polyangia; mle1-27; NA; NA; ASV_5333	Bulk Soils	0.000629825
ASV_1724	Bacteria; Myxococcota; Polyangia; MSB-4B10; NA; NA; ASV_1724	Bulk Soils	3.62e-12
ASV_2961	Bacteria; Myxococcota; Polyangia; MSB-4B10; NA; NA; ASV_2961	Bulk Soils	0.0364742
ASV_2848	Bacteria; Myxococcota; Polyangia; Nannocystales; Nannocystaceae; Nannocystis; ASV_2848	Bulk Soils	2.14444e-06
ASV_7729	Bacteria; Myxococcota; Polyangia; Nannocystales; Nannocystaceae; Nannocystis; ASV_7729	Bulk Soils	0.0261905
ASV_1259	Bacteria; Myxococcota; Polyangia; Polyangiales; BIrii41; NA; ASV_1259	Bulk Soils	3.18462e-09
ASV_1389	Bacteria; Myxococcota; Polyangia; Polyangiales; BIrii41; NA; ASV_1389	Bulk Soils	0.0287671
ASV_2193	Bacteria; Myxococcota; Polyangia; Polyangiales; BIrii41; NA; ASV_2193	Bulk Soils	0.000636095
ASV_2243	Bacteria; Myxococcota; Polyangia; Polyangiales; BIrii41; NA; ASV_2243	Bulk Soils	7.02532e-06
ASV_241	Bacteria; Myxococcota; Polyangia; Polyangiales; BIrii41; NA; ASV_241	Bulk Soils	1.575e-16
ASV_2776	Bacteria; Myxococcota; Polyangia; Polyangiales; BIrii41; NA; ASV_2776	Bulk Soils	2.61017e-06
ASV_3127	Bacteria; Myxococcota; Polyangia; Polyangiales; BIrii41; NA; ASV_3127	Bulk Soils	0.0342679
ASV_456	Bacteria; Myxococcota; Polyangia; Polyangiales; BIrii41; NA; ASV_456	Bulk Soils	1.16757e-09
ASV_573	Bacteria; Myxococcota; Polyangia; Polyangiales; BIrii41; NA; ASV_573	Bulk Soils	1.11475e-09
ASV_9804	Bacteria; Myxococcota; Polyangia; Polyangiales; BIrii41; NA; ASV_9804	Bulk Soils	0.016129
ASV_1621	Bacteria; Myxococcota; Polyangia; Polyangiales; Phaselicystidaceae; Phaselicystis; ASV_1621	Bulk Soils	0.000125662
ASV_4410	Bacteria; Myxococcota; Polyangia; Polyangiales; Phaselicystidaceae; Phaselicystis; ASV_4410	Bulk Soils	0.00454545
ASV_6153	Bacteria; Myxococcota; Polyangia; Polyangiales; Phaselicystidaceae; Phaselicystis; ASV_6153	Bulk Soils	0.0261905
ASV_8617	Bacteria; Myxococcota; Polyangia; Polyangiales; Phaselicystidaceae; Phaselicystis; ASV_8617	Bulk Soils	0.0336538
ASV_4242	Bacteria; Myxococcota; Polyangia; Polyangiales; Polyangiaceae; Aetherobacter; ASV_4242	Bulk Soils	0.0474771
ASV_2313	Bacteria; Myxococcota; Polyangia; Polyangiales; Polyangiaceae; NA; ASV_2313	Bulk Soils	0.00740741
ASV_2966	Bacteria; Myxococcota; Polyangia; Polyangiales; Polyangiaceae; NA; ASV_2966	Bulk Soils	0.000264286
ASV_4159	Bacteria; Myxococcota; Polyangia; Polyangiales; Polyangiaceae; Pajaroellobacter; ASV_4159	Bulk Soils	0.0177419
ASV_5766	Bacteria; Myxococcota; Polyangia; Polyangiales; Polyangiaceae; Pajaroellobacter; ASV_5766	Bulk Soils	0.00632911
ASV_7083	Bacteria; Myxococcota; Polyangia; Polyangiales; Polyangiaceae; Pajaroellobacter; ASV_7083	Bulk Soils	0.0341615
ASV_8116	Bacteria; Myxococcota; Polyangia; Polyangiales; Polyangiaceae; Pajaroellobacter; ASV_8116	Bulk Soils	0.0336538
ASV_1116	Bacteria; Myxococcota; Polyangia; Polyangiales; Sandaracinaceae; NA; ASV_1116	Bulk Soils	7.25e-07
ASV_1215	Bacteria; Myxococcota; Polyangia; Polyangiales; Sandaracinaceae; NA; ASV_1215	Bulk Soils	0.0336538
ASV_1481	Bacteria; Myxococcota; Polyangia; Polyangiales; Sandaracinaceae; NA; ASV_1481	Bulk Soils	4.06015e-09
ASV_157	Bacteria; Myxococcota; Polyangia; Polyangiales; Sandaracinaceae; NA; ASV_157	Bulk Soils	4.57249e-12
ASV_158	Bacteria; Myxococcota; Polyangia; Polyangiales; Sandaracinaceae; NA; ASV_158	Bulk Soils	0.013382
ASV_1677	Bacteria; Myxococcota; Polyangia; Polyangiales; Sandaracinaceae; NA; ASV_1677	Bulk Soils	1.10088e-09
ASV_1876	Bacteria; Myxococcota; Polyangia; Polyangiales; Sandaracinaceae; NA; ASV_1876	Bulk Soils	0.00224177
ASV_1890	Bacteria; Myxococcota; Polyangia; Polyangiales; Sandaracinaceae; NA; ASV_1890	Bulk Soils	1.62712e-05
ASV_1957	Bacteria; Myxococcota; Polyangia; Polyangiales; Sandaracinaceae; NA; ASV_1957	Bulk Soils	1.47297e-06
ASV_1987	Bacteria; Myxococcota; Polyangia; Polyangiales; Sandaracinaceae; NA; ASV_1987	Bulk Soils	0.000861111
ASV_2568	Bacteria; Myxococcota; Polyangia; Polyangiales; Sandaracinaceae; NA; ASV_2568	Bulk Soils	0.0143885
ASV_2590	Bacteria; Myxococcota; Polyangia; Polyangiales; Sandaracinaceae; NA; ASV_2590	Bulk Soils	1.08442e-08
ASV_2933	Bacteria; Myxococcota; Polyangia; Polyangiales; Sandaracinaceae; NA; ASV_2933	Bulk Soils	0.00886525
ASV_299	Bacteria; Myxococcota; Polyangia; Polyangiales; Sandaracinaceae; NA; ASV_299	Bulk Soils	6.85e-14
ASV_426	Bacteria; Myxococcota; Polyangia; Polyangiales; Sandaracinaceae; NA; ASV_426	Bulk Soils	1.19079e-17
ASV_5002	Bacteria; Myxococcota; Polyangia; Polyangiales; Sandaracinaceae; NA; ASV_5002	Bulk Soils	0.000956311
ASV_521	Bacteria; Myxococcota; Polyangia; Polyangiales; Sandaracinaceae; NA; ASV_521	Bulk Soils	3.43103e-13
ASV_868	Bacteria; Myxococcota; Polyangia; Polyangiales; Sandaracinaceae; NA; ASV_868	Bulk Soils	9.29487e-11
ASV_8215	Bacteria; Patescibacteria; Parcubacteria; Candidatus Moranbacteria; NA; NA; ASV_8215	Bulk Soils	0.00892857
ASV_3999	Bacteria; Patescibacteria; Saccharimonadia; Saccharimonadales; LWQ8; NA; ASV_3999	Bulk Soils	0.000629825
ASV_9257	Bacteria; Patescibacteria; Saccharimonadia; Saccharimonadales; LWQ8; NA; ASV_9257	Bulk Soils	0.00454545
ASV_12757	Bacteria; Patescibacteria; Saccharimonadia; Saccharimonadales; NA; NA; ASV_12757	Bulk Soils	0.0341615
ASV_14180	Bacteria; Patescibacteria; Saccharimonadia; Saccharimonadales; NA; NA; ASV_14180	Bulk Soils	0.0341615
ASV_14574	Bacteria; Patescibacteria; Saccharimonadia; Saccharimonadales; NA; NA; ASV_14574	Bulk Soils	0.0336538
ASV_6828	Bacteria; Patescibacteria; Saccharimonadia; Saccharimonadales; NA; NA; ASV_6828	Bulk Soils	0.00632911
ASV_7122	Bacteria; Patescibacteria; Saccharimonadia; Saccharimonadales; NA; NA; ASV_7122	Bulk Soils	0.00224177
ASV_8158	Bacteria; Patescibacteria; Saccharimonadia; Saccharimonadales; NA; NA; ASV_8158	Bulk Soils	0.00614525
ASV_8248	Bacteria; Patescibacteria; Saccharimonadia; Saccharimonadales; NA; NA; ASV_8248	Bulk Soils	0.0143885
ASV_12191	Bacteria; Patescibacteria; Saccharimonadia; Saccharimonadales; Saccharimonadaceae; TM7a; ASV_12191	Bulk Soils	0.0232558
ASV_7271	Bacteria; Planctomycetota; Phycisphaerae; Phycisphaerales; Phycisphaeraceae; SM1A02; ASV_7271	Bulk Soils	7.40964e-06
ASV_16211	Bacteria; Planctomycetota; Phycisphaerae; Tepidisphaerales; Tepidisphaeraceae; NA; ASV_16211	Bulk Soils	0.0341615
ASV_14435	Bacteria; Planctomycetota; Planctomycetes; Gemmatales; Gemmataceae; Fimbriiglobus; ASV_14435	Bulk Soils	0.0341615
ASV_2504	Bacteria; Planctomycetota; Planctomycetes; Gemmatales; Gemmataceae; Fimbriiglobus; ASV_2504	Bulk Soils	0.000908922
ASV_7144	Bacteria; Planctomycetota; Planctomycetes; Gemmatales; Gemmataceae; Fimbriiglobus; ASV_7144	Bulk Soils	0.003275
ASV_1709	Bacteria; Planctomycetota; Planctomycetes; Gemmatales; Gemmataceae; Gemmata; ASV_1709	Bulk Soils	0.0291777
ASV_3996	Bacteria; Planctomycetota; Planctomycetes; Gemmatales; Gemmataceae; Gemmata; ASV_3996	Bulk Soils	0.013289
ASV_4253	Bacteria; Planctomycetota; Planctomycetes; Gemmatales; Gemmataceae; Gemmata; ASV_4253	Bulk Soils	0.00163934
ASV_5576	Bacteria; Planctomycetota; Planctomycetes; Gemmatales; Gemmataceae; Gemmata; ASV_5576	Bulk Soils	0.000670455
ASV_1225	Bacteria; Planctomycetota; Planctomycetes; Gemmatales; Gemmataceae; NA; ASV_1225	Bulk Soils	1.78177e-20
ASV_2119	Bacteria; Planctomycetota; Planctomycetes; Gemmatales; Gemmataceae; NA; ASV_2119	Bulk Soils	0.00460123
ASV_6061	Bacteria; Planctomycetota; Planctomycetes; Gemmatales; Gemmataceae; NA; ASV_6061	Bulk Soils	0.0107317
ASV_8431	Bacteria; Planctomycetota; Planctomycetes; Gemmatales; Gemmataceae; NA; ASV_8431	Bulk Soils	0.0336538
ASV_734	Bacteria; Planctomycetota; Planctomycetes; Isosphaerales; Isosphaeraceae; NA; ASV_734	Bulk Soils	0.000346154
ASV_2466	Bacteria; Planctomycetota; Planctomycetes; Isosphaerales; Isosphaeraceae; Tundrisphaera; ASV_2466	Bulk Soils	0.000310748
ASV_6733	Bacteria; Planctomycetota; Planctomycetes; Pirellulales; Pirellulaceae; NA; ASV_6733	Bulk Soils	0.0255474
ASV_1842	Bacteria; Planctomycetota; Planctomycetes; Pirellulales; Pirellulaceae; Pir4 lineage; ASV_1842	Bulk Soils	0.043883
ASV_2478	Bacteria; Planctomycetota; Planctomycetes; Pirellulales; Pirellulaceae; Pir4 lineage; ASV_2478	Bulk Soils	1.28125e-05
ASV_14174	Bacteria; Planctomycetota; Planctomycetes; Pirellulales; Pirellulaceae; Pirellula; ASV_14174	Bulk Soils	0.0336538
ASV_1907	Bacteria; Planctomycetota; Planctomycetes; Pirellulales; Pirellulaceae; Pirellula; ASV_1907	Bulk Soils	7.08984e-07
ASV_4954	Bacteria; Planctomycetota; Planctomycetes; Pirellulales; Pirellulaceae; Pirellula; ASV_4954	Bulk Soils	0.0193798
ASV_7301	Bacteria; Planctomycetota; Planctomycetes; Pirellulales; Pirellulaceae; Pirellula; ASV_7301	Bulk Soils	0.0106007
ASV_3253	Bacteria; Planctomycetota; Planctomycetes; Planctomycetales; Rubinisphaeraceae; SH-PL14; ASV_3253	Bulk Soils	0.0402145
ASV_5657	Bacteria; Planctomycetota; Planctomycetes; Planctomycetales; Rubinisphaeraceae; SH-PL14; ASV_5657	Bulk Soils	0.0145228
ASV_9137	Bacteria; Proteobacteria; Alphaproteobacteria; Acetobacterales; Acetobacteraceae; NA; ASV_9137	Bulk Soils	0.0341615
ASV_5636	Bacteria; Proteobacteria; Alphaproteobacteria; Acetobacterales; Acetobacteraceae; Roseomonas; ASV_5636	Bulk Soils	0.0143885
ASV_7990	Bacteria; Proteobacteria; Alphaproteobacteria; Acetobacterales; Acetobacteraceae; Roseomonas; ASV_7990	Bulk Soils	0.0143885
ASV_1807	Bacteria; Proteobacteria; Alphaproteobacteria; Azospirillales; Azospirillaceae; Azospirillum; ASV_1807	Bulk Soils	0.0232558
ASV_1930	Bacteria; Proteobacteria; Alphaproteobacteria; Azospirillales; Inquilinaceae; Inquilinus; ASV_1930	Bulk Soils	1.74869e-07
ASV_2707	Bacteria; Proteobacteria; Alphaproteobacteria; Azospirillales; Inquilinaceae; Inquilinus; ASV_2707	Bulk Soils	3.41584e-07
ASV_10028	Bacteria; Proteobacteria; Alphaproteobacteria; Caulobacterales; Caulobacteraceae; Asticcacaulis; ASV_10028	Bulk Soils	0.0408805
ASV_329	Bacteria; Proteobacteria; Alphaproteobacteria; Caulobacterales; Caulobacteraceae; Asticcacaulis; ASV_329	Bulk Soils	1.74219e-35
ASV_7525	Bacteria; Proteobacteria; Alphaproteobacteria; Caulobacterales; Caulobacteraceae; Asticcacaulis; ASV_7525	Bulk Soils	0.016129
ASV_853	Bacteria; Proteobacteria; Alphaproteobacteria; Caulobacterales; Caulobacteraceae; Asticcacaulis; ASV_853	Bulk Soils	5.96939e-14
ASV_1487	Bacteria; Proteobacteria; Alphaproteobacteria; Caulobacterales; Caulobacteraceae; Brevundimonas; ASV_1487	Bulk Soils	0.0376045
ASV_4481	Bacteria; Proteobacteria; Alphaproteobacteria; Caulobacterales; Caulobacteraceae; Brevundimonas; ASV_4481	Bulk Soils	0.0377907
ASV_461	Bacteria; Proteobacteria; Alphaproteobacteria; Caulobacterales; Caulobacteraceae; Brevundimonas; ASV_461	Bulk Soils	0.000938482
ASV_529	Bacteria; Proteobacteria; Alphaproteobacteria; Caulobacterales; Caulobacteraceae; Brevundimonas; ASV_529	Bulk Soils	0.000605333
ASV_752	Bacteria; Proteobacteria; Alphaproteobacteria; Caulobacterales; Caulobacteraceae; Brevundimonas; ASV_752	Bulk Soils	0.00157921
ASV_1100	Bacteria; Proteobacteria; Alphaproteobacteria; Caulobacterales; Caulobacteraceae; Caulobacter; ASV_1100	Bulk Soils	3.01339e-08
ASV_1737	Bacteria; Proteobacteria; Alphaproteobacteria; Caulobacterales; Caulobacteraceae; Caulobacter; ASV_1737	Bulk Soils	4.10072e-05
ASV_2685	Bacteria; Proteobacteria; Alphaproteobacteria; Caulobacterales; Caulobacteraceae; Caulobacter; ASV_2685	Bulk Soils	7.06452e-05
ASV_312	Bacteria; Proteobacteria; Alphaproteobacteria; Caulobacterales; Caulobacteraceae; Caulobacter; ASV_312	Bulk Soils	2.6e-27
ASV_3305	Bacteria; Proteobacteria; Alphaproteobacteria; Caulobacterales; Caulobacteraceae; Caulobacter; ASV_3305	Bulk Soils	0.00153017
ASV_3694	Bacteria; Proteobacteria; Alphaproteobacteria; Caulobacterales; Caulobacteraceae; Caulobacter; ASV_3694	Bulk Soils	0.0143885
ASV_40	Bacteria; Proteobacteria; Alphaproteobacteria; Caulobacterales; Caulobacteraceae; Caulobacter; ASV_40	Bulk Soils	7.5e-71
ASV_539	Bacteria; Proteobacteria; Alphaproteobacteria; Caulobacterales; Caulobacteraceae; Caulobacter; ASV_539	Bulk Soils	1.86667e-33
ASV_1334	Bacteria; Proteobacteria; Alphaproteobacteria; Caulobacterales; Caulobacteraceae; NA; ASV_1334	Bulk Soils	1.42963e-18
ASV_2446	Bacteria; Proteobacteria; Alphaproteobacteria; Caulobacterales; Caulobacteraceae; NA; ASV_2446	Bulk Soils	0.000956311
ASV_3575	Bacteria; Proteobacteria; Alphaproteobacteria; Caulobacterales; Caulobacteraceae; NA; ASV_3575	Bulk Soils	0.000186735
ASV_8654	Bacteria; Proteobacteria; Alphaproteobacteria; Caulobacterales; Caulobacteraceae; NA; ASV_8654	Bulk Soils	0.0341615
ASV_1214	Bacteria; Proteobacteria; Alphaproteobacteria; Caulobacterales; Caulobacteraceae; Phenylobacterium; ASV_1214	Bulk Soils	2.53866e-07
ASV_1609	Bacteria; Proteobacteria; Alphaproteobacteria; Caulobacterales; Caulobacteraceae; Phenylobacterium; ASV_1609	Bulk Soils	1.83333e-11
ASV_165	Bacteria; Proteobacteria; Alphaproteobacteria; Caulobacterales; Caulobacteraceae; Phenylobacterium; ASV_165	Bulk Soils	0.00122868
ASV_176	Bacteria; Proteobacteria; Alphaproteobacteria; Caulobacterales; Caulobacteraceae; Phenylobacterium; ASV_176	Bulk Soils	3.475e-41
ASV_2155	Bacteria; Proteobacteria; Alphaproteobacteria; Caulobacterales; Caulobacteraceae; Phenylobacterium; ASV_2155	Bulk Soils	3.8625e-07
ASV_2429	Bacteria; Proteobacteria; Alphaproteobacteria; Caulobacterales; Caulobacteraceae; Phenylobacterium; ASV_2429	Bulk Soils	0.00210084
ASV_2463	Bacteria; Proteobacteria; Alphaproteobacteria; Caulobacterales; Caulobacteraceae; Phenylobacterium; ASV_2463	Bulk Soils	1.16111e-08
ASV_2639	Bacteria; Proteobacteria; Alphaproteobacteria; Caulobacterales; Caulobacteraceae; Phenylobacterium; ASV_2639	Bulk Soils	1.28125e-05
ASV_3764	Bacteria; Proteobacteria; Alphaproteobacteria; Caulobacterales; Caulobacteraceae; Phenylobacterium; ASV_3764	Bulk Soils	0.000629825
ASV_3911	Bacteria; Proteobacteria; Alphaproteobacteria; Caulobacterales; Caulobacteraceae; Phenylobacterium; ASV_3911	Bulk Soils	0.000629825
ASV_6216	Bacteria; Proteobacteria; Alphaproteobacteria; Caulobacterales; Caulobacteraceae; Phenylobacterium; ASV_6216	Bulk Soils	0.00244146
ASV_7207	Bacteria; Proteobacteria; Alphaproteobacteria; Caulobacterales; Caulobacteraceae; Phenylobacterium; ASV_7207	Bulk Soils	0.0143885
ASV_7703	Bacteria; Proteobacteria; Alphaproteobacteria; Caulobacterales; Caulobacteraceae; Phenylobacterium; ASV_7703	Bulk Soils	0.0377907
ASV_8683	Bacteria; Proteobacteria; Alphaproteobacteria; Caulobacterales; Hyphomonadaceae; Hirschia; ASV_8683	Bulk Soils	0.0232558
ASV_15173	Bacteria; Proteobacteria; Alphaproteobacteria; Caulobacterales; Hyphomonadaceae; SWB02; ASV_15173	Bulk Soils	0.0341615
ASV_3584	Bacteria; Proteobacteria; Alphaproteobacteria; Caulobacterales; Hyphomonadaceae; SWB02; ASV_3584	Bulk Soils	1.61e-05
ASV_7192	Bacteria; Proteobacteria; Alphaproteobacteria; Caulobacterales; Hyphomonadaceae; SWB02; ASV_7192	Bulk Soils	0.0232558
ASV_1205	Bacteria; Proteobacteria; Alphaproteobacteria; Dongiales; Dongiaceae; Dongia; ASV_1205	Bulk Soils	0.0265363
ASV_1523	Bacteria; Proteobacteria; Alphaproteobacteria; Dongiales; Dongiaceae; Dongia; ASV_1523	Bulk Soils	0.0101156
ASV_316	Bacteria; Proteobacteria; Alphaproteobacteria; Dongiales; Dongiaceae; Dongia; ASV_316	Bulk Soils	1.50633e-32
ASV_436	Bacteria; Proteobacteria; Alphaproteobacteria; Dongiales; Dongiaceae; Dongia; ASV_436	Bulk Soils	1.44498e-17
ASV_5508	Bacteria; Proteobacteria; Alphaproteobacteria; Dongiales; Dongiaceae; Dongia; ASV_5508	Bulk Soils	0.0377907
ASV_2223	Bacteria; Proteobacteria; Alphaproteobacteria; Ferrovibrionales; Ferrovibrionaceae; Ferrovibrio; ASV_2223	Bulk Soils	9.73451e-05
ASV_3572	Bacteria; Proteobacteria; Alphaproteobacteria; Ferrovibrionales; Ferrovibrionaceae; Ferrovibrio; ASV_3572	Bulk Soils	5.55556e-07
ASV_14298	Bacteria; Proteobacteria; Alphaproteobacteria; Ferrovibrionales; NA; NA; ASV_14298	Bulk Soils	0.0336538
ASV_3008	Bacteria; Proteobacteria; Alphaproteobacteria; Micavibrionales; NA; NA; ASV_3008	Bulk Soils	0.000190123
ASV_6680	Bacteria; Proteobacteria; Alphaproteobacteria; NA; NA; NA; ASV_6680	Bulk Soils	0.003275
ASV_3107	Bacteria; Proteobacteria; Alphaproteobacteria; Reyranellales; Reyranellaceae; NA; ASV_3107	Bulk Soils	0.0209003
ASV_5758	Bacteria; Proteobacteria; Alphaproteobacteria; Reyranellales; Reyranellaceae; NA; ASV_5758	Bulk Soils	0.0397924
ASV_1993	Bacteria; Proteobacteria; Alphaproteobacteria; Reyranellales; Reyranellaceae; Reyranella; ASV_1993	Bulk Soils	5.18987e-06
ASV_4308	Bacteria; Proteobacteria; Alphaproteobacteria; Rhizobiales; A0839; NA; ASV_4308	Bulk Soils	1.28125e-05
ASV_5270	Bacteria; Proteobacteria; Alphaproteobacteria; Rhizobiales; A0839; NA; ASV_5270	Bulk Soils	0.00469484
ASV_7143	Bacteria; Proteobacteria; Alphaproteobacteria; Rhizobiales; A0839; NA; ASV_7143	Bulk Soils	0.000670455
ASV_8109	Bacteria; Proteobacteria; Alphaproteobacteria; Rhizobiales; A0839; NA; ASV_8109	Bulk Soils	0.0377907
ASV_100	Bacteria; Proteobacteria; Alphaproteobacteria; Rhizobiales; Beijerinckiaceae; Bosea; ASV_100	Bulk Soils	8.31522e-40
ASV_1136	Bacteria; Proteobacteria; Alphaproteobacteria; Rhizobiales; Beijerinckiaceae; Bosea; ASV_1136	Bulk Soils	0.0427807
ASV_4684	Bacteria; Proteobacteria; Alphaproteobacteria; Rhizobiales; Beijerinckiaceae; Bosea; ASV_4684	Bulk Soils	0.000880769
ASV_1521	Bacteria; Proteobacteria; Alphaproteobacteria; Rhizobiales; Beijerinckiaceae; Methylobacterium-Methylorubrum; ASV_1521	Bulk Soils	0.019174
ASV_2026	Bacteria; Proteobacteria; Alphaproteobacteria; Rhizobiales; Beijerinckiaceae; Methylobacterium-Methylorubrum; ASV_2026	Bulk Soils	0.00396825
ASV_551	Bacteria; Proteobacteria; Alphaproteobacteria; Rhizobiales; Beijerinckiaceae; Methylobacterium-Methylorubrum; ASV_551	Bulk Soils	1.08861e-07
ASV_615	Bacteria; Proteobacteria; Alphaproteobacteria; Rhizobiales; Beijerinckiaceae; Methylobacterium-Methylorubrum; ASV_615	Bulk Soils	4.93151e-05
ASV_6337	Bacteria; Proteobacteria; Alphaproteobacteria; Rhizobiales; Beijerinckiaceae; Methylobacterium-Methylorubrum; ASV_6337	Bulk Soils	0.0286765
ASV_903	Bacteria; Proteobacteria; Alphaproteobacteria; Rhizobiales; Beijerinckiaceae; Methylobacterium-Methylorubrum; ASV_903	Bulk Soils	1.93827e-05
ASV_621	Bacteria; Proteobacteria; Alphaproteobacteria; Rhizobiales; Devosiaceae; Arsenicitalea; ASV_621	Bulk Soils	5.33333e-14
ASV_1111	Bacteria; Proteobacteria; Alphaproteobacteria; Rhizobiales; Devosiaceae; Devosia; ASV_1111	Bulk Soils	0.0194805
ASV_127	Bacteria; Proteobacteria; Alphaproteobacteria; Rhizobiales; Devosiaceae; Devosia; ASV_127	Bulk Soils	7.8655e-22
ASV_1483	Bacteria; Proteobacteria; Alphaproteobacteria; Rhizobiales; Devosiaceae; Devosia; ASV_1483	Bulk Soils	3e-08
ASV_1972	Bacteria; Proteobacteria; Alphaproteobacteria; Rhizobiales; Devosiaceae; Devosia; ASV_1972	Bulk Soils	0.00390071
ASV_201	Bacteria; Proteobacteria; Alphaproteobacteria; Rhizobiales; Devosiaceae; Devosia; ASV_201	Bulk Soils	5.0597e-35
ASV_2360	Bacteria; Proteobacteria; Alphaproteobacteria; Rhizobiales; Devosiaceae; Devosia; ASV_2360	Bulk Soils	0.000171277
ASV_2538	Bacteria; Proteobacteria; Alphaproteobacteria; Rhizobiales; Devosiaceae; Devosia; ASV_2538	Bulk Soils	0.0460465
ASV_2753	Bacteria; Proteobacteria; Alphaproteobacteria; Rhizobiales; Devosiaceae; Devosia; ASV_2753	Bulk Soils	0.000155
ASV_2839	Bacteria; Proteobacteria; Alphaproteobacteria; Rhizobiales; Devosiaceae; Devosia; ASV_2839	Bulk Soils	0.000629825
ASV_2960	Bacteria; Proteobacteria; Alphaproteobacteria; Rhizobiales; Devosiaceae; Devosia; ASV_2960	Bulk Soils	0.0232558
ASV_3340	Bacteria; Proteobacteria; Alphaproteobacteria; Rhizobiales; Devosiaceae; Devosia; ASV_3340	Bulk Soils	0.012766
ASV_34	Bacteria; Proteobacteria; Alphaproteobacteria; Rhizobiales; Devosiaceae; Devosia; ASV_34	Bulk Soils	1.09053e-14
ASV_3934	Bacteria; Proteobacteria; Alphaproteobacteria; Rhizobiales; Devosiaceae; Devosia; ASV_3934	Bulk Soils	0.00775862
ASV_5662	Bacteria; Proteobacteria; Alphaproteobacteria; Rhizobiales; Devosiaceae; Devosia; ASV_5662	Bulk Soils	0.0232558
ASV_6161	Bacteria; Proteobacteria; Alphaproteobacteria; Rhizobiales; Devosiaceae; Devosia; ASV_6161	Bulk Soils	0.0255474
ASV_766	Bacteria; Proteobacteria; Alphaproteobacteria; Rhizobiales; Devosiaceae; Devosia; ASV_766	Bulk Soils	0.0466321
ASV_1224	Bacteria; Proteobacteria; Alphaproteobacteria; Rhizobiales; Devosiaceae; NA; ASV_1224	Bulk Soils	0.000188
ASV_1271	Bacteria; Proteobacteria; Alphaproteobacteria; Rhizobiales; Devosiaceae; NA; ASV_1271	Bulk Soils	0.00293255
ASV_2147	Bacteria; Proteobacteria; Alphaproteobacteria; Rhizobiales; Devosiaceae; NA; ASV_2147	Bulk Soils	0.0470588
ASV_9623	Bacteria; Proteobacteria; Alphaproteobacteria; Rhizobiales; Devosiaceae; NA; ASV_9623	Bulk Soils	0.0341615
ASV_1789	Bacteria; Proteobacteria; Alphaproteobacteria; Rhizobiales; Hyphomicrobiaceae; Hyphomicrobium; ASV_1789	Bulk Soils	3.8625e-07
ASV_1803	Bacteria; Proteobacteria; Alphaproteobacteria; Rhizobiales; Hyphomicrobiaceae; Hyphomicrobium; ASV_1803	Bulk Soils	0.000630631
ASV_2168	Bacteria; Proteobacteria; Alphaproteobacteria; Rhizobiales; Hyphomicrobiaceae; Hyphomicrobium; ASV_2168	Bulk Soils	0.000696721
ASV_2551	Bacteria; Proteobacteria; Alphaproteobacteria; Rhizobiales; Hyphomicrobiaceae; Hyphomicrobium; ASV_2551	Bulk Soils	3.51974e-06
ASV_881	Bacteria; Proteobacteria; Alphaproteobacteria; Rhizobiales; Hyphomicrobiaceae; Hyphomicrobium; ASV_881	Bulk Soils	1.28826e-05
ASV_1387	Bacteria; Proteobacteria; Alphaproteobacteria; Rhizobiales; Labraceae; Labrys; ASV_1387	Bulk Soils	1.20833e-15
ASV_2842	Bacteria; Proteobacteria; Alphaproteobacteria; Rhizobiales; Labraceae; Labrys; ASV_2842	Bulk Soils	2.18421e-05
ASV_8022	Bacteria; Proteobacteria; Alphaproteobacteria; Rhizobiales; Methylopilaceae; Hansschlegelia; ASV_8022	Bulk Soils	0.0341615
ASV_6081	Bacteria; Proteobacteria; Alphaproteobacteria; Rhizobiales; Methylopilaceae; Methylopila; ASV_6081	Bulk Soils	0.0232558
ASV_7299	Bacteria; Proteobacteria; Alphaproteobacteria; Rhizobiales; NA; NA; ASV_7299	Bulk Soils	0.0341615
ASV_4896	Bacteria; Proteobacteria; Alphaproteobacteria; Rhizobiales; Pleomorphomonadaceae; Chthonobacter; ASV_4896	Bulk Soils	0.00454545
ASV_6834	Bacteria; Proteobacteria; Alphaproteobacteria; Rhizobiales; Pleomorphomonadaceae; Chthonobacter; ASV_6834	Bulk Soils	0.0336538
ASV_6857	Bacteria; Proteobacteria; Alphaproteobacteria; Rhizobiales; Pleomorphomonadaceae; Chthonobacter; ASV_6857	Bulk Soils	0.0377907
ASV_7798	Bacteria; Proteobacteria; Alphaproteobacteria; Rhizobiales; Pleomorphomonadaceae; Prosthecomicrobium; ASV_7798	Bulk Soils	0.0233333
ASV_1032	Bacteria; Proteobacteria; Alphaproteobacteria; Rhizobiales; Rhizobiaceae; Allorhizobium-Neorhizobium-Pararhizobium-Rhizobium; ASV_1032	Bulk Soils	0.00359712
ASV_1193	Bacteria; Proteobacteria; Alphaproteobacteria; Rhizobiales; Rhizobiaceae; Allorhizobium-Neorhizobium-Pararhizobium-Rhizobium; ASV_1193	Bulk Soils	4.50237e-05
ASV_1276	Bacteria; Proteobacteria; Alphaproteobacteria; Rhizobiales; Rhizobiaceae; Allorhizobium-Neorhizobium-Pararhizobium-Rhizobium; ASV_1276	Bulk Soils	1.19194e-06
ASV_132	Bacteria; Proteobacteria; Alphaproteobacteria; Rhizobiales; Rhizobiaceae; Allorhizobium-Neorhizobium-Pararhizobium-Rhizobium; ASV_132	Bulk Soils	5.71429e-25
ASV_1549	Bacteria; Proteobacteria; Alphaproteobacteria; Rhizobiales; Rhizobiaceae; Allorhizobium-Neorhizobium-Pararhizobium-Rhizobium; ASV_1549	Bulk Soils	0.00886525
ASV_2143	Bacteria; Proteobacteria; Alphaproteobacteria; Rhizobiales; Rhizobiaceae; Allorhizobium-Neorhizobium-Pararhizobium-Rhizobium; ASV_2143	Bulk Soils	0.00390071
ASV_2230	Bacteria; Proteobacteria; Alphaproteobacteria; Rhizobiales; Rhizobiaceae; Allorhizobium-Neorhizobium-Pararhizobium-Rhizobium; ASV_2230	Bulk Soils	0.000629825
ASV_26	Bacteria; Proteobacteria; Alphaproteobacteria; Rhizobiales; Rhizobiaceae; Allorhizobium-Neorhizobium-Pararhizobium-Rhizobium; ASV_26	Bulk Soils	2.08182e-69
ASV_2759	Bacteria; Proteobacteria; Alphaproteobacteria; Rhizobiales; Rhizobiaceae; Allorhizobium-Neorhizobium-Pararhizobium-Rhizobium; ASV_2759	Bulk Soils	0.00154274
ASV_3467	Bacteria; Proteobacteria; Alphaproteobacteria; Rhizobiales; Rhizobiaceae; Allorhizobium-Neorhizobium-Pararhizobium-Rhizobium; ASV_3467	Bulk Soils	0.0232558
ASV_3853	Bacteria; Proteobacteria; Alphaproteobacteria; Rhizobiales; Rhizobiaceae; Allorhizobium-Neorhizobium-Pararhizobium-Rhizobium; ASV_3853	Bulk Soils	0.0336538
ASV_43	Bacteria; Proteobacteria; Alphaproteobacteria; Rhizobiales; Rhizobiaceae; Allorhizobium-Neorhizobium-Pararhizobium-Rhizobium; ASV_43	Bulk Soils	1.56333e-46
ASV_695	Bacteria; Proteobacteria; Alphaproteobacteria; Rhizobiales; Rhizobiaceae; Allorhizobium-Neorhizobium-Pararhizobium-Rhizobium; ASV_695	Bulk Soils	0.00148368
ASV_79	Bacteria; Proteobacteria; Alphaproteobacteria; Rhizobiales; Rhizobiaceae; Allorhizobium-Neorhizobium-Pararhizobium-Rhizobium; ASV_79	Bulk Soils	1.09451e-22
ASV_369	Bacteria; Proteobacteria; Alphaproteobacteria; Rhizobiales; Rhizobiaceae; Aminobacter; ASV_369	Bulk Soils	9.90323e-08
ASV_1740	Bacteria; Proteobacteria; Alphaproteobacteria; Rhizobiales; Rhizobiaceae; Aurantimonas; ASV_1740	Bulk Soils	2.51399e-06
ASV_2706	Bacteria; Proteobacteria; Alphaproteobacteria; Rhizobiales; Rhizobiaceae; Aureimonas; ASV_2706	Bulk Soils	0.000268116
ASV_419	Bacteria; Proteobacteria; Alphaproteobacteria; Rhizobiales; Rhizobiaceae; Ensifer; ASV_419	Bulk Soils	0.00359712
ASV_1578	Bacteria; Proteobacteria; Alphaproteobacteria; Rhizobiales; Rhizobiaceae; Mesorhizobium; ASV_1578	Bulk Soils	9.28571e-09
ASV_80	Bacteria; Proteobacteria; Alphaproteobacteria; Rhizobiales; Rhizobiaceae; Mesorhizobium; ASV_80	Bulk Soils	0.000611702
ASV_957	Bacteria; Proteobacteria; Alphaproteobacteria; Rhizobiales; Rhizobiaceae; Mesorhizobium; ASV_957	Bulk Soils	0.00429799
ASV_2071	Bacteria; Proteobacteria; Alphaproteobacteria; Rhizobiales; Rhizobiaceae; Mycoplana; ASV_2071	Bulk Soils	0.00191571
ASV_229	Bacteria; Proteobacteria; Alphaproteobacteria; Rhizobiales; Rhizobiaceae; NA; ASV_229	Bulk Soils	0.00429799
ASV_2812	Bacteria; Proteobacteria; Alphaproteobacteria; Rhizobiales; Rhizobiaceae; NA; ASV_2812	Bulk Soils	0.0232558
ASV_2943	Bacteria; Proteobacteria; Alphaproteobacteria; Rhizobiales; Rhizobiaceae; NA; ASV_2943	Bulk Soils	0.00632911
ASV_4087	Bacteria; Proteobacteria; Alphaproteobacteria; Rhizobiales; Rhizobiaceae; NA; ASV_4087	Bulk Soils	0.00454545
ASV_5257	Bacteria; Proteobacteria; Alphaproteobacteria; Rhizobiales; Rhizobiaceae; NA; ASV_5257	Bulk Soils	0.00390071
ASV_57	Bacteria; Proteobacteria; Alphaproteobacteria; Rhizobiales; Rhizobiaceae; NA; ASV_57	Bulk Soils	2.51575e-26
ASV_673	Bacteria; Proteobacteria; Alphaproteobacteria; Rhizobiales; Rhizobiaceae; NA; ASV_673	Bulk Soils	0.000114826
ASV_951	Bacteria; Proteobacteria; Alphaproteobacteria; Rhizobiales; Rhizobiaceae; NA; ASV_951	Bulk Soils	0.00136391
ASV_283	Bacteria; Proteobacteria; Alphaproteobacteria; Rhizobiales; Rhizobiaceae; Neorhizobium; ASV_283	Bulk Soils	0.00148368
ASV_31	Bacteria; Proteobacteria; Alphaproteobacteria; Rhizobiales; Rhizobiaceae; Neorhizobium; ASV_31	Bulk Soils	5.05172e-47
ASV_897	Bacteria; Proteobacteria; Alphaproteobacteria; Rhizobiales; Rhizobiaceae; Phyllobacterium; ASV_897	Bulk Soils	6.675e-14
ASV_2664	Bacteria; Proteobacteria; Alphaproteobacteria; Rhizobiales; Rhizobiaceae; Pseudochrobactrum; ASV_2664	Bulk Soils	0.0419162
ASV_884	Bacteria; Proteobacteria; Alphaproteobacteria; Rhizobiales; Rhizobiaceae; Shinella; ASV_884	Bulk Soils	5.55556e-07
ASV_1039	Bacteria; Proteobacteria; Alphaproteobacteria; Rhizobiales; Rhizobiales Incertae Sedis; Nordella; ASV_1039	Bulk Soils	3.14159e-08
ASV_9979	Bacteria; Proteobacteria; Alphaproteobacteria; Rhizobiales; Rhizobiales Incertae Sedis; Phreatobacter; ASV_9979	Bulk Soils	0.0341615
ASV_1090	Bacteria; Proteobacteria; Alphaproteobacteria; Rhizobiales; Rhodomicrobiaceae; Rhodomicrobium; ASV_1090	Bulk Soils	0.000542587
ASV_1163	Bacteria; Proteobacteria; Alphaproteobacteria; Rhizobiales; Rhodomicrobiaceae; Rhodomicrobium; ASV_1163	Bulk Soils	0.00934579
ASV_191	Bacteria; Proteobacteria; Alphaproteobacteria; Rhizobiales; Rhodomicrobiaceae; Rhodomicrobium; ASV_191	Bulk Soils	0.0297619
ASV_2270	Bacteria; Proteobacteria; Alphaproteobacteria; Rhizobiales; Rhodomicrobiaceae; Rhodomicrobium; ASV_2270	Bulk Soils	0.0364742
ASV_463	Bacteria; Proteobacteria; Alphaproteobacteria; Rhizobiales; Rhodomicrobiaceae; Rhodomicrobium; ASV_463	Bulk Soils	4.31373e-05
ASV_1821	Bacteria; Proteobacteria; Alphaproteobacteria; Rhizobiales; Xanthobacteraceae; Afipia; ASV_1821	Bulk Soils	0.00892857
ASV_1928	Bacteria; Proteobacteria; Alphaproteobacteria; Rhizobiales; Xanthobacteraceae; Ancylobacter; ASV_1928	Bulk Soils	0.00105497
ASV_656	Bacteria; Proteobacteria; Alphaproteobacteria; Rhizobiales; Xanthobacteraceae; Bradyrhizobium; ASV_656	Bulk Soils	0.00733138
ASV_2108	Bacteria; Proteobacteria; Alphaproteobacteria; Rhizobiales; Xanthobacteraceae; NA; ASV_2108	Bulk Soils	4.27586e-05
ASV_2348	Bacteria; Proteobacteria; Alphaproteobacteria; Rhizobiales; Xanthobacteraceae; NA; ASV_2348	Bulk Soils	0.000956311
ASV_2485	Bacteria; Proteobacteria; Alphaproteobacteria; Rhizobiales; Xanthobacteraceae; NA; ASV_2485	Bulk Soils	0.00390071
ASV_2652	Bacteria; Proteobacteria; Alphaproteobacteria; Rhizobiales; Xanthobacteraceae; NA; ASV_2652	Bulk Soils	0.00332226
ASV_4620	Bacteria; Proteobacteria; Alphaproteobacteria; Rhizobiales; Xanthobacteraceae; NA; ASV_4620	Bulk Soils	0.0377907
ASV_7549	Bacteria; Proteobacteria; Alphaproteobacteria; Rhizobiales; Xanthobacteraceae; NA; ASV_7549	Bulk Soils	0.0341615
ASV_228	Bacteria; Proteobacteria; Alphaproteobacteria; Rhizobiales; Xanthobacteraceae; Tardiphaga; ASV_228	Bulk Soils	1.44919e-14
ASV_1027	Bacteria; Proteobacteria; Alphaproteobacteria; Rhodobacterales; Rhodobacteraceae; Amaricoccus; ASV_1027	Bulk Soils	9.45887e-06
ASV_2201	Bacteria; Proteobacteria; Alphaproteobacteria; Rhodobacterales; Rhodobacteraceae; Amaricoccus; ASV_2201	Bulk Soils	1.85484e-05
ASV_4431	Bacteria; Proteobacteria; Alphaproteobacteria; Rhodobacterales; Rhodobacteraceae; Amaricoccus; ASV_4431	Bulk Soils	0.0156863
ASV_6267	Bacteria; Proteobacteria; Alphaproteobacteria; Rhodobacterales; Rhodobacteraceae; Amaricoccus; ASV_6267	Bulk Soils	0.00497512
ASV_865	Bacteria; Proteobacteria; Alphaproteobacteria; Rhodobacterales; Rhodobacteraceae; Amaricoccus; ASV_865	Bulk Soils	1.65458e-06
ASV_2162	Bacteria; Proteobacteria; Alphaproteobacteria; Rhodobacterales; Rhodobacteraceae; NA; ASV_2162	Bulk Soils	0.000393281
ASV_3880	Bacteria; Proteobacteria; Alphaproteobacteria; Rhodobacterales; Rhodobacteraceae; NA; ASV_3880	Bulk Soils	0.0177419
ASV_5080	Bacteria; Proteobacteria; Alphaproteobacteria; Rhodobacterales; Rhodobacteraceae; NA; ASV_5080	Bulk Soils	0.016129
ASV_6690	Bacteria; Proteobacteria; Alphaproteobacteria; Rhodobacterales; Rhodobacteraceae; Pseudorhodobacter; ASV_6690	Bulk Soils	0.016129
ASV_2758	Bacteria; Proteobacteria; Alphaproteobacteria; Rhodobacterales; Rhodobacteraceae; Rhodobacter; ASV_2758	Bulk Soils	0.00040266
ASV_3824	Bacteria; Proteobacteria; Alphaproteobacteria; Rhodobacterales; Rhodobacteraceae; Rhodobacter; ASV_3824	Bulk Soils	0.000629825
ASV_874	Bacteria; Proteobacteria; Alphaproteobacteria; Rhodobacterales; Rhodobacteraceae; Rhodobacter; ASV_874	Bulk Soils	7.79167e-07
ASV_5580	Bacteria; Proteobacteria; Alphaproteobacteria; Rhodobacterales; Rhodobacteraceae; Rubellimicrobium; ASV_5580	Bulk Soils	0.0261905
ASV_7463	Bacteria; Proteobacteria; Alphaproteobacteria; Rhodobacterales; Rhodobacteraceae; Rubellimicrobium; ASV_7463	Bulk Soils	0.0377907
ASV_282	Bacteria; Proteobacteria; Alphaproteobacteria; Rhodobacterales; Rhodobacteraceae; Tabrizicola; ASV_282	Bulk Soils	3.46154e-13
ASV_15377	Bacteria; Proteobacteria; Alphaproteobacteria; Rickettsiales; SM2D12; NA; ASV_15377	Bulk Soils	0.0341615
ASV_12663	Bacteria; Proteobacteria; Alphaproteobacteria; Sphingomonadales; Sphingomonadaceae; Altererythrobacter; ASV_12663	Bulk Soils	0.0341615
ASV_1327	Bacteria; Proteobacteria; Alphaproteobacteria; Sphingomonadales; Sphingomonadaceae; Altererythrobacter; ASV_1327	Bulk Soils	8.32353e-13
ASV_171	Bacteria; Proteobacteria; Alphaproteobacteria; Sphingomonadales; Sphingomonadaceae; Altererythrobacter; ASV_171	Bulk Soils	2.97337e-06
ASV_1743	Bacteria; Proteobacteria; Alphaproteobacteria; Sphingomonadales; Sphingomonadaceae; Altererythrobacter; ASV_1743	Bulk Soils	2.59649e-06
ASV_2583	Bacteria; Proteobacteria; Alphaproteobacteria; Sphingomonadales; Sphingomonadaceae; Altererythrobacter; ASV_2583	Bulk Soils	0.00219075
ASV_4598	Bacteria; Proteobacteria; Alphaproteobacteria; Sphingomonadales; Sphingomonadaceae; Altererythrobacter; ASV_4598	Bulk Soils	0.0232558
ASV_4853	Bacteria; Proteobacteria; Alphaproteobacteria; Sphingomonadales; Sphingomonadaceae; Altererythrobacter; ASV_4853	Bulk Soils	0.000670455
ASV_568	Bacteria; Proteobacteria; Alphaproteobacteria; Sphingomonadales; Sphingomonadaceae; Altererythrobacter; ASV_568	Bulk Soils	3.225e-23
ASV_95	Bacteria; Proteobacteria; Alphaproteobacteria; Sphingomonadales; Sphingomonadaceae; Altererythrobacter; ASV_95	Bulk Soils	1.20909e-37
ASV_1319	Bacteria; Proteobacteria; Alphaproteobacteria; Sphingomonadales; Sphingomonadaceae; Ellin6055; ASV_1319	Bulk Soils	4.85401e-09
ASV_1350	Bacteria; Proteobacteria; Alphaproteobacteria; Sphingomonadales; Sphingomonadaceae; Ellin6055; ASV_1350	Bulk Soils	0.00332226
ASV_141	Bacteria; Proteobacteria; Alphaproteobacteria; Sphingomonadales; Sphingomonadaceae; NA; ASV_141	Bulk Soils	6.42857e-15
ASV_2125	Bacteria; Proteobacteria; Alphaproteobacteria; Sphingomonadales; Sphingomonadaceae; NA; ASV_2125	Bulk Soils	0.00390071
ASV_2426	Bacteria; Proteobacteria; Alphaproteobacteria; Sphingomonadales; Sphingomonadaceae; NA; ASV_2426	Bulk Soils	0.000629825
ASV_2659	Bacteria; Proteobacteria; Alphaproteobacteria; Sphingomonadales; Sphingomonadaceae; NA; ASV_2659	Bulk Soils	0.000629825
ASV_3006	Bacteria; Proteobacteria; Alphaproteobacteria; Sphingomonadales; Sphingomonadaceae; NA; ASV_3006	Bulk Soils	0.0377907
ASV_3309	Bacteria; Proteobacteria; Alphaproteobacteria; Sphingomonadales; Sphingomonadaceae; NA; ASV_3309	Bulk Soils	0.00013875
ASV_5385	Bacteria; Proteobacteria; Alphaproteobacteria; Sphingomonadales; Sphingomonadaceae; NA; ASV_5385	Bulk Soils	0.00224177
ASV_1064	Bacteria; Proteobacteria; Alphaproteobacteria; Sphingomonadales; Sphingomonadaceae; Novosphingobium; ASV_1064	Bulk Soils	1.47326e-09
ASV_1082	Bacteria; Proteobacteria; Alphaproteobacteria; Sphingomonadales; Sphingomonadaceae; Novosphingobium; ASV_1082	Bulk Soils	0.00886525
ASV_1099	Bacteria; Proteobacteria; Alphaproteobacteria; Sphingomonadales; Sphingomonadaceae; Novosphingobium; ASV_1099	Bulk Soils	0.00429799
ASV_1104	Bacteria; Proteobacteria; Alphaproteobacteria; Sphingomonadales; Sphingomonadaceae; Novosphingobium; ASV_1104	Bulk Soils	0.00103191
ASV_1169	Bacteria; Proteobacteria; Alphaproteobacteria; Sphingomonadales; Sphingomonadaceae; Novosphingobium; ASV_1169	Bulk Soils	2.61905e-06
ASV_1369	Bacteria; Proteobacteria; Alphaproteobacteria; Sphingomonadales; Sphingomonadaceae; Novosphingobium; ASV_1369	Bulk Soils	0.0392749
ASV_1445	Bacteria; Proteobacteria; Alphaproteobacteria; Sphingomonadales; Sphingomonadaceae; Novosphingobium; ASV_1445	Bulk Soils	6.08197e-08
ASV_1655	Bacteria; Proteobacteria; Alphaproteobacteria; Sphingomonadales; Sphingomonadaceae; Novosphingobium; ASV_1655	Bulk Soils	0.000507812
ASV_2814	Bacteria; Proteobacteria; Alphaproteobacteria; Sphingomonadales; Sphingomonadaceae; Novosphingobium; ASV_2814	Bulk Soils	0.00775862
ASV_3701	Bacteria; Proteobacteria; Alphaproteobacteria; Sphingomonadales; Sphingomonadaceae; Novosphingobium; ASV_3701	Bulk Soils	0.0451505
ASV_5057	Bacteria; Proteobacteria; Alphaproteobacteria; Sphingomonadales; Sphingomonadaceae; Novosphingobium; ASV_5057	Bulk Soils	0.0377907
ASV_602	Bacteria; Proteobacteria; Alphaproteobacteria; Sphingomonadales; Sphingomonadaceae; Novosphingobium; ASV_602	Bulk Soils	3.70647e-05
ASV_2080	Bacteria; Proteobacteria; Alphaproteobacteria; Sphingomonadales; Sphingomonadaceae; Plot4-2H12; ASV_2080	Bulk Soils	2.53061e-05
ASV_7142	Bacteria; Proteobacteria; Alphaproteobacteria; Sphingomonadales; Sphingomonadaceae; Plot4-2H12; ASV_7142	Bulk Soils	0.0397112
ASV_901	Bacteria; Proteobacteria; Alphaproteobacteria; Sphingomonadales; Sphingomonadaceae; Plot4-2H12; ASV_901	Bulk Soils	0.00136885
ASV_2846	Bacteria; Proteobacteria; Alphaproteobacteria; Sphingomonadales; Sphingomonadaceae; Porphyrobacter; ASV_2846	Bulk Soils	0.0397112
ASV_7331	Bacteria; Proteobacteria; Alphaproteobacteria; Sphingomonadales; Sphingomonadaceae; Rhizorhapis; ASV_7331	Bulk Soils	0.0261905
ASV_1026	Bacteria; Proteobacteria; Alphaproteobacteria; Sphingomonadales; Sphingomonadaceae; Sphingobium; ASV_1026	Bulk Soils	0.00265957
ASV_1127	Bacteria; Proteobacteria; Alphaproteobacteria; Sphingomonadales; Sphingomonadaceae; Sphingobium; ASV_1127	Bulk Soils	0.00497512
ASV_1325	Bacteria; Proteobacteria; Alphaproteobacteria; Sphingomonadales; Sphingomonadaceae; Sphingobium; ASV_1325	Bulk Soils	0.0014397
ASV_1368	Bacteria; Proteobacteria; Alphaproteobacteria; Sphingomonadales; Sphingomonadaceae; Sphingobium; ASV_1368	Bulk Soils	0.00775862
ASV_1453	Bacteria; Proteobacteria; Alphaproteobacteria; Sphingomonadales; Sphingomonadaceae; Sphingobium; ASV_1453	Bulk Soils	0.0143885
ASV_1674	Bacteria; Proteobacteria; Alphaproteobacteria; Sphingomonadales; Sphingomonadaceae; Sphingobium; ASV_1674	Bulk Soils	2e-08
ASV_2595	Bacteria; Proteobacteria; Alphaproteobacteria; Sphingomonadales; Sphingomonadaceae; Sphingobium; ASV_2595	Bulk Soils	0.00013875
ASV_262	Bacteria; Proteobacteria; Alphaproteobacteria; Sphingomonadales; Sphingomonadaceae; Sphingobium; ASV_262	Bulk Soils	0.00791139
ASV_3090	Bacteria; Proteobacteria; Alphaproteobacteria; Sphingomonadales; Sphingomonadaceae; Sphingobium; ASV_3090	Bulk Soils	1.28125e-05
ASV_323	Bacteria; Proteobacteria; Alphaproteobacteria; Sphingomonadales; Sphingomonadaceae; Sphingobium; ASV_323	Bulk Soils	0.000656977
ASV_3569	Bacteria; Proteobacteria; Alphaproteobacteria; Sphingomonadales; Sphingomonadaceae; Sphingobium; ASV_3569	Bulk Soils	0.00224177
ASV_3713	Bacteria; Proteobacteria; Alphaproteobacteria; Sphingomonadales; Sphingomonadaceae; Sphingobium; ASV_3713	Bulk Soils	0.0255474
ASV_3773	Bacteria; Proteobacteria; Alphaproteobacteria; Sphingomonadales; Sphingomonadaceae; Sphingobium; ASV_3773	Bulk Soils	0.0143885
ASV_3970	Bacteria; Proteobacteria; Alphaproteobacteria; Sphingomonadales; Sphingomonadaceae; Sphingobium; ASV_3970	Bulk Soils	0.0177419
ASV_4866	Bacteria; Proteobacteria; Alphaproteobacteria; Sphingomonadales; Sphingomonadaceae; Sphingobium; ASV_4866	Bulk Soils	0.0232558
ASV_511	Bacteria; Proteobacteria; Alphaproteobacteria; Sphingomonadales; Sphingomonadaceae; Sphingobium; ASV_511	Bulk Soils	4.21986e-05
ASV_535	Bacteria; Proteobacteria; Alphaproteobacteria; Sphingomonadales; Sphingomonadaceae; Sphingobium; ASV_535	Bulk Soils	1.9e-05
ASV_5605	Bacteria; Proteobacteria; Alphaproteobacteria; Sphingomonadales; Sphingomonadaceae; Sphingobium; ASV_5605	Bulk Soils	0.0232558
ASV_6338	Bacteria; Proteobacteria; Alphaproteobacteria; Sphingomonadales; Sphingomonadaceae; Sphingobium; ASV_6338	Bulk Soils	0.0336538
ASV_639	Bacteria; Proteobacteria; Alphaproteobacteria; Sphingomonadales; Sphingomonadaceae; Sphingobium; ASV_639	Bulk Soils	6.0793e-06
ASV_7835	Bacteria; Proteobacteria; Alphaproteobacteria; Sphingomonadales; Sphingomonadaceae; Sphingobium; ASV_7835	Bulk Soils	0.0341615
ASV_930	Bacteria; Proteobacteria; Alphaproteobacteria; Sphingomonadales; Sphingomonadaceae; Sphingobium; ASV_930	Bulk Soils	0.0164179
ASV_103	Bacteria; Proteobacteria; Alphaproteobacteria; Sphingomonadales; Sphingomonadaceae; Sphingomonas; ASV_103	Bulk Soils	3.99194e-14
ASV_10813	Bacteria; Proteobacteria; Alphaproteobacteria; Sphingomonadales; Sphingomonadaceae; Sphingomonas; ASV_10813	Bulk Soils	0.0408805
ASV_1402	Bacteria; Proteobacteria; Alphaproteobacteria; Sphingomonadales; Sphingomonadaceae; Sphingomonas; ASV_1402	Bulk Soils	0.000257353
ASV_143	Bacteria; Proteobacteria; Alphaproteobacteria; Sphingomonadales; Sphingomonadaceae; Sphingomonas; ASV_143	Bulk Soils	1.125e-17
ASV_161	Bacteria; Proteobacteria; Alphaproteobacteria; Sphingomonadales; Sphingomonadaceae; Sphingomonas; ASV_161	Bulk Soils	0.00744417
ASV_1610	Bacteria; Proteobacteria; Alphaproteobacteria; Sphingomonadales; Sphingomonadaceae; Sphingomonas; ASV_1610	Bulk Soils	4.59302e-05
ASV_1651	Bacteria; Proteobacteria; Alphaproteobacteria; Sphingomonadales; Sphingomonadaceae; Sphingomonas; ASV_1651	Bulk Soils	0.000415354
ASV_1694	Bacteria; Proteobacteria; Alphaproteobacteria; Sphingomonadales; Sphingomonadaceae; Sphingomonas; ASV_1694	Bulk Soils	0.000167204
ASV_1701	Bacteria; Proteobacteria; Alphaproteobacteria; Sphingomonadales; Sphingomonadaceae; Sphingomonas; ASV_1701	Bulk Soils	0.00153017
ASV_193	Bacteria; Proteobacteria; Alphaproteobacteria; Sphingomonadales; Sphingomonadaceae; Sphingomonas; ASV_193	Bulk Soils	2.71552e-16
ASV_2203	Bacteria; Proteobacteria; Alphaproteobacteria; Sphingomonadales; Sphingomonadaceae; Sphingomonas; ASV_2203	Bulk Soils	0.0143885
ASV_2364	Bacteria; Proteobacteria; Alphaproteobacteria; Sphingomonadales; Sphingomonadaceae; Sphingomonas; ASV_2364	Bulk Soils	2.2093e-07
ASV_2745	Bacteria; Proteobacteria; Alphaproteobacteria; Sphingomonadales; Sphingomonadaceae; Sphingomonas; ASV_2745	Bulk Soils	0.0232558
ASV_2791	Bacteria; Proteobacteria; Alphaproteobacteria; Sphingomonadales; Sphingomonadaceae; Sphingomonas; ASV_2791	Bulk Soils	0.000880769
ASV_2862	Bacteria; Proteobacteria; Alphaproteobacteria; Sphingomonadales; Sphingomonadaceae; Sphingomonas; ASV_2862	Bulk Soils	0.00396825
ASV_2934	Bacteria; Proteobacteria; Alphaproteobacteria; Sphingomonadales; Sphingomonadaceae; Sphingomonas; ASV_2934	Bulk Soils	0.00396825
ASV_3139	Bacteria; Proteobacteria; Alphaproteobacteria; Sphingomonadales; Sphingomonadaceae; Sphingomonas; ASV_3139	Bulk Soils	0.00632911
ASV_3207	Bacteria; Proteobacteria; Alphaproteobacteria; Sphingomonadales; Sphingomonadaceae; Sphingomonas; ASV_3207	Bulk Soils	0.023166
ASV_3226	Bacteria; Proteobacteria; Alphaproteobacteria; Sphingomonadales; Sphingomonadaceae; Sphingomonas; ASV_3226	Bulk Soils	0.00454545
ASV_3310	Bacteria; Proteobacteria; Alphaproteobacteria; Sphingomonadales; Sphingomonadaceae; Sphingomonas; ASV_3310	Bulk Soils	0.0336538
ASV_3348	Bacteria; Proteobacteria; Alphaproteobacteria; Sphingomonadales; Sphingomonadaceae; Sphingomonas; ASV_3348	Bulk Soils	0.0336538
ASV_340	Bacteria; Proteobacteria; Alphaproteobacteria; Sphingomonadales; Sphingomonadaceae; Sphingomonas; ASV_340	Bulk Soils	2.3109e-23
ASV_3690	Bacteria; Proteobacteria; Alphaproteobacteria; Sphingomonadales; Sphingomonadaceae; Sphingomonas; ASV_3690	Bulk Soils	1.9e-05
ASV_400	Bacteria; Proteobacteria; Alphaproteobacteria; Sphingomonadales; Sphingomonadaceae; Sphingomonas; ASV_400	Bulk Soils	8.43066e-05
ASV_4008	Bacteria; Proteobacteria; Alphaproteobacteria; Sphingomonadales; Sphingomonadaceae; Sphingomonas; ASV_4008	Bulk Soils	0.0143885
ASV_4085	Bacteria; Proteobacteria; Alphaproteobacteria; Sphingomonadales; Sphingomonadaceae; Sphingomonas; ASV_4085	Bulk Soils	0.0451505
ASV_4138	Bacteria; Proteobacteria; Alphaproteobacteria; Sphingomonadales; Sphingomonadaceae; Sphingomonas; ASV_4138	Bulk Soils	0.00497512
ASV_4517	Bacteria; Proteobacteria; Alphaproteobacteria; Sphingomonadales; Sphingomonadaceae; Sphingomonas; ASV_4517	Bulk Soils	0.0336538
ASV_4565	Bacteria; Proteobacteria; Alphaproteobacteria; Sphingomonadales; Sphingomonadaceae; Sphingomonas; ASV_4565	Bulk Soils	0.0336538
ASV_4567	Bacteria; Proteobacteria; Alphaproteobacteria; Sphingomonadales; Sphingomonadaceae; Sphingomonas; ASV_4567	Bulk Soils	0.000171277
ASV_5939	Bacteria; Proteobacteria; Alphaproteobacteria; Sphingomonadales; Sphingomonadaceae; Sphingomonas; ASV_5939	Bulk Soils	0.0201613
ASV_6160	Bacteria; Proteobacteria; Alphaproteobacteria; Sphingomonadales; Sphingomonadaceae; Sphingomonas; ASV_6160	Bulk Soils	0.0232558
ASV_6496	Bacteria; Proteobacteria; Alphaproteobacteria; Sphingomonadales; Sphingomonadaceae; Sphingomonas; ASV_6496	Bulk Soils	0.00632911
ASV_715	Bacteria; Proteobacteria; Alphaproteobacteria; Sphingomonadales; Sphingomonadaceae; Sphingomonas; ASV_715	Bulk Soils	4.8917e-06
ASV_88	Bacteria; Proteobacteria; Alphaproteobacteria; Sphingomonadales; Sphingomonadaceae; Sphingomonas; ASV_88	Bulk Soils	4.01554e-19
ASV_952	Bacteria; Proteobacteria; Alphaproteobacteria; Sphingomonadales; Sphingomonadaceae; Sphingomonas; ASV_952	Bulk Soils	0.00114469
ASV_979	Bacteria; Proteobacteria; Alphaproteobacteria; Sphingomonadales; Sphingomonadaceae; Sphingomonas; ASV_979	Bulk Soils	0.00740741
ASV_180	Bacteria; Proteobacteria; Alphaproteobacteria; Sphingomonadales; Sphingomonadaceae; Sphingopyxis; ASV_180	Bulk Soils	7.67081e-23
ASV_3109	Bacteria; Proteobacteria; Alphaproteobacteria; Sphingomonadales; Sphingomonadaceae; Sphingopyxis; ASV_3109	Bulk Soils	0.000395699
ASV_3982	Bacteria; Proteobacteria; Alphaproteobacteria; Sphingomonadales; Sphingomonadaceae; Sphingorhabdus; ASV_3982	Bulk Soils	0.00013875
ASV_414	Bacteria; Proteobacteria; Alphaproteobacteria; Sphingomonadales; Sphingomonadaceae; Sphingorhabdus; ASV_414	Bulk Soils	1.1875e-18
ASV_1771	Bacteria; Proteobacteria; Alphaproteobacteria; Tistrellales; Geminicoccaceae; Candidatus Alysiosphaera; ASV_1771	Bulk Soils	0.0363881
ASV_5759	Bacteria; Proteobacteria; Alphaproteobacteria; Tistrellales; Geminicoccaceae; Candidatus Alysiosphaera; ASV_5759	Bulk Soils	0.0143885
ASV_10762	Bacteria; Proteobacteria; Alphaproteobacteria; Tistrellales; Geminicoccaceae; Geminicoccus; ASV_10762	Bulk Soils	0.0341615
ASV_4243	Bacteria; Proteobacteria; Gammaproteobacteria; Burkholderiales; Alcaligenaceae; Verticiella; ASV_4243	Bulk Soils	0.0474771
ASV_1942	Bacteria; Proteobacteria; Gammaproteobacteria; Burkholderiales; Burkholderiaceae; Burkholderia-Caballeronia-Paraburkholderia; ASV_1942	Bulk Soils	0.0175781
ASV_11019	Bacteria; Proteobacteria; Gammaproteobacteria; Burkholderiales; Burkholderiaceae; Candidatus Glomeribacter; ASV_11019	Bulk Soils	0.0341615
ASV_5853	Bacteria; Proteobacteria; Gammaproteobacteria; Burkholderiales; Burkholderiaceae; Candidatus Glomeribacter; ASV_5853	Bulk Soils	0.0232558
ASV_244	Bacteria; Proteobacteria; Gammaproteobacteria; Burkholderiales; Comamonadaceae; Azohydromonas; ASV_244	Bulk Soils	0.0459318
ASV_3364	Bacteria; Proteobacteria; Gammaproteobacteria; Burkholderiales; Comamonadaceae; Azohydromonas; ASV_3364	Bulk Soils	0.0286765
ASV_1004	Bacteria; Proteobacteria; Gammaproteobacteria; Burkholderiales; Comamonadaceae; Hydrogenophaga; ASV_1004	Bulk Soils	0.000160331
ASV_1008	Bacteria; Proteobacteria; Gammaproteobacteria; Burkholderiales; Comamonadaceae; Hydrogenophaga; ASV_1008	Bulk Soils	1.64583e-05
ASV_2884	Bacteria; Proteobacteria; Gammaproteobacteria; Burkholderiales; Comamonadaceae; Ideonella; ASV_2884	Bulk Soils	0.0232558
ASV_1437	Bacteria; Proteobacteria; Gammaproteobacteria; Burkholderiales; Comamonadaceae; Leptothrix; ASV_1437	Bulk Soils	2.5e-08
ASV_376	Bacteria; Proteobacteria; Gammaproteobacteria; Burkholderiales; Comamonadaceae; Limnohabitans; ASV_376	Bulk Soils	3.30328e-16
ASV_1056	Bacteria; Proteobacteria; Gammaproteobacteria; Burkholderiales; Comamonadaceae; NA; ASV_1056	Bulk Soils	0.00460123
ASV_1143	Bacteria; Proteobacteria; Gammaproteobacteria; Burkholderiales; Comamonadaceae; NA; ASV_1143	Bulk Soils	3.15625e-09
ASV_1189	Bacteria; Proteobacteria; Gammaproteobacteria; Burkholderiales; Comamonadaceae; NA; ASV_1189	Bulk Soils	3.74167e-09
ASV_1294	Bacteria; Proteobacteria; Gammaproteobacteria; Burkholderiales; Comamonadaceae; NA; ASV_1294	Bulk Soils	6.82028e-05
ASV_1687	Bacteria; Proteobacteria; Gammaproteobacteria; Burkholderiales; Comamonadaceae; NA; ASV_1687	Bulk Soils	0.000361585
ASV_196	Bacteria; Proteobacteria; Gammaproteobacteria; Burkholderiales; Comamonadaceae; NA; ASV_196	Bulk Soils	2.69231e-11
ASV_2051	Bacteria; Proteobacteria; Gammaproteobacteria; Burkholderiales; Comamonadaceae; NA; ASV_2051	Bulk Soils	0.000185789
ASV_2113	Bacteria; Proteobacteria; Gammaproteobacteria; Burkholderiales; Comamonadaceae; NA; ASV_2113	Bulk Soils	0.00224177
ASV_2356	Bacteria; Proteobacteria; Gammaproteobacteria; Burkholderiales; Comamonadaceae; NA; ASV_2356	Bulk Soils	0.00243678
ASV_2421	Bacteria; Proteobacteria; Gammaproteobacteria; Burkholderiales; Comamonadaceae; NA; ASV_2421	Bulk Soils	1.07216e-05
ASV_2750	Bacteria; Proteobacteria; Gammaproteobacteria; Burkholderiales; Comamonadaceae; NA; ASV_2750	Bulk Soils	0.0381944
ASV_279	Bacteria; Proteobacteria; Gammaproteobacteria; Burkholderiales; Comamonadaceae; NA; ASV_279	Bulk Soils	4.48324e-05
ASV_2849	Bacteria; Proteobacteria; Gammaproteobacteria; Burkholderiales; Comamonadaceae; NA; ASV_2849	Bulk Soils	0.00454545
ASV_321	Bacteria; Proteobacteria; Gammaproteobacteria; Burkholderiales; Comamonadaceae; NA; ASV_321	Bulk Soils	5.73394e-29
ASV_3693	Bacteria; Proteobacteria; Gammaproteobacteria; Burkholderiales; Comamonadaceae; NA; ASV_3693	Bulk Soils	0.0143885
ASV_5023	Bacteria; Proteobacteria; Gammaproteobacteria; Burkholderiales; Comamonadaceae; NA; ASV_5023	Bulk Soils	0.0336538
ASV_774	Bacteria; Proteobacteria; Gammaproteobacteria; Burkholderiales; Comamonadaceae; NA; ASV_774	Bulk Soils	0.00733138
ASV_833	Bacteria; Proteobacteria; Gammaproteobacteria; Burkholderiales; Comamonadaceae; NA; ASV_833	Bulk Soils	7.88235e-06
ASV_838	Bacteria; Proteobacteria; Gammaproteobacteria; Burkholderiales; Comamonadaceae; NA; ASV_838	Bulk Soils	2.5125e-09
ASV_319	Bacteria; Proteobacteria; Gammaproteobacteria; Burkholderiales; Comamonadaceae; Paucibacter; ASV_319	Bulk Soils	8.125e-11
ASV_3706	Bacteria; Proteobacteria; Gammaproteobacteria; Burkholderiales; Comamonadaceae; Paucibacter; ASV_3706	Bulk Soils	0.0460465
ASV_1036	Bacteria; Proteobacteria; Gammaproteobacteria; Burkholderiales; Comamonadaceae; Piscinibacter; ASV_1036	Bulk Soils	3.73762e-05
ASV_359	Bacteria; Proteobacteria; Gammaproteobacteria; Burkholderiales; Comamonadaceae; Polaromonas; ASV_359	Bulk Soils	2.14948e-30
ASV_742	Bacteria; Proteobacteria; Gammaproteobacteria; Burkholderiales; Comamonadaceae; Polaromonas; ASV_742	Bulk Soils	2.21667e-09
ASV_1172	Bacteria; Proteobacteria; Gammaproteobacteria; Burkholderiales; Comamonadaceae; Pseudorhodoferax; ASV_1172	Bulk Soils	0.000118008
ASV_1897	Bacteria; Proteobacteria; Gammaproteobacteria; Burkholderiales; Comamonadaceae; Pseudorhodoferax; ASV_1897	Bulk Soils	6.925e-10
ASV_2691	Bacteria; Proteobacteria; Gammaproteobacteria; Burkholderiales; Comamonadaceae; Ramlibacter; ASV_2691	Bulk Soils	0.0145228
ASV_140	Bacteria; Proteobacteria; Gammaproteobacteria; Burkholderiales; Comamonadaceae; Rhizobacter; ASV_140	Bulk Soils	8.24104e-08
ASV_168	Bacteria; Proteobacteria; Gammaproteobacteria; Burkholderiales; Comamonadaceae; Rhizobacter; ASV_168	Bulk Soils	1.87419e-23
ASV_1828	Bacteria; Proteobacteria; Gammaproteobacteria; Burkholderiales; Comamonadaceae; Rhizobacter; ASV_1828	Bulk Soils	0.0136519
ASV_586	Bacteria; Proteobacteria; Gammaproteobacteria; Burkholderiales; Comamonadaceae; Rhizobacter; ASV_586	Bulk Soils	3.62e-12
ASV_594	Bacteria; Proteobacteria; Gammaproteobacteria; Burkholderiales; Comamonadaceae; Rhizobacter; ASV_594	Bulk Soils	1.4434e-16
ASV_499	Bacteria; Proteobacteria; Gammaproteobacteria; Burkholderiales; Comamonadaceae; Rhodoferax; ASV_499	Bulk Soils	1.68373e-10
ASV_445	Bacteria; Proteobacteria; Gammaproteobacteria; Burkholderiales; Comamonadaceae; Variovorax; ASV_445	Bulk Soils	9.03571e-12
ASV_1691	Bacteria; Proteobacteria; Gammaproteobacteria; Burkholderiales; Comamonadaceae; Xylophilus; ASV_1691	Bulk Soils	0.0209003
ASV_1985	Bacteria; Proteobacteria; Gammaproteobacteria; Burkholderiales; Methylophilaceae; Methylobacillus; ASV_1985	Bulk Soils	0.00110052
ASV_1258	Bacteria; Proteobacteria; Gammaproteobacteria; Burkholderiales; Methylophilaceae; Methylophilus; ASV_1258	Bulk Soils	1.88855e-08
ASV_3409	Bacteria; Proteobacteria; Gammaproteobacteria; Burkholderiales; Methylophilaceae; Methylophilus; ASV_3409	Bulk Soils	0.000629825
ASV_4147	Bacteria; Proteobacteria; Gammaproteobacteria; Burkholderiales; Methylophilaceae; Methylophilus; ASV_4147	Bulk Soils	0.00390071
ASV_106	Bacteria; Proteobacteria; Gammaproteobacteria; Burkholderiales; Methylophilaceae; Methylotenera; ASV_106	Bulk Soils	2.82534e-24
ASV_1303	Bacteria; Proteobacteria; Gammaproteobacteria; Burkholderiales; Methylophilaceae; Methylotenera; ASV_1303	Bulk Soils	0.00170179
ASV_242	Bacteria; Proteobacteria; Gammaproteobacteria; Burkholderiales; Methylophilaceae; Methylotenera; ASV_242	Bulk Soils	2.41071e-06
ASV_1785	Bacteria; Proteobacteria; Gammaproteobacteria; Burkholderiales; Methylophilaceae; MM2; ASV_1785	Bulk Soils	0.00104762
ASV_1755	Bacteria; Proteobacteria; Gammaproteobacteria; Burkholderiales; Methylophilaceae; NA; ASV_1755	Bulk Soils	0.000122905
ASV_1933	Bacteria; Proteobacteria; Gammaproteobacteria; Burkholderiales; Methylophilaceae; NA; ASV_1933	Bulk Soils	0.00052907
ASV_2330	Bacteria; Proteobacteria; Gammaproteobacteria; Burkholderiales; Methylophilaceae; NA; ASV_2330	Bulk Soils	2.96642e-05
ASV_2149	Bacteria; Proteobacteria; Gammaproteobacteria; Burkholderiales; Methylophilaceae; UBA6140; ASV_2149	Bulk Soils	0.0462046
ASV_4477	Bacteria; Proteobacteria; Gammaproteobacteria; Burkholderiales; NA; NA; ASV_4477	Bulk Soils	2.79921e-05
ASV_8329	Bacteria; Proteobacteria; Gammaproteobacteria; Burkholderiales; NA; NA; ASV_8329	Bulk Soils	0.0341615
ASV_9773	Bacteria; Proteobacteria; Gammaproteobacteria; Burkholderiales; NA; NA; ASV_9773	Bulk Soils	0.00632911
ASV_1450	Bacteria; Proteobacteria; Gammaproteobacteria; Burkholderiales; Nitrosomonadaceae; Ellin6067; ASV_1450	Bulk Soils	0.00293255
ASV_6708	Bacteria; Proteobacteria; Gammaproteobacteria; Burkholderiales; Nitrosomonadaceae; Ellin6067; ASV_6708	Bulk Soils	0.0286765
ASV_6897	Bacteria; Proteobacteria; Gammaproteobacteria; Burkholderiales; Nitrosomonadaceae; Ellin6067; ASV_6897	Bulk Soils	0.00454545
ASV_1197	Bacteria; Proteobacteria; Gammaproteobacteria; Burkholderiales; Oxalobacteraceae; Duganella; ASV_1197	Bulk Soils	6.42077e-08
ASV_1912	Bacteria; Proteobacteria; Gammaproteobacteria; Burkholderiales; Oxalobacteraceae; Duganella; ASV_1912	Bulk Soils	2.80263e-08
ASV_250	Bacteria; Proteobacteria; Gammaproteobacteria; Burkholderiales; Oxalobacteraceae; Duganella; ASV_250	Bulk Soils	2.8252e-07
ASV_3923	Bacteria; Proteobacteria; Gammaproteobacteria; Burkholderiales; Oxalobacteraceae; Duganella; ASV_3923	Bulk Soils	0.0299145
ASV_553	Bacteria; Proteobacteria; Gammaproteobacteria; Burkholderiales; Oxalobacteraceae; Duganella; ASV_553	Bulk Soils	0.00900901
ASV_603	Bacteria; Proteobacteria; Gammaproteobacteria; Burkholderiales; Oxalobacteraceae; Duganella; ASV_603	Bulk Soils	2.1015e-06
ASV_96	Bacteria; Proteobacteria; Gammaproteobacteria; Burkholderiales; Oxalobacteraceae; Duganella; ASV_96	Bulk Soils	1.695e-53
ASV_1359	Bacteria; Proteobacteria; Gammaproteobacteria; Burkholderiales; Oxalobacteraceae; Massilia; ASV_1359	Bulk Soils	3.25758e-07
ASV_3451	Bacteria; Proteobacteria; Gammaproteobacteria; Burkholderiales; Oxalobacteraceae; Massilia; ASV_3451	Bulk Soils	0.0232558
ASV_4302	Bacteria; Proteobacteria; Gammaproteobacteria; Burkholderiales; Oxalobacteraceae; Massilia; ASV_4302	Bulk Soils	0.0460465
ASV_554	Bacteria; Proteobacteria; Gammaproteobacteria; Burkholderiales; Oxalobacteraceae; Massilia; ASV_554	Bulk Soils	4.12935e-07
ASV_5778	Bacteria; Proteobacteria; Gammaproteobacteria; Burkholderiales; Oxalobacteraceae; Massilia; ASV_5778	Bulk Soils	0.0232558
ASV_999	Bacteria; Proteobacteria; Gammaproteobacteria; Burkholderiales; Oxalobacteraceae; Massilia; ASV_999	Bulk Soils	1.61e-05
ASV_7031	Bacteria; Proteobacteria; Gammaproteobacteria; Burkholderiales; Oxalobacteraceae; NA; ASV_7031	Bulk Soils	0.0233333
ASV_704	Bacteria; Proteobacteria; Gammaproteobacteria; Burkholderiales; Oxalobacteraceae; NA; ASV_704	Bulk Soils	8.43066e-05
ASV_1476	Bacteria; Proteobacteria; Gammaproteobacteria; Burkholderiales; Rhodocyclaceae; Georgfuchsia; ASV_1476	Bulk Soils	1.26944e-05
ASV_619	Bacteria; Proteobacteria; Gammaproteobacteria; Enterobacterales; Erwiniaceae; Erwinia; ASV_619	Bulk Soils	0.00210084
ASV_28	Bacteria; Proteobacteria; Gammaproteobacteria; Enterobacterales; Erwiniaceae; NA; ASV_28	Bulk Soils	0.00032027
ASV_331	Bacteria; Proteobacteria; Gammaproteobacteria; Enterobacterales; NA; NA; ASV_331	Bulk Soils	0.0434132
ASV_281	Bacteria; Proteobacteria; Gammaproteobacteria; Enterobacterales; Pectobacteriaceae; Sodalis; ASV_281	Bulk Soils	0.0143885
ASV_186	Bacteria; Proteobacteria; Gammaproteobacteria; Enterobacterales; Yersiniaceae; Yersinia; ASV_186	Bulk Soils	5.02242e-06
ASV_1678	Bacteria; Proteobacteria; Gammaproteobacteria; Gammaproteobacteria Incertae Sedis; Unknown Family; Acidibacter; ASV_1678	Bulk Soils	0.0245665
ASV_1885	Bacteria; Proteobacteria; Gammaproteobacteria; Gammaproteobacteria Incertae Sedis; Unknown Family; Acidibacter; ASV_1885	Bulk Soils	0.010101
ASV_2049	Bacteria; Proteobacteria; Gammaproteobacteria; Gammaproteobacteria Incertae Sedis; Unknown Family; Acidibacter; ASV_2049	Bulk Soils	2.54514e-06
ASV_21	Bacteria; Proteobacteria; Gammaproteobacteria; Gammaproteobacteria Incertae Sedis; Unknown Family; Acidibacter; ASV_21	Bulk Soils	5.9396e-24
ASV_4246	Bacteria; Proteobacteria; Gammaproteobacteria; Gammaproteobacteria Incertae Sedis; Unknown Family; Acidibacter; ASV_4246	Bulk Soils	0.0232558
ASV_5180	Bacteria; Proteobacteria; Gammaproteobacteria; Gammaproteobacteria Incertae Sedis; Unknown Family; Acidibacter; ASV_5180	Bulk Soils	0.0107317
ASV_692	Bacteria; Proteobacteria; Gammaproteobacteria; Gammaproteobacteria Incertae Sedis; Unknown Family; Acidibacter; ASV_692	Bulk Soils	0.000469937
ASV_2092	Bacteria; Proteobacteria; Gammaproteobacteria; Pseudomonadales; Cellvibrionaceae; Cellvibrio; ASV_2092	Bulk Soils	0.0318352
ASV_2860	Bacteria; Proteobacteria; Gammaproteobacteria; Pseudomonadales; Cellvibrionaceae; Cellvibrio; ASV_2860	Bulk Soils	0.000764368
ASV_4381	Bacteria; Proteobacteria; Gammaproteobacteria; Pseudomonadales; Moraxellaceae; Enhydrobacter; ASV_4381	Bulk Soils	0.00874636
ASV_2024	Bacteria; Proteobacteria; Gammaproteobacteria; Pseudomonadales; Moraxellaceae; NA; ASV_2024	Bulk Soils	0.00224177
ASV_2304	Bacteria; Proteobacteria; Gammaproteobacteria; Pseudomonadales; Moraxellaceae; NA; ASV_2304	Bulk Soils	0.0163934
ASV_3047	Bacteria; Proteobacteria; Gammaproteobacteria; Pseudomonadales; Moraxellaceae; NA; ASV_3047	Bulk Soils	0.00469484
ASV_4536	Bacteria; Proteobacteria; Gammaproteobacteria; Pseudomonadales; Moraxellaceae; NA; ASV_4536	Bulk Soils	0.0143885
ASV_163	Bacteria; Proteobacteria; Gammaproteobacteria; Pseudomonadales; Pseudomonadaceae; Pseudomonas; ASV_163	Bulk Soils	0.00127551
ASV_195	Bacteria; Proteobacteria; Gammaproteobacteria; Pseudomonadales; Pseudomonadaceae; Pseudomonas; ASV_195	Bulk Soils	2.18229e-07
ASV_273	Bacteria; Proteobacteria; Gammaproteobacteria; Pseudomonadales; Pseudomonadaceae; Pseudomonas; ASV_273	Bulk Soils	4.2029e-05
ASV_37	Bacteria; Proteobacteria; Gammaproteobacteria; Pseudomonadales; Pseudomonadaceae; Pseudomonas; ASV_37	Bulk Soils	1.01385e-06
ASV_4066	Bacteria; Proteobacteria; Gammaproteobacteria; Pseudomonadales; Pseudomonadaceae; Pseudomonas; ASV_4066	Bulk Soils	0.0336538
ASV_486	Bacteria; Proteobacteria; Gammaproteobacteria; Pseudomonadales; Pseudomonadaceae; Pseudomonas; ASV_486	Bulk Soils	0.0421687
ASV_56	Bacteria; Proteobacteria; Gammaproteobacteria; Pseudomonadales; Pseudomonadaceae; Pseudomonas; ASV_56	Bulk Soils	4.21348e-12
ASV_652	Bacteria; Proteobacteria; Gammaproteobacteria; Pseudomonadales; Pseudomonadaceae; Pseudomonas; ASV_652	Bulk Soils	5.96958e-05
ASV_67	Bacteria; Proteobacteria; Gammaproteobacteria; Pseudomonadales; Pseudomonadaceae; Pseudomonas; ASV_67	Bulk Soils	0.0478036
ASV_2433	Bacteria; Proteobacteria; Gammaproteobacteria; Pseudomonadales; Spongiibacteraceae; BD1-7 clade; ASV_2433	Bulk Soils	0.00013875
ASV_2967	Bacteria; Proteobacteria; Gammaproteobacteria; Pseudomonadales; Spongiibacteraceae; BD1-7 clade; ASV_2967	Bulk Soils	1.66223e-05
ASV_1637	Bacteria; Proteobacteria; Gammaproteobacteria; R7C24; NA; NA; ASV_1637	Bulk Soils	0.00791139
ASV_2582	Bacteria; Proteobacteria; Gammaproteobacteria; R7C24; NA; NA; ASV_2582	Bulk Soils	0.0204678
ASV_2873	Bacteria; Proteobacteria; Gammaproteobacteria; R7C24; NA; NA; ASV_2873	Bulk Soils	1.58182e-08
ASV_332	Bacteria; Proteobacteria; Gammaproteobacteria; R7C24; NA; NA; ASV_332	Bulk Soils	2.20312e-46
ASV_4236	Bacteria; Proteobacteria; Gammaproteobacteria; R7C24; NA; NA; ASV_4236	Bulk Soils	0.0286765
ASV_5161	Bacteria; Proteobacteria; Gammaproteobacteria; R7C24; NA; NA; ASV_5161	Bulk Soils	0.0143885
ASV_1174	Bacteria; Proteobacteria; Gammaproteobacteria; Steroidobacterales; Steroidobacteraceae; Steroidobacter; ASV_1174	Bulk Soils	0.000771863
ASV_1337	Bacteria; Proteobacteria; Gammaproteobacteria; Steroidobacterales; Steroidobacteraceae; Steroidobacter; ASV_1337	Bulk Soils	0.00309598
ASV_1920	Bacteria; Proteobacteria; Gammaproteobacteria; Steroidobacterales; Steroidobacteraceae; Steroidobacter; ASV_1920	Bulk Soils	3.41379e-05
ASV_207	Bacteria; Proteobacteria; Gammaproteobacteria; Steroidobacterales; Steroidobacteraceae; Steroidobacter; ASV_207	Bulk Soils	4.53883e-18
ASV_2319	Bacteria; Proteobacteria; Gammaproteobacteria; Steroidobacterales; Steroidobacteraceae; Steroidobacter; ASV_2319	Bulk Soils	0.000155
ASV_4069	Bacteria; Proteobacteria; Gammaproteobacteria; Steroidobacterales; Steroidobacteraceae; Steroidobacter; ASV_4069	Bulk Soils	0.0177419
ASV_727	Bacteria; Proteobacteria; Gammaproteobacteria; Steroidobacterales; Steroidobacteraceae; Steroidobacter; ASV_727	Bulk Soils	0.000891304
ASV_1816	Bacteria; Proteobacteria; Gammaproteobacteria; Xanthomonadales; Rhodanobacteraceae; Ahniella; ASV_1816	Bulk Soils	8.05556e-05
ASV_2357	Bacteria; Proteobacteria; Gammaproteobacteria; Xanthomonadales; Rhodanobacteraceae; Ahniella; ASV_2357	Bulk Soils	3.47549e-07
ASV_3033	Bacteria; Proteobacteria; Gammaproteobacteria; Xanthomonadales; Rhodanobacteraceae; Ahniella; ASV_3033	Bulk Soils	0.045858
ASV_4035	Bacteria; Proteobacteria; Gammaproteobacteria; Xanthomonadales; Rhodanobacteraceae; Ahniella; ASV_4035	Bulk Soils	0.00158867
ASV_2888	Bacteria; Proteobacteria; Gammaproteobacteria; Xanthomonadales; Rhodanobacteraceae; Dokdonella; ASV_2888	Bulk Soils	0.0470588
ASV_3477	Bacteria; Proteobacteria; Gammaproteobacteria; Xanthomonadales; Rhodanobacteraceae; Dokdonella; ASV_3477	Bulk Soils	0.00469484
ASV_3938	Bacteria; Proteobacteria; Gammaproteobacteria; Xanthomonadales; Rhodanobacteraceae; Dokdonella; ASV_3938	Bulk Soils	0.00132333
ASV_4141	Bacteria; Proteobacteria; Gammaproteobacteria; Xanthomonadales; Rhodanobacteraceae; NA; ASV_4141	Bulk Soils	4.48305e-08
ASV_4261	Bacteria; Proteobacteria; Gammaproteobacteria; Xanthomonadales; Rhodanobacteraceae; NA; ASV_4261	Bulk Soils	0.00243678
ASV_4643	Bacteria; Proteobacteria; Gammaproteobacteria; Xanthomonadales; Rhodanobacteraceae; NA; ASV_4643	Bulk Soils	0.0285714
ASV_7826	Bacteria; Proteobacteria; Gammaproteobacteria; Xanthomonadales; Rhodanobacteraceae; NA; ASV_7826	Bulk Soils	0.00168908
ASV_4269	Bacteria; Proteobacteria; Gammaproteobacteria; Xanthomonadales; Rhodanobacteraceae; Rhodanobacter; ASV_4269	Bulk Soils	0.0442177
ASV_1012	Bacteria; Proteobacteria; Gammaproteobacteria; Xanthomonadales; Rhodanobacteraceae; Tahibacter; ASV_1012	Bulk Soils	1.07353e-08
ASV_1434	Bacteria; Proteobacteria; Gammaproteobacteria; Xanthomonadales; Rhodanobacteraceae; Tahibacter; ASV_1434	Bulk Soils	0.00159236
ASV_1753	Bacteria; Proteobacteria; Gammaproteobacteria; Xanthomonadales; Rhodanobacteraceae; Tahibacter; ASV_1753	Bulk Soils	2.80612e-07
ASV_2202	Bacteria; Proteobacteria; Gammaproteobacteria; Xanthomonadales; Rhodanobacteraceae; Tahibacter; ASV_2202	Bulk Soils	4.25325e-05
ASV_3592	Bacteria; Proteobacteria; Gammaproteobacteria; Xanthomonadales; Xanthomonadaceae; Arenimonas; ASV_3592	Bulk Soils	0.0442177
ASV_1501	Bacteria; Proteobacteria; Gammaproteobacteria; Xanthomonadales; Xanthomonadaceae; Luteimonas; ASV_1501	Bulk Soils	6.23832e-05
ASV_1580	Bacteria; Proteobacteria; Gammaproteobacteria; Xanthomonadales; Xanthomonadaceae; Luteimonas; ASV_1580	Bulk Soils	0.00396825
ASV_4691	Bacteria; Proteobacteria; Gammaproteobacteria; Xanthomonadales; Xanthomonadaceae; Luteimonas; ASV_4691	Bulk Soils	0.0286765
ASV_177	Bacteria; Proteobacteria; Gammaproteobacteria; Xanthomonadales; Xanthomonadaceae; Pseudoxanthomonas; ASV_177	Bulk Soils	2.03767e-09
ASV_1848	Bacteria; Proteobacteria; Gammaproteobacteria; Xanthomonadales; Xanthomonadaceae; Pseudoxanthomonas; ASV_1848	Bulk Soils	0.00143091
ASV_2091	Bacteria; Proteobacteria; Gammaproteobacteria; Xanthomonadales; Xanthomonadaceae; Pseudoxanthomonas; ASV_2091	Bulk Soils	0.00332226
ASV_2767	Bacteria; Proteobacteria; Gammaproteobacteria; Xanthomonadales; Xanthomonadaceae; Pseudoxanthomonas; ASV_2767	Bulk Soils	0.0232558
ASV_328	Bacteria; Proteobacteria; Gammaproteobacteria; Xanthomonadales; Xanthomonadaceae; Stenotrophomonas; ASV_328	Bulk Soils	0.0314961
ASV_787	Bacteria; Proteobacteria; Gammaproteobacteria; Xanthomonadales; Xanthomonadaceae; Stenotrophomonas; ASV_787	Bulk Soils	0.0415512
ASV_248	Bacteria; Proteobacteria; Gammaproteobacteria; Xanthomonadales; Xanthomonadaceae; Xanthomonas; ASV_248	Bulk Soils	1.83884e-05
ASV_4126	Bacteria; Proteobacteria; Gammaproteobacteria; Xanthomonadales; Xanthomonadaceae; Xanthomonas; ASV_4126	Bulk Soils	0.00390071
ASV_7352	Bacteria; Proteobacteria; NA; NA; NA; NA; ASV_7352	Bulk Soils	0.0232558
ASV_12688	Bacteria; RCP2-54; NA; NA; NA; NA; ASV_12688	Bulk Soils	0.0324675
ASV_3129	Bacteria; Spirochaetota; Leptospirae; Leptospirales; Leptospiraceae; Turneriella; ASV_3129	Bulk Soils	9.15584e-11
ASV_4333	Bacteria; Spirochaetota; Leptospirae; Leptospirales; Leptospiraceae; Turneriella; ASV_4333	Bulk Soils	0.00332226
ASV_10628	Bacteria; Spirochaetota; Spirochaetia; Spirochaetales; Spirochaetaceae; Salinispira; ASV_10628	Bulk Soils	0.0143885
ASV_5502	Bacteria; Spirochaetota; Spirochaetia; Spirochaetales; Spirochaetaceae; Salinispira; ASV_5502	Bulk Soils	2.53e-07
ASV_3736	Bacteria; Spirochaetota; Spirochaetia; Spirochaetales; Spirochaetaceae; Spirochaeta 2; ASV_3736	Bulk Soils	7.25e-07
ASV_6625	Bacteria; Spirochaetota; Spirochaetia; Spirochaetales; Spirochaetaceae; Spirochaeta 2; ASV_6625	Bulk Soils	0.016129
ASV_8553	Bacteria; Spirochaetota; Spirochaetia; Spirochaetales; Spirochaetaceae; Spirochaeta 2; ASV_8553	Bulk Soils	0.0182186
ASV_11370	Bacteria; Verrucomicrobiota; Chlamydiae; Chlamydiales; NA; NA; ASV_11370	Bulk Soils	0.0341615
ASV_1659	Bacteria; Verrucomicrobiota; Verrucomicrobiae; Chthoniobacterales; Chthoniobacteraceae; Chthoniobacter; ASV_1659	Bulk Soils	2.53462e-13
ASV_2247	Bacteria; Verrucomicrobiota; Verrucomicrobiae; Chthoniobacterales; Chthoniobacteraceae; Chthoniobacter; ASV_2247	Bulk Soils	9.28571e-09
ASV_3217	Bacteria; Verrucomicrobiota; Verrucomicrobiae; Chthoniobacterales; Chthoniobacteraceae; Chthoniobacter; ASV_3217	Bulk Soils	3.92105e-05
ASV_3813	Bacteria; Verrucomicrobiota; Verrucomicrobiae; Chthoniobacterales; Chthoniobacteraceae; Chthoniobacter; ASV_3813	Bulk Soils	9.47222e-07
ASV_5455	Bacteria; Verrucomicrobiota; Verrucomicrobiae; Chthoniobacterales; Chthoniobacteraceae; Chthoniobacter; ASV_5455	Bulk Soils	0.0232558
ASV_5787	Bacteria; Verrucomicrobiota; Verrucomicrobiae; Chthoniobacterales; Chthoniobacteraceae; Chthoniobacter; ASV_5787	Bulk Soils	0.00454545
ASV_6934	Bacteria; Verrucomicrobiota; Verrucomicrobiae; Chthoniobacterales; Chthoniobacteraceae; Chthoniobacter; ASV_6934	Bulk Soils	0.0341615
ASV_7232	Bacteria; Verrucomicrobiota; Verrucomicrobiae; Chthoniobacterales; Chthoniobacteraceae; Chthoniobacter; ASV_7232	Bulk Soils	0.0143885
ASV_6167	Bacteria; Verrucomicrobiota; Verrucomicrobiae; Chthoniobacterales; Chthoniobacteraceae; NA; ASV_6167	Bulk Soils	0.0182186
ASV_6730	Bacteria; Verrucomicrobiota; Verrucomicrobiae; Chthoniobacterales; Chthoniobacteraceae; NA; ASV_6730	Bulk Soils	0.00454545
ASV_11610	Bacteria; Verrucomicrobiota; Verrucomicrobiae; Chthoniobacterales; Terrimicrobiaceae; Terrimicrobium; ASV_11610	Bulk Soils	0.0232558
ASV_879	Bacteria; Verrucomicrobiota; Verrucomicrobiae; Chthoniobacterales; Xiphinematobacteraceae; Candidatus Xiphinematobacter; ASV_879	Bulk Soils	1.05e-13
ASV_11042	Bacteria; Verrucomicrobiota; Verrucomicrobiae; Methylacidiphilales; Methylacidiphilaceae; NA; ASV_11042	Bulk Soils	0.00265957
ASV_12033	Bacteria; Verrucomicrobiota; Verrucomicrobiae; Opitutales; Opitutaceae; IMCC26134; ASV_12033	Bulk Soils	0.0336538
ASV_3756	Bacteria; Verrucomicrobiota; Verrucomicrobiae; Opitutales; Opitutaceae; IMCC26134; ASV_3756	Bulk Soils	3.21429e-05
ASV_8614	Bacteria; Verrucomicrobiota; Verrucomicrobiae; Opitutales; Opitutaceae; IMCC26134; ASV_8614	Bulk Soils	0.0336538
ASV_1852	Bacteria; Verrucomicrobiota; Verrucomicrobiae; Opitutales; Opitutaceae; Lacunisphaera; ASV_1852	Bulk Soils	8.35484e-12
ASV_2896	Bacteria; Verrucomicrobiota; Verrucomicrobiae; Opitutales; Opitutaceae; Lacunisphaera; ASV_2896	Bulk Soils	0.00210084
ASV_457	Bacteria; Verrucomicrobiota; Verrucomicrobiae; Opitutales; Opitutaceae; Lacunisphaera; ASV_457	Bulk Soils	2.48503e-22
ASV_6875	Bacteria; Verrucomicrobiota; Verrucomicrobiae; Opitutales; Opitutaceae; Opitutus; ASV_6875	Bulk Soils	0.0286765
ASV_8438	Bacteria; Verrucomicrobiota; Verrucomicrobiae; Opitutales; Opitutaceae; Opitutus; ASV_8438	Bulk Soils	0.0232558
ASV_10199	Bacteria; Verrucomicrobiota; Verrucomicrobiae; UA11; NA; NA; ASV_10199	Bulk Soils	0.0232558
ASV_12883	Bacteria; Verrucomicrobiota; Verrucomicrobiae; UA11; NA; NA; ASV_12883	Bulk Soils	0.0341615
ASV_6627	Bacteria; Verrucomicrobiota; Verrucomicrobiae; UA11; NA; NA; ASV_6627	Bulk Soils	0.000629825
ASV_7695	Bacteria; Verrucomicrobiota; Verrucomicrobiae; UA11; NA; NA; ASV_7695	Bulk Soils	0.00224177
ASV_16201	Bacteria; Verrucomicrobiota; Verrucomicrobiae; Verrucomicrobiales; NA; NA; ASV_16201	Bulk Soils	0.0336538
ASV_1014	Bacteria; Verrucomicrobiota; Verrucomicrobiae; Verrucomicrobiales; Rubritaleaceae; Luteolibacter; ASV_1014	Bulk Soils	3.75458e-06
ASV_1676	Bacteria; Verrucomicrobiota; Verrucomicrobiae; Verrucomicrobiales; Rubritaleaceae; Luteolibacter; ASV_1676	Bulk Soils	0.0389785
ASV_2058	Bacteria; Verrucomicrobiota; Verrucomicrobiae; Verrucomicrobiales; Rubritaleaceae; Luteolibacter; ASV_2058	Bulk Soils	4.85507e-09
ASV_3759	Bacteria; Verrucomicrobiota; Verrucomicrobiae; Verrucomicrobiales; Rubritaleaceae; Luteolibacter; ASV_3759	Bulk Soils	0.00132333
ASV_3821	Bacteria; Verrucomicrobiota; Verrucomicrobiae; Verrucomicrobiales; Verrucomicrobiaceae; Roseimicrobium; ASV_3821	Bulk Soils	6.0559e-06
ASV_4974	Bacteria; Verrucomicrobiota; Verrucomicrobiae; Verrucomicrobiales; Verrucomicrobiaceae; Roseimicrobium; ASV_4974	Bulk Soils	0.0164179
ASV_7856	Bacteria; WPS-2; NA; NA; NA; NA; ASV_7856	Bulk Soils	0.000629825
ASV_11828	Bacteria; Abditibacteriota; Abditibacteria; Abditibacteriales; Abditibacteriaceae; Abditibacterium; ASV_11828	Rhizosphere Soils	0.0232558
ASV_1269	Bacteria; Abditibacteriota; Abditibacteria; Abditibacteriales; Abditibacteriaceae; Abditibacterium; ASV_1269	Rhizosphere Soils	1.64337e-10
ASV_13506	Bacteria; Abditibacteriota; Abditibacteria; Abditibacteriales; Abditibacteriaceae; Abditibacterium; ASV_13506	Rhizosphere Soils	0.0143885
ASV_3722	Bacteria; Abditibacteriota; Abditibacteria; Abditibacteriales; Abditibacteriaceae; Abditibacterium; ASV_3722	Rhizosphere Soils	0.00224177
ASV_1596	Bacteria; Acidobacteriota; Acidobacteriae; Acidobacteriales; Acidobacteriaceae (Subgroup 1); Edaphobacter; ASV_1596	Rhizosphere Soils	0.0225352
ASV_4453	Bacteria; Acidobacteriota; Acidobacteriae; Acidobacteriales; Acidobacteriaceae (Subgroup 1); NA; ASV_4453	Rhizosphere Soils	0.00210084
ASV_4351	Bacteria; Acidobacteriota; Acidobacteriae; Acidobacteriales; Acidobacteriaceae (Subgroup 1); Occallatibacter; ASV_4351	Rhizosphere Soils	0.0249042
ASV_3254	Bacteria; Acidobacteriota; Acidobacteriae; Acidobacteriales; Koribacteraceae; Candidatus Koribacter; ASV_3254	Rhizosphere Soils	0.00197561
ASV_9664	Bacteria; Acidobacteriota; Acidobacteriae; Acidobacteriales; Koribacteraceae; Candidatus Koribacter; ASV_9664	Rhizosphere Soils	0.0324675
ASV_1551	Bacteria; Acidobacteriota; Acidobacteriae; Acidobacteriales; NA; NA; ASV_1551	Rhizosphere Soils	0.00934579
ASV_1922	Bacteria; Acidobacteriota; Acidobacteriae; Acidobacteriales; NA; NA; ASV_1922	Rhizosphere Soils	0.000255839
ASV_2097	Bacteria; Acidobacteriota; Acidobacteriae; Acidobacteriales; NA; NA; ASV_2097	Rhizosphere Soils	0.00892857
ASV_2102	Bacteria; Acidobacteriota; Acidobacteriae; Acidobacteriales; NA; NA; ASV_2102	Rhizosphere Soils	0.00105959
ASV_2326	Bacteria; Acidobacteriota; Acidobacteriae; Acidobacteriales; NA; NA; ASV_2326	Rhizosphere Soils	0.00104449
ASV_2683	Bacteria; Acidobacteriota; Acidobacteriae; Acidobacteriales; NA; NA; ASV_2683	Rhizosphere Soils	0.0107317
ASV_2733	Bacteria; Acidobacteriota; Acidobacteriae; Acidobacteriales; NA; NA; ASV_2733	Rhizosphere Soils	0.0136519
ASV_3115	Bacteria; Acidobacteriota; Acidobacteriae; Acidobacteriales; NA; NA; ASV_3115	Rhizosphere Soils	0.0234899
ASV_4317	Bacteria; Acidobacteriota; Acidobacteriae; Acidobacteriales; NA; NA; ASV_4317	Rhizosphere Soils	0.0341615
ASV_4402	Bacteria; Acidobacteriota; Acidobacteriae; Acidobacteriales; NA; NA; ASV_4402	Rhizosphere Soils	0.00469484
ASV_4648	Bacteria; Acidobacteriota; Acidobacteriae; Acidobacteriales; NA; NA; ASV_4648	Rhizosphere Soils	0.0454545
ASV_675	Bacteria; Acidobacteriota; Acidobacteriae; Acidobacteriales; NA; NA; ASV_675	Rhizosphere Soils	8.72781e-06
ASV_8302	Bacteria; Acidobacteriota; Acidobacteriae; Acidobacteriales; NA; NA; ASV_8302	Rhizosphere Soils	0.0336538
ASV_9158	Bacteria; Acidobacteriota; Acidobacteriae; Acidobacteriales; NA; NA; ASV_9158	Rhizosphere Soils	0.0341615
ASV_989	Bacteria; Acidobacteriota; Acidobacteriae; Acidobacteriales; NA; NA; ASV_989	Rhizosphere Soils	0.000321285
ASV_1341	Bacteria; Acidobacteriota; Acidobacteriae; Bryobacterales; Bryobacteraceae; Bryobacter; ASV_1341	Rhizosphere Soils	7.96791e-08
ASV_1449	Bacteria; Acidobacteriota; Acidobacteriae; Bryobacterales; Bryobacteraceae; Bryobacter; ASV_1449	Rhizosphere Soils	1.8545e-05
ASV_1491	Bacteria; Acidobacteriota; Acidobacteriae; Bryobacterales; Bryobacteraceae; Bryobacter; ASV_1491	Rhizosphere Soils	3.06087e-13
ASV_1587	Bacteria; Acidobacteriota; Acidobacteriae; Bryobacterales; Bryobacteraceae; Bryobacter; ASV_1587	Rhizosphere Soils	2e-08
ASV_1593	Bacteria; Acidobacteriota; Acidobacteriae; Bryobacterales; Bryobacteraceae; Bryobacter; ASV_1593	Rhizosphere Soils	1.30962e-18
ASV_1911	Bacteria; Acidobacteriota; Acidobacteriae; Bryobacterales; Bryobacteraceae; Bryobacter; ASV_1911	Rhizosphere Soils	2e-12
ASV_2229	Bacteria; Acidobacteriota; Acidobacteriae; Bryobacterales; Bryobacteraceae; Bryobacter; ASV_2229	Rhizosphere Soils	1.9e-05
ASV_2785	Bacteria; Acidobacteriota; Acidobacteriae; Bryobacterales; Bryobacteraceae; Bryobacter; ASV_2785	Rhizosphere Soils	0.00469484
ASV_2798	Bacteria; Acidobacteriota; Acidobacteriae; Bryobacterales; Bryobacteraceae; Bryobacter; ASV_2798	Rhizosphere Soils	1.13448e-06
ASV_2955	Bacteria; Acidobacteriota; Acidobacteriae; Bryobacterales; Bryobacteraceae; Bryobacter; ASV_2955	Rhizosphere Soils	0.000138889
ASV_3159	Bacteria; Acidobacteriota; Acidobacteriae; Bryobacterales; Bryobacteraceae; Bryobacter; ASV_3159	Rhizosphere Soils	7.5e-05
ASV_3410	Bacteria; Acidobacteriota; Acidobacteriae; Bryobacterales; Bryobacteraceae; Bryobacter; ASV_3410	Rhizosphere Soils	0.000115607
ASV_3684	Bacteria; Acidobacteriota; Acidobacteriae; Bryobacterales; Bryobacteraceae; Bryobacter; ASV_3684	Rhizosphere Soils	0.00066
ASV_3870	Bacteria; Acidobacteriota; Acidobacteriae; Bryobacterales; Bryobacteraceae; Bryobacter; ASV_3870	Rhizosphere Soils	0.00224177
ASV_4283	Bacteria; Acidobacteriota; Acidobacteriae; Bryobacterales; Bryobacteraceae; Bryobacter; ASV_4283	Rhizosphere Soils	0.000956311
ASV_4411	Bacteria; Acidobacteriota; Acidobacteriae; Bryobacterales; Bryobacteraceae; Bryobacter; ASV_4411	Rhizosphere Soils	0.0240642
ASV_4637	Bacteria; Acidobacteriota; Acidobacteriae; Bryobacterales; Bryobacteraceae; Bryobacter; ASV_4637	Rhizosphere Soils	0.000670455
ASV_5289	Bacteria; Acidobacteriota; Acidobacteriae; Bryobacterales; Bryobacteraceae; Bryobacter; ASV_5289	Rhizosphere Soils	0.00243678
ASV_5381	Bacteria; Acidobacteriota; Acidobacteriae; Bryobacterales; Bryobacteraceae; Bryobacter; ASV_5381	Rhizosphere Soils	0.0341615
ASV_5430	Bacteria; Acidobacteriota; Acidobacteriae; Bryobacterales; Bryobacteraceae; Bryobacter; ASV_5430	Rhizosphere Soils	0.0454545
ASV_5756	Bacteria; Acidobacteriota; Acidobacteriae; Bryobacterales; Bryobacteraceae; Bryobacter; ASV_5756	Rhizosphere Soils	0.00632911
ASV_588	Bacteria; Acidobacteriota; Acidobacteriae; Bryobacterales; Bryobacteraceae; Bryobacter; ASV_588	Rhizosphere Soils	3e-19
ASV_5880	Bacteria; Acidobacteriota; Acidobacteriae; Bryobacterales; Bryobacteraceae; Bryobacter; ASV_5880	Rhizosphere Soils	0.00632911
ASV_6223	Bacteria; Acidobacteriota; Acidobacteriae; Bryobacterales; Bryobacteraceae; Bryobacter; ASV_6223	Rhizosphere Soils	0.000453988
ASV_6584	Bacteria; Acidobacteriota; Acidobacteriae; Bryobacterales; Bryobacteraceae; Bryobacter; ASV_6584	Rhizosphere Soils	0.00224177
ASV_7017	Bacteria; Acidobacteriota; Acidobacteriae; Bryobacterales; Bryobacteraceae; Bryobacter; ASV_7017	Rhizosphere Soils	0.00632911
ASV_7140	Bacteria; Acidobacteriota; Acidobacteriae; Bryobacterales; Bryobacteraceae; Bryobacter; ASV_7140	Rhizosphere Soils	0.0143885
ASV_7510	Bacteria; Acidobacteriota; Acidobacteriae; Bryobacterales; Bryobacteraceae; Bryobacter; ASV_7510	Rhizosphere Soils	0.0143885
ASV_76	Bacteria; Acidobacteriota; Acidobacteriae; Bryobacterales; Bryobacteraceae; Bryobacter; ASV_76	Rhizosphere Soils	5.57317e-41
ASV_8733	Bacteria; Acidobacteriota; Acidobacteriae; Bryobacterales; Bryobacteraceae; Bryobacter; ASV_8733	Rhizosphere Soils	0.0261905
ASV_8776	Bacteria; Acidobacteriota; Acidobacteriae; Bryobacterales; Bryobacteraceae; Bryobacter; ASV_8776	Rhizosphere Soils	0.0232558
ASV_8952	Bacteria; Acidobacteriota; Acidobacteriae; Bryobacterales; Bryobacteraceae; Bryobacter; ASV_8952	Rhizosphere Soils	0.00224177
ASV_6055	Bacteria; Acidobacteriota; Acidobacteriae; Elev-16S-1166; NA; NA; ASV_6055	Rhizosphere Soils	0.000629825
ASV_5028	Bacteria; Acidobacteriota; Acidobacteriae; NA; NA; NA; ASV_5028	Rhizosphere Soils	0.00469484
ASV_9691	Bacteria; Acidobacteriota; Acidobacteriae; NA; NA; NA; ASV_9691	Rhizosphere Soils	0.0341615
ASV_1683	Bacteria; Acidobacteriota; Acidobacteriae; Paludibaculum; NA; NA; ASV_1683	Rhizosphere Soils	7.7044e-11
ASV_2417	Bacteria; Acidobacteriota; Acidobacteriae; Paludibaculum; NA; NA; ASV_2417	Rhizosphere Soils	2.70354e-13
ASV_365	Bacteria; Acidobacteriota; Acidobacteriae; Paludibaculum; NA; NA; ASV_365	Rhizosphere Soils	1.27e-38
ASV_4947	Bacteria; Acidobacteriota; Acidobacteriae; Paludibaculum; NA; NA; ASV_4947	Rhizosphere Soils	0.034965
ASV_5306	Bacteria; Acidobacteriota; Acidobacteriae; Paludibaculum; NA; NA; ASV_5306	Rhizosphere Soils	0.0413793
ASV_8645	Bacteria; Acidobacteriota; Acidobacteriae; Paludibaculum; NA; NA; ASV_8645	Rhizosphere Soils	0.0232558
ASV_6817	Bacteria; Acidobacteriota; Acidobacteriae; PAUC26f; NA; NA; ASV_6817	Rhizosphere Soils	0.0143885
ASV_7119	Bacteria; Acidobacteriota; Acidobacteriae; PAUC26f; NA; NA; ASV_7119	Rhizosphere Soils	0.00224177
ASV_7367	Bacteria; Acidobacteriota; Acidobacteriae; PAUC26f; NA; NA; ASV_7367	Rhizosphere Soils	0.0143885
ASV_9886	Bacteria; Acidobacteriota; Acidobacteriae; PAUC26f; NA; NA; ASV_9886	Rhizosphere Soils	0.00632911
ASV_1699	Bacteria; Acidobacteriota; Acidobacteriae; Solibacterales; Solibacteraceae; Candidatus Solibacter; ASV_1699	Rhizosphere Soils	2.14433e-05
ASV_2179	Bacteria; Acidobacteriota; Acidobacteriae; Solibacterales; Solibacteraceae; Candidatus Solibacter; ASV_2179	Rhizosphere Soils	0.000278846
ASV_2420	Bacteria; Acidobacteriota; Acidobacteriae; Solibacterales; Solibacteraceae; Candidatus Solibacter; ASV_2420	Rhizosphere Soils	2.59649e-06
ASV_2524	Bacteria; Acidobacteriota; Acidobacteriae; Solibacterales; Solibacteraceae; Candidatus Solibacter; ASV_2524	Rhizosphere Soils	0.000116954
ASV_3284	Bacteria; Acidobacteriota; Acidobacteriae; Solibacterales; Solibacteraceae; Candidatus Solibacter; ASV_3284	Rhizosphere Soils	4.48305e-08
ASV_3422	Bacteria; Acidobacteriota; Acidobacteriae; Solibacterales; Solibacteraceae; Candidatus Solibacter; ASV_3422	Rhizosphere Soils	0.00243678
ASV_3464	Bacteria; Acidobacteriota; Acidobacteriae; Solibacterales; Solibacteraceae; Candidatus Solibacter; ASV_3464	Rhizosphere Soils	0.000225743
ASV_4001	Bacteria; Acidobacteriota; Acidobacteriae; Solibacterales; Solibacteraceae; Candidatus Solibacter; ASV_4001	Rhizosphere Soils	0.000670455
ASV_4105	Bacteria; Acidobacteriota; Acidobacteriae; Solibacterales; Solibacteraceae; Candidatus Solibacter; ASV_4105	Rhizosphere Soils	0.00454545
ASV_4155	Bacteria; Acidobacteriota; Acidobacteriae; Solibacterales; Solibacteraceae; Candidatus Solibacter; ASV_4155	Rhizosphere Soils	0.00132333
ASV_4226	Bacteria; Acidobacteriota; Acidobacteriae; Solibacterales; Solibacteraceae; Candidatus Solibacter; ASV_4226	Rhizosphere Soils	0.00182117
ASV_4295	Bacteria; Acidobacteriota; Acidobacteriae; Solibacterales; Solibacteraceae; Candidatus Solibacter; ASV_4295	Rhizosphere Soils	0.00286863
ASV_4430	Bacteria; Acidobacteriota; Acidobacteriae; Solibacterales; Solibacteraceae; Candidatus Solibacter; ASV_4430	Rhizosphere Soils	0.00454545
ASV_5178	Bacteria; Acidobacteriota; Acidobacteriae; Solibacterales; Solibacteraceae; Candidatus Solibacter; ASV_5178	Rhizosphere Soils	0.00900901
ASV_5199	Bacteria; Acidobacteriota; Acidobacteriae; Solibacterales; Solibacteraceae; Candidatus Solibacter; ASV_5199	Rhizosphere Soils	0.000384659
ASV_5254	Bacteria; Acidobacteriota; Acidobacteriae; Solibacterales; Solibacteraceae; Candidatus Solibacter; ASV_5254	Rhizosphere Soils	0.00900901
ASV_5811	Bacteria; Acidobacteriota; Acidobacteriae; Solibacterales; Solibacteraceae; Candidatus Solibacter; ASV_5811	Rhizosphere Soils	0.0151685
ASV_6720	Bacteria; Acidobacteriota; Acidobacteriae; Solibacterales; Solibacteraceae; Candidatus Solibacter; ASV_6720	Rhizosphere Soils	0.0454545
ASV_760	Bacteria; Acidobacteriota; Acidobacteriae; Solibacterales; Solibacteraceae; Candidatus Solibacter; ASV_760	Rhizosphere Soils	5.92784e-14
ASV_778	Bacteria; Acidobacteriota; Acidobacteriae; Solibacterales; Solibacteraceae; Candidatus Solibacter; ASV_778	Rhizosphere Soils	6.94268e-11
ASV_9203	Bacteria; Acidobacteriota; Acidobacteriae; Solibacterales; Solibacteraceae; Candidatus Solibacter; ASV_9203	Rhizosphere Soils	0.0336538
ASV_1714	Bacteria; Acidobacteriota; Acidobacteriae; Subgroup 2; NA; NA; ASV_1714	Rhizosphere Soils	0.00900901
ASV_1909	Bacteria; Acidobacteriota; Acidobacteriae; Subgroup 2; NA; NA; ASV_1909	Rhizosphere Soils	0.00669643
ASV_2329	Bacteria; Acidobacteriota; Acidobacteriae; Subgroup 2; NA; NA; ASV_2329	Rhizosphere Soils	0.000171277
ASV_2586	Bacteria; Acidobacteriota; Acidobacteriae; Subgroup 2; NA; NA; ASV_2586	Rhizosphere Soils	0.0341615
ASV_2592	Bacteria; Acidobacteriota; Acidobacteriae; Subgroup 2; NA; NA; ASV_2592	Rhizosphere Soils	0.000661932
ASV_4011	Bacteria; Acidobacteriota; Acidobacteriae; Subgroup 2; NA; NA; ASV_4011	Rhizosphere Soils	0.0261905
ASV_4830	Bacteria; Acidobacteriota; Acidobacteriae; Subgroup 2; NA; NA; ASV_4830	Rhizosphere Soils	0.0143885
ASV_6870	Bacteria; Acidobacteriota; AT-s3-28; NA; NA; NA; ASV_6870	Rhizosphere Soils	0.000670455
ASV_10003	Bacteria; Acidobacteriota; Blastocatellia; 11-24; NA; NA; ASV_10003	Rhizosphere Soils	0.00454545
ASV_1451	Bacteria; Acidobacteriota; Blastocatellia; 11-24; NA; NA; ASV_1451	Rhizosphere Soils	0.0268987
ASV_1662	Bacteria; Acidobacteriota; Blastocatellia; 11-24; NA; NA; ASV_1662	Rhizosphere Soils	2.67391e-11
ASV_1809	Bacteria; Acidobacteriota; Blastocatellia; 11-24; NA; NA; ASV_1809	Rhizosphere Soils	1.28095e-08
ASV_1865	Bacteria; Acidobacteriota; Blastocatellia; 11-24; NA; NA; ASV_1865	Rhizosphere Soils	0.0110132
ASV_1934	Bacteria; Acidobacteriota; Blastocatellia; 11-24; NA; NA; ASV_1934	Rhizosphere Soils	0.000840226
ASV_2213	Bacteria; Acidobacteriota; Blastocatellia; 11-24; NA; NA; ASV_2213	Rhizosphere Soils	0.0426997
ASV_2879	Bacteria; Acidobacteriota; Blastocatellia; 11-24; NA; NA; ASV_2879	Rhizosphere Soils	0.0223048
ASV_3045	Bacteria; Acidobacteriota; Blastocatellia; 11-24; NA; NA; ASV_3045	Rhizosphere Soils	0.000670455
ASV_3579	Bacteria; Acidobacteriota; Blastocatellia; 11-24; NA; NA; ASV_3579	Rhizosphere Soils	0.0254777
ASV_3618	Bacteria; Acidobacteriota; Blastocatellia; 11-24; NA; NA; ASV_3618	Rhizosphere Soils	0.00243678
ASV_4630	Bacteria; Acidobacteriota; Blastocatellia; 11-24; NA; NA; ASV_4630	Rhizosphere Soils	0.000670455
ASV_4679	Bacteria; Acidobacteriota; Blastocatellia; 11-24; NA; NA; ASV_4679	Rhizosphere Soils	0.0234899
ASV_5116	Bacteria; Acidobacteriota; Blastocatellia; 11-24; NA; NA; ASV_5116	Rhizosphere Soils	0.00224177
ASV_5419	Bacteria; Acidobacteriota; Blastocatellia; 11-24; NA; NA; ASV_5419	Rhizosphere Soils	0.0324675
ASV_5468	Bacteria; Acidobacteriota; Blastocatellia; 11-24; NA; NA; ASV_5468	Rhizosphere Soils	0.00454545
ASV_6054	Bacteria; Acidobacteriota; Blastocatellia; 11-24; NA; NA; ASV_6054	Rhizosphere Soils	0.00224177
ASV_771	Bacteria; Acidobacteriota; Blastocatellia; 11-24; NA; NA; ASV_771	Rhizosphere Soils	1.08864e-18
ASV_13750	Bacteria; Acidobacteriota; Blastocatellia; Blastocatellales; Blastocatellaceae; Aridibacter; ASV_13750	Rhizosphere Soils	0.0232558
ASV_449	Bacteria; Acidobacteriota; Blastocatellia; Blastocatellales; Blastocatellaceae; Aridibacter; ASV_449	Rhizosphere Soils	2.9653e-07
ASV_458	Bacteria; Acidobacteriota; Blastocatellia; Blastocatellales; Blastocatellaceae; Aridibacter; ASV_458	Rhizosphere Soils	3.57843e-18
ASV_5165	Bacteria; Acidobacteriota; Blastocatellia; Blastocatellales; Blastocatellaceae; Aridibacter; ASV_5165	Rhizosphere Soils	0.00390071
ASV_5367	Bacteria; Acidobacteriota; Blastocatellia; Blastocatellales; Blastocatellaceae; Aridibacter; ASV_5367	Rhizosphere Soils	0.00632911
ASV_2378	Bacteria; Acidobacteriota; Blastocatellia; Blastocatellales; Blastocatellaceae; Blastocatella; ASV_2378	Rhizosphere Soils	0.0223048
ASV_2927	Bacteria; Acidobacteriota; Blastocatellia; Blastocatellales; Blastocatellaceae; Blastocatella; ASV_2927	Rhizosphere Soils	0.0136519
ASV_3758	Bacteria; Acidobacteriota; Blastocatellia; Blastocatellales; Blastocatellaceae; Blastocatella; ASV_3758	Rhizosphere Soils	0.0106383
ASV_4495	Bacteria; Acidobacteriota; Blastocatellia; Blastocatellales; Blastocatellaceae; Blastocatella; ASV_4495	Rhizosphere Soils	0.00714286
ASV_5048	Bacteria; Acidobacteriota; Blastocatellia; Blastocatellales; Blastocatellaceae; Blastocatella; ASV_5048	Rhizosphere Soils	0.0454545
ASV_8101	Bacteria; Acidobacteriota; Blastocatellia; Blastocatellales; Blastocatellaceae; Blastocatella; ASV_8101	Rhizosphere Soils	0.0336538
ASV_1017	Bacteria; Acidobacteriota; Blastocatellia; Blastocatellales; Blastocatellaceae; JGI 0001001-H03; ASV_1017	Rhizosphere Soils	1.72368e-09
ASV_2455	Bacteria; Acidobacteriota; Blastocatellia; Blastocatellales; Blastocatellaceae; JGI 0001001-H03; ASV_2455	Rhizosphere Soils	6.06195e-07
ASV_4277	Bacteria; Acidobacteriota; Blastocatellia; Blastocatellales; Blastocatellaceae; JGI 0001001-H03; ASV_4277	Rhizosphere Soils	0.00286863
ASV_5122	Bacteria; Acidobacteriota; Blastocatellia; Blastocatellales; Blastocatellaceae; JGI 0001001-H03; ASV_5122	Rhizosphere Soils	0.0343643
ASV_5783	Bacteria; Acidobacteriota; Blastocatellia; Blastocatellales; Blastocatellaceae; JGI 0001001-H03; ASV_5783	Rhizosphere Soils	0.0143885
ASV_6792	Bacteria; Acidobacteriota; Blastocatellia; Blastocatellales; Blastocatellaceae; JGI 0001001-H03; ASV_6792	Rhizosphere Soils	0.0341615
ASV_101	Bacteria; Acidobacteriota; Blastocatellia; Blastocatellales; Blastocatellaceae; NA; ASV_101	Rhizosphere Soils	8.39286e-63
ASV_1208	Bacteria; Acidobacteriota; Blastocatellia; Blastocatellales; Blastocatellaceae; NA; ASV_1208	Rhizosphere Soils	3.86e-11
ASV_13397	Bacteria; Acidobacteriota; Blastocatellia; Blastocatellales; Blastocatellaceae; NA; ASV_13397	Rhizosphere Soils	0.00632911
ASV_1494	Bacteria; Acidobacteriota; Blastocatellia; Blastocatellales; Blastocatellaceae; NA; ASV_1494	Rhizosphere Soils	2.70608e-06
ASV_233	Bacteria; Acidobacteriota; Blastocatellia; Blastocatellales; Blastocatellaceae; NA; ASV_233	Rhizosphere Soils	0.0251799
ASV_2391	Bacteria; Acidobacteriota; Blastocatellia; Blastocatellales; Blastocatellaceae; NA; ASV_2391	Rhizosphere Soils	0.0196721
ASV_2815	Bacteria; Acidobacteriota; Blastocatellia; Blastocatellales; Blastocatellaceae; NA; ASV_2815	Rhizosphere Soils	0.00011036
ASV_4091	Bacteria; Acidobacteriota; Blastocatellia; Blastocatellales; Blastocatellaceae; NA; ASV_4091	Rhizosphere Soils	0.0151685
ASV_6775	Bacteria; Acidobacteriota; Blastocatellia; Blastocatellales; Blastocatellaceae; NA; ASV_6775	Rhizosphere Soils	0.034296
ASV_880	Bacteria; Acidobacteriota; Blastocatellia; Blastocatellales; Blastocatellaceae; OLB17; ASV_880	Rhizosphere Soils	4.70238e-07
ASV_1009	Bacteria; Acidobacteriota; Blastocatellia; Blastocatellales; Blastocatellaceae; Stenotrophobacter; ASV_1009	Rhizosphere Soils	1.24429e-11
ASV_1892	Bacteria; Acidobacteriota; Blastocatellia; Blastocatellales; Blastocatellaceae; Stenotrophobacter; ASV_1892	Rhizosphere Soils	2.31111e-11
ASV_2214	Bacteria; Acidobacteriota; Blastocatellia; Blastocatellales; Blastocatellaceae; Stenotrophobacter; ASV_2214	Rhizosphere Soils	0.000393281
ASV_2471	Bacteria; Acidobacteriota; Blastocatellia; Blastocatellales; Blastocatellaceae; Stenotrophobacter; ASV_2471	Rhizosphere Soils	1.73846e-06
ASV_3817	Bacteria; Acidobacteriota; Blastocatellia; Blastocatellales; Blastocatellaceae; Stenotrophobacter; ASV_3817	Rhizosphere Soils	0.000474886
ASV_4494	Bacteria; Acidobacteriota; Blastocatellia; Blastocatellales; Blastocatellaceae; Stenotrophobacter; ASV_4494	Rhizosphere Soils	0.00390071
ASV_496	Bacteria; Acidobacteriota; Blastocatellia; Blastocatellales; Blastocatellaceae; Stenotrophobacter; ASV_496	Rhizosphere Soils	0.0201613
ASV_1734	Bacteria; Acidobacteriota; Blastocatellia; DS-100; NA; NA; ASV_1734	Rhizosphere Soils	0.000121927
ASV_5845	Bacteria; Acidobacteriota; Blastocatellia; DS-100; NA; NA; ASV_5845	Rhizosphere Soils	0.000384659
ASV_10125	Bacteria; Acidobacteriota; Blastocatellia; Pyrinomonadales; Pyrinomonadaceae; RB41; ASV_10125	Rhizosphere Soils	0.00454545
ASV_1013	Bacteria; Acidobacteriota; Blastocatellia; Pyrinomonadales; Pyrinomonadaceae; RB41; ASV_1013	Rhizosphere Soils	1.37037e-10
ASV_1080	Bacteria; Acidobacteriota; Blastocatellia; Pyrinomonadales; Pyrinomonadaceae; RB41; ASV_1080	Rhizosphere Soils	1.21918e-15
ASV_1092	Bacteria; Acidobacteriota; Blastocatellia; Pyrinomonadales; Pyrinomonadaceae; RB41; ASV_1092	Rhizosphere Soils	9e-06
ASV_1204	Bacteria; Acidobacteriota; Blastocatellia; Pyrinomonadales; Pyrinomonadaceae; RB41; ASV_1204	Rhizosphere Soils	6.94444e-11
ASV_1221	Bacteria; Acidobacteriota; Blastocatellia; Pyrinomonadales; Pyrinomonadaceae; RB41; ASV_1221	Rhizosphere Soils	1.16111e-08
ASV_1545	Bacteria; Acidobacteriota; Blastocatellia; Pyrinomonadales; Pyrinomonadaceae; RB41; ASV_1545	Rhizosphere Soils	6.42241e-07
ASV_1806	Bacteria; Acidobacteriota; Blastocatellia; Pyrinomonadales; Pyrinomonadaceae; RB41; ASV_1806	Rhizosphere Soils	0.000137931
ASV_1864	Bacteria; Acidobacteriota; Blastocatellia; Pyrinomonadales; Pyrinomonadaceae; RB41; ASV_1864	Rhizosphere Soils	0.000956311
ASV_1995	Bacteria; Acidobacteriota; Blastocatellia; Pyrinomonadales; Pyrinomonadaceae; RB41; ASV_1995	Rhizosphere Soils	2.16129e-10
ASV_2036	Bacteria; Acidobacteriota; Blastocatellia; Pyrinomonadales; Pyrinomonadaceae; RB41; ASV_2036	Rhizosphere Soils	6.64394e-08
ASV_2105	Bacteria; Acidobacteriota; Blastocatellia; Pyrinomonadales; Pyrinomonadaceae; RB41; ASV_2105	Rhizosphere Soils	0.00886525
ASV_223	Bacteria; Acidobacteriota; Blastocatellia; Pyrinomonadales; Pyrinomonadaceae; RB41; ASV_223	Rhizosphere Soils	2.25547e-25
ASV_2503	Bacteria; Acidobacteriota; Blastocatellia; Pyrinomonadales; Pyrinomonadaceae; RB41; ASV_2503	Rhizosphere Soils	0.000758065
ASV_2600	Bacteria; Acidobacteriota; Blastocatellia; Pyrinomonadales; Pyrinomonadaceae; RB41; ASV_2600	Rhizosphere Soils	6.11719e-08
ASV_2617	Bacteria; Acidobacteriota; Blastocatellia; Pyrinomonadales; Pyrinomonadaceae; RB41; ASV_2617	Rhizosphere Soils	0.0143885
ASV_2714	Bacteria; Acidobacteriota; Blastocatellia; Pyrinomonadales; Pyrinomonadaceae; RB41; ASV_2714	Rhizosphere Soils	0.0261905
ASV_2987	Bacteria; Acidobacteriota; Blastocatellia; Pyrinomonadales; Pyrinomonadaceae; RB41; ASV_2987	Rhizosphere Soils	0.0107317
ASV_2991	Bacteria; Acidobacteriota; Blastocatellia; Pyrinomonadales; Pyrinomonadaceae; RB41; ASV_2991	Rhizosphere Soils	0.0261905
ASV_3084	Bacteria; Acidobacteriota; Blastocatellia; Pyrinomonadales; Pyrinomonadaceae; RB41; ASV_3084	Rhizosphere Soils	0.0145228
ASV_322	Bacteria; Acidobacteriota; Blastocatellia; Pyrinomonadales; Pyrinomonadaceae; RB41; ASV_322	Rhizosphere Soils	2.03846e-38
ASV_3354	Bacteria; Acidobacteriota; Blastocatellia; Pyrinomonadales; Pyrinomonadaceae; RB41; ASV_3354	Rhizosphere Soils	7.59615e-05
ASV_3418	Bacteria; Acidobacteriota; Blastocatellia; Pyrinomonadales; Pyrinomonadaceae; RB41; ASV_3418	Rhizosphere Soils	0.00174648
ASV_353	Bacteria; Acidobacteriota; Blastocatellia; Pyrinomonadales; Pyrinomonadaceae; RB41; ASV_353	Rhizosphere Soils	1.20146e-08
ASV_3535	Bacteria; Acidobacteriota; Blastocatellia; Pyrinomonadales; Pyrinomonadaceae; RB41; ASV_3535	Rhizosphere Soils	0.00286863
ASV_3955	Bacteria; Acidobacteriota; Blastocatellia; Pyrinomonadales; Pyrinomonadaceae; RB41; ASV_3955	Rhizosphere Soils	0.00243678
ASV_397	Bacteria; Acidobacteriota; Blastocatellia; Pyrinomonadales; Pyrinomonadaceae; RB41; ASV_397	Rhizosphere Soils	4.85549e-21
ASV_4688	Bacteria; Acidobacteriota; Blastocatellia; Pyrinomonadales; Pyrinomonadaceae; RB41; ASV_4688	Rhizosphere Soils	0.0234899
ASV_4707	Bacteria; Acidobacteriota; Blastocatellia; Pyrinomonadales; Pyrinomonadaceae; RB41; ASV_4707	Rhizosphere Soils	0.0143885
ASV_4734	Bacteria; Acidobacteriota; Blastocatellia; Pyrinomonadales; Pyrinomonadaceae; RB41; ASV_4734	Rhizosphere Soils	0.0234899
ASV_4840	Bacteria; Acidobacteriota; Blastocatellia; Pyrinomonadales; Pyrinomonadaceae; RB41; ASV_4840	Rhizosphere Soils	0.0143885
ASV_4841	Bacteria; Acidobacteriota; Blastocatellia; Pyrinomonadales; Pyrinomonadaceae; RB41; ASV_4841	Rhizosphere Soils	0.0234899
ASV_487	Bacteria; Acidobacteriota; Blastocatellia; Pyrinomonadales; Pyrinomonadaceae; RB41; ASV_487	Rhizosphere Soils	9.00901e-10
ASV_4921	Bacteria; Acidobacteriota; Blastocatellia; Pyrinomonadales; Pyrinomonadaceae; RB41; ASV_4921	Rhizosphere Soils	0.0341615
ASV_4979	Bacteria; Acidobacteriota; Blastocatellia; Pyrinomonadales; Pyrinomonadaceae; RB41; ASV_4979	Rhizosphere Soils	0.0002725
ASV_5152	Bacteria; Acidobacteriota; Blastocatellia; Pyrinomonadales; Pyrinomonadaceae; RB41; ASV_5152	Rhizosphere Soils	0.0341615
ASV_52	Bacteria; Acidobacteriota; Blastocatellia; Pyrinomonadales; Pyrinomonadaceae; RB41; ASV_52	Rhizosphere Soils	1.69355e-46
ASV_5255	Bacteria; Acidobacteriota; Blastocatellia; Pyrinomonadales; Pyrinomonadaceae; RB41; ASV_5255	Rhizosphere Soils	0.0143885
ASV_540	Bacteria; Acidobacteriota; Blastocatellia; Pyrinomonadales; Pyrinomonadaceae; RB41; ASV_540	Rhizosphere Soils	1.11538e-20
ASV_556	Bacteria; Acidobacteriota; Blastocatellia; Pyrinomonadales; Pyrinomonadaceae; RB41; ASV_556	Rhizosphere Soils	1.08442e-08
ASV_6510	Bacteria; Acidobacteriota; Blastocatellia; Pyrinomonadales; Pyrinomonadaceae; RB41; ASV_6510	Rhizosphere Soils	0.00900901
ASV_684	Bacteria; Acidobacteriota; Blastocatellia; Pyrinomonadales; Pyrinomonadaceae; RB41; ASV_684	Rhizosphere Soils	1.26736e-11
ASV_8461	Bacteria; Acidobacteriota; Blastocatellia; Pyrinomonadales; Pyrinomonadaceae; RB41; ASV_8461	Rhizosphere Soils	0.0143885
ASV_863	Bacteria; Acidobacteriota; Blastocatellia; Pyrinomonadales; Pyrinomonadaceae; RB41; ASV_863	Rhizosphere Soils	1.5e-13
ASV_898	Bacteria; Acidobacteriota; Blastocatellia; Pyrinomonadales; Pyrinomonadaceae; RB41; ASV_898	Rhizosphere Soils	2e-08
ASV_1023	Bacteria; Acidobacteriota; Holophagae; Subgroup 7; NA; NA; ASV_1023	Rhizosphere Soils	9.5e-20
ASV_112	Bacteria; Acidobacteriota; Holophagae; Subgroup 7; NA; NA; ASV_112	Rhizosphere Soils	4.27817e-10
ASV_1180	Bacteria; Acidobacteriota; Holophagae; Subgroup 7; NA; NA; ASV_1180	Rhizosphere Soils	2.86082e-09
ASV_2441	Bacteria; Acidobacteriota; Holophagae; Subgroup 7; NA; NA; ASV_2441	Rhizosphere Soils	0.00132333
ASV_3144	Bacteria; Acidobacteriota; Holophagae; Subgroup 7; NA; NA; ASV_3144	Rhizosphere Soils	0.00183813
ASV_3551	Bacteria; Acidobacteriota; Holophagae; Subgroup 7; NA; NA; ASV_3551	Rhizosphere Soils	0.0343643
ASV_3785	Bacteria; Acidobacteriota; Holophagae; Subgroup 7; NA; NA; ASV_3785	Rhizosphere Soils	0.000670455
ASV_4259	Bacteria; Acidobacteriota; Holophagae; Subgroup 7; NA; NA; ASV_4259	Rhizosphere Soils	0.00196626
ASV_5142	Bacteria; Acidobacteriota; Holophagae; Subgroup 7; NA; NA; ASV_5142	Rhizosphere Soils	0.00390071
ASV_5303	Bacteria; Acidobacteriota; Holophagae; Subgroup 7; NA; NA; ASV_5303	Rhizosphere Soils	0.00224177
ASV_5342	Bacteria; Acidobacteriota; Holophagae; Subgroup 7; NA; NA; ASV_5342	Rhizosphere Soils	0.0143885
ASV_6371	Bacteria; Acidobacteriota; Holophagae; Subgroup 7; NA; NA; ASV_6371	Rhizosphere Soils	0.00900901
ASV_7170	Bacteria; Acidobacteriota; Holophagae; Subgroup 7; NA; NA; ASV_7170	Rhizosphere Soils	0.0234899
ASV_9072	Bacteria; Acidobacteriota; Holophagae; Subgroup 7; NA; NA; ASV_9072	Rhizosphere Soils	0.0341615
ASV_1801	Bacteria; Acidobacteriota; Subgroup 11; NA; NA; NA; ASV_1801	Rhizosphere Soils	3.43182e-12
ASV_212	Bacteria; Acidobacteriota; Subgroup 11; NA; NA; NA; ASV_212	Rhizosphere Soils	2.6625e-58
ASV_4329	Bacteria; Acidobacteriota; Subgroup 11; NA; NA; NA; ASV_4329	Rhizosphere Soils	0.00892857
ASV_4421	Bacteria; Acidobacteriota; Subgroup 11; NA; NA; NA; ASV_4421	Rhizosphere Soils	0.000758065
ASV_4773	Bacteria; Acidobacteriota; Subgroup 11; NA; NA; NA; ASV_4773	Rhizosphere Soils	0.000171277
ASV_7576	Bacteria; Acidobacteriota; Subgroup 11; NA; NA; NA; ASV_7576	Rhizosphere Soils	0.0341615
ASV_1670	Bacteria; Acidobacteriota; Subgroup 18; NA; NA; NA; ASV_1670	Rhizosphere Soils	1.93382e-25
ASV_2882	Bacteria; Acidobacteriota; Subgroup 18; NA; NA; NA; ASV_2882	Rhizosphere Soils	6.64394e-08
ASV_8196	Bacteria; Acidobacteriota; Subgroup 18; NA; NA; NA; ASV_8196	Rhizosphere Soils	0.0143885
ASV_2003	Bacteria; Acidobacteriota; Subgroup 22; NA; NA; NA; ASV_2003	Rhizosphere Soils	0.00011413
ASV_2394	Bacteria; Acidobacteriota; Subgroup 22; NA; NA; NA; ASV_2394	Rhizosphere Soils	3.51974e-06
ASV_2692	Bacteria; Acidobacteriota; Subgroup 22; NA; NA; NA; ASV_2692	Rhizosphere Soils	4e-05
ASV_2816	Bacteria; Acidobacteriota; Subgroup 22; NA; NA; NA; ASV_2816	Rhizosphere Soils	3.48571e-06
ASV_3697	Bacteria; Acidobacteriota; Subgroup 22; NA; NA; NA; ASV_3697	Rhizosphere Soils	1.82653e-06
ASV_512	Bacteria; Acidobacteriota; Subgroup 22; NA; NA; NA; ASV_512	Rhizosphere Soils	1.41279e-21
ASV_7975	Bacteria; Acidobacteriota; Subgroup 22; NA; NA; NA; ASV_7975	Rhizosphere Soils	0.00632911
ASV_8413	Bacteria; Acidobacteriota; Subgroup 22; NA; NA; NA; ASV_8413	Rhizosphere Soils	0.00224177
ASV_8773	Bacteria; Acidobacteriota; Subgroup 22; NA; NA; NA; ASV_8773	Rhizosphere Soils	0.0143885
ASV_9504	Bacteria; Acidobacteriota; Subgroup 22; NA; NA; NA; ASV_9504	Rhizosphere Soils	0.0341615
ASV_9647	Bacteria; Acidobacteriota; Subgroup 22; NA; NA; NA; ASV_9647	Rhizosphere Soils	0.0336538
ASV_3174	Bacteria; Acidobacteriota; Subgroup 25; NA; NA; NA; ASV_3174	Rhizosphere Soils	7.42647e-07
ASV_3229	Bacteria; Acidobacteriota; Subgroup 25; NA; NA; NA; ASV_3229	Rhizosphere Soils	9.04348e-06
ASV_3635	Bacteria; Acidobacteriota; Subgroup 25; NA; NA; NA; ASV_3635	Rhizosphere Soils	1.38315e-05
ASV_3775	Bacteria; Acidobacteriota; Subgroup 25; NA; NA; NA; ASV_3775	Rhizosphere Soils	2.05682e-06
ASV_4702	Bacteria; Acidobacteriota; Subgroup 25; NA; NA; NA; ASV_4702	Rhizosphere Soils	0.000171277
ASV_4993	Bacteria; Acidobacteriota; Subgroup 25; NA; NA; NA; ASV_4993	Rhizosphere Soils	0.00174648
ASV_4998	Bacteria; Acidobacteriota; Subgroup 25; NA; NA; NA; ASV_4998	Rhizosphere Soils	0.000629825
ASV_5311	Bacteria; Acidobacteriota; Subgroup 25; NA; NA; NA; ASV_5311	Rhizosphere Soils	0.00243678
ASV_5379	Bacteria; Acidobacteriota; Subgroup 25; NA; NA; NA; ASV_5379	Rhizosphere Soils	0.00224177
ASV_5936	Bacteria; Acidobacteriota; Subgroup 25; NA; NA; NA; ASV_5936	Rhizosphere Soils	0.00632911
ASV_5999	Bacteria; Acidobacteriota; Subgroup 25; NA; NA; NA; ASV_5999	Rhizosphere Soils	0.0151685
ASV_11277	Bacteria; Acidobacteriota; Subgroup 5; NA; NA; NA; ASV_11277	Rhizosphere Soils	0.0438144
ASV_1268	Bacteria; Acidobacteriota; Subgroup 5; NA; NA; NA; ASV_1268	Rhizosphere Soils	3.03191e-11
ASV_1423	Bacteria; Acidobacteriota; Subgroup 5; NA; NA; NA; ASV_1423	Rhizosphere Soils	4.5e-15
ASV_1689	Bacteria; Acidobacteriota; Subgroup 5; NA; NA; NA; ASV_1689	Rhizosphere Soils	5.86719e-11
ASV_1831	Bacteria; Acidobacteriota; Subgroup 5; NA; NA; NA; ASV_1831	Rhizosphere Soils	2.94798e-08
ASV_2089	Bacteria; Acidobacteriota; Subgroup 5; NA; NA; NA; ASV_2089	Rhizosphere Soils	1.85625e-07
ASV_2556	Bacteria; Acidobacteriota; Subgroup 5; NA; NA; NA; ASV_2556	Rhizosphere Soils	1.13448e-06
ASV_3088	Bacteria; Acidobacteriota; Subgroup 5; NA; NA; NA; ASV_3088	Rhizosphere Soils	1.9e-05
ASV_3098	Bacteria; Acidobacteriota; Subgroup 5; NA; NA; NA; ASV_3098	Rhizosphere Soils	0.00011036
ASV_3494	Bacteria; Acidobacteriota; Subgroup 5; NA; NA; NA; ASV_3494	Rhizosphere Soils	0.00021371
ASV_409	Bacteria; Acidobacteriota; Subgroup 5; NA; NA; NA; ASV_409	Rhizosphere Soils	8.74046e-26
ASV_6556	Bacteria; Acidobacteriota; Subgroup 5; NA; NA; NA; ASV_6556	Rhizosphere Soils	0.00454545
ASV_7911	Bacteria; Acidobacteriota; Subgroup 5; NA; NA; NA; ASV_7911	Rhizosphere Soils	0.0143885
ASV_8062	Bacteria; Acidobacteriota; Subgroup 5; NA; NA; NA; ASV_8062	Rhizosphere Soils	0.0341615
ASV_834	Bacteria; Acidobacteriota; Subgroup 5; NA; NA; NA; ASV_834	Rhizosphere Soils	1.22947e-08
ASV_859	Bacteria; Acidobacteriota; Subgroup 5; NA; NA; NA; ASV_859	Rhizosphere Soils	1.57273e-16
ASV_1057	Bacteria; Acidobacteriota; Thermoanaerobaculia; Thermoanaerobaculales; Thermoanaerobaculaceae; Subgroup 10; ASV_1057	Rhizosphere Soils	1.03306e-14
ASV_11225	Bacteria; Acidobacteriota; Thermoanaerobaculia; Thermoanaerobaculales; Thermoanaerobaculaceae; Subgroup 10; ASV_11225	Rhizosphere Soils	0.0341615
ASV_181	Bacteria; Acidobacteriota; Thermoanaerobaculia; Thermoanaerobaculales; Thermoanaerobaculaceae; Subgroup 10; ASV_181	Rhizosphere Soils	3.15603e-10
ASV_3049	Bacteria; Acidobacteriota; Thermoanaerobaculia; Thermoanaerobaculales; Thermoanaerobaculaceae; Subgroup 10; ASV_3049	Rhizosphere Soils	0.00530035
ASV_3630	Bacteria; Acidobacteriota; Thermoanaerobaculia; Thermoanaerobaculales; Thermoanaerobaculaceae; Subgroup 10; ASV_3630	Rhizosphere Soils	0.00210084
ASV_3699	Bacteria; Acidobacteriota; Thermoanaerobaculia; Thermoanaerobaculales; Thermoanaerobaculaceae; Subgroup 10; ASV_3699	Rhizosphere Soils	0.00886525
ASV_3790	Bacteria; Acidobacteriota; Thermoanaerobaculia; Thermoanaerobaculales; Thermoanaerobaculaceae; Subgroup 10; ASV_3790	Rhizosphere Soils	0.0011037
ASV_4037	Bacteria; Acidobacteriota; Thermoanaerobaculia; Thermoanaerobaculales; Thermoanaerobaculaceae; Subgroup 10; ASV_4037	Rhizosphere Soils	0.000453988
ASV_4366	Bacteria; Acidobacteriota; Thermoanaerobaculia; Thermoanaerobaculales; Thermoanaerobaculaceae; Subgroup 10; ASV_4366	Rhizosphere Soils	0.00469484
ASV_5421	Bacteria; Acidobacteriota; Thermoanaerobaculia; Thermoanaerobaculales; Thermoanaerobaculaceae; Subgroup 10; ASV_5421	Rhizosphere Soils	0.00900901
ASV_5597	Bacteria; Acidobacteriota; Thermoanaerobaculia; Thermoanaerobaculales; Thermoanaerobaculaceae; Subgroup 10; ASV_5597	Rhizosphere Soils	0.0151685
ASV_5771	Bacteria; Acidobacteriota; Thermoanaerobaculia; Thermoanaerobaculales; Thermoanaerobaculaceae; Subgroup 10; ASV_5771	Rhizosphere Soils	0.0341615
ASV_8299	Bacteria; Acidobacteriota; Thermoanaerobaculia; Thermoanaerobaculales; Thermoanaerobaculaceae; Subgroup 10; ASV_8299	Rhizosphere Soils	0.00454545
ASV_8332	Bacteria; Acidobacteriota; Thermoanaerobaculia; Thermoanaerobaculales; Thermoanaerobaculaceae; Subgroup 10; ASV_8332	Rhizosphere Soils	0.0418848
ASV_1814	Bacteria; Acidobacteriota; Vicinamibacteria; Subgroup 17; NA; NA; ASV_1814	Rhizosphere Soils	8.68098e-05
ASV_2737	Bacteria; Acidobacteriota; Vicinamibacteria; Subgroup 17; NA; NA; ASV_2737	Rhizosphere Soils	1.51786e-05
ASV_3060	Bacteria; Acidobacteriota; Vicinamibacteria; Subgroup 17; NA; NA; ASV_3060	Rhizosphere Soils	1.82653e-06
ASV_3187	Bacteria; Acidobacteriota; Vicinamibacteria; Subgroup 17; NA; NA; ASV_3187	Rhizosphere Soils	1.61e-05
ASV_4073	Bacteria; Acidobacteriota; Vicinamibacteria; Subgroup 17; NA; NA; ASV_4073	Rhizosphere Soils	0.00286863
ASV_4265	Bacteria; Acidobacteriota; Vicinamibacteria; Subgroup 17; NA; NA; ASV_4265	Rhizosphere Soils	4.98649e-06
ASV_427	Bacteria; Acidobacteriota; Vicinamibacteria; Subgroup 17; NA; NA; ASV_427	Rhizosphere Soils	1.72973e-33
ASV_4626	Bacteria; Acidobacteriota; Vicinamibacteria; Subgroup 17; NA; NA; ASV_4626	Rhizosphere Soils	0.00469484
ASV_5898	Bacteria; Acidobacteriota; Vicinamibacteria; Subgroup 17; NA; NA; ASV_5898	Rhizosphere Soils	0.00454545
ASV_5998	Bacteria; Acidobacteriota; Vicinamibacteria; Subgroup 17; NA; NA; ASV_5998	Rhizosphere Soils	0.0107317
ASV_6210	Bacteria; Acidobacteriota; Vicinamibacteria; Subgroup 17; NA; NA; ASV_6210	Rhizosphere Soils	0.0143885
ASV_6919	Bacteria; Acidobacteriota; Vicinamibacteria; Subgroup 17; NA; NA; ASV_6919	Rhizosphere Soils	0.00614525
ASV_7364	Bacteria; Acidobacteriota; Vicinamibacteria; Subgroup 17; NA; NA; ASV_7364	Rhizosphere Soils	0.00454545
ASV_824	Bacteria; Acidobacteriota; Vicinamibacteria; Subgroup 17; NA; NA; ASV_824	Rhizosphere Soils	5.99359e-11
ASV_3808	Bacteria; Acidobacteriota; Vicinamibacteria; Subgroup 9; NA; NA; ASV_3808	Rhizosphere Soils	6.42241e-07
ASV_6280	Bacteria; Acidobacteriota; Vicinamibacteria; Subgroup 9; NA; NA; ASV_6280	Rhizosphere Soils	0.0143885
ASV_10067	Bacteria; Acidobacteriota; Vicinamibacteria; Vicinamibacterales; NA; NA; ASV_10067	Rhizosphere Soils	0.012766
ASV_10073	Bacteria; Acidobacteriota; Vicinamibacteria; Vicinamibacterales; NA; NA; ASV_10073	Rhizosphere Soils	1.61e-05
ASV_1015	Bacteria; Acidobacteriota; Vicinamibacteria; Vicinamibacterales; NA; NA; ASV_1015	Rhizosphere Soils	5.84906e-10
ASV_10215	Bacteria; Acidobacteriota; Vicinamibacteria; Vicinamibacterales; NA; NA; ASV_10215	Rhizosphere Soils	0.000385165
ASV_1052	Bacteria; Acidobacteriota; Vicinamibacteria; Vicinamibacterales; NA; NA; ASV_1052	Rhizosphere Soils	4.91667e-13
ASV_1060	Bacteria; Acidobacteriota; Vicinamibacteria; Vicinamibacterales; NA; NA; ASV_1060	Rhizosphere Soils	0.0459318
ASV_11214	Bacteria; Acidobacteriota; Vicinamibacteria; Vicinamibacterales; NA; NA; ASV_11214	Rhizosphere Soils	0.0341615
ASV_11589	Bacteria; Acidobacteriota; Vicinamibacteria; Vicinamibacterales; NA; NA; ASV_11589	Rhizosphere Soils	0.0336538
ASV_11656	Bacteria; Acidobacteriota; Vicinamibacteria; Vicinamibacterales; NA; NA; ASV_11656	Rhizosphere Soils	0.0232558
ASV_11746	Bacteria; Acidobacteriota; Vicinamibacteria; Vicinamibacterales; NA; NA; ASV_11746	Rhizosphere Soils	0.00224177
ASV_1178	Bacteria; Acidobacteriota; Vicinamibacteria; Vicinamibacterales; NA; NA; ASV_1178	Rhizosphere Soils	3.39773e-09
ASV_11788	Bacteria; Acidobacteriota; Vicinamibacteria; Vicinamibacterales; NA; NA; ASV_11788	Rhizosphere Soils	0.012766
ASV_1179	Bacteria; Acidobacteriota; Vicinamibacteria; Vicinamibacterales; NA; NA; ASV_1179	Rhizosphere Soils	0.00643087
ASV_1185	Bacteria; Acidobacteriota; Vicinamibacteria; Vicinamibacterales; NA; NA; ASV_1185	Rhizosphere Soils	1.65753e-11
ASV_1192	Bacteria; Acidobacteriota; Vicinamibacteria; Vicinamibacterales; NA; NA; ASV_1192	Rhizosphere Soils	1.24429e-11
ASV_1198	Bacteria; Acidobacteriota; Vicinamibacteria; Vicinamibacterales; NA; NA; ASV_1198	Rhizosphere Soils	1.2125e-10
ASV_11997	Bacteria; Acidobacteriota; Vicinamibacteria; Vicinamibacterales; NA; NA; ASV_11997	Rhizosphere Soils	0.0143885
ASV_1238	Bacteria; Acidobacteriota; Vicinamibacteria; Vicinamibacterales; NA; NA; ASV_1238	Rhizosphere Soils	1.53782e-09
ASV_1263	Bacteria; Acidobacteriota; Vicinamibacteria; Vicinamibacterales; NA; NA; ASV_1263	Rhizosphere Soils	3.03191e-07
ASV_1278	Bacteria; Acidobacteriota; Vicinamibacteria; Vicinamibacterales; NA; NA; ASV_1278	Rhizosphere Soils	0.000171277
ASV_1281	Bacteria; Acidobacteriota; Vicinamibacteria; Vicinamibacterales; NA; NA; ASV_1281	Rhizosphere Soils	5.31356e-11
ASV_12816	Bacteria; Acidobacteriota; Vicinamibacteria; Vicinamibacterales; NA; NA; ASV_12816	Rhizosphere Soils	0.0143885
ASV_1288	Bacteria; Acidobacteriota; Vicinamibacteria; Vicinamibacterales; NA; NA; ASV_1288	Rhizosphere Soils	3.17829e-09
ASV_1306	Bacteria; Acidobacteriota; Vicinamibacteria; Vicinamibacterales; NA; NA; ASV_1306	Rhizosphere Soils	2.60494e-15
ASV_1307	Bacteria; Acidobacteriota; Vicinamibacteria; Vicinamibacterales; NA; NA; ASV_1307	Rhizosphere Soils	2.01111e-14
ASV_13071	Bacteria; Acidobacteriota; Vicinamibacteria; Vicinamibacterales; NA; NA; ASV_13071	Rhizosphere Soils	0.0232558
ASV_13171	Bacteria; Acidobacteriota; Vicinamibacteria; Vicinamibacterales; NA; NA; ASV_13171	Rhizosphere Soils	0.0143885
ASV_1323	Bacteria; Acidobacteriota; Vicinamibacteria; Vicinamibacterales; NA; NA; ASV_1323	Rhizosphere Soils	1.6875e-13
ASV_1361	Bacteria; Acidobacteriota; Vicinamibacteria; Vicinamibacterales; NA; NA; ASV_1361	Rhizosphere Soils	2.53462e-13
ASV_1384	Bacteria; Acidobacteriota; Vicinamibacteria; Vicinamibacterales; NA; NA; ASV_1384	Rhizosphere Soils	3.0875e-08
ASV_1408	Bacteria; Acidobacteriota; Vicinamibacteria; Vicinamibacterales; NA; NA; ASV_1408	Rhizosphere Soils	3.15625e-07
ASV_142	Bacteria; Acidobacteriota; Vicinamibacteria; Vicinamibacterales; NA; NA; ASV_142	Rhizosphere Soils	1.84348e-52
ASV_1466	Bacteria; Acidobacteriota; Vicinamibacteria; Vicinamibacterales; NA; NA; ASV_1466	Rhizosphere Soils	4.48305e-08
ASV_147	Bacteria; Acidobacteriota; Vicinamibacteria; Vicinamibacterales; NA; NA; ASV_147	Rhizosphere Soils	1.01852e-37
ASV_1471	Bacteria; Acidobacteriota; Vicinamibacteria; Vicinamibacterales; NA; NA; ASV_1471	Rhizosphere Soils	0.000667224
ASV_1550	Bacteria; Acidobacteriota; Vicinamibacteria; Vicinamibacterales; NA; NA; ASV_1550	Rhizosphere Soils	4.9026e-11
ASV_1570	Bacteria; Acidobacteriota; Vicinamibacteria; Vicinamibacterales; NA; NA; ASV_1570	Rhizosphere Soils	0.000263158
ASV_1585	Bacteria; Acidobacteriota; Vicinamibacteria; Vicinamibacterales; NA; NA; ASV_1585	Rhizosphere Soils	7.90698e-06
ASV_1594	Bacteria; Acidobacteriota; Vicinamibacteria; Vicinamibacterales; NA; NA; ASV_1594	Rhizosphere Soils	0.00174648
ASV_1599	Bacteria; Acidobacteriota; Vicinamibacteria; Vicinamibacterales; NA; NA; ASV_1599	Rhizosphere Soils	0.000247951
ASV_16116	Bacteria; Acidobacteriota; Vicinamibacteria; Vicinamibacterales; NA; NA; ASV_16116	Rhizosphere Soils	0.0232558
ASV_1632	Bacteria; Acidobacteriota; Vicinamibacteria; Vicinamibacterales; NA; NA; ASV_1632	Rhizosphere Soils	3.31395e-08
ASV_1681	Bacteria; Acidobacteriota; Vicinamibacteria; Vicinamibacterales; NA; NA; ASV_1681	Rhizosphere Soils	2.37766e-10
ASV_1732	Bacteria; Acidobacteriota; Vicinamibacteria; Vicinamibacterales; NA; NA; ASV_1732	Rhizosphere Soils	3.85294e-10
ASV_1778	Bacteria; Acidobacteriota; Vicinamibacteria; Vicinamibacterales; NA; NA; ASV_1778	Rhizosphere Soils	1.82653e-06
ASV_1797	Bacteria; Acidobacteriota; Vicinamibacteria; Vicinamibacterales; NA; NA; ASV_1797	Rhizosphere Soils	5.33333e-14
ASV_1829	Bacteria; Acidobacteriota; Vicinamibacteria; Vicinamibacterales; NA; NA; ASV_1829	Rhizosphere Soils	3.3557e-06
ASV_1873	Bacteria; Acidobacteriota; Vicinamibacteria; Vicinamibacterales; NA; NA; ASV_1873	Rhizosphere Soils	5.3125e-05
ASV_1932	Bacteria; Acidobacteriota; Vicinamibacteria; Vicinamibacterales; NA; NA; ASV_1932	Rhizosphere Soils	0.000845149
ASV_1943	Bacteria; Acidobacteriota; Vicinamibacteria; Vicinamibacterales; NA; NA; ASV_1943	Rhizosphere Soils	2.3705e-06
ASV_1969	Bacteria; Acidobacteriota; Vicinamibacteria; Vicinamibacterales; NA; NA; ASV_1969	Rhizosphere Soils	3.92105e-05
ASV_1989	Bacteria; Acidobacteriota; Vicinamibacteria; Vicinamibacterales; NA; NA; ASV_1989	Rhizosphere Soils	1.82653e-06
ASV_2060	Bacteria; Acidobacteriota; Vicinamibacteria; Vicinamibacterales; NA; NA; ASV_2060	Rhizosphere Soils	1.51786e-05
ASV_2072	Bacteria; Acidobacteriota; Vicinamibacteria; Vicinamibacterales; NA; NA; ASV_2072	Rhizosphere Soils	0.00224177
ASV_2094	Bacteria; Acidobacteriota; Vicinamibacteria; Vicinamibacterales; NA; NA; ASV_2094	Rhizosphere Soils	0.00714286
ASV_215	Bacteria; Acidobacteriota; Vicinamibacteria; Vicinamibacterales; NA; NA; ASV_215	Rhizosphere Soils	9.92424e-26
ASV_2198	Bacteria; Acidobacteriota; Vicinamibacteria; Vicinamibacterales; NA; NA; ASV_2198	Rhizosphere Soils	1.47297e-06
ASV_221	Bacteria; Acidobacteriota; Vicinamibacteria; Vicinamibacterales; NA; NA; ASV_221	Rhizosphere Soils	2.82022e-31
ASV_2225	Bacteria; Acidobacteriota; Vicinamibacteria; Vicinamibacterales; NA; NA; ASV_2225	Rhizosphere Soils	0.000134807
ASV_2235	Bacteria; Acidobacteriota; Vicinamibacteria; Vicinamibacterales; NA; NA; ASV_2235	Rhizosphere Soils	2.76923e-07
ASV_2260	Bacteria; Acidobacteriota; Vicinamibacteria; Vicinamibacterales; NA; NA; ASV_2260	Rhizosphere Soils	0.000758065
[truncated: 2,430 more rows]

## Sheet: C. Microcosm
ASV ID	taxonomy	More Abundant in	p val
[truncated: 408 more rows]
