# Supplementary material for: Taxonomic and genomic attributes of oligotrophic soil bacteria
Source: ISME Commun. 2024 Jun 12;4(1):ycae081. doi: 10.1093/ismeco/ycae081 (PMC11234899; doi:10.1093/ismeco/ycae081)
Supplement: Dataset_S3-Oligotrophy-ISMECommunications_ycae081 [file dataset_s3-oligotrophy-ismecommunications_ycae081.xlsx]

## Sheet: A. Soil Profile
GTDB accession	Group	Type	checkm_completeness	checkm_contamination	gc_percentage	genome_size	ssu_silva_taxonomy	Estimated minimum doubling time (h)
GB_GCA_018268955.1	Surface	MAG	90.31	5.98	66.9615	4773142	Bacteria;Acidobacteriota;Vicinamibacteria;Vicinamibacterales;uncultured;uncultured bacterium	5.07997
GB_GCA_019247975.1	Surface	MAG	62.71	1.8	71.571	3198869	Bacteria;Actinobacteriota;Acidimicrobiia;Microtrichales;Iamiaceae;Iamia;metagenome	9.42839
RS_GCF_900115755.1	Surface	Isolate	100	0.25	39.5828	4985410	Bacteria;Bacteroidota;Bacteroidia;Chitinophagales;Chitinophagaceae;Parafilimonas;Parafilimonas terrae	NA
GB_GCA_016868015.1	Surface	MAG	95.18	0.33	60.7701	4546803	Bacteria;Proteobacteria;Gammaproteobacteria;Burkholderiales;TRA3-20;uncultured bacterium	6.11042
GB_GCA_000733915.1	Surface	Isolate	98.4	0.32	71.0904	2673433	Bacteria;Proteobacteria;Alphaproteobacteria;Caulobacterales;Caulobacteraceae;PMMR1;Caulobacteraceae bacterium PMMR1	6.06976
GB_GCA_016795245.1	Surface	MAG	97.85	2.87	66.0359	4469514	Bacteria;Planctomycetota;OM190;uncultured bacterium	4.33462
RS_GCF_000178855.1	Surface	Isolate	99.67	11	53.7891	13661586	Bacteria;Chloroflexi;Ktedonobacteria;Ktedonobacterales;Ktedonobacteraceae;Ktedonobacter;Ktedonobacter racemifer DSM 44963	NA
GB_GCA_003167365.1	Surface	MAG	100	1.35	55.1814	3131565	Bacteria;Verrucomicrobiota;Verrucomicrobiae;Chthoniobacterales;Chthoniobacteraceae;Candidatus Udaeobacter;uncultured bacterium	NA
GB_GCA_903849645.1	Surface	MAG	98.06	0.86	63.2643	4537117	Bacteria;Acidobacteriota;Acidobacteriae;Acidobacteriales;Acidobacteriaceae (Subgroup 1);Occallatibacter;uncultured Acidobacteria bacterium	3.7942
GB_GCA_016714495.1	Surface	MAG	98.12	3.13	62.6176	4428533	Bacteria;Proteobacteria;Alphaproteobacteria;Caulobacterales;Hyphomonadaceae;Hirschia;metagenome	2.93443
GB_GCA_003165335.1	Surface	MAG	93.21	2.11	59.2161	5194160	Bacteria;Proteobacteria;Alphaproteobacteria;Azospirillales;Inquilinaceae;Inquilinus;metagenome	3.9238
GB_GCA_013288205.1	Surface	MAG	62.4	1.67	39.7818	2420208	Bacteria;Bacteroidota;Bacteroidia;Sphingobacteriales;CWT CU03-E12;uncultured bacterium	2.82393
RS_GCF_001579845.1	Surface	Isolate	98.73	1.79	63.5264	8193889	Bacteria;Proteobacteria;Alphaproteobacteria;Rhizobiales;Xanthobacteraceae;uncultured;Rhodoplanes sp. Z2-YC6860	4.76827
GB_GCA_003169895.1	Surface	MAG	96.5	2.2	65.7855	3420454	Bacteria;Gemmatimonadota;Gemmatimonadetes;Gemmatimonadales;Gemmatimonadaceae;uncultured;uncultured bacterium	6.23998
RS_GCF_007970805.1	Surface	Isolate	100	0.49	46.404	5079621	Bacteria;Bacteroidota;Bacteroidia;Chitinophagales;Chitinophagaceae;Flavisolibacter;uncultured bacterium	2.74507
GB_GCA_005884665.1	Surface	MAG	97.48	2.65	43.467	5695986	Bacteria;Bacteroidota;Bacteroidia;Chitinophagales;Chitinophagaceae;Terrimonas;uncultured bacterium	4.47198
GB_GCA_013817065.1	Surface	MAG	90.48	7.77	64.7808	5041640	Bacteria;Acidobacteriota;Vicinamibacteria;Vicinamibacterales;uncultured;uncultured Acidobacteria bacterium	3.84942
GB_GCA_902810735.1	Surface	Isolate	97.94	3.85	61.1284	3010812	Bacteria;Verrucomicrobiota;Verrucomicrobiae;Chthoniobacterales;Chthoniobacteraceae;Candidatus Udaeobacter;uncultured bacterium	4.20095
RS_GCF_003054705.1	Surface	Isolate	99.32	2.74	67.074	5714369	Bacteria;Verrucomicrobiota;Verrucomicrobiae;Opitutales;Opitutaceae;Opitutus;uncultured bacterium	2.30903
RS_GCF_003633755.1	Surface	Isolate	98.71	0.86	72.1027	7135497	Bacteria;Actinobacteriota;Thermoleophilia;Solirubrobacterales;Solirubrobacteraceae;Solirubrobacter;uncultured bacterium	4.29555
GB_GCA_009377755.1	Surface	MAG	94.15	2.22	64.8373	5225134	Bacteria;Proteobacteria;Alphaproteobacteria;Rhizobiales;Xanthobacteraceae;uncultured;uncultured bacterium	6.52276
GB_GCA_016872595.1	Surface	MAG	92.95	3.41	68.0728	6812147	Bacteria;Planctomycetota;Planctomycetes;Gemmatales;Gemmataceae;Gemmata;metagenome	10.3246
RS_GCF_014274465.1	Surface	Isolate	98.93	0	55.7854	6271114	Bacteria;Acidobacteriota;Acidobacteriae;Acidobacteriales;Acidobacteriaceae (Subgroup 1);Acidipila-Silvibacterium;uncultured Acidobacteria bacterium	1.29146
RS_GCF_000374045.1	Surface	Isolate	99.51	3.94	37.4147	6107890	Bacteria;Bacteroidota;Bacteroidia;Chitinophagales;Chitinophagaceae;Segetibacter;Segetibacter koreensis DSM 18137	2.63703
GB_GCA_017983695.1	Surface	MAG	97.54	1.48	37.5966	4480081	Bacteria;Bacteroidota;Bacteroidia;Chitinophagales;Chitinophagaceae;Ferruginibacter;uncultured bacterium	2.58829
GB_GCA_901457705.2	Surface	Isolate	98.96	1.41	68.37	4353888	Bacteria;Proteobacteria;Alphaproteobacteria;Rhizobiales;Beijerinckiaceae;Methylocella;uncultured bacterium	6.9248
GB_GCA_013816585.1	Surface	MAG	98.7	0.29	61.3711	2824289	Bacteria;Proteobacteria;Alphaproteobacteria;Sphingomonadales;Sphingomonadaceae;uncultured;uncultured bacterium	3.25776
GB_GCA_018449595.1	Surface	Isolate	98.44	1.17	64.132	4200049	Bacteria;Proteobacteria;Alphaproteobacteria;Micropepsales;Micropepsaceae;uncultured;metagenome	3.48597
GB_GCA_005879655.1	Surface	MAG	92.65	3.96	49.7555	5889597	Bacteria;Actinobacteriota;Thermoleophilia;Solirubrobacterales;67-14;metagenome	2.54863
GB_GCA_003218375.1	Surface	MAG	99.96	2.7	58.8214	3956789	Bacteria;Verrucomicrobiota;Verrucomicrobiae;Chthoniobacterales;Chthoniobacteraceae;Candidatus Udaeobacter;uncultured bacterium	4.18455
GB_GCA_013285645.1	Surface	MAG	58.62	0	55.3035	3179396	Bacteria;Verrucomicrobiota;Verrucomicrobiae;Methylacidiphilales;Methylacidiphilaceae;uncultured;uncultured bacterium	0.731082
GB_GCA_903874975.1	Surface	MAG	98.06	1.01	64.9055	3859695	Bacteria;Verrucomicrobiota;Verrucomicrobiae;Chthoniobacterales;Chthoniobacteraceae;Chthoniobacter;uncultured Verrucomicrobia bacterium	2.75748
RS_GCF_003097155.1	Surface	Isolate	99.34	0	65.285	2934896	Bacteria;Proteobacteria;Alphaproteobacteria;Sphingomonadales;Sphingomonadaceae;Sphingomonas;uncultured Sphingomonadaceae bacterium	4.99272
GB_GCA_018266755.1	Surface	MAG	98.34	1.09	54.3935	3547690	Bacteria;Bacteroidota;Kapabacteria;Kapabacteriales;uncultured bacterium	3.16088
RS_GCF_003254525.1	Surface	Isolate	99.57	0.97	69.2423	4184663	Bacteria;Proteobacteria;Alphaproteobacteria;Caulobacterales;Caulobacteraceae;Phenylobacterium;Phenylobacterium kunshanense	4.54092
GB_GCA_004564215.1	Surface	Isolate	99.06	0.31	58.9373	3326434	Bacteria;Proteobacteria;Alphaproteobacteria;Rhizobiales;Beijerinckiaceae;uncultured;uncultured bacterium	4.24313
RS_GCF_009184905.1	Surface	Isolate	100	0.43	62.0658	3701047	Bacteria;Proteobacteria;Alphaproteobacteria;Parvibaculales;Parvibaculaceae;Parvibaculum;uncultured bacterium	3.63601
RS_GCF_019075875.1	Surface	Isolate	97.97	5.71	64.1446	7227927	Bacteria;Proteobacteria;Alphaproteobacteria;Sphingomonadales;Sphingomonadaceae;Novosphingobium;metagenome	2.8992
GB_GCA_005885405.1	Surface	MAG	93.53	1.72	68.074	2608841	Bacteria;Actinobacteriota;Thermoleophilia;Solirubrobacterales;67-14;uncultured bacterium	6.04414
RS_GCF_013409505.1	Surface	Isolate	99.11	0.43	73.8047	6166488	Bacteria;Actinobacteriota;Actinobacteria;Pseudonocardiales;Pseudonocardiaceae;Actinomycetospora;Actinomycetospora corticicola	8.68862
GB_GCA_003818285.1	Surface	MAG	97.92	2.26	70.5774	5766872	Bacteria;Myxococcota;Myxococcia;Myxococcales;Myxococcaceae;P3OB-42;uncultured Cystobacterineae bacterium	6.38335
GB_GCA_013289265.1	Surface	MAG	58.68	0	50.7173	1493070	Bacteria;Proteobacteria;Alphaproteobacteria;Rhodospirillales;uncultured;metagenome	1.19978
GB_GCA_013288655.1	Surface	MAG	62.02	0.58	37.0618	2003721	Bacteria;Proteobacteria;Gammaproteobacteria;Diplorickettsiales;Diplorickettsiaceae;uncultured;uncultured gamma proteobacterium	1.17859
GB_GCA_013286315.1	Surface	MAG	61.1	0.74	42.438	3314637	Bacteria;Bacteroidota;Bacteroidia;Chitinophagales;Chitinophagaceae;Puia;metagenome	2.32339
GB_GCA_016794615.1	Surface	MAG	97.25	1.27	73.0379	4362132	Bacteria;Actinobacteriota;Actinobacteria;Pseudonocardiales;Pseudonocardiaceae;Pseudonocardia;uncultured bacterium	8.46808
GB_GCA_018242085.1	Surface	MAG	87.62	1.67	63.0829	2836980	Bacteria;Proteobacteria;Alphaproteobacteria;Micropepsales;Micropepsaceae;uncultured;metagenome	3.5485
RS_GCF_014873345.1	Surface	Isolate	100	1.48	44.371	4737454	Bacteria;Bacteroidota;Bacteroidia;Chitinophagales;Chitinophagaceae;Flavitalea;uncultured Niastella sp.	2.42916
GB_GCA_019075925.1	Surface	MAG	94.33	2.85	62.7403	3553773	Bacteria;Proteobacteria;Alphaproteobacteria;Rhizobiales;Xanthobacteraceae;uncultured;uncultured bacterium	3.86067
RS_GCF_001425865.1	Surface	Isolate	99.84	1.17	68.6397	5274600	Bacteria;Proteobacteria;Gammaproteobacteria;Burkholderiales;Comamonadaceae;Rhizobacter;metagenome	4.44042
GB_GCA_903908495.1	Surface	MAG	97.96	3.63	62.5511	6185372	Bacteria;Verrucomicrobiota;Verrucomicrobiae;Verrucomicrobiales;Rubritaleaceae;Luteolibacter;uncultured bacterium	5.61917
RS_GCF_001705515.1	Surface	Isolate	97.94	1.43	45.7148	5478589	Bacteria;Bacteroidota;Bacteroidia;Sphingobacteriales;Sphingobacteriaceae;Mucilaginibacter;Mucilaginibacter sp. PPCGB 2223	NA
RS_GCF_009765835.1	Surface	Isolate	99.78	0.86	57.2343	4715628	Bacteria;Acidobacteriota;Acidobacteriae;Acidobacteriales;Acidobacteriaceae (Subgroup 1);Granulicella;Acidobacteriales bacterium 59-55	1.41371
GB_GCA_016871775.1	Surface	MAG	97.95	3.08	69.6255	3780382	Bacteria;Verrucomicrobiota;Verrucomicrobiae;Opitutales;Opitutaceae;Cephaloticoccus;uncultured bacterium	5.76306
GB_GCA_016703525.1	Surface	MAG	93.16	1.28	69.5504	4209001	Bacteria;Actinobacteriota;Acidimicrobiia;Microtrichales;Microtrichaceae;uncultured;metagenome	4.34991
GB_GCA_018268415.1	Surface	MAG	96.9	0.86	70.3749	4743377	Bacteria;Actinobacteriota;Thermoleophilia;Solirubrobacterales;67-14;uncultured bacterium	5.22794
GB_GCA_018268595.1	Surface	MAG	100	2.85	73.1771	3569684	Bacteria;Actinobacteriota;Thermoleophilia;Solirubrobacterales;Solirubrobacteraceae;Conexibacter;uncultured bacterium	7.14893
GB_GCA_017882215.1	Surface	MAG	93.84	0.99	35.7742	2950368	Bacteria;Bacteroidota;Bacteroidia;Chitinophagales;Chitinophagaceae;uncultured;uncultured Bacteroidetes bacterium	4.3625
GB_GCA_016712345.1	Surface	MAG	93.87	2.79	58.8302	11504612	Bacteria;Myxococcota;Polyangia;Polyangiales;Polyangiaceae;uncultured;uncultured bacterium	2.28895
RS_GCF_007995055.1	Surface	Isolate	99.13	0.29	67.9502	3041979	Bacteria;Proteobacteria;Alphaproteobacteria;Sphingomonadales;Sphingomonadaceae;uncultured;Sphingosinicella sp. BS11	4.91355
GB_GCA_003153315.1	Surface	MAG	98.57	7.62	36.5133	4143903	Bacteria;Bacteroidota;Bacteroidia;Sphingobacteriales;env.OPS 17;uncultured bacterium	3.58138
RS_GCF_000423665.1	Surface	Isolate	98.71	1.72	71.4385	9313965	Bacteria;Actinobacteriota;Thermoleophilia;Solirubrobacterales;Solirubrobacteraceae;Solirubrobacter;Solirubrobacter soli	4.26885
RS_GCF_006716425.1	Surface	Isolate	99.47	2.41	70.1067	9466640	Bacteria;Actinobacteriota;Actinobacteria;Streptosporangiales;Thermomonosporaceae;Actinoallomurus;Actinoallomurus bryophytorum	4.89998
RS_GCF_002151445.1	Surface	Isolate	100	0	63.6943	4123013	Bacteria;Proteobacteria;Alphaproteobacteria;Sphingomonadales;Sphingomonadaceae;Sphingomonas;Sphingomonas sp. KC8	2.71221
RS_GCF_018413645.1	Surface	Isolate	99.88	1.7	69.4967	4792521	Bacteria;Proteobacteria;Alphaproteobacteria;Acetobacterales;Acetobacteraceae;Roseococcus;Roseococcus sp.	6.16282
GB_GCA_013286285.1	Surface	MAG	50.7	0	50.4252	1451380	Bacteria;Proteobacteria;Alphaproteobacteria;Rickettsiales;SM2D12;uncultured bacterium	1.61715
RS_GCF_009765975.1	Surface	Isolate	99.38	1.16	63.5405	8370829	Bacteria;Proteobacteria;Alphaproteobacteria;Acetobacterales;Acetobacteraceae;uncultured;metagenome	4.04614
GB_GCA_903902075.1	Surface	MAG	91.2	2.32	63.6245	2677457	Bacteria;Proteobacteria;Alphaproteobacteria;Micropepsales;Micropepsaceae;uncultured;metagenome	3.9918
GB_GCA_000620185.1	Surface	Isolate	99.53	0.24	72.6007	5093035	Bacteria;Actinobacteriota;Actinobacteria;Frankiales;Geodermatophilaceae;Blastococcus;Geodermatophilaceae bacterium URHB0062	5.23339
RS_GCF_019039255.1	Surface	Isolate	97.67	1.21	72.3242	4901775	Bacteria;Actinobacteriota;Actinobacteria;Propionibacteriales;Nocardioidaceae;Nocardioides;uncultured bacterium	4.67662
GB_GCA_013286765.1	Surface	MAG	55.02	0.84	44.7268	2146818	Bacteria;Bdellovibrionota;Oligoflexia;0319-6G20;metagenome	NA
RS_GCF_013408985.1	Surface	Isolate	99.53	0.47	73.6397	5376835	Bacteria;Actinobacteriota;Actinobacteria;Frankiales;Geodermatophilaceae;Geodermatophilus;Geodermatophilus daqingensis	7.63738
RS_GCF_018406645.1	Surface	Isolate	99.66	0.34	67.9129	3270620	Bacteria;Proteobacteria;Gammaproteobacteria;Xanthomonadales;Xanthomonadaceae;Lysobacter;uncultured bacterium	5.44952
GB_GCA_013815355.1	Surface	MAG	92.17	2.99	68.6617	3199244	Bacteria;Actinobacteriota;Thermoleophilia;Solirubrobacterales;Solirubrobacteraceae;uncultured;soil metagenome	5.11105
GB_GCA_013286425.1	Surface	MAG	61.32	0	37.4708	3450963	Bacteria;Bacteroidota;Bacteroidia;Chitinophagales;Chitinophagaceae;Parafilimonas;uncultured Chitinophagaceae bacterium	3.96333
GB_GCA_018598585.1	Surface	Isolate	99.11	2.08	39.81	5805109	Bacteria;Bacteroidota;Bacteroidia;Cytophagales;Microscillaceae;uncultured;Sorangium cellulosum	3.1641
RS_GCF_002937115.1	Surface	Isolate	98.51	0.58	67.106	7248147	Bacteria;Proteobacteria;Alphaproteobacteria;Acetobacterales;Acetobacteraceae;Rhodopila;Rhodopila globiformis	4.22463
GB_GCA_008933705.1	Surface	MAG	95.97	1.01	65.5279	5301936	Bacteria;Proteobacteria;Alphaproteobacteria;Rhizobiales;Hyphomicrobiaceae;Pedomicrobium;metagenome	4.48373
GB_GCA_016869975.1	Surface	MAG	95.61	0.78	67.9642	4836834	Bacteria;Proteobacteria;Alphaproteobacteria;Reyranellales;Reyranellaceae;uncultured;metagenome	6.98294
RS_GCF_016467395.1	Surface	Isolate	97.47	1.24	66.6474	7483393	Bacteria;Proteobacteria;Alphaproteobacteria;Reyranellales;Reyranellaceae;Reyranella;uncultured bacterium	6.2659
RS_GCF_003860405.1	Surface	Isolate	97.48	1.17	61.5548	3377955	Bacteria;Actinobacteriota;Actinobacteria;Frankiales;Nakamurellaceae;Nakamurella;actinobacterium R-36375	2.00366
GB_GCA_016704895.1	Surface	MAG	91.08	0.95	71.2553	4175888	Bacteria;Proteobacteria;Gammaproteobacteria;Burkholderiales;SC-I-84;uncultured bacterium	8.68745
RS_GCF_003751275.1	Surface	Isolate	100	1.72	57.9466	6237028	Bacteria;Acidobacteriota;Acidobacteriae;Acidobacteriales;Acidobacteriaceae (Subgroup 1);Granulicella;Granulicella sp. AF10	1.48216
RS_GCF_000312425.1	Surface	Isolate	97.47	0.5	64.8717	5792259	Bacteria;Proteobacteria;Alphaproteobacteria;Reyranellales;Reyranellaceae;Reyranella;Reyranella massiliensis	5.11947
RS_GCF_003012815.1	Surface	Isolate	98.7	0.14	62.3908	2507679	Bacteria;Proteobacteria;Alphaproteobacteria;Sphingomonadales;Sphingomonadaceae;uncultured;metagenome	3.17068
GB_GCA_905182555.1	Surface	MAG	70.37	1.28	62.0251	2558616	Bacteria;Actinobacteriota;Acidimicrobiia;Microtrichales;Ilumatobacteraceae;Ilumatobacter;uncultured actinobacterium	3.75103
GB_GCA_003161615.1	Surface	MAG	94.15	1.01	69.2479	2323939	Bacteria;Actinobacteriota;Thermoleophilia;Gaiellales;uncultured;uncultured bacterium	6.49533
GB_GCA_009781185.1	Surface	MAG	91.48	1.14	56.9542	4647385	Bacteria;Planctomycetota;Phycisphaerae;Tepidisphaerales;CPla-3 termite group;uncultured planctomycete	2.77674
RS_GCF_000014905.1	Surface	Isolate	100	0.88	61.9025	9965640	Bacteria;Acidobacteriota;Acidobacteriae;Solibacterales;Solibacteraceae;Candidatus Solibacter;Candidatus Solibacter usitatus Ellin6076	4.82535
RS_GCF_000173075.1	Surface	Isolate	97.3	2.87	61.0619	7848700	Bacteria;Verrucomicrobiota;Verrucomicrobiae;Chthoniobacterales;Chthoniobacteraceae;Chthoniobacter;uncultured Verrucomicrobia bacterium	2.75196
RS_GCF_003286915.1	Surface	Isolate	99.69	0.87	43.4754	6542746	Bacteria;Bacteroidota;Bacteroidia;Cytophagales;Microscillaceae;Ohtaekwangia;Chryseolinea flava	0.981504
GB_GCA_900104855.1	Surface	Isolate	97.81	2.19	64.6914	9090457	Bacteria;Proteobacteria;Alphaproteobacteria;Rhizobiales;Xanthobacteraceae;Rhizobiales bacterium GAS113	4.91967
GB_GCA_004799545.1	Surface	MAG	97.73	3.3	70.0163	4027455	Bacteria;Proteobacteria;Alphaproteobacteria;Caulobacterales;Caulobacteraceae;Phenylobacterium;Phenylobacterium sp. LX32	5.64591
RS_GCF_014083945.1	Surface	Isolate	98.28	0.86	61.094	3928701	Bacteria;Acidobacteriota;Acidobacteriae;Acidobacteriales;Acidobacteriaceae (Subgroup 1);Granulicella;Granulicella sp. 5B5	2.58783
RS_GCF_002954265.1	Surface	Isolate	99.01	1.72	43.1104	5429324	Bacteria;Bacteroidota;Bacteroidia;Chitinophagales;Chitinophagaceae;Edaphobaculum;Chitinophagaceae bacterium	1.19935
GB_GCA_903642325.1	Surface	Isolate	90.75	3.06	63.7169	5830418	Bacteria;Myxococcota;Polyangia;Polyangiales;BIrii41;metagenome	4.42708
RS_GCF_016735595.1	Surface	Isolate	99.98	0.87	51.0194	7916274	Bacteria;Bacteroidota;Bacteroidia;Cytophagales;Microscillaceae;Chryseolinea;uncultured Cytophagaceae bacterium	1.68287
RS_GCF_000970345.1	Surface	Isolate	98.26	0.81	58.9157	6203810	Bacteria;Proteobacteria;Gammaproteobacteria;Burkholderiales;Burkholderiaceae;Robbsia;Robbsia andropogonis	2.07664
GB_GCA_013286165.1	Surface	MAG	50.14	0	59.8958	2191645	Bacteria;Acidobacteriota;Acidobacteriae;Subgroup 2;uncultured bacterium	4.13187
RS_GCF_001449115.1	Surface	Isolate	99.78	0.86	57.3019	5345702	Bacteria;Acidobacteriota;Acidobacteriae;Acidobacteriales;Acidobacteriaceae (Subgroup 1);Terracidiphilus;Terracidiphilus gabretensis	3.01959
GB_GCA_016721905.1	Surface	MAG	93.81	1.73	44.8823	5354596	Bacteria;Bacteroidota;Bacteroidia;Chitinophagales;Saprospiraceae;uncultured;metagenome	NA
RS_GCF_004348515.1	Surface	Isolate	97.86	2.58	71.8058	8265010	Bacteria;Actinobacteriota;Actinobacteria;Streptosporangiales;Thermomonosporaceae;Actinomadura;Actinomadura sp. EGI 80046	5.26504
GB_GCA_001898505.1	Surface	MAG	99.51	3.37	50.3113	7898456	Bacteria;Bacteroidota;Bacteroidia;Chitinophagales;Chitinophagaceae;Puia;uncultured bacterium	1.22206
RS_GCF_001748245.1	Surface	Isolate	90.76	0.84	54.3503	7569109	Bacteria;Bdellovibrionota;Oligoflexia;Oligoflexales;Oligoflexaceae;Oligoflexus;Oligoflexus tunisiensis	1.59324
RS_GCF_004362715.1	Surface	Isolate	98.09	0	40.6349	5251143	Bacteria;Bacteroidota;Bacteroidia;Sphingobacteriales;Sphingobacteriaceae;Pedobacter;Pedobacter metabolipauper	1.06622
RS_GCF_008369935.1	Surface	Isolate	100	4.38	62.1987	10914015	Bacteria;Proteobacteria;Gammaproteobacteria;Burkholderiales;Burkholderiaceae;Burkholderia-Caballeronia-Paraburkholderia;Paraburkholderia phytofirmans PsJN	1.64345
GB_GCA_002344825.1	Surface	MAG	90.26	0.18	46.3465	2182484	Bacteria;Verrucomicrobiota;Omnitrophia;Omnitrophales;Omnitrophaceae;Candidatus Omnitrophus;metagenome	NA
GB_GCA_017307755.1	Surface	MAG	99.51	3.94	49.7535	9391252	Bacteria;Bacteroidota;Bacteroidia;Chitinophagales;Chitinophagaceae;Puia;uncultured Chitinophagaceae bacterium	2.37817
GB_GCA_016200145.1	Surface	MAG	91.01	4.6	62.6188	8278910	Bacteria;Planctomycetota;Planctomycetes;Planctomycetales;uncultured;uncultured Planctomyces sp.	NA
GB_GCA_016719165.1	Surface	MAG	94.8	0.74	40.4908	4036334	Bacteria;Bacteroidota;Bacteroidia;Chitinophagales;Chitinophagaceae;Terrimonas;uncultured bacterium	2.16029
RS_GCF_900129455.1	Surface	Isolate	95.64	0.47	72.9367	4480046	Bacteria;Actinobacteriota;Actinobacteria;Frankiales;Frankiaceae;Jatrophihabitans;Jatrophihabitans endophyticus	7.28946
RS_GCF_007992495.1	Surface	Isolate	97.97	4.48	65.7263	9846332	Bacteria;Proteobacteria;Alphaproteobacteria;Reyranellales;Reyranellaceae;Reyranella;Reyranella soli	4.64925
GB_GCA_013285595.1	Surface	MAG	63.46	0.49	45.13	2934474	Bacteria;Bacteroidota;Bacteroidia;Chitinophagales;Chitinophagaceae;Edaphobaculum;metagenome	NA
RS_GCF_008710285.1	Surface	Isolate	99.51	0.66	37.6353	5505520	Bacteria;Bacteroidota;Bacteroidia;Chitinophagales;Chitinophagaceae;uncultured;uncultured Ferruginibacter sp.	6.33199
GB_GCA_016195265.1	Surface	MAG	84	4.34	66.7696	4535142	Bacteria;Acidobacteriota;Vicinamibacteria;Vicinamibacterales;uncultured;uncultured Anaeromyxobacter sp.	7.68998
GB_GCA_016874755.1	Surface	MAG	98.69	3.55	57.7269	5560410	Bacteria;RCP2-54;metagenome	7.99868
GB_GCA_003225295.1	Surface	MAG	94.87	2.56	57.5019	8134361	Bacteria;Acidobacteriota;Acidobacteriae;Subgroup 2;uncultured bacterium	1.74796
RS_GCF_000420545.1	Surface	Isolate	99.66	0.43	65.6479	3091755	Bacteria;Proteobacteria;Gammaproteobacteria;Xanthomonadales;Xanthomonadaceae;Arenimonas;Arenimonas oryziterrae DSM 21050 = YC6267	3.70669
GB_GCA_018882935.1	Surface	MAG	97.13	1.57	54.9791	2742413	Bacteria;Proteobacteria;Gammaproteobacteria;Burkholderiales;Oxalobacteraceae;Noviherbaspirillum;metagenome	3.11904
GB_GCA_003221195.1	Surface	MAG	89.64	4.09	54.3431	3095905	Bacteria;Verrucomicrobiota;Verrucomicrobiae;Chthoniobacterales;Chthoniobacteraceae;Candidatus Udaeobacter;uncultured bacterium	NA
GB_GCA_012517205.1	Surface	MAG	97.97	4.73	63.7028	3596588	Bacteria;Verrucomicrobiota;Verrucomicrobiae;Pedosphaerales;Pedosphaeraceae;ADurb.Bin063-1;Verrucomicrobia bacterium ADurb.Bin063	NA
GB_GCA_003223025.1	Surface	MAG	97.44	2.61	53.3998	4340924	Bacteria;Acidobacteriota;Blastocatellia;Blastocatellales;Blastocatellaceae;uncultured;uncultured soil bacterium	2.75103
RS_GCF_003315135.1	Surface	Isolate	97.49	3.4	68.2448	6792213	Bacteria;Proteobacteria;Alphaproteobacteria;Rhizobiales;Beijerinckiaceae;Roseiarcus;Roseiarcus fermentans	5.16585
GB_GCA_003136215.1	Surface	MAG	89.79	1.1	62.8503	7095248	Bacteria;Acidobacteriota;Acidobacteriae;Solibacterales;Solibacteraceae;Candidatus Solibacter;uncultured bacterium	3.47845
GB_GCA_013372845.1	Surface	MAG	87.33	3.72	55.1634	3222283	Bacteria;Verrucomicrobiota;Verrucomicrobiae;Chthoniobacterales;Chthoniobacteraceae;Candidatus Udaeobacter;uncultured bacterium	6.74472
RS_GCF_002119765.1	Surface	Isolate	99.37	0.63	60.3157	5971615	Bacteria;Proteobacteria;Alphaproteobacteria;Rhizobiales;Xanthobacteraceae;Pseudorhodoplanes;Pseudorhodoplanes sinuspersici	3.50286
RS_GCF_003236175.1	Surface	Isolate	100	0.99	43.4674	5387132	Bacteria;Bacteroidota;Bacteroidia;Chitinophagales;Chitinophagaceae;Edaphobaculum;bacterium	3.03177
GB_GCA_018268955.1	Surface	MAG	90.31	5.98	66.9615	4773142	Bacteria;Acidobacteriota;Vicinamibacteria;Vicinamibacterales;uncultured;uncultured bacterium	5.07997
GB_GCA_016467405.1	Surface	Isolate	99.84	0.03	62.7087	4478989	Bacteria;Proteobacteria;Gammaproteobacteria;Burkholderiales;Oxalobacteraceae;Noviherbaspirillum;metagenome	2.15396
GB_GCA_903861145.1	Surface	MAG	95.92	0.74	42.424	4700511	Bacteria;Bacteroidota;Bacteroidia;Chitinophagales;Chitinophagaceae;Edaphobaculum;metagenome	0.699204
RS_GCF_001746835.1	Surface	Isolate	99.32	2.7	66.4757	4199284	Bacteria;Verrucomicrobiota;Verrucomicrobiae;Opitutales;Opitutaceae;Lacunisphaera;Lacunisphaera limnophila	3.54601
RS_GCF_014274685.1	Surface	Isolate	100	0.86	55.0326	4254614	Bacteria;Acidobacteriota;Acidobacteriae;Acidobacteriales;Acidobacteriaceae (Subgroup 1);Edaphobacter;Acidobacteriaceae bacterium TAA166	2.27062
GB_GCA_018268895.1	Surface	MAG	99.78	0.86	59.0861	4296351	Bacteria;Acidobacteriota;Acidobacteriae;Acidobacteriales;Acidobacteriaceae (Subgroup 1);Edaphobacter;uncultured Acidobacteria bacterium	1.50783
RS_GCF_002355335.1	Surface	Isolate	99.37	0	62.2347	4586237	Bacteria;Proteobacteria;Alphaproteobacteria;Rhizobiales;Xanthobacteraceae;Variibacter;Variibacter gotjawalensis	3.60381
GB_GCA_016720825.1	Surface	MAG	93.19	0	45.5971	4296395	Bacteria;Bacteroidota;Bacteroidia;Chitinophagales;Chitinophagaceae;uncultured;uncultured bacterium	2.01402
GB_GCA_016711345.1	Surface	MAG	96.58	0.85	49.8692	4595114	Bacteria;Acidobacteriota;Blastocatellia;Blastocatellales;Blastocatellaceae;Stenotrophobacter;uncultured bacterium	NA
GB_GCA_017354415.1	Surface	MAG	89.46	5.47	70.1382	4050549	Bacteria;Actinobacteriota;Actinobacteria;Propionibacteriales;Nocardioidaceae;Nocardioides;uncultured bacterium	6.17664
RS_GCF_900104925.1	Surface	Isolate	99.32	3.38	65.6667	4150883	Bacteria;Verrucomicrobiota;Verrucomicrobiae;Opitutales;Opitutaceae;Lacunisphaera;Opitutus sp. GAS368	2.52951
RS_GCF_016863475.1	Surface	Isolate	100	0.79	74.5121	6500159	Bacteria;Actinobacteriota;Actinobacteria;Micromonosporales;Micromonosporaceae;Spirilliplanes;Spirilliplanes yamanashiensis	4.82267
GB_GCA_016222805.1	Surface	MAG	98.4	4.11	67.5208	7906178	Bacteria;Verrucomicrobiota;Verrucomicrobiae;Opitutales;Opitutaceae;Cephaloticoccus;uncultured bacterium	6.15836
GB_GCA_016720585.1	Surface	MAG	97.03	0.99	41.471	3521488	Bacteria;Bacteroidota;Bacteroidia;Chitinophagales;Chitinophagaceae;Terrimonas;metagenome	3.41075
GB_GCA_013817115.1	Surface	MAG	82.45	4.55	38.3231	2848542	Bacteria;Verrucomicrobiota;Chlamydiae;Chlamydiales;Parachlamydiaceae;uncultured;metagenome	NA
GB_GCA_903839035.1	Surface	MAG	96.58	2.05	65.6827	3392666	Bacteria;Verrucomicrobiota;Verrucomicrobiae;Opitutales;Opitutaceae;Opitutus;metagenome	3.11829
GB_GCA_016200545.1	Surface	MAG	90.32	3.44	68.3874	4516037	Bacteria;MBNT15;uncultured bacterium	8.19912
GB_GCA_903898675.1	Surface	MAG	98.99	1.35	65.1988	3520081	Bacteria;Verrucomicrobiota;Verrucomicrobiae;Opitutales;Opitutaceae;Lacunisphaera;uncultured proteobacterium	2.7996
RS_GCF_018863195.1	Surface	Isolate	99.32	0	67.8537	3637754	Bacteria;Proteobacteria;Alphaproteobacteria;Sphingomonadales;Sphingomonadaceae;Sphingomonas;uncultured Sphingomonas sp.	4.61708
RS_GCF_014196765.1	Surface	Isolate	98.96	1.06	64.257	5889117	Bacteria;Proteobacteria;Alphaproteobacteria;Rhizobiales;Rhizobiaceae;Allorhizobium-Neorhizobium-Pararhizobium-Rhizobium;uncultured Sinorhizobium sp.	2.19534
GB_GCA_011046715.1	Surface	MAG	94.02	6.41	59.6598	5090007	Bacteria;Acidobacteriota;Subgroup 5;uncultured Acidobacteria bacterium	7.30775
GB_GCA_019187085.1	Surface	MAG	94.94	2.06	65.6213	3684706	Bacteria;Proteobacteria;Alphaproteobacteria;Rhizobiales;Xanthobacteraceae;uncultured;Rhodoplanes sp. enrichment culture clone ANA-RAS-62	6.07654
RS_GCF_014646215.1	Surface	Isolate	99.04	1.06	73.9722	4937361	Bacteria;Actinobacteriota;Actinobacteria;Frankiales;Nakamurellaceae;Nakamurella;Nakamurella endophytica	8.78174
GB_GCA_000381585.1	Surface	Isolate	99.14	0	59.1547	6250814	Bacteria;Acidobacteriota;Acidobacteriae;Acidobacteriales;Acidobacteriaceae (Subgroup 1);Acidipila-Silvibacterium;metagenome	2.71847
GB_GCA_004145215.1	Surface	MAG	59.41	0.62	46.3321	1116179	Bacteria;Myxococcota;Polyangia;Polyangiales;BIrii41;metagenome	0.493724
GB_GCA_015482585.1	Surface	Isolate	99.34	0.44	38.2698	3153416	Bacteria;Firmicutes;Bacilli;Bacillales;Bacillaceae;Bacillus;Bacillus sp. TSWCSN14	0.737948
GB_GCA_005879605.1	Surface	MAG	96.91	5.81	54.8552	6585279	Bacteria;RCP2-54;uncultured delta proteobacterium	NA
GB_GCA_902805675.1	Surface	MAG	95.55	3.07	62.9889	3525173	Bacteria;Verrucomicrobiota;Verrucomicrobiae;Chthoniobacterales;Chthoniobacteraceae;Candidatus Udaeobacter;uncultured bacterium	3.54655
GB_GCA_017306025.1	Surface	MAG	81.68	3.59	68.3722	6638716	Bacteria;Planctomycetota;Planctomycetes;Gemmatales;Gemmataceae;Gemmata;uncultured bacterium	6.77281
GB_GCA_017881025.1	Surface	MAG	96.04	3.88	69.5771	4327109	Bacteria;Proteobacteria;Gammaproteobacteria;Burkholderiales;Comamonadaceae;Rhizobacter;metagenome	7.75725
GB_GCA_902825845.1	Surface	MAG	97.59	1.14	62.1236	6035363	Bacteria;Proteobacteria;Gammaproteobacteria;Burkholderiales;TRA3-20;metagenome	4.70437
RS_GCF_000938305.1	Surface	Isolate	99.55	1.32	63.3858	7851216	Bacteria;Proteobacteria;Alphaproteobacteria;Rhizobiales;Xanthobacteraceae;Bradyrhizobium;Bradyrhizobium lablabi	3.40157
RS_GCF_000016765.1	Surface	Isolate	99.1	1.81	67.9012	5915246	Bacteria;Proteobacteria;Alphaproteobacteria;Sphingomonadales;Sphingomonadaceae;Sphingomonas;Sphingomonas wittichii DC-6	3.93446
RS_GCF_000014005.1	Surface	Isolate	99.95	0	58.3838	5650368	Bacteria;Acidobacteriota;Acidobacteriae;Acidobacteriales;Koribacteraceae;Candidatus Koribacter;Candidatus Koribacter versatilis Ellin345	3.16131
GB_GCA_003222945.1	Surface	MAG	93.59	3.99	53.4624	4744547	Bacteria;Acidobacteriota;Blastocatellia;Pyrinomonadales;Pyrinomonadaceae;RB41;uncultured Acidobacteria bacterium	2.91968
GB_GCA_003151515.1	Surface	MAG	95.89	0.68	67.0309	3606652	Bacteria;Verrucomicrobiota;Verrucomicrobiae;Opitutales;Opitutaceae;IMCC26134;uncultured bacterium	6.04224
RS_GCF_018531445.1	Surface	Isolate	98.55	2.67	74.4583	8059576	Bacteria;Actinobacteriota;Actinobacteria;Pseudonocardiales;Pseudonocardiaceae;Pseudonocardia;uncultured bacterium	8.34974
RS_GCF_002355435.1	Surface	Isolate	97.94	1.9	43.1552	6343898	Bacteria;Bacteroidota;Bacteroidia;Sphingobacteriales;Sphingobacteriaceae;Mucilaginibacter;Mucilaginibacter gotjawali	1.54767
GB_GCA_005879405.1	Surface	MAG	89.03	2.71	69.3367	4487843	Bacteria;MBNT15;uncultured delta proteobacterium	6.7925
GB_GCA_016196065.1	Surface	MAG	99.73	0.85	57.2023	5527405	Bacteria;Acidobacteriota;Acidobacteriae;Acidobacteriales;uncultured;uncultured Acidobacteria bacterium	2.64325
RS_GCF_013003985.1	Surface	Isolate	98.74	1.11	66.1164	3958808	Bacteria;Proteobacteria;Gammaproteobacteria;Burkholderiales;Nitrosomonadaceae;Ellin6067;uncultured bacterium	6.36015
GB_GCA_903897855.1	Surface	MAG	96.67	0.95	39.7672	3069632	Bacteria;Bacteroidota;Bacteroidia;Sphingobacteriales;NS11-12 marine group;uncultured bacterium	NA
GB_GCA_016871275.1	Surface	MAG	94.87	5.98	65.8126	3963882	Bacteria;Acidobacteriota;Vicinamibacteria;Vicinamibacterales;Vicinamibacteraceae;uncultured soil bacterium	5.16245
RS_GCF_016595465.1	Surface	Isolate	99.82	1.36	60.5857	5727232	Bacteria;Verrucomicrobiota;Verrucomicrobiae;Verrucomicrobiales;Rubritaleaceae;Luteolibacter;Luteolibacter luojiensis	1.11075
RS_GCF_002934625.1	Surface	Isolate	98.51	0	74.6458	4617682	Bacteria;Actinobacteriota;Actinobacteria;Kineosporiales;Kineosporiaceae;Kineococcus;Kineococcus glutinatus	6.78345
GB_GCA_903832055.1	Surface	MAG	98.22	0.86	58.7064	4568361	Bacteria;Acidobacteriota;Acidobacteriae;Acidobacteriales;Acidobacteriaceae (Subgroup 1);Acidicapsa;Acidicapsa borealis	3.05711
GB_GCA_018821435.1	Surface	MAG	99.24	2.27	69.1174	5108595	Bacteria;Proteobacteria;Alphaproteobacteria;Caulobacterales;Caulobacteraceae;Phenylobacterium;metagenome	3.47589
RS_GCF_010730195.1	Surface	Isolate	99.11	0.49	67.3869	6237139	Bacteria;Actinobacteriota;Actinobacteria;Corynebacteriales;Mycobacteriaceae;Mycobacterium;Mycobacterium alsense	5.09547
GB_GCA_903835255.1	Surface	MAG	98.65	1.35	59.5972	3171445	Bacteria;Verrucomicrobiota;Verrucomicrobiae;Pedosphaerales;Pedosphaeraceae;uncultured;uncultured Verrucomicrobia bacterium	4.48114
GB_GCA_012927555.1	Surface	MAG	98.18	1.15	66.6297	4121289	Bacteria;Actinobacteriota;Actinobacteria;Micrococcales;Intrasporangiaceae;Oryzihumus;uncultured bacterium	3.55056
GB_GCA_000620725.1	Surface	Isolate	98.71	1.72	60.2524	6679185	Bacteria;Acidobacteriota;Acidobacteriae;Acidobacteriales;Acidobacteriaceae (Subgroup 1);Terracidiphilus;Acidobacteriaceae bacterium URHE0068	3.93447
RS_GCF_014201335.1	Surface	Isolate	100	1.72	56.411	6178831	Bacteria;Acidobacteriota;Acidobacteriae;Acidobacteriales;Acidobacteriaceae (Subgroup 1);Granulicella;uncultured bacterium	1.35404
RS_GCF_000426045.1	Surface	Isolate	99.48	0.6	69.8498	4829548	Bacteria;Actinobacteriota;Actinobacteria;Propionibacteriales;Nocardioidaceae;Marmoricola;metagenome	6.62684
RS_GCF_900155965.1	Surface	Isolate	97.46	0.03	41.7137	6790845	Bacteria;Bacteroidota;Bacteroidia;Sphingobacteriales;Sphingobacteriaceae;Mucilaginibacter;Mucilaginibacter sp. OK268	1.69214
GB_GCA_013289985.1	Surface	MAG	95.64	0.03	69.5518	5957398	Bacteria;Proteobacteria;Gammaproteobacteria;Burkholderiales;Comamonadaceae;uncultured;Leptothrix sp. PN15D	3.44017
RS_GCF_902459485.1	Surface	Isolate	94.15	0.78	47.8177	2833188	Bacteria;Proteobacteria;Gammaproteobacteria;Diplorickettsiales;Diplorickettsiaceae;Aquicella;Aquicella siphonis	2.04983
GB_GCA_013289065.1	Surface	MAG	50.86	0	41.9154	2435373	Bacteria;Bacteroidota;Bacteroidia;Chitinophagales;Chitinophagaceae;Sediminibacterium;uncultured Sediminibacterium sp.	NA
GB_GCA_019245415.1	Surface	MAG	98.99	0.81	64.7551	3584579	Bacteria;Proteobacteria;Alphaproteobacteria;Micropepsales;Micropepsaceae;uncultured;uncultured soil bacterium	4.63306
GB_GCA_013823135.1	Surface	MAG	96.28	5.81	61.1316	8228775	Bacteria;Planctomycetota;Planctomycetes;Gemmatales;Gemmataceae;Gemmata;uncultured bacterium	2.74497
RS_GCF_000620685.1	Surface	Isolate	99.56	1.4	63.6712	6067264	Bacteria;Proteobacteria;Alphaproteobacteria;Dongiales;Dongiaceae;Dongia;Dongia sp. URHE0060	4.32533
GB_GCA_003455565.1	Surface	MAG	83.45	4.46	56.3713	3845532	Bacteria;Verrucomicrobiota;Verrucomicrobiae;Pedosphaerales;Pedosphaeraceae;uncultured;uncultured Verrucomicrobia bacterium	7.03196
RS_GCF_013003965.1	Surface	Isolate	99.37	0.24	67.0168	4563145	Bacteria;Proteobacteria;Gammaproteobacteria;Burkholderiales;Nitrosomonadaceae;Ellin6067;metagenome	8.06059
RS_GCF_005938025.2	Surface	Isolate	98.1	0.24	42.4994	4377150	Bacteria;Bacteroidota;Bacteroidia;Sphingobacteriales;Sphingobacteriaceae;Mucilaginibacter;Bacteroidetes bacterium LC9	1.33521
RS_GCF_004342265.1	Surface	Isolate	100	2.04	63.0135	4471323	Bacteria;Proteobacteria;Gammaproteobacteria;Xanthomonadales;Rhodanobacteraceae;Luteibacter;Luteibacter rhizovicinus	2.60372
RS_GCF_000698575.1	Surface	Isolate	100	0.5	62.6679	7767215	Bacteria;Proteobacteria;Gammaproteobacteria;Burkholderiales;Burkholderiaceae;Burkholderia-Caballeronia-Paraburkholderia;Burkholderia sp. KK1	2.05578
RS_GCF_007954425.1	Surface	Isolate	99.59	0.63	64.2738	3118872	Bacteria;Proteobacteria;Alphaproteobacteria;Sphingomonadales;Sphingomonadaceae;Novosphingobium;Novosphingobium sp. THN1	2.44549
RS_GCF_902859895.1	Surface	Isolate	99.63	1.67	61.7441	6703622	Bacteria;Proteobacteria;Gammaproteobacteria;Burkholderiales;Burkholderiaceae;Burkholderia-Caballeronia-Paraburkholderia;metagenome	2.7533
RS_GCF_001673405.1	Surface	Isolate	100	0.53	65.8624	5624318	Bacteria;Actinobacteriota;Actinobacteria;Corynebacteriales;Mycobacteriaceae;Mycobacterium;Mycobacterium sp. 1245111.1	3.82451
GB_GCA_016715365.1	Surface	MAG	95.57	1.26	39.5678	4255639	Bacteria;Bacteroidota;Bacteroidia;Chitinophagales;Chitinophagaceae;Ferruginibacter;metagenome	1.96571
RS_GCF_000196015.1	Surface	Isolate	99.94	0.69	63.531	6913352	Bacteria;Proteobacteria;Gammaproteobacteria;Burkholderiales;Burkholderiaceae;Cupriavidus;Cupriavidus metallidurans	2.1509
RS_GCF_014192645.1	Surface	Isolate	99.95	0.28	54.4756	4575700	Bacteria;Proteobacteria;Gammaproteobacteria;Burkholderiales;Oxalobacteraceae;Herbaspirillum;Herbaspirillum sp. meg3	1.21678
RS_GCF_003952225.1	Surface	Isolate	99.73	1.03	50.7688	6632345	Bacteria;Firmicutes;Bacilli;Paenibacillales;Paenibacillaceae;Paenibacillus;Paenibacillus sp.	0.392788
RS_GCF_000516555.1	Surface	Isolate	100	0.32	63.488	5085524	Bacteria;Proteobacteria;Alphaproteobacteria;Rhizobiales;Xanthobacteraceae;uncultured;Afipia sp. P52-10	4.33733
GB_GCA_016707895.1	Surface	MAG	97.72	2.76	74.0515	9739973	Bacteria;Myxococcota;Polyangia;Haliangiales;Haliangiaceae;Haliangium;metagenome	7.20015
RS_GCF_000378125.1	Surface	Isolate	99.54	1.34	63.6554	4343639	Bacteria;Proteobacteria;Gammaproteobacteria;Xanthomonadales;Rhodanobacteraceae;Rudaea;uncultured gamma proteobacterium	4.18014
RS_GCF_002007115.1	Surface	Isolate	99.82	0.53	67.1209	5734887	Bacteria;Proteobacteria;Gammaproteobacteria;Burkholderiales;Oxalobacteraceae;Massilia;Massilia sp. KIM	0.654685
RS_GCF_003054115.1	Surface	Isolate	100	0.96	37.7111	5199923	Bacteria;Bacteroidota;Bacteroidia;Sphingobacteriales;Sphingobacteriaceae;Pedobacter;Pedobacter panaciterrae	1.64747
RS_GCF_010975005.1	Surface	Isolate	100	0.77	70.6141	4188469	Bacteria;Proteobacteria;Alphaproteobacteria;Caulobacterales;Caulobacteraceae;uncultured;Caulobacter sp.	3.78576
RS_GCF_001722335.1	Surface	Isolate	100	0	68.4836	5973421	Bacteria;Actinobacteriota;Actinobacteria;Corynebacteriales;Mycobacteriaceae;Mycobacterium;Mycobacterium rutilum	5.76738
RS_GCF_003002895.1	Surface	Isolate	100	0	70.6757	3573222	Bacteria;Actinobacteriota;Actinobacteria;Micrococcales;Intrasporangiaceae;Tetrasphaera;Knoellia remsis	4.44106
RS_GCF_015752305.1	Surface	Isolate	99.33	0	65.1868	3068493	Bacteria;Actinobacteriota;Actinobacteria;Micrococcales;Microbacteriaceae;Salinibacterium;Antarctic bacterium R-9112	2.51249
RS_GCF_014636935.1	Surface	Isolate	99.22	1.04	67.6435	5082645	Bacteria;Proteobacteria;Alphaproteobacteria;Rhizobiales;Rhizobiales Incertae Sedis;Alsobacter;Alsobacter metallidurans	3.43294
RS_GCF_013177455.1	Surface	Isolate	99.22	1.04	73.4181	4391338	Bacteria;Actinobacteriota;Actinobacteria;Propionibacteriales;Nocardioidaceae;Nocardioides;Nocardioides dokdonensis FR1436	6.39679
GB_GCA_016721005.1	Surface	MAG	99.46	4.19	59.0554	4505303	Bacteria;Bacteroidota;Bacteroidia;Flavobacteriales;NS9 marine group;metagenome	3.58706
RS_GCF_900103325.1	Surface	Isolate	99.92	0.72	62.6559	7063626	Bacteria;Proteobacteria;Alphaproteobacteria;Rhizobiales;Rhizobiaceae;Mesorhizobium;Mesorhizobium qingshengii	2.96769
GB_GCA_004799515.1	Surface	MAG	99.35	2.14	69.5424	4699331	Bacteria;Proteobacteria;Alphaproteobacteria;Caulobacterales;Caulobacteraceae;Phenylobacterium;metagenome	6.13521
RS_GCF_007833165.1	Surface	Isolate	99.84	0.5	67.5595	5910442	Bacteria;Proteobacteria;Gammaproteobacteria;Burkholderiales;Comamonadaceae;Caenimonas;metagenome	5.25394
RS_GCF_017603825.1	Surface	Isolate	99.31	1.45	64.2863	4381539	Bacteria;Actinobacteriota;Actinobacteria;Micrococcales;Micrococcaceae;Arthrobacter;Arthrobacter crystallopoietes	1.2635
RS_GCF_018130945.1	Surface	Isolate	99.7	0.98	63.6208	8360168	Bacteria;Proteobacteria;Alphaproteobacteria;Rhizobiales;Xanthobacteraceae;Bradyrhizobium;Bradyrhizobium diazoefficiens	3.79304
RS_GCF_902506345.1	Surface	Isolate	99.65	0	35.1985	3580589	Bacteria;Bacteroidota;Bacteroidia;Flavobacteriales;Flavobacteriaceae;Flavobacterium;Flavobacterium succinicans	1.42887
RS_GCF_018619475.1	Surface	Isolate	97.77	0.13	62.7018	3289710	Bacteria;Proteobacteria;Alphaproteobacteria;Rhizobiales;Rhodomicrobiaceae;Rhodomicrobium;Rhodomicrobium vannielii	3.53391
RS_GCF_001043055.1	Surface	Isolate	100	0.11	57.3104	4792107	Bacteria;Proteobacteria;Gammaproteobacteria;Pseudomonadales;Pseudomonadaceae;Pseudomonas;Pseudomonas fragi	0.854086
RS_GCF_001421965.1	Surface	Isolate	99.66	0.34	65.9123	4192908	Bacteria;Proteobacteria;Alphaproteobacteria;Sphingomonadales;Sphingomonadaceae;Sphingomonas;Sphingomonas sp. Leaf5	2.56396
RS_GCF_009760915.1	Surface	Isolate	99.61	1.32	70.3034	7816927	Bacteria;Proteobacteria;Gammaproteobacteria;Burkholderiales;Comamonadaceae;Azohydromonas;uncultured bacterium	3.45637
RS_GCF_900116325.1	Surface	Isolate	99.93	0.4	69.6794	8088436	Bacteria;Actinobacteriota;Actinobacteria;Streptomycetales;Streptomycetaceae;Streptomyces;Streptomyces atratus	2.66273
RS_GCF_014303735.1	Surface	Isolate	100	0.03	63.735	4693528	Bacteria;Proteobacteria;Gammaproteobacteria;Burkholderiales;Comamonadaceae;Variovorax;Variovorax sp. PAMC 28711	3.77303
RS_GCF_900168015.1	Surface	Isolate	100	0	42.2715	4028641	Bacteria;Bacteroidota;Bacteroidia;Sphingobacteriales;Sphingobacteriaceae;Pedobacter;metagenome	1.34542
GB_GCA_003265685.1	Surface	Isolate	99.84	3.46	70.5853	6872821	Bacteria;Proteobacteria;Gammaproteobacteria;Burkholderiales;Comamonadaceae;Piscinibacter;uncultured bacterium	7.55439
RS_GCF_003347205.1	Surface	Isolate	100	1.44	67.124	7123288	Bacteria;Actinobacteriota;Actinobacteria;Corynebacteriales;Mycobacteriaceae;Mycobacterium;uncultured bacterium	5.01728
RS_GCF_016735495.2	Surface	Isolate	100	0.66	67.7216	4167003	Bacteria;Proteobacteria;Gammaproteobacteria;Xanthomonadales;Xanthomonadaceae;Lysobacter;Lysobacter sp.	3.74477
GB_GCA_001898465.1	Surface	MAG	99.51	0	39.2466	3320024	Bacteria;Bacteroidota;Bacteroidia;Chitinophagales;Chitinophagaceae;Ferruginibacter;uncultured Ferruginibacter sp.	NA
GB_GCA_000620205.1	Surface	Isolate	100	0.12	73.9244	5236918	Bacteria;Actinobacteriota;Actinobacteria;Frankiales;Geodermatophilaceae;Modestobacter;Modestobacter marinus	5.32864
RS_GCF_006829085.1	Surface	Isolate	100	0	36.9439	5402953	Bacteria;Bacteroidota;Bacteroidia;Flavobacteriales;Weeksellaceae;Chryseobacterium;Chryseobacterium sp.	0.315304
RS_GCF_014127485.1	Surface	Isolate	100	0	73.0195	4207844	Bacteria;Actinobacteriota;Actinobacteria;Propionibacteriales;Nocardioidaceae;Nocardioides;Nocardioides sp.	7.32945
RS_GCF_009789235.1	Surface	Isolate	99.65	0.35	34.7923	5047837	Bacteria;Bacteroidota;Bacteroidia;Flavobacteriales;Flavobacteriaceae;Flavobacterium;Flavobacterium sp. WB4.1-56	1.37084
RS_GCF_003432115.1	Surface	Isolate	98.1	0.24	44.5979	5335313	Bacteria;Bacteroidota;Bacteroidia;Sphingobacteriales;Sphingobacteriaceae;Mucilaginibacter;uncultured bacterium	0.972217
RS_GCF_003428625.2	Surface	Isolate	99.79	0.85	60.4733	5001827	Bacteria;Acidobacteriota;Acidobacteriae;Acidobacteriales;Acidobacteriaceae (Subgroup 1);Acidipila-Silvibacterium;Acidipila sp.	2.06796
RS_GCF_014873375.1	Surface	Isolate	99.12	0	64.7356	3016632	Bacteria;Proteobacteria;Alphaproteobacteria;Sphingomonadales;Sphingomonadaceae;Sphingomonas;uncultured Sphingomonas sp.	2.35728
GB_GCA_017307855.1	Surface	MAG	100	0.09	67.9247	4991047	Bacteria;Proteobacteria;Gammaproteobacteria;Burkholderiales;Comamonadaceae;Ramlibacter;uncultured bacterium	4.85832
RS_GCF_016907215.1	Surface	Isolate	99.99	0.13	63.2374	7995639	Bacteria;Proteobacteria;Alphaproteobacteria;Rhizobiales;Xanthobacteraceae;Bradyrhizobium;Bradyrhizobium sp.	3.82399
RS_GCF_900188485.1	Surface	Isolate	99.56	1.49	71.2253	8644972	Bacteria;Actinobacteriota;Actinobacteria;Micromonosporales;Micromonosporaceae;Asanoa;Asanoa ishikariensis	5.11688
RS_GCF_900188345.1	Surface	Isolate	99.82	3.7	68.8475	10782574	Bacteria;Actinobacteriota;Actinobacteria;Streptosporangiales;Streptosporangiaceae;Streptosporangium;Streptosporangium sp. 'caverna'	2.58917
RS_GCF_000292525.1	Surface	Isolate	100	0.41	60.8161	6916614	Bacteria;Proteobacteria;Alphaproteobacteria;Rhizobiales;Rhizobiaceae;Allorhizobium-Neorhizobium-Pararhizobium-Rhizobium;Rhizobium leguminosarum bv. viciae	1.67981
RS_GCF_902498785.1	Surface	Isolate	99.66	1.41	66.461	3278119	Bacteria;Proteobacteria;Alphaproteobacteria;Sphingomonadales;Sphingomonadaceae;Sphingomonas;metagenome	3.80785
RS_GCF_013407765.1	Surface	Isolate	100	0.44	74.2992	6645128	Bacteria;Actinobacteriota;Actinobacteria;Streptomycetales;Streptomycetaceae;Allostreptomyces;Allostreptomyces psammosilenae	4.84042
RS_GCF_001676615.1	Surface	Isolate	99.27	2.45	63.7621	7636828	Bacteria;Proteobacteria;Alphaproteobacteria;Rhizobiales;Labraceae;Labrys;metagenome	2.97136
GB_GCA_000688615.1	Surface	Isolate	100	0	56.7431	5001037	Bacteria;Acidobacteriota;Acidobacteriae;Acidobacteriales;Acidobacteriaceae (Subgroup 1);Edaphobacter;metagenome	1.17465
RS_GCF_900637195.1	Surface	Isolate	100	0.05	67.5378	6035584	Bacteria;Actinobacteriota;Actinobacteria;Corynebacteriales;Mycobacteriaceae;Mycobacterium;uncultured bacterium	4.64122
RS_GCF_001722355.1	Surface	Isolate	96.7	1.15	67.0108	5748336	Bacteria;Actinobacteriota;Actinobacteria;Corynebacteriales;Mycobacteriaceae;Mycobacterium;Mycobacterium holsaticum	4.50673
RS_GCF_010731855.1	Surface	Isolate	100	0	67.1049	5696751	Bacteria;Actinobacteriota;Actinobacteria;Corynebacteriales;Mycobacteriaceae;Mycobacterium;Mycobacterium sp. M26	4.53214
RS_GCF_014647515.1	Surface	Isolate	99.82	1.26	72.3577	12103263	Bacteria;Actinobacteriota;Actinobacteria;Micromonosporales;Micromonosporaceae;Dactylosporangium;Dactylosporangium solaniradicis	6.22891
RS_GCF_003293745.1	Surface	Isolate	99.92	0.13	51.5882	3115160	Bacteria;Proteobacteria;Gammaproteobacteria;Burkholderiales;Oxalobacteraceae;Herminiimonas;Herminiimonas fonticola	1.89502
RS_GCF_001665395.1	Surface	Isolate	100	0.78	65.5672	5606096	Bacteria;Actinobacteriota;Actinobacteria;Corynebacteriales;Mycobacteriaceae;Mycobacterium;Mycobacterium sp. 1164966.3	4.74855
RS_GCF_001544515.1	Surface	Isolate	99.6	0.65	62.5986	8201357	Bacteria;Proteobacteria;Gammaproteobacteria;Burkholderiales;Burkholderiaceae;Burkholderia-Caballeronia-Paraburkholderia;Caballeronia terrestris	1.88831
RS_GCF_000472965.1	Surface	Isolate	100	0.5	62.0944	7952346	Bacteria;Proteobacteria;Alphaproteobacteria;Rhizobiales;Xanthobacteraceae;Bradyrhizobium;Bradyrhizobium icense	3.93657
RS_GCF_016654015.1	Surface	Isolate	100	0.7	68.6514	5327821	Bacteria;Proteobacteria;Gammaproteobacteria;Burkholderiales;Comamonadaceae;Ramlibacter;Ramlibacter ginsenosidimutans	4.91252
GB_GCA_000688095.1	Surface	Isolate	100	0	72.3563	6572728	Bacteria;Actinobacteriota;Thermoleophilia;Solirubrobacterales;Solirubrobacteraceae;Conexibacter;Conexibacter woesei Iso977N	5.20634
GB_GCA_903944085.1	Surface	MAG	97.97	4.39	57.4434	5792836	Bacteria;Verrucomicrobiota;Verrucomicrobiae;Pedosphaerales;Pedosphaeraceae;uncultured;uncultured Verrucomicrobia bacterium	3.03831
GB_GCA_003134765.1	Surface	MAG	95.95	2.7	58.6851	4048824	Bacteria;Verrucomicrobiota;Verrucomicrobiae;Chthoniobacterales;Chthoniobacteraceae;Candidatus Udaeobacter;uncultured bacterium	3.78555
RS_GCF_016612535.1	Surface	Isolate	99.62	0.94	62.9791	7989248	Bacteria;Proteobacteria;Alphaproteobacteria;Rhizobiales;Xanthobacteraceae;Bradyrhizobium;Bradyrhizobium diazoefficiens	3.81289
GB_GCA_011525685.1	Surface	MAG	98.65	5.41	61.4593	6731686	Bacteria;Verrucomicrobiota;Verrucomicrobiae;Pedosphaerales;Pedosphaeraceae;uncultured;uncultured bacterium	3.52005
RS_GCF_005280735.1	Surface	Isolate	99.95	1.12	63.0844	8576517	Bacteria;Proteobacteria;Gammaproteobacteria;Burkholderiales;Burkholderiaceae;Burkholderia-Caballeronia-Paraburkholderia;Burkholderia sp. DHON02	1.82555
RS_GCF_900107255.1	Surface	Isolate	100	0.86	72.38	5353873	Bacteria;Actinobacteriota;Actinobacteria;Micromonosporales;Micromonosporaceae;Micromonospora;Micromonospora pattaloongensis	6.49673
RS_GCF_004342425.1	Surface	Isolate	99.66	0.97	69.4375	4280142	Bacteria;Proteobacteria;Gammaproteobacteria;Xanthomonadales;Rhodanobacteraceae;Dokdonella;Dokdonella fugitiva	6.44937
GB_GCA_008682415.1	Surface	Isolate	99.78	0.86	61.8551	6654408	Bacteria;Acidobacteriota;Acidobacteriae;Acidobacteriales;Acidobacteriaceae (Subgroup 1);uncultured bacterium	3.96776
RS_GCF_012911925.1	Surface	Isolate	99.17	2.53	72.0131	7765991	Bacteria;Actinobacteriota;Actinobacteria;Pseudonocardiales;Pseudonocardiaceae;Pseudonocardia;Pseudonocardia xinjiangensis	6.77703
GB_GCA_009720755.1	Surface	Isolate	98.1	1.9	70.2768	5501108	Bacteria;Proteobacteria;Alphaproteobacteria;Rhizobiales;Xanthobacteraceae;Rhodoplanes;Rhodoplanes serenus	8.3023
RS_GCF_014654205.1	Surface	Isolate	100	0.49	71.4198	9379520	Bacteria;Actinobacteriota;Actinobacteria;Pseudonocardiales;Pseudonocardiaceae;Amycolatopsis;Amycolatopsis bullii	5.73711
RS_GCF_017795745.1	Surface	Isolate	99.69	1.17	68.8805	5402401	Bacteria;Proteobacteria;Gammaproteobacteria;Burkholderiales;Comamonadaceae;Piscinibacter;uncultured bacterium	6.10946
RS_GCF_003353175.1	Surface	Isolate	100	2.69	62.375	8405011	Bacteria;Proteobacteria;Gammaproteobacteria;Burkholderiales;Burkholderiaceae;Burkholderia-Caballeronia-Paraburkholderia;uncultured bacterium	1.50908
RS_GCF_003963535.1	Surface	Isolate	100	0.54	70.6299	10677137	Bacteria;Actinobacteriota;Actinobacteria;Streptomycetales;Streptomycetaceae;Streptomyces;Streptomyces sp. NEAU-p18	2.62145
RS_GCF_900099835.1	Surface	Isolate	100	1.04	61.2234	8581175	Bacteria;Proteobacteria;Gammaproteobacteria;Burkholderiales;Burkholderiaceae;Burkholderia-Caballeronia-Paraburkholderia;Paraburkholderia caledonica	1.55978
RS_GCF_900105125.1	Surface	Isolate	99.65	1.94	60.903	7842044	Bacteria;Proteobacteria;Alphaproteobacteria;Rhizobiales;Xanthobacteraceae;Bradyrhizobium;Bradyrhizobium canariense	3.53745
GB_GCA_004799495.1	Surface	MAG	99.51	0.71	66.5183	3033329	Bacteria;Proteobacteria;Alphaproteobacteria;Sphingomonadales;Sphingomonadaceae;Sphingomonas;metagenome	5.0268
RS_GCF_010728725.1	Surface	Isolate	100	0.61	66.488	5979623	Bacteria;Actinobacteriota;Actinobacteria;Corynebacteriales;Mycobacteriaceae;Mycobacterium;Mycobacterium branderi	4.23485
RS_GCF_016616425.1	Surface	Isolate	99.57	0.48	63.4758	7144346	Bacteria;Proteobacteria;Alphaproteobacteria;Rhizobiales;Xanthobacteraceae;Bradyrhizobium;Bradyrhizobium japonicum	4.20853
GB_GCA_015075645.1	Surface	MAG	99.61	0.78	70.4009	4393485	Bacteria;Proteobacteria;Gammaproteobacteria;Burkholderiales;SC-I-84;uncultured bacterium	9.11606
RS_GCF_014200395.1	Surface	Isolate	99.94	0.51	70.7739	2548915	Bacteria;Actinobacteriota;Actinobacteria;Micrococcales;Microbacteriaceae;Chryseoglobus;uncultured bacterium	5.29256
RS_GCF_000744505.1	Surface	Isolate	99.91	1.84	60.1177	7315509	Bacteria;Proteobacteria;Alphaproteobacteria;Rhizobiales;Rhizobiaceae;Allorhizobium-Neorhizobium-Pararhizobium-Rhizobium;metagenome	1.58456
RS_GCF_000373365.1	Surface	Isolate	100	1.09	72.3949	7891711	Bacteria;Actinobacteriota;Actinobacteria;Frankiales;Frankiaceae;Frankia;Frankia sp. EAN1pec	5.40272
RS_GCF_014172375.1	Surface	Isolate	97.61	0.48	35.0815	4057176	Bacteria;Bacteroidota;Bacteroidia;Sphingobacteriales;Sphingobacteriaceae;Pedobacter;Pedobacter sp. Hv1	2.85763
RS_GCF_018140925.1	Surface	Isolate	99.34	0.88	36.4079	4301978	Bacteria;Firmicutes;Bacilli;Bacillales;Planococcaceae;uncultured;Bacillus sp. FJAT-22090	0.91655
GB_GCA_016710745.1	Surface	MAG	98.03	2.71	42.1913	4089044	Bacteria;Bacteroidota;Bacteroidia;Chitinophagales;Chitinophagaceae;Ferruginibacter;Hypsibius dujardini	5.32975
RS_GCF_000620785.1	Surface	Isolate	99.47	0.98	72.2688	9931328	Bacteria;Actinobacteriota;Actinobacteria;Pseudonocardiales;Pseudonocardiaceae;Pseudonocardia;Pseudonocardia acaciae	8.32603
RS_GCF_000383095.1	Surface	Isolate	99.89	0	67.3602	3910956	Bacteria;Proteobacteria;Alphaproteobacteria;Sphingomonadales;Sphingomonadaceae;Sphingomonas;Sphingomonas sp. PR090111-T3T-6A	2.39962
RS_GCF_000716335.1	Surface	Isolate	99.84	0.68	72.5808	7925788	Bacteria;Actinobacteriota;Actinobacteria;Streptomycetales;Streptomycetaceae;Streptomyces;Streptomyces lilaceus	3.20681
RS_GCF_900100165.1	Surface	Isolate	99.65	0.9	34.111	3945433	Bacteria;Bacteroidota;Bacteroidia;Flavobacteriales;Flavobacteriaceae;Flavobacterium;Flavobacterium glycines	1.44698
RS_GCF_000218565.1	Surface	Isolate	99.68	0	62.3298	3896074	Bacteria;Proteobacteria;Alphaproteobacteria;Rhizobiales;Xanthobacteraceae;Oligotropha;Oligotropha carboxidovorans OM5	3.81741
RS_GCF_016806835.1	Surface	Isolate	100	2.56	67.6078	7653946	Bacteria;Proteobacteria;Alphaproteobacteria;Azospirillales;Azospirillaceae;Skermanella;uncultured Azospirillum sp.	3.73134
RS_GCF_014596725.1	Surface	Isolate	99.66	2.9	43.1231	4688798	Bacteria;Firmicutes;Bacilli;Bacillales;Bacillaceae;Bacillus;Bacillus anthracis	0.511994
GB_GCA_017883415.1	Surface	MAG	98.87	1.36	64.8663	5842053	Bacteria;Proteobacteria;Alphaproteobacteria;Reyranellales;Reyranellaceae;Reyranella;uncultured bacterium	8.73044
RS_GCF_000377565.1	Surface	Isolate	100	0.65	61.0736	6550409	Bacteria;Proteobacteria;Alphaproteobacteria;Rhizobiales;Rhizobiaceae;Allorhizobium-Neorhizobium-Pararhizobium-Rhizobium;Rhizobium metallidurans	0.798143
RS_GCF_018130615.1	Surface	Isolate	100	1.07	63.7584	7776092	Bacteria;Proteobacteria;Alphaproteobacteria;Rhizobiales;Xanthobacteraceae;Bradyrhizobium;Bradyrhizobium diazoefficiens	3.71948
RS_GCF_007558865.1	Surface	Isolate	98.1	1.19	42.862	5335442	Bacteria;Bacteroidota;Bacteroidia;Sphingobacteriales;Sphingobacteriaceae;Mucilaginibacter;Mucilaginibacter sp.	1.30501
RS_GCF_003664255.1	Surface	Isolate	100	1.84	73.1941	7811463	Bacteria;Actinobacteriota;Actinobacteria;Micromonosporales;Micromonosporaceae;Micromonospora;Micromonospora auratinigra	5.37302
RS_GCF_001425235.1	Surface	Isolate	99.44	1.43	65.3773	5851492	Bacteria;Proteobacteria;Alphaproteobacteria;Rhizobiales;Devosiaceae;Devosia;Devosia sp. A16	2.85226
RS_GCF_001425325.1	Surface	Isolate	98.99	0	68.2524	3611286	Bacteria;Actinobacteriota;Actinobacteria;Micrococcales;Microbacteriaceae;Leifsonia;Leifsonia sp. Root1293	4.0479
RS_GCF_001984055.1	Surface	Isolate	100	0.8	67.4707	7190799	Bacteria;Proteobacteria;Gammaproteobacteria;Burkholderiales;Comamonadaceae;Xylophilus;metagenome	4.21704
GB_GCA_003574785.1	Surface	Isolate	100	0.83	62.7528	7390064	Bacteria;Proteobacteria;Alphaproteobacteria;Rhizobiales;Rhizobiales Incertae Sedis;Nordella;uncultured bacterium	4.53287
RS_GCF_004339725.1	Surface	Isolate	100	0	58.8125	4213726	Bacteria;Acidobacteriota;Acidobacteriae;Acidobacteriales;Acidobacteriaceae (Subgroup 1);Acidipila-Silvibacterium;Acidipila rosea	2.43554
RS_GCF_001672895.1	Surface	Isolate	99.77	0.68	67.4444	4619780	Bacteria;Actinobacteriota;Actinobacteria;Corynebacteriales;Mycobacteriaceae;Mycobacterium;Mycobacterium sp. E740	5.50251
GB_GCA_016713105.1	Surface	MAG	95.02	0.61	66.7198	4679051	Bacteria;Proteobacteria;Alphaproteobacteria;Rhizobiales;Devosiaceae;Devosia;uncultured Devosia sp.	2.72858
RS_GCF_014201315.1	Surface	Isolate	100	0.05	58.4057	4880565	Bacteria;Acidobacteriota;Acidobacteriae;Acidobacteriales;Acidobacteriaceae (Subgroup 1);Granulicella;uncultured bacterium	2.61213
RS_GCF_010729305.1	Surface	Isolate	100	0.37	68.7474	5732362	Bacteria;Actinobacteriota;Actinobacteria;Corynebacteriales;Mycobacteriaceae;Mycobacterium;Mycobacterium psychrotolerans	5.39316
RS_GCF_002116905.1	Surface	Isolate	100	0.47	69.7235	6398096	Bacteria;Proteobacteria;Gammaproteobacteria;Burkholderiales;Comamonadaceae;Rhizobacter;Rhizobacter gummiphilus	2.55109
RS_GCF_900157365.1	Surface	Isolate	99.61	4.39	65.8522	6248949	Bacteria;Actinobacteriota;Actinobacteria;Corynebacteriales;Mycobacteriaceae;Mycobacterium;Mycobacterium shigaense	4.66032
RS_GCF_014203115.1	Surface	Isolate	99.68	0.32	60.8487	5326151	Bacteria;Proteobacteria;Alphaproteobacteria;Rhizobiales;Xanthobacteraceae;Afipia;Afipia birgiae 34632	3.38238
GB_GCA_003222085.1	Subsurface	MAG	93.41	3.3	68.8286	3537766	Bacteria;Gemmatimonadota;Gemmatimonadetes;Gemmatimonadales;Gemmatimonadaceae;uncultured;uncultured bacterium	7.15968
GB_GCA_004298335.1	Subsurface	MAG	96.76	3.92	63.0083	2658979	Bacteria;Nitrospirota;Nitrospiria;Nitrospirales;Nitrospiraceae;Nitrospira;uncultured Nitrospira sp.	3.63344
RS_GCF_000421445.1	Subsurface	Isolate	96.38	2.57	63.3905	5104726	Bacteria;Actinobacteriota;Actinobacteria;Frankiales;Frankiaceae;Jatrophihabitans;Frankia sp. Iso899	3.03811
GB_GCA_005880615.1	Subsurface	MAG	95.37	0.93	66.7332	3592025	Bacteria;Chloroflexi;AD3;uncultured bacterium	3.94116
GB_GCA_005877655.1	Subsurface	MAG	71.87	1.09	56.5574	2528317	Bacteria;Bacteroidota;Kryptonia;Kryptoniales;BSV26;uncultured bacterium	NA
GB_GCA_003222115.1	Subsurface	MAG	96.7	1.1	69.9464	3076209	Bacteria;Gemmatimonadota;Gemmatimonadetes;Gemmatimonadales;Gemmatimonadaceae;uncultured;uncultured Gemmatimonadetes bacterium	8.85389
GB_GCA_005879775.1	Subsurface	MAG	80.19	0	69.3577	1675925	Bacteria;Chloroflexi;Gitt-GS-136;uncultured bacterium	6.72126
GB_GCA_005889135.1	Subsurface	MAG	99.07	1.85	68.1395	2952697	Bacteria;Chloroflexi;AD3;uncultured Chloroflexi bacterium	7.7307
GB_GCA_003169975.1	Subsurface	MAG	100	2.7	59.9115	4466360	Bacteria;Verrucomicrobiota;Verrucomicrobiae;Chthoniobacterales;Chthoniobacteraceae;Candidatus Udaeobacter;uncultured bacterium	4.17721
GB_GCA_902825875.1	Subsurface	MAG	93.96	0.85	53.4458	7320713	Bacteria;Acidobacteriota;Vicinamibacteria;Vicinamibacterales;uncultured;uncultured bacterium	NA
GB_GCA_003222385.1	Subsurface	MAG	93.95	2.56	66.8564	3600504	Bacteria;Acidobacteriota;Holophagae;Subgroup 7;uncultured bacterium	5.41801
GB_GCA_003168335.1	Subsurface	MAG	97.01	1.71	55.8655	5160709	Bacteria;Acidobacteriota;Blastocatellia;Pyrinomonadales;Pyrinomonadaceae;RB41;uncultured bacterium	4.44597
RS_GCF_008806385.1	Subsurface	Isolate	100	0.05	68.5431	6648145	Bacteria;Proteobacteria;Alphaproteobacteria;Rhizobiales;Beijerinckiaceae;Methylobacterium-Methylorubrum;Methylobacterium sp. SKJH-20	3.97442
GB_GCA_003220595.1	Subsurface	MAG	88.46	4.52	70.7431	4062528	Bacteria;Methylomirabilota;Methylomirabilia;Rokubacteriales;uncultured bacterium	9.03071
GB_GCA_003218935.1	Subsurface	MAG	86.16	2.07	58.8103	3828600	Bacteria;Verrucomicrobiota;Verrucomicrobiae;Pedosphaerales;Pedosphaeraceae;uncultured bacterium	11.254
GB_GCA_005881575.1	Subsurface	MAG	98.99	0.67	64.598	3813663	Bacteria;Proteobacteria;Gammaproteobacteria;Burkholderiales;Nitrosomonadaceae;GOUTA6;uncultured bacterium	6.2666
GB_GCA_016177515.1	Subsurface	MAG	77.99	3.47	69.5652	2544799	Bacteria;Acidobacteriota;Subgroup 22;uncultured Acidobacteriales bacterium	7.58836
GB_GCA_003225365.1	Subsurface	MAG	94.18	3.7	60.2265	5164498	Bacteria;Acidobacteriota;Acidobacteriae;Subgroup 13;uncultured bacterium	6.6651
GB_GCA_003222085.1	Subsurface	MAG	93.41	3.3	68.8286	3537766	Bacteria;Gemmatimonadota;Gemmatimonadetes;Gemmatimonadales;Gemmatimonadaceae;uncultured;uncultured bacterium	7.15968
GB_GCA_018971525.1	Subsurface	MAG	96.76	3.64	57.4128	4376709	Bacteria;Nitrospirota;Nitrospiria;Nitrospirales;Nitrospiraceae;Nitrospira;uncultured Nitrospiraceae bacterium	2.17554
GB_GCA_005882715.1	Subsurface	MAG	77.72	0.99	62.8084	2022208	Bacteria;Chloroflexi;Dehalococcoidia;S085;uncultured bacterium	3.8949
GB_GCA_003135135.1	Subsurface	MAG	97.48	0.84	61.4088	3734291	Bacteria;RCP2-54;uncultured bacterium	4.12762
GB_GCA_002404155.1	Subsurface	MAG	86.93	0	68.6581	3269033	Bacteria;Chloroflexi;P2-11E;uncultured bacterium	4.9593
GB_GCA_005883665.1	Subsurface	MAG	79.32	3.63	64.1202	2685173	Bacteria;Proteobacteria;Gammaproteobacteria;Burkholderiales;A21b;uncultured beta proteobacterium	6.03035
GB_GCA_005893265.1	Subsurface	MAG	92.66	1.1	65.5202	2477421	Bacteria;Latescibacterota;uncultured bacterium	8.30093
GB_GCA_902812375.1	Subsurface	Isolate	91.24	3.3	59.9152	3232794	Bacteria;Acidobacteriota;Holophagae;Subgroup 7;uncultured Acidobacteria bacterium	NA
RS_GCF_009728935.1	Subsurface	Isolate	98.92	1.14	41.1464	8101785	Bacteria;Firmicutes;Bacilli;Paenibacillales;Paenibacillaceae;Paenibacillus;Paenibacillus sp. ML311-T3	1.34462
RS_GCF_013340205.1	Subsurface	Isolate	99.35	0.81	74.4855	4829832	Bacteria;Myxococcota;Myxococcia;Myxococcales;Anaeromyxobacteraceae;Anaeromyxobacter;uncultured bacterium	8.48711
GB_GCA_003223325.1	Subsurface	MAG	94.44	3.85	57.4436	6104530	Bacteria;Acidobacteriota;Acidobacteriae;Subgroup 2;uncultured bacterium	2.66438
RS_GCF_001426435.1	Subsurface	Isolate	99.82	0.54	72.5299	3839507	Bacteria;Actinobacteriota;Actinobacteria;Kineosporiales;Kineosporiaceae;Angustibacter;Angustibacter sp. Root456	8.17417
GB_GCA_005879795.1	Subsurface	MAG	91.37	3.23	71.8636	4106821	Bacteria;Desulfobacterota;uncultured;uncultured proteobacterium	11.4034
RS_GCF_001541315.1	Subsurface	Isolate	100	0.28	59.3158	5657766	Bacteria;Proteobacteria;Alphaproteobacteria;Rhizobiales;Rhizobiaceae;Allorhizobium-Neorhizobium-Pararhizobium-Rhizobium;Agrobacterium radiobacter	1.03211
RS_GCF_900104385.1	Subsurface	Isolate	99.98	0.5	63.3303	5736266	Bacteria;Proteobacteria;Gammaproteobacteria;Burkholderiales;Comamonadaceae;Rhodoferax;Rhodoferax ferrireducens T118	1.07468
RS_GCF_900090105.1	Subsurface	Isolate	100	0.79	73.5648	6662588	Bacteria;Actinobacteriota;Actinobacteria;Micromonosporales;Micromonosporaceae;Micromonospora;Micromonospora sp. WMMA2032	6.39842
RS_GCF_016107325.1	Subsurface	Isolate	99.66	0.88	67.4908	4044496	Bacteria;Proteobacteria;Alphaproteobacteria;Sphingomonadales;Sphingomonadaceae;Sphingomonas;Sphingomonas sp. FARSPH	3.69821
GB_GCA_003154775.1	Subsurface	MAG	95.09	3.42	58.4717	4631202	Bacteria;Acidobacteriota;Acidobacteriae;Subgroup 2;uncultured bacterium	2.5146
RS_GCF_002930615.1	Subsurface	Isolate	100	0.93	67.6824	3643199	Bacteria;Proteobacteria;Gammaproteobacteria;Burkholderiales;Comamonadaceae;Zhizhongheella;Zhizhongheella caldifontis	4.38795
GB_GCA_902812365.1	Subsurface	Isolate	94.6	3.59	62.8176	3495978	Bacteria;Acidobacteriota;Acidobacteriae;Subgroup 13;uncultured bacterium	1.96712
GB_GCA_016710095.1	Subsurface	MAG	93.41	2.2	70.3528	4382438	Bacteria;Latescibacterota;uncultured bacterium	5.13029
GB_GCA_003162415.1	Subsurface	MAG	97.58	0	66.0882	3694353	Bacteria;Chloroflexi;AD3;uncultured bacterium	5.36094

## Sheet: B. Rhizosphere
GTDB accession	Group	Type	checkm_completeness	checkm_contamination	gc_percentage	genome_size	ssu_silva_taxonomy	Estimated minimum doubling time (h)
RS_GCF_001748245.1	Bulk soil	Isolate	90.76	0.84	54.3503	7569109	Bacteria;Bdellovibrionota;Oligoflexia;Oligoflexales;Oligoflexaceae;Oligoflexus;Oligoflexus tunisiensis	1.81839
GB_GCA_903642325.1	Bulk soil	Isolate	90.75	3.06	63.7169	5830418	Bacteria;Myxococcota;Polyangia;Polyangiales;BIrii41;metagenome	5.28019
RS_GCF_001697225.1	Bulk soil	Isolate	98.17	0.61	67.7929	3243537	Bacteria;Proteobacteria;Gammaproteobacteria;Immundisolibacterales;Immundisolibacteraceae;Immundisolibacter;Immundisolibacter cernigliae	4.62965
GB_GCA_001953215.1	Bulk soil	Isolate	99.37	0.47	67.1239	4806848	Bacteria;Proteobacteria;Gammaproteobacteria;Burkholderiales;Nitrosomonadaceae;Ellin6067;Betaproteobacteria bacterium GR16-43	7.3108
RS_GCF_011301715.1	Bulk soil	Isolate	98.3	0.53	62.734	2340126	Bacteria;Proteobacteria;Alphaproteobacteria;Sphingomonadales;Sphingomonadaceae;Sphingomonas;Sphingomonas sp. SYSUP0001	3.32567
RS_GCF_010692725.1	Bulk soil	Isolate	99.84	0.67	43.9948	4438325	Bacteria;Bacteroidota;Bacteroidia;Sphingobacteriales;Sphingobacteriaceae;Pedobacter;uncultured Pedobacter sp.	2.05547
RS_GCF_001746835.1	Bulk soil	Isolate	99.32	2.7	66.4757	4199284	Bacteria;Verrucomicrobiota;Verrucomicrobiae;Opitutales;Opitutaceae;Lacunisphaera;Lacunisphaera limnophila	4.12562
RS_GCF_004796535.1	Bulk soil	Isolate	99.66	0.34	68.0261	3071096	Bacteria;Proteobacteria;Alphaproteobacteria;Sphingomonadales;Sphingomonadaceae;Sphingomonas;Sphingomonas sp. ATCC 31555	7.77361
RS_GCF_014874045.1	Bulk soil	Isolate	99.55	0	65.7854	6410474	Bacteria;Actinobacteriota;Actinobacteria;Corynebacteriales;Mycobacteriaceae;Mycobacterium;Mycobacterium sp. 1482268.1	5.88872
RS_GCF_004564275.1	Bulk soil	Isolate	99.57	0	68.3972	4487171	Bacteria;Proteobacteria;Alphaproteobacteria;Sphingomonadales;Sphingomonadaceae;uncultured;uncultured bacterium	6.1046
RS_GCF_003290125.1	Bulk soil	Isolate	99.06	0.1	62.1729	3531066	Bacteria;Proteobacteria;Alphaproteobacteria;Rhizospherebiales;Beijerinckiaceae;Microvirga;Microvirga sp.	3.19573
RS_GCF_014873475.1	Bulk soil	Isolate	99.56	0.29	64.5949	3208562	Bacteria;Proteobacteria;Alphaproteobacteria;Sphingomonadales;Sphingomonadaceae;Sphingomonas;uncultured bacterium	4.68674
RS_GCF_001668615.1	Bulk soil	Isolate	99.32	0.23	66.1028	5078118	Bacteria;Actinobacteriota;Actinobacteria;Corynebacteriales;Mycobacteriaceae;Mycobacterium;Mycobacterium sp. 1274761.0	5.13753
GB_GCA_003574685.1	Bulk soil	Isolate	99.75	0.53	66.2795	5340564	Bacteria;Proteobacteria;Alphaproteobacteria;Reyranellales;Reyranellaceae;uncultured;Rhodospirillales bacterium	7.94324
RS_GCF_003097155.1	Bulk soil	Isolate	99.34	0	65.285	2934896	Bacteria;Proteobacteria;Alphaproteobacteria;Sphingomonadales;Sphingomonadaceae;Sphingomonas;uncultured Sphingomonadaceae bacterium	6.05234
RS_GCF_900182575.1	Bulk soil	Isolate	100	0	37.7219	3342189	Bacteria;Bacteroidota;Bacteroidia;Sphingobacteriales;Sphingobacteriaceae;Solitalea;Solitalea koreensis	1.88351
RS_GCF_014873345.1	Bulk soil	Isolate	100	1.48	44.371	4737454	Bacteria;Bacteroidota;Bacteroidia;Chitinophagales;Chitinophagaceae;Flavitalea;uncultured Niastella sp.	2.76153
RS_GCF_900089605.1	Bulk soil	Isolate	100	0.79	72.5868	6612057	Bacteria;Actinobacteriota;Actinobacteria;Micromonosporales;Micromonosporaceae;Micromonospora;Micromonospora narathiwatensis	5.94834
RS_GCF_008757455.1	Bulk soil	Isolate	99.22	0.63	62.2656	5220401	Bacteria;Proteobacteria;Alphaproteobacteria;Rhizospherebiales;Beijerinckiaceae;Microvirga;metagenome	2.82954
RS_GCF_016467395.1	Bulk soil	Isolate	97.47	1.24	66.6474	7483393	Bacteria;Proteobacteria;Alphaproteobacteria;Reyranellales;Reyranellaceae;Reyranella;uncultured bacterium	7.86641
RS_GCF_007970805.1	Bulk soil	Isolate	100	0.49	46.404	5079621	Bacteria;Bacteroidota;Bacteroidia;Chitinophagales;Chitinophagaceae;Flavisolibacter;uncultured bacterium	3.13502
RS_GCF_008710285.1	Bulk soil	Isolate	99.51	0.66	37.6353	5505520	Bacteria;Bacteroidota;Bacteroidia;Chitinophagales;Chitinophagaceae;uncultured;uncultured Ferruginibacter sp.	7.96321
RS_GCF_900169565.1	Bulk soil	Isolate	96.82	3.92	58.9592	4084817	Bacteria;Nitrospirota;Nitrospiria;Nitrospirales;Nitrospiraceae;Nitrospira;Nitrospira japonica	5.66627
RS_GCF_007995055.1	Bulk soil	Isolate	99.13	0.29	67.9502	3041979	Bacteria;Proteobacteria;Alphaproteobacteria;Sphingomonadales;Sphingomonadaceae;uncultured;Sphingosinicella sp. BS11	5.94294
GB_GCA_902810735.1	Bulk soil	Isolate	97.94	3.85	61.1284	3010812	Bacteria;Verrucomicrobiota;Verrucomicrobiae;Chthoniobacterales;Chthoniobacteraceae;Candidatus Udaeobacter;uncultured bacterium	4.97799
RS_GCF_016735695.1	Bulk soil	Isolate	99.69	0.63	62.6538	7367324	Bacteria;Proteobacteria;Alphaproteobacteria;Rhizospherebiales;Beijerinckiaceae;Microvirga;Microvirga zambiensis WSM3693	2.44259
GB_GCA_003574735.1	Bulk soil	Isolate	99.56	1.53	63.6306	6132710	Bacteria;Proteobacteria;Alphaproteobacteria;Dongiales;Dongiaceae;Dongia;uncultured Alphaproteobacteria bacterium	6.43508
RS_GCF_001458775.1	Bulk soil	Isolate	96.76	2.73	56.5923	4117083	Bacteria;Nitrospirota;Nitrospiria;Nitrospirales;Nitrospiraceae;Nitrospira;uncultured bacterium	NA
RS_GCF_900115755.1	Bulk soil	Isolate	100	0.25	39.5828	4985410	Bacteria;Bacteroidota;Bacteroidia;Chitinophagales;Chitinophagaceae;Parafilimonas;Parafilimonas terrae	NA
GB_GCA_900110915.1	Bulk soil	Isolate	98.8	2.41	65.7075	4196045	Bacteria;Proteobacteria;Alphaproteobacteria;Rhizospherebiales;uncultured;bacterium A52C2	4.24558
RS_GCF_016623615.1	Bulk soil	Isolate	98.51	0.3	46.0007	4434170	Bacteria;Bacteroidota;Bacteroidia;Cytophagales;Hymenobacteraceae;Adhaeribacter;uncultured soil bacterium	1.1297
RS_GCF_003075415.1	Bulk soil	Isolate	99.69	1.49	61.2734	6863978	Bacteria;Proteobacteria;Alphaproteobacteria;Rhizospherebiales;Beijerinckiaceae;Microvirga;uncultured Microvirga sp.	1.89463
RS_GCF_000242455.2	Bulk soil	Isolate	99.61	6.98	62.2335	9755686	Bacteria;Planctomycetota;Planctomycetes;Isosphaerales;Isosphaeraceae;Singulisphaera;metagenome	3.87993
GB_GCA_018449595.1	Bulk soil	Isolate	98.44	1.17	64.132	4200049	Bacteria;Proteobacteria;Alphaproteobacteria;Micropepsales;Micropepsaceae;uncultured;metagenome	4.0493
RS_GCF_009765775.1	Bulk soil	Isolate	97.28	0.64	63.7519	5672648	Bacteria;Proteobacteria;Alphaproteobacteria;Rhizospherebiales;Beijerinckiaceae;Methylorosula;Methylorosula polaris	3.88834
GB_GCA_902812425.1	Bulk soil	Isolate	91.29	2.92	63.526	4159103	Bacteria;Actinobacteriota;Rubrobacteria;Rubrobacterales;Rubrobacteriaceae;Rubrobacter;uncultured bacterium	5.26666
RS_GCF_000014145.1	Bulk soil	Isolate	100	0	38.8465	4433218	Bacteria;Bacteroidota;Bacteroidia;Cytophagales;Cytophagaceae;Cytophaga;Cytophaga hutchinsonii	4.99883
RS_GCF_014297465.1	Bulk soil	Isolate	99.84	0.68	69.7374	5526610	Bacteria;Proteobacteria;Gammaproteobacteria;Burkholderiales;Comamonadaceae;Ramlibacter;Ramlibacter sp. 7B-217	6.09099
RS_GCF_018595685.1	Bulk soil	Isolate	99.51	0.49	47.9253	4289834	Bacteria;Bacteroidota;Bacteroidia;Chitinophagales;Chitinophagaceae;Flavihumibacter sp.	0.893476
RS_GCF_009659535.1	Bulk soil	Isolate	98.71	1.29	72.9756	6926196	Bacteria;Myxococcota;Myxococcia;Myxococcales;Myxococcaceae;uncultured;uncultured bacterium	5.24276
RS_GCF_004151485.1	Bulk soil	Isolate	98.91	0	66.7771	4703178	Bacteria;Proteobacteria;Alphaproteobacteria;Sphingomonadales;Sphingomonadaceae;Ellin6055;metagenome	6.36816
RS_GCF_016892765.1	Bulk soil	Isolate	99.06	0.94	62.3257	6462601	Bacteria;Proteobacteria;Alphaproteobacteria;Rhizospherebiales;Beijerinckiaceae;Microvirga;uncultured bacterium	2.35547
RS_GCF_014873375.1	Bulk soil	Isolate	99.12	0	64.7356	3016632	Bacteria;Proteobacteria;Alphaproteobacteria;Sphingomonadales;Sphingomonadaceae;Sphingomonas;uncultured Sphingomonas sp.	2.67795
RS_GCF_016613535.2	Bulk soil	Isolate	97.31	0.56	68.9024	3933292	Bacteria;Proteobacteria;Gammaproteobacteria;Xanthomonadales;Xanthomonadaceae;Lysobacter;uncultured bacterium	5.26378
RS_GCF_900129295.1	Bulk soil	Isolate	99.51	0.49	40.6222	4677460	Bacteria;Bacteroidota;Bacteroidia;Chitinophagales;Chitinophagaceae;Flavisolibacter;Flavisolibacter ginsengisoli	2.36808
RS_GCF_016806835.1	Bulk soil	Isolate	100	2.56	67.6078	7653946	Bacteria;Proteobacteria;Alphaproteobacteria;Azospirillales;Azospirillaceae;Skermanella;uncultured Azospirillum sp.	4.3632
RS_GCF_009363855.1	Bulk soil	Isolate	99.06	0.63	67.7143	3823049	Bacteria;Proteobacteria;Alphaproteobacteria;Rhizospherebiales;Beijerinckiaceae;Microvirga;uncultured Microvirga sp.	3.96938
RS_GCF_007745175.1	Bulk soil	Isolate	96.67	1.11	63.2054	6761146	Bacteria;Planctomycetota;Planctomycetes;Planctomycetales;Rubinisphaeraceae;SH-PL14;Planctomyces sp. SCGC AG-212-M04	2.78378
RS_GCF_009792355.1	Bulk soil	Isolate	98.05	0.97	63.4638	3864763	Bacteria;Proteobacteria;Alphaproteobacteria;Caulobacterales;Hyphomonadaceae;SWB02;uncultured bacterium	5.68229
RS_GCF_002002735.1	Bulk soil	Isolate	100	0.26	44.1236	5201278	Bacteria;Bacteroidota;Bacteroidia;Cytophagales;Cyclobacteriaceae;Algoriphagus;Algoriphagus sp. A40	0.414494
RS_GCF_013003985.1	Bulk soil	Isolate	98.74	1.11	66.1164	3958808	Bacteria;Proteobacteria;Gammaproteobacteria;Burkholderiales;Nitrosomonadaceae;Ellin6067;uncultured bacterium	8.00452
RS_GCF_004355005.1	Bulk soil	Isolate	100	2.99	70.1118	7782305	Bacteria;Proteobacteria;Alphaproteobacteria;Acetobacterales;Acetobacteraceae;uncultured;Acetobacteraceae bacterium GIMN 1.016	6.61979
RS_GCF_000420545.1	Bulk soil	Isolate	99.66	0.43	65.6479	3091755	Bacteria;Proteobacteria;Gammaproteobacteria;Xanthomonadales;Xanthomonadaceae;Arenimonas;Arenimonas oryziterrae DSM 21050 = YC6267	4.33143
RS_GCF_014202975.1	Bulk soil	Isolate	98.1	5.03	62.8267	6321800	Bacteria;Proteobacteria;Gammaproteobacteria;Steroidobacterales;Steroidobacteraceae;Povalibacter;Povalibacter uvarum	5.11231
GB_GCA_901457705.2	Bulk soil	Isolate	98.96	1.41	68.37	4353888	Bacteria;Proteobacteria;Alphaproteobacteria;Rhizospherebiales;Beijerinckiaceae;Methylocella;uncultured bacterium	8.84216
GB_GCA_016467405.1	Bulk soil	Isolate	99.84	0.03	62.7087	4478989	Bacteria;Proteobacteria;Gammaproteobacteria;Burkholderiales;Oxalobacteraceae;Noviherbaspirillum;metagenome	2.44424
RS_GCF_015169395.1	Bulk soil	Isolate	98.3	1.14	63.1186	7189892	Bacteria;Planctomycetota;Phycisphaerae;Tepidisphaerales;WD2101 soil group;uncultured bacterium	3.90111
RS_GCF_001273775.1	Bulk soil	Isolate	95.91	6.55	61.987	4589485	Bacteria;Nitrospirota;Nitrospiria;Nitrospirales;Nitrospiraceae;Nitrospira;Nitrospira moscoviensis	6.54932
RS_GCF_004006295.1	Bulk soil	Isolate	97.46	1.18	37.4841	4887494	Bacteria;Firmicutes;Bacilli;Bacillales;Bacillaceae;Bacillus;Bacillus sp. OM13	0.670077
RS_GCF_013004105.1	Bulk soil	Isolate	98.9	2.26	65.0768	5179092	Bacteria;Gemmatimonadota;Gemmatimonadetes;Gemmatimonadales;Gemmatimonadaceae;Gemmatimonas;uncultured bacterium	4.39693
GB_GCA_014191545.1	Bulk soil	Isolate	97.78	0.42	62.2277	3114641	Bacteria;Proteobacteria;Alphaproteobacteria;Rhizospherebiales;D05-2;metagenome	5.19278
RS_GCF_000814475.1	Bulk soil	Isolate	99.51	1.48	47.0005	5410659	Bacteria;Bacteroidota;Bacteroidia;Chitinophagales;Chitinophagaceae;Flavihumibacter;Flavihumibacter sp. 7B-231	1.87764
RS_GCF_000014905.1	Bulk soil	Isolate	100	0.88	61.9025	9965640	Bacteria;Acidobacteriota;Acidobacteriae;Solibacterales;Solibacteraceae;Candidatus Solibacter;Candidatus Solibacter usitatus Ellin6076	5.82154
RS_GCF_002934265.1	Bulk soil	Isolate	100	1.7	71.7532	8431890	Bacteria;Actinobacteriota;Actinobacteria;Pseudonocardiales;Pseudonocardiaceae;Actinokineospora;Actinokineospora auranticolor	6.24237
RS_GCF_003719825.1	Bulk soil	Isolate	99.83	0.86	67.721	3910744	Bacteria;Proteobacteria;Gammaproteobacteria;Xanthomonadales;Xanthomonadaceae;Lysobacter;Lysobacter sp. ZS60	4.35175
RS_GCF_016595465.1	Bulk soil	Isolate	99.82	1.36	60.5857	5727232	Bacteria;Verrucomicrobiota;Verrucomicrobiae;Verrucomicrobiales;Rubritaleaceae;Luteolibacter;Luteolibacter luojiensis	1.29377
RS_GCF_003350925.1	Bulk soil	Isolate	99.78	1.16	60.4688	5071276	Bacteria;Proteobacteria;Gammaproteobacteria;Xanthomonadales;Rhodanobacteraceae;Dyella;Dyella sp.	3.31978
RS_GCF_002028545.1	Bulk soil	Isolate	99.63	0.34	59.8331	3900573	Bacteria;Proteobacteria;Alphaproteobacteria;Rhizospherebiales;Xanthobacteraceae;Nitrobacter;Nitrobacter winogradskyi Nb-255	4.7946
RS_GCF_004959765.1	Bulk soil	Isolate	99.65	0	34.2464	3328752	Bacteria;Bacteroidota;Bacteroidia;Flavobacteriales;Flavobacteriaceae;Flavobacterium;Flavobacterium sp.	1.33795
RS_GCF_014873545.1	Bulk soil	Isolate	99.92	0.32	66.1827	5853843	Bacteria;Proteobacteria;Alphaproteobacteria;Rhizospherebiales;Rhizospherebiaceae;MesoRhizospherebium;metagenome	5.79623
RS_GCF_007991635.1	Bulk soil	Isolate	100	1.29	44.4651	6680402	Bacteria;Bacteroidota;Bacteroidia;Cytophagales;Hymenobacteraceae;Adhaeribacter;Adhaeribacter aerolatus	NA
RS_GCF_002119765.1	Bulk soil	Isolate	99.37	0.63	60.3157	5971615	Bacteria;Proteobacteria;Alphaproteobacteria;Rhizospherebiales;Xanthobacteraceae;Pseudorhodoplanes;Pseudorhodoplanes sinuspersici	4.07073
RS_GCF_009708035.1	Bulk soil	Isolate	99.6	0.44	65.1009	3908169	Bacteria;Proteobacteria;Alphaproteobacteria;Rhizospherebiales;Hyphomicrobiaceae;Hyphomicrobium;uncultured bacterium	5.50594
RS_GCF_000738775.1	Bulk soil	Isolate	99.66	1.22	68.7148	5134337	Bacteria;Actinobacteriota;Actinobacteria;Corynebacteriales;Nocardiaceae;Rhodococcus;Rhodococcus hoagii	2.9963
RS_GCF_016892705.1	Bulk soil	Isolate	99.37	0.52	64.7879	4774041	Bacteria;Proteobacteria;Alphaproteobacteria;Rhizospherebiales;Beijerinckiaceae;Microvirga;Bosea thiooxidans	2.79272
GB_GCA_003347635.1	Bulk soil	Isolate	99.57	0.87	68.1982	4950502	Bacteria;Proteobacteria;Alphaproteobacteria;Sphingomonadales;Sphingomonadaceae;Ellin6055;metagenome	6.58681
RS_GCF_007991655.1	Bulk soil	Isolate	99.01	1.97	40.0712	5893322	Bacteria;Bacteroidota;Bacteroidia;Chitinophagales;Chitinophagaceae;Segetibacter;Segetibacter aerophilus	0.555741
RS_GCF_900188485.1	Bulk soil	Isolate	99.56	1.49	71.2253	8644972	Bacteria;Actinobacteriota;Actinobacteria;Micromonosporales;Micromonosporaceae;Asanoa;Asanoa ishikariensis	6.22479
RS_GCF_002954265.1	Bulk soil	Isolate	99.01	1.72	43.1104	5429324	Bacteria;Bacteroidota;Bacteroidia;Chitinophagales;Chitinophagaceae;Edaphobaculum;Chitinophagaceae bacterium	1.38977
RS_GCF_000173075.1	Bulk soil	Isolate	97.3	2.87	61.0619	7848700	Bacteria;Verrucomicrobiota;Verrucomicrobiae;Chthoniobacterales;Chthoniobacteraceae;Chthoniobacter;uncultured Verrucomicrobia bacterium	3.14328
RS_GCF_003012815.1	Bulk soil	Isolate	98.7	0.14	62.3908	2507679	Bacteria;Proteobacteria;Alphaproteobacteria;Sphingomonadales;Sphingomonadaceae;uncultured;metagenome	3.65386
RS_GCF_013106755.1	Bulk soil	Isolate	99.51	0.77	38.8753	5479984	Bacteria;Bacteroidota;Bacteroidia;Chitinophagales;Chitinophagaceae;uncultured;uncultured Bacteroidetes bacterium	2.66477
RS_GCF_016820445.1	Bulk soil	Isolate	99.32	0	67.6243	3621233	Bacteria;Proteobacteria;Alphaproteobacteria;Sphingomonadales;Sphingomonadaceae;Sphingomonas;uncultured bacterium	4.30689
RS_GCF_002303885.1	Bulk soil	Isolate	99.65	0.05	33.7622	5397558	Bacteria;Bacteroidota;Bacteroidia;Flavobacteriales;Flavobacteriaceae;Flavobacterium;Flavobacterium sp. R-32568	2.82641
GB_GCA_902812375.1	Bulk soil	Isolate	91.24	3.3	59.9152	3232794	Bacteria;Acidobacteriota;Holophagae;Subgroup 7;uncultured Acidobacteria bacterium	NA
RS_GCF_018130945.1	Bulk soil	Isolate	99.7	0.98	63.6208	8360168	Bacteria;Proteobacteria;Alphaproteobacteria;Rhizospherebiales;Xanthobacteraceae;BradyRhizospherebium;BradyRhizospherebium diazoefficiens	4.44294
RS_GCF_017939745.1	Bulk soil	Isolate	94.28	5.97	65.0094	9228281	Bacteria;Planctomycetota;Planctomycetes;Gemmatales;Gemmataceae;Gemmata;Gemmata sp. SH-PL17	9.29194
RS_GCF_003236175.1	Bulk soil	Isolate	100	0.99	43.4674	5387132	Bacteria;Bacteroidota;Bacteroidia;Chitinophagales;Chitinophagaceae;Edaphobaculum;bacterium	3.48258
RS_GCF_009913435.1	Bulk soil	Isolate	97.23	0	68.2676	3005093	Bacteria;Proteobacteria;Alphaproteobacteria;Sphingomonadales;Sphingomonadaceae;Sphingomonas;Sphingomonas changbaiensis	5.27175
RS_GCF_000312045.1	Bulk soil	Isolate	99.77	1.64	59.9664	4188269	Bacteria;Proteobacteria;Gammaproteobacteria;Burkholderiales;Oxalobacteraceae;Noviherbaspirillum;Noviherbaspirillum massiliense JC206	2.54557
RS_GCF_007992495.1	Bulk soil	Isolate	97.97	4.48	65.7263	9846332	Bacteria;Proteobacteria;Alphaproteobacteria;Reyranellales;Reyranellaceae;Reyranella;Reyranella soli	5.58078
GB_GCA_900104855.1	Bulk soil	Isolate	97.81	2.19	64.6914	9090457	Bacteria;Proteobacteria;Alphaproteobacteria;Rhizospherebiales;Xanthobacteraceae;Rhizospherebiales bacterium GAS113	5.95138
RS_GCF_008728855.1	Bulk soil	Isolate	100	0.87	66.0193	5894118	Bacteria;Proteobacteria;Alphaproteobacteria;uncultured;metagenome	6.3935
RS_GCF_016862955.1	Bulk soil	Isolate	98.95	3.95	66.743	10769095	Bacteria;Actinobacteriota;Actinobacteria;Micromonosporales;Micromonosporaceae;Rhizospherecola;Rhizospherecola hellebori	3.65824
RS_GCF_004217005.1	Bulk soil	Isolate	100	0.73	68.5197	5866236	Bacteria;Proteobacteria;Gammaproteobacteria;Burkholderiales;Comamonadaceae;Xylophilus;metagenome	2.72718
RS_GCF_014201415.1	Bulk soil	Isolate	100	0.89	68.1336	3720932	Bacteria;Proteobacteria;Alphaproteobacteria;Rhizospherebiales;Beijerinckiaceae;Chelatococcus;Chelatococcus sp. GAM110	5.38335
GB_GCA_017592665.1	Bulk soil	Isolate	100	1.72	69.6092	9965261	Bacteria;Actinobacteriota;Actinobacteria;Streptosporangiales;Streptosporangiaceae;uncultured;uncultured bacterium	4.93732
RS_GCF_007747655.1	Bulk soil	Isolate	99.93	3.64	57.7816	9007740	Bacteria;Planctomycetota;Planctomycetes;Pirellulales;Pirellulaceae;Pirellula;metagenome	1.87954
RS_GCF_000014825.1	Bulk soil	Isolate	99.66	0.35	64.4427	5505494	Bacteria;Proteobacteria;Alphaproteobacteria;Rhizospherebiales;Xanthobacteraceae;Rhodopseudomonas;Rhodopseudomonas palustris BisA53	4.3513
RS_GCF_016863475.1	Bulk soil	Isolate	100	0.79	74.5121	6500159	Bacteria;Actinobacteriota;Actinobacteria;Micromonosporales;Micromonosporaceae;Spirilliplanes;Spirilliplanes yamanashiensis	5.81787
RS_GCF_900637555.1	Bulk soil	Isolate	98.66	0	65.4792	3172010	Bacteria;Proteobacteria;Gammaproteobacteria;Burkholderiales;Burkholderiaceae;Lautropia;Lautropia mirabilis ATCC 51599	3.68631
RS_GCF_016654015.1	Bulk soil	Isolate	100	0.7	68.6514	5327821	Bacteria;Proteobacteria;Gammaproteobacteria;Burkholderiales;Comamonadaceae;Ramlibacter;Ramlibacter ginsenosidimutans	5.94151
RS_GCF_000473365.1	Bulk soil	Isolate	100	0.74	39.6474	5168091	Bacteria;Bacteroidota;Bacteroidia;Cytophagales;Hymenobacteraceae;Adhaeribacter;Adhaeribacter aquaticus	1.15267
GB_GCA_016795205.1	Bulk soil	MAG	95.45	0	72.8541	4621812	Bacteria;Planctomycetota;OM190;uncultured bacterium	14.6827
GB_GCA_016195265.1	Bulk soil	MAG	84	4.34	66.7696	4535142	Bacteria;Acidobacteriota;Vicinamibacteria;Vicinamibacterales;uncultured;uncultured Anaeromyxobacter sp.	10.0039
GB_GCA_016869535.1	Bulk soil	MAG	97.58	0.1	61.3279	2506200	Bacteria;Proteobacteria;Alphaproteobacteria;Rhizospherebiales;Methyloligellaceae;uncultured;uncultured Rhizospherebiales bacterium	5.89836
GB_GCA_016711345.1	Bulk soil	MAG	96.58	0.85	49.8692	4595114	Bacteria;Acidobacteriota;Blastocatellia;Blastocatellales;Blastocatellaceae;Stenotrophobacter;uncultured bacterium	NA
GB_GCA_003223025.1	Bulk soil	MAG	97.44	2.61	53.3998	4340924	Bacteria;Acidobacteriota;Blastocatellia;Blastocatellales;Blastocatellaceae;uncultured;uncultured soil bacterium	3.14216
GB_GCA_003963365.1	Bulk soil	MAG	99.01	0.49	38.1838	4037540	Bacteria;Bacteroidota;Bacteroidia;Chitinophagales;Chitinophagaceae;Segetibacter;uncultured bacterium	3.57776
GB_GCA_002427845.1	Bulk soil	MAG	91.78	2.99	54.1034	5388017	Bacteria;Acidobacteriota;Blastocatellia;Pyrinomonadales;Pyrinomonadaceae;RB41;uncultured Acidobacteria bacterium	NA
GB_GCA_013817065.1	Bulk soil	MAG	90.48	7.77	64.7808	5041640	Bacteria;Acidobacteriota;Vicinamibacteria;Vicinamibacterales;uncultured;uncultured Acidobacteria bacterium	4.5161
GB_GCA_013286315.1	Bulk soil	MAG	61.1	0.74	42.438	3314637	Bacteria;Bacteroidota;Bacteroidia;Chitinophagales;Chitinophagaceae;Puia;metagenome	2.63871
GB_GCA_013816245.1	Bulk soil	MAG	94.4	1.72	66.4678	3157001	Bacteria;Actinobacteriota;Thermoleophilia;Gaiellales;Gaiellaceae;Gaiella;uncultured Conexibacter sp.	5.99527
GB_GCA_013820855.1	Bulk soil	MAG	91.39	3.85	69.5304	3488123	Bacteria;Gemmatimonadota;Gemmatimonadetes;Gemmatimonadales;Gemmatimonadaceae;uncultured;uncultured Gemmatimonadetes bacterium	11.7626
GB_GCA_016794615.1	Bulk soil	MAG	97.25	1.27	73.0379	4362132	Bacteria;Actinobacteriota;Actinobacteria;Pseudonocardiales;Pseudonocardiaceae;Pseudonocardia;uncultured bacterium	11.2146
GB_GCA_016200545.1	Bulk soil	MAG	90.32	3.44	68.3874	4516037	Bacteria;MBNT15;uncultured bacterium	10.7929
GB_GCA_016868015.1	Bulk soil	MAG	95.18	0.33	60.7701	4546803	Bacteria;Proteobacteria;Gammaproteobacteria;Burkholderiales;TRA3-20;uncultured bacterium	7.63968
GB_GCA_019075925.1	Bulk soil	MAG	94.33	2.85	62.7403	3553773	Bacteria;Proteobacteria;Alphaproteobacteria;Rhizospherebiales;Xanthobacteraceae;uncultured;uncultured bacterium	4.53073
GB_GCA_003218375.1	Bulk soil	MAG	99.96	2.7	58.8214	3956789	Bacteria;Verrucomicrobiota;Verrucomicrobiae;Chthoniobacterales;Chthoniobacteraceae;Candidatus Udaeobacter;uncultured bacterium	4.95621
GB_GCA_005884715.1	Bulk soil	MAG	82.68	0.69	60.4917	3851581	Bacteria;Proteobacteria;Alphaproteobacteria;Rhizospherebiales;Rhizospherebiales Incertae Sedis;Nordella;uncultured bacterium	4.29336
GB_GCA_016873995.1	Bulk soil	MAG	98.9	4.4	68.3814	3374563	Bacteria;Gemmatimonadota;BD2-11 terrestrial group;uncultured soil bacterium	9.07713
GB_GCA_016719165.1	Bulk soil	MAG	94.8	0.74	40.4908	4036334	Bacteria;Bacteroidota;Bacteroidia;Chitinophagales;Chitinophagaceae;Terrimonas;uncultured bacterium	2.45146
GB_GCA_003220615.1	Bulk soil	MAG	89.01	6.14	68.1403	5864324	Bacteria;Methylomirabilota;Methylomirabilia;Rokubacteriales;uncultured bacterium	9.24343
GB_GCA_016874755.1	Bulk soil	MAG	98.69	3.55	57.7269	5560410	Bacteria;RCP2-54;metagenome	10.4808
GB_GCA_017882215.1	Bulk soil	MAG	93.84	0.99	35.7742	2950368	Bacteria;Bacteroidota;Bacteroidia;Chitinophagales;Chitinophagaceae;uncultured;uncultured Bacteroidetes bacterium	5.19349
GB_GCA_016795245.1	Bulk soil	MAG	97.85	2.87	66.0359	4469514	Bacteria;Planctomycetota;OM190;uncultured bacterium	5.15616
GB_GCA_016716305.1	Bulk soil	MAG	95.73	1.76	53.0926	3793765	Bacteria;Acidobacteriota;Blastocatellia;Blastocatellales;Blastocatellaceae;uncultured;uncultured bacterium	3.5498
GB_GCA_013372845.1	Bulk soil	MAG	87.33	3.72	55.1634	3222283	Bacteria;Verrucomicrobiota;Verrucomicrobiae;Chthoniobacterales;Chthoniobacteraceae;Candidatus Udaeobacter;uncultured bacterium	8.57315
GB_GCA_016871275.1	Bulk soil	MAG	94.87	5.98	65.8126	3963882	Bacteria;Acidobacteriota;Vicinamibacteria;Vicinamibacterales;Vicinamibacteraceae;uncultured soil bacterium	6.28833
GB_GCA_011525685.1	Bulk soil	MAG	98.65	5.41	61.4593	6731686	Bacteria;Verrucomicrobiota;Verrucomicrobiae;Pedosphaerales;Pedosphaeraceae;uncultured;uncultured bacterium	4.09258
GB_GCA_003222395.1	Bulk soil	MAG	99.15	7.69	65.1148	7741373	Bacteria;Acidobacteriota;Vicinamibacteria;Vicinamibacterales;uncultured;uncultured bacterium	8.05195
GB_GCA_902825875.1	Bulk soil	MAG	93.96	0.85	53.4458	7320713	Bacteria;Acidobacteriota;Vicinamibacteria;Vicinamibacterales;uncultured;uncultured bacterium	NA
GB_GCA_003221195.1	Bulk soil	MAG	89.64	4.09	54.3431	3095905	Bacteria;Verrucomicrobiota;Verrucomicrobiae;Chthoniobacterales;Chthoniobacteraceae;Candidatus Udaeobacter;uncultured bacterium	NA
GB_GCA_019137195.1	Bulk soil	MAG	98.1	3.36	65.7351	4043046	Bacteria;Proteobacteria;Alphaproteobacteria;Rhizospherebiales;Hyphomicrobiaceae;Hyphomicrobium;uncultured bacterium	4.92067
GB_GCA_018268955.1	Bulk soil	MAG	90.31	5.98	66.9615	4773142	Bacteria;Acidobacteriota;Vicinamibacteria;Vicinamibacterales;uncultured;uncultured bacterium	6.17341
GB_GCA_005879605.1	Bulk soil	MAG	96.91	5.81	54.8552	6585279	Bacteria;RCP2-54;uncultured delta proteobacterium	NA
GB_GCA_003220265.1	Bulk soil	MAG	87.5	5.23	70.652	6013711	Bacteria;Methylomirabilota;Methylomirabilia;Rokubacteriales;uncultured bacterium	11.3305
GB_GCA_016722375.1	Bulk soil	MAG	95.44	0.49	42.6537	3551716	Bacteria;Bacteroidota;Bacteroidia;Chitinophagales;37-13;metagenome	NA
GB_GCA_014379455.1	Bulk soil	MAG	90.85	3.99	55.6834	3733159	Bacteria;Nitrospirota;Nitrospiria;Nitrospirales;Nitrospiraceae;Nitrospira;uncultured bacterium	NA
GB_GCA_003169975.1	Bulk soil	MAG	100	2.7	59.9115	4466360	Bacteria;Verrucomicrobiota;Verrucomicrobiae;Chthoniobacterales;Chthoniobacteraceae;Candidatus Udaeobacter;uncultured bacterium	4.94648
GB_GCA_003134785.1	Bulk soil	MAG	100	3.38	57.8119	4394874	Bacteria;Verrucomicrobiota;Verrucomicrobiae;Chthoniobacterales;Chthoniobacteraceae;Candidatus Udaeobacter;uncultured bacterium	NA
GB_GCA_018266755.1	Bulk soil	MAG	98.34	1.09	54.3935	3547690	Bacteria;Bacteroidota;Kapabacteria;Kapabacteriales;uncultured bacterium	3.64171
GB_GCA_001788395.1	Bulk soil	MAG	84.19	2.96	70.1653	4655090	Bacteria;Methylomirabilota;Methylomirabilia;Rokubacteriales;uncultured bacterium	9.38785
GB_GCA_016867235.1	Bulk soil	MAG	96.58	4.27	69.0365	6120079	Bacteria;Planctomycetota;OM190;uncultured bacterium	6.12857
GB_GCA_902805675.1	Bulk soil	MAG	95.55	3.07	62.9889	3525173	Bacteria;Verrucomicrobiota;Verrucomicrobiae;Chthoniobacterales;Chthoniobacteraceae;Candidatus Udaeobacter;uncultured bacterium	4.12631
GB_GCA_009692435.1	Bulk soil	MAG	84.03	0.05	56.3495	2141984	Bacteria;Myxococcota;bacteriap25;metagenome	NA
GB_GCA_005882315.1	Bulk soil	MAG	99.51	0	38.3286	4714226	Bacteria;Bacteroidota;Bacteroidia;Chitinophagales;Chitinophagaceae;uncultured;uncultured Bacteroidetes bacterium	2.54732
GB_GCA_001724025.1	Bulk soil	MAG	99.15	4.27	68.4797	4432721	Bacteria;Acidobacteriota;Vicinamibacteria;Vicinamibacterales;uncultured;Acidobacteria bacterium SCN 69-37	10.6357
GB_GCA_009694265.1	Bulk soil	MAG	88.23	1.32	62.5408	2494857	Bacteria;Proteobacteria;Alphaproteobacteria;Rhizospherebiales;Xanthobacteraceae;uncultured;metagenome	6.72559
GB_GCA_009694305.1	Bulk soil	MAG	94.97	2.16	66.9294	2467862	Bacteria;Actinobacteriota;Thermoleophilia;Gaiellales;Gaiellaceae;Gaiella;metagenome	9.09882
GB_GCA_003219415.1	Bulk soil	MAG	97.8	3.15	54.4059	3616016	Bacteria;Verrucomicrobiota;Verrucomicrobiae;Chthoniobacterales;Chthoniobacteraceae;Candidatus Udaeobacter;uncultured bacterium	7.87544
GB_GCA_003818285.1	Bulk soil	MAG	97.92	2.26	70.5774	5766872	Bacteria;Myxococcota;Myxococcia;Myxococcales;Myxococcaceae;P3OB-42;uncultured Cystobacterineae bacterium	8.03859
GB_GCA_017308255.1	Bulk soil	MAG	99.48	1.66	66.4444	3158237	Bacteria;Proteobacteria;Alphaproteobacteria;Sphingomonadales;Sphingomonadaceae;Altererythrobacter;uncultured bacterium	4.59397
GB_GCA_016704325.1	Bulk soil	MAG	90.64	1.01	41.6825	4921780	Bacteria;Bacteroidota;Bacteroidia;Chitinophagales;uncultured;uncultured bacterium	NA
GB_GCA_002428665.1	Bulk soil	MAG	99.32	4.05	57.8922	6891410	Bacteria;Verrucomicrobiota;Verrucomicrobiae;Pedosphaerales;Pedosphaeraceae;ADurb.Bin063-1;uncultured bacterium	NA
GB_GCA_016721425.1	Bulk soil	MAG	99.13	3.48	63.3457	7693013	Bacteria;Acidobacteriota;Acidobacteriae;Paludibaculum;uncultured bacterium	2.97335
GB_GCA_003136215.1	Bulk soil	MAG	89.79	1.1	62.8503	7095248	Bacteria;Acidobacteriota;Acidobacteriae;Solibacterales;Solibacteraceae;Candidatus Solibacter;uncultured bacterium	4.03976
GB_GCA_003225295.1	Bulk soil	MAG	94.87	2.56	57.5019	8134361	Bacteria;Acidobacteriota;Acidobacteriae;Subgroup 2;uncultured bacterium	1.9887
GB_GCA_016200145.1	Bulk soil	MAG	91.01	4.6	62.6188	8278910	Bacteria;Planctomycetota;Planctomycetes;Planctomycetales;uncultured;uncultured Planctomyces sp.	NA
GB_GCA_009377755.1	Bulk soil	MAG	94.15	2.22	64.8373	5225134	Bacteria;Proteobacteria;Alphaproteobacteria;Rhizospherebiales;Xanthobacteraceae;uncultured;uncultured bacterium	8.24397
GB_GCA_019192585.1	Bulk soil	MAG	96.88	1.24	63.3003	3159117	Bacteria;Proteobacteria;Alphaproteobacteria;Rhizospherebiales;Rhizospherebiaceae;Cohaesibacter;uncultured bacterium	4.98316
GB_GCA_016872605.1	Bulk soil	MAG	95.45	3.41	60.2925	6697954	Bacteria;Planctomycetota;Planctomycetes;Gemmatales;Gemmataceae;uncultured;uncultured bacterium	NA
GB_GCA_005882715.1	Bulk soil	MAG	77.72	0.99	62.8084	2022208	Bacteria;Chloroflexi;Dehalococcoidia;S085;uncultured bacterium	4.57528
GB_GCA_016713525.1	Bulk soil	MAG	95.94	0.95	38.2133	5213260	Bacteria;Bacteroidota;Bacteroidia;Sphingobacteriales;AKYH767;metagenome	3.50988
GB_GCA_013286425.1	Bulk soil	MAG	61.32	0	37.4708	3450963	Bacteria;Bacteroidota;Bacteroidia;Chitinophagales;Chitinophagaceae;Parafilimonas;uncultured Chitinophagaceae bacterium	4.66468
GB_GCA_003134685.1	Bulk soil	MAG	98.9	2.75	61.5702	3634824	Bacteria;Gemmatimonadota;Gemmatimonadetes;Gemmatimonadales;Gemmatimonadaceae;uncultured;uncultured bacterium	2.38958
GB_GCA_002215675.1	Bulk soil	MAG	97.62	0.71	41.2984	3376622	Bacteria;Bacteroidota;Bacteroidia;Sphingobacteriales;AKYH767;uncultured bacterium	7.56265
GB_GCA_017881025.1	Bulk soil	MAG	96.04	3.88	69.5771	4327109	Bacteria;Proteobacteria;Gammaproteobacteria;Burkholderiales;Comamonadaceae;Rhizospherebacter;metagenome	10.1074
GB_GCA_013285595.1	Bulk soil	MAG	63.46	0.49	45.13	2934474	Bacteria;Bacteroidota;Bacteroidia;Chitinophagales;Chitinophagaceae;Edaphobaculum;metagenome	NA
GB_GCA_013140775.1	Bulk soil	MAG	94.25	4.27	63.3675	4862586	Bacteria;Acidobacteriota;Vicinamibacteria;Vicinamibacterales;Vicinamibacteraceae;uncultured Acidobacteria bacterium	6.19546
GB_GCA_016875225.1	Bulk soil	MAG	92.22	1.94	70.5312	3874731	Bacteria;NB1-j;uncultured bacterium	8.00871
GB_GCA_011046715.1	Bulk soil	MAG	94.02	6.41	59.6598	5090007	Bacteria;Acidobacteriota;Subgroup 5;uncultured Acidobacteria bacterium	9.41986
GB_GCA_003168335.1	Bulk soil	MAG	97.01	1.71	55.8655	5160709	Bacteria;Acidobacteriota;Blastocatellia;Pyrinomonadales;Pyrinomonadaceae;RB41;uncultured bacterium	5.30561
GB_GCA_008933705.1	Bulk soil	MAG	95.97	1.01	65.5279	5301936	Bacteria;Proteobacteria;Alphaproteobacteria;Rhizospherebiales;Hyphomicrobiaceae;Pedomicrobium;metagenome	5.35649
GB_GCA_016871215.1	Bulk soil	MAG	95.44	1.76	57.9309	5425955	Bacteria;Acidobacteriota;Subgroup 11;uncultured bacterium	9.10445
GB_GCA_003221035.1	Bulk soil	MAG	98.15	2.2	65.7053	3356568	Bacteria;Gemmatimonadota;Gemmatimonadetes;Gemmatimonadales;Gemmatimonadaceae;uncultured;uncultured bacterium	8.80485
GB_GCA_009377585.1	Bulk soil	MAG	98.4	1.49	65.1013	6759568	Bacteria;Proteobacteria;Gammaproteobacteria;Burkholderiales;TRA3-20;bacterium enrichment culture clone Anammox_13	7.05295
GB_GCA_016704305.1	Bulk soil	MAG	93.36	2.48	59.4469	5375741	Bacteria;Proteobacteria;Gammaproteobacteria;Pseudomonadales;Halieaceae;OM60(NOR5) clade;uncultured bacterium	3.83118
GB_GCA_013696305.1	Bulk soil	MAG	93.86	0.91	57.3789	3248677	Bacteria;Nitrospirota;Nitrospiria;Nitrospirales;Nitrospiraceae;Nitrospira;Nitrospira defluvii	2.47101
GB_GCA_001794945.1	Bulk soil	MAG	89.35	0.93	73.1055	2933784	Bacteria;Chloroflexi;KD4-96;uncultured Chloroflexi bacterium	12.0891
GB_GCA_016719015.1	Bulk soil	MAG	98.28	0.49	40.1853	3707106	Bacteria;Bacteroidota;Bacteroidia;Chitinophagales;Chitinophagaceae;Terrimonas;metagenome	1.92228
GB_GCA_004366385.1	Bulk soil	MAG	95.4	0.86	72.0211	2731342	Bacteria;Actinobacteriota;Thermoleophilia;Gaiellales;Gaiellaceae;Gaiella;uncultured bacterium	12.3914
GB_GCA_005883765.1	Bulk soil	MAG	97.54	0.51	41.7957	4671773	Bacteria;Bacteroidota;Bacteroidia;Chitinophagales;Chitinophagaceae;uncultured;uncultured bacterium	2.32656
GB_GCA_016196065.1	Bulk soil	MAG	99.73	0.85	57.2023	5527405	Bacteria;Acidobacteriota;Acidobacteriae;Acidobacteriales;uncultured;uncultured Acidobacteria bacterium	3.01354
GB_GCA_016718135.1	Bulk soil	MAG	95.73	2.56	53.144	3913344	Bacteria;Acidobacteriota;Blastocatellia;Blastocatellales;Blastocatellaceae;JGI 0001001-H03;uncultured Acidobacteria bacterium	2.65496
GB_GCA_016714495.1	Bulk soil	MAG	98.12	3.13	62.6176	4428533	Bacteria;Proteobacteria;Alphaproteobacteria;Caulobacterales;Hyphomonadaceae;Hirschia;metagenome	3.36367
GB_GCA_016703335.1	Bulk soil	MAG	92.39	1.41	62.3865	3647907	Bacteria;Proteobacteria;Alphaproteobacteria;Caulobacterales;Hyphomonadaceae;SWB02;uncultured bacterium	3.95807
GB_GCA_016706275.1	Bulk soil	MAG	96.58	2.75	51.883	3369823	Bacteria;Acidobacteriota;Blastocatellia;Blastocatellales;Blastocatellaceae;Stenotrophobacter;metagenome	2.78328
GB_GCA_003134765.1	Bulk soil	MAG	95.95	2.7	58.6851	4048824	Bacteria;Verrucomicrobiota;Verrucomicrobiae;Chthoniobacterales;Chthoniobacteraceae;Candidatus Udaeobacter;uncultured bacterium	4.43324
GB_GCA_003574895.1	Bulk soil	MAG	99.95	1.29	54.1541	4476705	Bacteria;Desulfobacterota;Desulfuromonadia;Geobacterales;Geobacteraceae;Geobacter;uncultured Geobacter sp.	NA
GB_GCA_018060305.1	Bulk soil	MAG	79.38	0.85	55.7364	2558652	Bacteria;Acidobacteriota;Blastocatellia;Blastocatellales;Blastocatellaceae;JGI 0001001-H03;uncultured bacterium	5.42798
GB_GCA_016704895.1	Bulk soil	MAG	91.08	0.95	71.2553	4175888	Bacteria;Proteobacteria;Gammaproteobacteria;Burkholderiales;SC-I-84;uncultured bacterium	11.5611
GB_GCA_013823135.1	Bulk soil	MAG	96.28	5.81	61.1316	8228775	Bacteria;Planctomycetota;Planctomycetes;Gemmatales;Gemmataceae;Gemmata;uncultured bacterium	3.1349
GB_GCA_018268785.1	Bulk soil	MAG	94.18	1.71	56.0336	4236996	Bacteria;Acidobacteriota;Acidobacteriae;Subgroup 2;uncultured Acidobacteria bacterium	3.33099
GB_GCA_013288805.1	Bulk soil	MAG	53.51	0	56.1263	3533399	Bacteria;Acidobacteriota;Acidobacteriae;Acidobacteriales;uncultured;uncultured bacterium	8.64329
GB_GCA_013140635.1	Bulk soil	MAG	93.41	2.75	66.3925	3818336	Bacteria;Gemmatimonadota;Gemmatimonadetes;Gemmatimonadales;Gemmatimonadaceae;uncultured;uncultured bacterium	6.7978
GB_GCA_015075165.1	Bulk soil	MAG	99.3	2.01	70.1599	5066124	Bacteria;Proteobacteria;Gammaproteobacteria;Burkholderiales;Comamonadaceae;Comamonas;metagenome	10.6894
GB_GCA_016720585.1	Bulk soil	MAG	97.03	0.99	41.471	3521488	Bacteria;Bacteroidota;Bacteroidia;Chitinophagales;Chitinophagaceae;Terrimonas;metagenome	3.95413
GB_GCA_017303895.1	Bulk soil	MAG	99.05	0.71	37.3235	3605124	Bacteria;Bacteroidota;Bacteroidia;Sphingobacteriales;KD3-93;uncultured bacterium	1.77587
GB_GCA_016793355.1	Bulk soil	MAG	94.71	4.3	62.2774	3936418	Bacteria;Proteobacteria;Alphaproteobacteria;Rhizospherebiales;Rhizospherebiales Incertae Sedis;Nordella;uncultured bacterium	7.00809
GB_GCA_016720825.1	Bulk soil	MAG	93.19	0	45.5971	4296395	Bacteria;Bacteroidota;Bacteroidia;Chitinophagales;Chitinophagaceae;uncultured;uncultured bacterium	2.28565
GB_GCA_001899525.1	Bulk soil	MAG	92.92	0.32	65.4913	4449981	Bacteria;Proteobacteria;Alphaproteobacteria;Rhizospherebiales;Beijerinckiaceae;FukuN57;bacterium enrichment culture clone B17(2011)	6.89061
GB_GCA_002737345.1	Bulk soil	MAG	91.31	0.91	57.9227	1671164	Bacteria;Nitrospirota;Nitrospiria;Nitrospirales;Nitrospiraceae;Nitrospira;uncultured bacterium	1.26033
GB_GCA_016716235.1	Bulk soil	MAG	93.64	2.91	53.5618	4139007	Bacteria;Chloroflexi;Anaerolineae;Anaerolineales;Anaerolineaceae;UTCFX1;wastewater metagenome	NA
GB_GCA_016722525.1	Bulk soil	MAG	93.33	4.68	37.2776	4903003	Bacteria;Bacteroidota;Bacteroidia;Sphingobacteriales;AKYH767;metagenome	5.70878
GB_GCA_005116745.1	Bulk soil	MAG	95.85	2.83	54.9594	3864579	Bacteria;Nitrospirota;Nitrospiria;Nitrospirales;Nitrospiraceae;Nitrospira;uncultured bacterium	NA
GB_GCA_003222945.1	Bulk soil	MAG	93.59	3.99	53.4624	4744547	Bacteria;Acidobacteriota;Blastocatellia;Pyrinomonadales;Pyrinomonadaceae;RB41;uncultured Acidobacteria bacterium	3.34573
GB_GCA_017304135.1	Bulk soil	MAG	98.41	3.7	64.5336	6493284	Bacteria;Acidobacteriota;Acidobacteriae;Bryobacterales;Bryobacteraceae;Bryobacter;metagenome	4.36679
GB_GCA_016710985.1	Bulk soil	MAG	93.13	2.46	36.1537	5303442	Bacteria;Bacteroidota;Ignavibacteria;SJA-28;uncultured bacterium	NA
GB_GCA_017998715.1	Bulk soil	MAG	86.75	2.56	69.1758	4009883	Bacteria;Acidobacteriota;Thermoanaerobaculia;Thermoanaerobaculales;Thermoanaerobaculaceae;Subgroup 10;metagenome	9.09889
GB_GCA_016185425.1	Bulk soil	MAG	89.57	1.3	60.6342	6643823	Bacteria;Acidobacteriota;Acidobacteriae;Paludibaculum;metagenome	5.21637
GB_GCA_016721905.1	Bulk soil	MAG	93.81	1.73	44.8823	5354596	Bacteria;Bacteroidota;Bacteroidia;Chitinophagales;Saprospiraceae;uncultured;metagenome	NA
GB_GCA_016874295.1	Bulk soil	MAG	94.25	2.05	69.0057	2370162	Bacteria;Proteobacteria;Gammaproteobacteria;PLTA13;uncultured bacterium	6.93645
GB_GCA_016712025.1	Bulk soil	MAG	90	1.61	60.5296	3758119	Bacteria;Bacteroidota;Bacteroidia;Flavobacteriales;NS9 marine group;metagenome	2.63557
GB_GCA_016222805.1	Bulk soil	MAG	98.4	4.11	67.5208	7906178	Bacteria;Verrucomicrobiota;Verrucomicrobiae;Opitutales;Opitutaceae;Cephaloticoccus;uncultured bacterium	7.70943
GB_GCA_009377665.1	Bulk soil	MAG	90.48	3.96	65.5792	2957121	Bacteria;Chloroflexi;JG30-KF-CM66;uncultured bacterium	3.20819
GB_GCA_013822395.1	Bulk soil	MAG	69.44	0.93	70.6166	2934614	Bacteria;Chloroflexi;KD4-96;uncultured bacterium	6.88742
GB_GCA_016710095.1	Bulk soil	MAG	93.41	2.2	70.3528	4382438	Bacteria;Latescibacterota;uncultured bacterium	6.24346
GB_GCA_903936775.1	Bulk soil	MAG	100	4.31	61.3121	5743349	Bacteria;Verrucomicrobiota;Verrucomicrobiae;Verrucomicrobiales;Verrucomicrobiaceae;uncultured;uncultured bacterium	3.88173
GB_GCA_005884665.1	Bulk soil	MAG	97.48	2.65	43.467	5695986	Bacteria;Bacteroidota;Bacteroidia;Chitinophagales;Chitinophagaceae;Terrimonas;uncultured bacterium	5.34064
GB_GCA_002066995.1	Bulk soil	MAG	97.54	0.52	40.9905	3757364	Bacteria;Bacteroidota;Bacteroidia;Chitinophagales;Chitinophagaceae;UTBCD1;uncultured bacterium	5.41625
GB_GCA_016720905.1	Bulk soil	MAG	97.25	2.2	64.395	5297120	Bacteria;Gemmatimonadota;Gemmatimonadetes;Gemmatimonadales;Gemmatimonadaceae;Gemmatimonas;uncultured Gemmatimonadetes bacterium	4.4066
GB_GCA_003132405.1	Bulk soil	MAG	89.86	1.71	56.6024	5724666	Bacteria;Acidobacteriota;Acidobacteriae;Acidobacteriales;uncultured;uncultured bacterium	1.55577
GB_GCA_016872595.1	Bulk soil	MAG	92.95	3.41	68.0728	6812147	Bacteria;Planctomycetota;Planctomycetes;Gemmatales;Gemmataceae;Gemmata;metagenome	14.2133
GB_GCA_018242085.1	Bulk soil	MAG	87.62	1.67	63.0829	2836980	Bacteria;Proteobacteria;Alphaproteobacteria;Micropepsales;Micropepsaceae;uncultured;metagenome	4.1288
GB_GCA_009691855.1	Bulk soil	MAG	95.7	1.61	71.0333	4284290	Bacteria;Planctomycetota;OM190;uncultured bacterium	4.31995
GB_GCA_016868105.1	Bulk soil	MAG	98.46	1.66	68.9664	2512652	Bacteria;Proteobacteria;Gammaproteobacteria;Burkholderiales;Nitrosomonadaceae;MND1;uncultured bacterium	11.2524
GB_GCA_016717265.1	Bulk soil	MAG	98.6	0	33.5875	4204689	Bacteria;Bacteroidota;Bacteroidia;Chitinophagales;Saprospiraceae;uncultured;metagenome	NA
GB_GCA_003222385.1	Bulk soil	MAG	93.95	2.56	66.8564	3600504	Bacteria;Acidobacteriota;Holophagae;Subgroup 7;uncultured bacterium	6.64717
GB_GCA_902825845.1	Bulk soil	MAG	97.59	1.14	62.1236	6035363	Bacteria;Proteobacteria;Gammaproteobacteria;Burkholderiales;TRA3-20;metagenome	5.6559
GB_GCA_009377845.1	Bulk soil	MAG	90.4	6.36	50.739	3215483	Bacteria;Nitrospirota;Nitrospiria;Nitrospirales;Nitrospiraceae;Nitrospira;Nitrospira bacterium SG8_3	NA
GB_GCA_016712565.1	Bulk soil	MAG	91.01	2.87	70.6701	5291457	Bacteria;Planctomycetota;OM190;uncultured bacterium	7.32697
GB_GCA_016871775.1	Bulk soil	MAG	97.95	3.08	69.6255	3780382	Bacteria;Verrucomicrobiota;Verrucomicrobiae;Opitutales;Opitutaceae;Cephaloticoccus;uncultured bacterium	7.13817
GB_GCA_003576805.1	Bulk soil	MAG	90.86	1.94	73.1414	5539874	Bacteria;NB1-j;uncultured bacterium	16.416
GB_GCA_002841765.1	Bulk soil	MAG	98.35	1.29	55.7655	3021850	Bacteria;Desulfobacterota;Desulfuromonadia;Desulfuromonadales;MA-28-I98C;uncultured bacterium	NA
GB_GCA_004295015.1	Bulk soil	MAG	96.9	0.16	39.4447	3866995	Bacteria;Bacteroidota;Bacteroidia;Cytophagales;Microscillaceae;Hassallia;Hassallia byssoidea VB512170	3.14685
GB_GCA_003136475.1	Bulk soil	MAG	76.05	0.33	46.0286	3993996	Bacteria;Bdellovibrionota;Oligoflexia;Oligoflexales;Oligoflexaceae;uncultured;uncultured bacterium Ak20-3	NA
GB_GCA_004297845.1	Bulk soil	MAG	94.85	0.89	42.115	3469785	Bacteria;Bacteroidota;Bacteroidia;Sphingobacteriales;AKYH767;uncultured bacterium	4.55477
GB_GCA_903834765.1	Bulk soil	MAG	98.1	1.43	32.3409	3625686	Bacteria;Bacteroidota;Bacteroidia;Sphingobacteriales;env.OPS 17;metagenome	4.32329
GB_GCA_004297465.1	Bulk soil	MAG	98.02	0.79	66.1569	3119512	Bacteria;Proteobacteria;Alphaproteobacteria;Rhizospherebiales;Xanthobacteraceae;Rhodoplanes;uncultured bacterium	7.54484
GB_GCA_018971525.1	Bulk soil	MAG	96.76	3.64	57.4128	4376709	Bacteria;Nitrospirota;Nitrospiria;Nitrospirales;Nitrospiraceae;Nitrospira;uncultured Nitrospiraceae bacterium	2.46886
GB_GCA_016700075.1	Bulk soil	MAG	95.73	1.71	53.8529	3393545	Bacteria;Acidobacteriota;Blastocatellia;Blastocatellales;Blastocatellaceae;JGI 0001001-H03;uncultured bacterium	3.83319
GB_GCA_013141065.1	Bulk soil	MAG	90.62	1.84	35.4602	3582725	Bacteria;Bdellovibrionota;Bdellovibrionia;Bacteriovoracales;Bacteriovoracaceae;Bacteriovorax;uncultured bacterium	1.27497
GB_GCA_016709225.1	Bulk soil	MAG	95.61	1.13	71.1461	9612643	Bacteria;Myxococcota;Polyangia;Nannocystales;Nannocystaceae;Nannocystis;uncultured Myxococcales bacterium	7.83574
GB_GCA_016709315.1	Bulk soil	MAG	94.15	0.55	35.295	4113935	Bacteria;Bacteroidota;Ignavibacteria;SJA-28;metagenome	NA
GB_GCA_014879845.1	Bulk soil	MAG	96.62	4.39	67.7373	5437556	Bacteria;Verrucomicrobiota;Verrucomicrobiae;Opitutales;Opitutaceae;Alterococcus;uncultured bacterium	4.7673
GB_GCA_903902075.1	Bulk soil	MAG	91.2	2.32	63.6245	2677457	Bacteria;Proteobacteria;Alphaproteobacteria;Micropepsales;Micropepsaceae;uncultured;metagenome	4.70198
GB_GCA_005887995.1	Bulk soil	MAG	96	1.98	67.98	3023884	Bacteria;Chloroflexi;P2-11E;uncultured bacterium	9.25106
GB_GCA_002343775.1	Bulk soil	MAG	93.43	1.82	52.9942	4890313	Bacteria;Chloroflexi;Anaerolineae;Anaerolineales;Anaerolineaceae;uncultured;uncultured bacterium	2.25023
GB_GCA_016875395.1	Bulk soil	MAG	94.62	1.94	70.2474	4514420	Bacteria;NB1-j;uncultured bacterium	8.87846
GB_GCA_016719395.1	Bulk soil	MAG	96.04	0.99	65.533	3446936	Bacteria;Chloroflexi;OLB14;metagenome	5.75076
GB_GCA_009720755.1	Bulk soil	MAG	98.1	1.9	70.2768	5501108	Bacteria;Proteobacteria;Alphaproteobacteria;Rhizospherebiales;Xanthobacteraceae;Rhodoplanes;Rhodoplanes serenus	10.9543
GB_GCA_011620145.1	Bulk soil	MAG	81.03	1.22	64.0548	1795055	Bacteria;Proteobacteria;Gammaproteobacteria;Acidithiobacillales;Acidithiobacillaceae;KCM-B-112;uncultured bacterium	5.31718
GB_GCA_016195245.1	Bulk soil	MAG	91.82	1.03	62.3797	2968481	Bacteria;Proteobacteria;Alphaproteobacteria;Caulobacterales;Hyphomonadaceae;SWB02;metagenome	4.10481
GB_GCA_015478725.1	Bulk soil	MAG	95.83	1.85	70.097	3452478	Bacteria;Chloroflexi;KD4-96;metagenome	9.61984
GB_GCA_903897855.1	Bulk soil	MAG	96.67	0.95	39.7672	3069632	Bacteria;Bacteroidota;Bacteroidia;Sphingobacteriales;NS11-12 marine group;uncultured bacterium	NA
GB_GCA_003220595.1	Bulk soil	MAG	88.46	4.52	70.7431	4062528	Bacteria;Methylomirabilota;Methylomirabilia;Rokubacteriales;uncultured bacterium	12.1076
GB_GCA_903953615.1	Bulk soil	MAG	85.22	1.9	37.3049	2674735	Bacteria;Bacteroidota;Bacteroidia;Sphingobacteriales;NS11-12 marine group;metagenome	NA
GB_GCA_016721005.1	Bulk soil	MAG	99.46	4.19	59.0554	4505303	Bacteria;Bacteroidota;Bacteroidia;Flavobacteriales;NS9 marine group;metagenome	4.17798
GB_GCA_016716425.1	Bulk soil	MAG	97.57	1.07	71.1626	4577903	Bacteria;Proteobacteria;Gammaproteobacteria;Burkholderiales;SC-I-84;metagenome	8.73776
GB_GCA_016716905.1	Bulk soil	MAG	96.58	4.7	64.4215	5251049	Bacteria;Acidobacteriota;Vicinamibacteria;Vicinamibacterales;uncultured;metagenome	6.29214
GB_GCA_016715895.1	Bulk soil	MAG	99.28	1.08	65.6812	4352397	Bacteria;Bacteroidota;Bacteroidia;Flavobacteriales;NS9 marine group;metagenome	3.68189
RS_GCF_003992725.1	Bulk soil	Isolate	98.17	0.34	62.3931	3886079	Bacteria;Proteobacteria;Alphaproteobacteria;Rhizospherebiales;Rhodomicrobiaceae;Rhodomicrobium;Rhodomicrobium vannielii	4.06701
RS_GCF_016743775.1	Bulk soil	Isolate	99.06	2.88	62.326	6832235	Bacteria;Proteobacteria;Alphaproteobacteria;Rhizospherebiales;Beijerinckiaceae;Microvirga;Microvirga aerilata	2.48001
RS_GCF_001044395.1	Bulk soil	Isolate	99.84	0.31	63.3887	4721438	Bacteria;Proteobacteria;Gammaproteobacteria;Burkholderiales;Comamonadaceae;Caenimonas;metagenome	3.56013
RS_GCF_010731795.1	Bulk soil	Isolate	100	0.06	66.8817	5024249	Bacteria;Actinobacteriota;Actinobacteria;Corynebacteriales;Mycobacteriaceae;Mycobacterium;Mycobacterium sp. 852013-51886_SCH5428379	6.81223
RS_GCF_003347205.1	Bulk soil	Isolate	100	1.44	67.124	7123288	Bacteria;Actinobacteriota;Actinobacteria;Corynebacteriales;Mycobacteriaceae;Mycobacterium;uncultured bacterium	6.08638
GB_GCA_017883415.1	Bulk soil	MAG	98.87	1.36	64.8663	5842053	Bacteria;Proteobacteria;Alphaproteobacteria;Reyranellales;Reyranellaceae;Reyranella;uncultured bacterium	11.6293
RS_GCF_000971115.1	Bulk soil	Isolate	97.69	0.58	71.4828	3228371	Bacteria;Actinobacteriota;Actinobacteria;Micrococcales;Demequinaceae;Lysinimicrobium;Demequina gelatinilytica	3.91851
RS_GCF_007833165.1	Bulk soil	Isolate	99.84	0.5	67.5595	5910442	Bacteria;Proteobacteria;Gammaproteobacteria;Burkholderiales;Comamonadaceae;Caenimonas;metagenome	6.41631
RS_GCF_900188025.1	Bulk soil	Isolate	99.29	0.35	72.5179	5094633	Bacteria;Actinobacteriota;Actinobacteria;Frankiales;Geodermatophilaceae;Blastococcus;uncultured bacterium	6.2544
RS_GCF_000818395.1	Bulk soil	Isolate	99.84	0.47	59.912	5384605	Bacteria;Proteobacteria;Gammaproteobacteria;Burkholderiales;Oxalobacteraceae;Noviherbaspirillum;uncultured bacterium	2.22527
RS_GCF_010728925.1	Bulk soil	Isolate	100	0	65.6637	5964999	Bacteria;Actinobacteriota;Actinobacteria;Corynebacteriales;Mycobacteriaceae;Mycobacterium;Mycobacterium gadium	5.83757
GB_GCA_000688615.1	Bulk soil	Isolate	100	0	56.7431	5001037	Bacteria;Acidobacteriota;Acidobacteriae;Acidobacteriales;Acidobacteriaceae (Subgroup 1);Edaphobacter;metagenome	1.36301
RS_GCF_001722335.1	Bulk soil	Isolate	100	0	68.4836	5973421	Bacteria;Actinobacteriota;Actinobacteria;Corynebacteriales;Mycobacteriaceae;Mycobacterium;Mycobacterium rutilum	7.14436
GB_GCA_005503065.1	Bulk soil	Isolate	100	0.47	68.7167	6000488	Bacteria;Proteobacteria;Gammaproteobacteria;Burkholderiales;Comamonadaceae;Xylophilus;Xylophilus ampelinus	5.13375
RS_GCF_000820005.1	Bulk soil	Isolate	100	0	59.2093	5177970	Bacteria;Proteobacteria;Gammaproteobacteria;Enterobacterales;Aeromonadaceae;Aeromonas;Aeromonas salmonicida subsp. pectinolytica 34mel	0.368959
RS_GCF_000262405.1	Bulk soil	Isolate	99.69	0.85	63.0795	7082538	Bacteria;Proteobacteria;Alphaproteobacteria;Rhizospherebiales;Beijerinckiaceae;Microvirga;Microvirga lotononidis	2.25814
GB_GCA_013816585.1	Bulk soil	MAG	98.7	0.29	61.3711	2824289	Bacteria;Proteobacteria;Alphaproteobacteria;Sphingomonadales;Sphingomonadaceae;uncultured;uncultured bacterium	3.76216
RS_GCF_008935075.1	Bulk soil	Isolate	96.17	0.65	37.7474	3934149	Bacteria;Firmicutes;Bacilli;Bacillales;Bacillaceae;Bacillus;uncultured bacterium	0.657957
RS_GCF_900114035.1	Bulk soil	Isolate	100	0	71.3453	7587467	Bacteria;Actinobacteriota;Actinobacteria;Pseudonocardiales;Pseudonocardiaceae;Amycolatopsis;Amycolatopsis sacchari	6.00563
GB_GCA_016722045.1	Bulk soil	MAG	98.51	4.95	41.0035	6104184	Bacteria;Bacteroidota;Bacteroidia;Chitinophagales;Saprospiraceae;uncultured;uncultured Bacteroidetes bacterium	3.70445
GB_GCA_003167365.1	Bulk soil	MAG	100	1.35	55.1814	3131565	Bacteria;Verrucomicrobiota;Verrucomicrobiae;Chthoniobacterales;Chthoniobacteraceae;Candidatus Udaeobacter;uncultured bacterium	NA
GB_GCA_002344125.1	Bulk soil	MAG	93.88	0.66	39.7108	3708295	Bacteria;Bacteroidota;Ignavibacteria;SJA-28;metagenome	NA
RS_GCF_016863635.1	Bulk soil	Isolate	99.21	4.04	71.0531	14096588	Bacteria;Actinobacteriota;Actinobacteria;Micromonosporales;Micromonosporaceae;uncultured bacterium	6.50193
GB_GCA_002127295.1	Bulk soil	Isolate	99.51	0.74	38.3554	3998833	Bacteria;Bacteroidota;Bacteroidia;Chitinophagales;Chitinophagaceae;Sediminibacterium;Chitinophagaceae bacterium IBVUCB2	1.41653
RS_GCF_900110185.1	Bulk soil	Isolate	99.43	0.72	53.1142	3572403	Bacteria;Proteobacteria;Gammaproteobacteria;Burkholderiales;Nitrosomonadaceae;Nitrosospira;Nitrosospira multiformis ATCC 25196	NA
RS_GCF_013240495.1	Bulk soil	Isolate	100	0.06	63.8659	8285685	Bacteria;Proteobacteria;Alphaproteobacteria;Rhizospherebiales;Xanthobacteraceae;BradyRhizospherebium;BradyRhizospherebium japonicum	4.44669
GB_GCA_016223045.1	Bulk soil	MAG	93.96	0	72.4268	3883394	Bacteria;Latescibacterota;uncultured bacterium	9.66094
RS_GCF_000317475.1	Bulk soil	Isolate	99.78	0.22	45.7845	8272254	Bacteria;Cyanobacteria;Cyanobacteriia;Cyanobacteriales;Phormidiaceae;Tychonema CCAP 1459-11B;Oscillatoria nigro-viridis PCC 7112	2.77084
GB_GCA_005888095.1	Bulk soil	MAG	96.56	2.9	71.094	5461732	Bacteria;Desulfobacterota;uncultured;uncultured sludge bacterium H16	11.1013
RS_GCF_001643235.1	Bulk soil	Isolate	98.68	1.55	40.8453	3731130	Bacteria;Firmicutes;Bacilli;Bacillales;Planococcaceae;Domibacillus;Bacillus sp. 72	1.24786
RS_GCF_014696135.1	Bulk soil	Isolate	99.73	0.92	55.79	5918288	Bacteria;Cyanobacteria;Cyanobacteriia;Phormidesmiales;Nodosilineaceae;Nodosilinea PCC-7104;Nodosilinea sp. WD-4-2	4.01452
RS_GCF_016864375.1	Bulk soil	Isolate	99.69	4.81	61.3784	9951011	Bacteria;Proteobacteria;Alphaproteobacteria;Rhizospherebiales;Beijerinckiaceae;Microvirga;uncultured bacterium	1.88789
RS_GCF_001672895.1	Bulk soil	Isolate	99.77	0.68	67.4444	4619780	Bacteria;Actinobacteriota;Actinobacteria;Corynebacteriales;Mycobacteriaceae;Mycobacterium;Mycobacterium sp. E740	6.76673
RS_GCF_009909145.1	Bulk soil	Isolate	99.35	0.13	70.6944	9232290	Bacteria;Myxococcota;Myxococcia;Myxococcales;Myxococcaceae;Corallococcus;Corallococcus coralloides	4.07752
RS_GCF_900117415.1	Bulk soil	Isolate	99.19	1.01	64.3747	6020814	Bacteria;Proteobacteria;Alphaproteobacteria;Rhizospherebiales;Hyphomicrobiaceae;Pedomicrobium;Hyphomicrobium sp. CS1BSMeth3	4.95044
GB_GCA_016702745.1	Bulk soil	MAG	96.06	0.74	44.2866	4663951	Bacteria;Bacteroidota;Bacteroidia;Chitinophagales;Chitinophagaceae;Terrimonas;uncultured Trachelomonas	2.32402
RS_GCF_000373905.1	Bulk soil	Isolate	100	0	65.6257	4609894	Bacteria;Actinobacteriota;Actinobacteria;Corynebacteriales;Mycobacteriaceae;Mycobacterium;Mycobacterium dioxanotrophicus	3.58571
RS_GCF_000378125.1	Bulk soil	Isolate	99.54	1.34	63.6554	4343639	Bacteria;Proteobacteria;Gammaproteobacteria;Xanthomonadales;Rhodanobacteraceae;Rudaea;uncultured gamma proteobacterium	4.95037
RS_GCF_001375595.1	Bulk soil	Isolate	98.92	0.81	66.7266	3328570	Bacteria;Proteobacteria;Alphaproteobacteria;Caulobacterales;Caulobacteraceae;Phenylobacterium;Phenylobacterium immobile	5.20649
RS_GCF_014489475.1	Bulk soil	Isolate	99.96	0.17	68.2748	3148097	Bacteria;Proteobacteria;Gammaproteobacteria;Xanthomonadales;Xanthomonadaceae;Lysobacter;Lysobacter sp. MEC3Y-3-1	5.12473
RS_GCF_009739905.1	Bulk soil	Isolate	99.93	0	72.5964	7078240	Bacteria;Actinobacteriota;Actinobacteria;Streptomycetales;Streptomycetaceae;Streptomyces;Streptomyces gobitricini	2.92574
RS_GCF_002855555.1	Bulk soil	Isolate	99.48	0	64.9846	2982565	Bacteria;Proteobacteria;Alphaproteobacteria;Sphingomonadales;Sphingomonadaceae;Novosphingobium;uncultured bacterium	3.51677
GB_GCA_003134045.1	Bulk soil	MAG	95.44	8.22	62.6673	5507822	Bacteria;Proteobacteria;Gammaproteobacteria;WD260;uncultured bacterium	4.49812
RS_GCF_000284375.1	Bulk soil	Isolate	100	0.15	63.6656	9207384	Bacteria;Proteobacteria;Alphaproteobacteria;Rhizospherebiales;Xanthobacteraceae;BradyRhizospherebium;BradyRhizospherebium japonicum	3.81151
RS_GCF_016735495.2	Bulk soil	Isolate	100	0.66	67.7216	4167003	Bacteria;Proteobacteria;Gammaproteobacteria;Xanthomonadales;Xanthomonadaceae;Lysobacter;Lysobacter sp.	4.38053
RS_GCF_000317515.1	Bulk soil	Isolate	99.56	0.23	46.2133	7966510	Bacteria;Cyanobacteria;Cyanobacteriia;Cyanobacteriales;Coleofasciculaceae;Microcoleus PCC-7113;Microcoleus sp. SAG 2212	3.18739
RS_GCF_001499995.1	Bulk soil	Isolate	100	0	69.0143	5286172	Bacteria;Actinobacteriota;Actinobacteria;Corynebacteriales;Mycobacteriaceae;Mycobacterium;Mycobacterium sp. JLS	5.27572
RS_GCF_009740395.1	Bulk soil	Isolate	99.66	0.46	66.3589	3385676	Bacteria;Proteobacteria;Gammaproteobacteria;Xanthomonadales;Xanthomonadaceae;Lysobacter;Lysobacter sp.	5.82101
GB_GCA_016711805.1	Bulk soil	MAG	98.57	3.02	33.2099	4504760	Bacteria;Bacteroidota;Bacteroidia;Sphingobacteriales;env.OPS 17;metagenome	4.23905
RS_GCF_900156155.1	Bulk soil	Isolate	100	0.35	66.4535	5110391	Bacteria;Proteobacteria;Gammaproteobacteria;Burkholderiales;Rhodocyclaceae;Azoarcus;Azoarcus tolulyticus	2.28695
GB_GCA_015075645.1	Bulk soil	MAG	99.61	0.78	70.4009	4393485	Bacteria;Proteobacteria;Gammaproteobacteria;Burkholderiales;SC-I-84;uncultured bacterium	12.2443
RS_GCF_902506345.1	Bulk soil	Isolate	99.65	0	35.1985	3580589	Bacteria;Bacteroidota;Bacteroidia;Flavobacteriales;Flavobacteriaceae;Flavobacterium;Flavobacterium succinicans	1.63889
RS_GCF_000737315.1	Bulk soil	Isolate	100	3.25	67.973	11186183	Bacteria;Myxococcota;Myxococcia;Myxococcales;Myxococcaceae;Hyalangium;Hyalangium minutum	4.39391
RS_GCF_900103165.1	Bulk soil	Isolate	99.72	0.27	52.8902	3515922	Bacteria;Proteobacteria;Gammaproteobacteria;Burkholderiales;Nitrosomonadaceae;Nitrosospira;Nitrosospira lacus	4.31918
RS_GCF_000018545.1	Bulk soil	Isolate	100	0	62.4202	6891900	Bacteria;Proteobacteria;Alphaproteobacteria;Rhizospherebiales;Rhizospherebiaceae;Ensifer;SinoRhizospherebium sp. CCBAU 05631	2.32399
RS_GCF_000426365.1	Bulk soil	Isolate	99.83	0	70.7616	3159341	Bacteria;Proteobacteria;Gammaproteobacteria;Xanthomonadales;Xanthomonadaceae;Arenimonas;Arenimonas composti TR7-09 = DSM 18010	7.34612
RS_GCF_016904885.1	Bulk soil	Isolate	99.35	4.86	70.675	9491554	Bacteria;Myxococcota;Myxococcia;Myxococcales;Myxococcaceae;Cystobacter;Melittangium boletus DSM 14713	3.30498
RS_GCF_004349145.1	Bulk soil	Isolate	99.65	0.35	34.4757	3745432	Bacteria;Bacteroidota;Bacteroidia;Flavobacteriales;Flavobacteriaceae;Flavobacterium;Flavobacterium sp. KJF5-13	3.40631
RS_GCF_002930615.1	Bulk soil	Isolate	100	0.93	67.6824	3643199	Bacteria;Proteobacteria;Gammaproteobacteria;Burkholderiales;Comamonadaceae;Zhizhongheella;Zhizhongheella caldifontis	5.22762
RS_GCF_003268875.1	Bulk soil	Isolate	99.52	0.48	53.6834	3310759	Bacteria;Proteobacteria;Gammaproteobacteria;Burkholderiales;Nitrosomonadaceae;Nitrosospira;Nitrosospira multiformis ATCC 25196	9.38573
RS_GCF_014712225.1	Bulk soil	Isolate	100	0	65.0995	4927723	Bacteria;Actinobacteriota;Actinobacteria;Micrococcales;Micrococcaceae;Pseudarthrobacter;Pseudarthrobacter sulfonivorans	1.40482
RS_GCF_900091605.1	Bulk soil	Isolate	100	0.53	72.9704	6488171	Bacteria;Actinobacteriota;Actinobacteria;Micromonosporales;Micromonosporaceae;Micromonospora;Micromonospora tulbaghiae	9.20223
RS_GCF_000188155.2	Bulk soil	Isolate	99.68	0.86	62.8236	4726034	Bacteria;Proteobacteria;Alphaproteobacteria;Rhizospherebiales;Beijerinckiaceae;Methylocystis;Methylocystis sp. ATCC 49242	2.93176
RS_GCF_002095395.1	Bulk soil	Isolate	99.85	0.93	64.7217	5981782	Bacteria;Actinobacteriota;Actinobacteria;Corynebacteriales;Nocardiaceae;Williamsia;Williamsia sp. 1135	3.53156
RS_GCF_010730955.1	Bulk soil	Isolate	100	1.13	66.3263	6321928	Bacteria;Actinobacteriota;Actinobacteria;Corynebacteriales;Mycobacteriaceae;Mycobacterium;Mycobacterium aubagnense	4.38228
RS_GCF_011302915.1	Bulk soil	Isolate	100	0	64.9278	2795589	Bacteria;Proteobacteria;Gammaproteobacteria;Xanthomonadales;Xanthomonadaceae;Thermomonas;uncultured bacterium	4.77721
RS_GCF_003201205.1	Bulk soil	Isolate	100	2.01	67.8651	4401070	Bacteria;Proteobacteria;Gammaproteobacteria;Salinisphaerales;Solimonadaceae;Fontimonas;Sinimarinibacterium flocculans	6.40062
GB_GCA_903852495.1	Bulk soil	MAG	98.46	0.32	53.0341	3227053	Bacteria;Desulfobacterota;Desulfuromonadia;Geobacterales;Geobacteraceae;Geobacter;uncultured delta proteobacterium	2.13614
RS_GCF_008801405.1	Bulk soil	Isolate	99.94	0	63.7028	5723831	Bacteria;Proteobacteria;Gammaproteobacteria;Burkholderiales;Burkholderiaceae;Ralstonia;Ralstonia insidiosa	3.15757
RS_GCF_000175115.2	Bulk soil	Isolate	100	0	61.178	5277406	Bacteria;Desulfobacterota;Desulfuromonadia;Geobacterales;Geobacteraceae;Citrifermentans;Geobacter sp. M18	2.64802
RS_GCF_900115685.1	Bulk soil	Isolate	100	0	67.0516	7453785	Bacteria;Proteobacteria;Gammaproteobacteria;Burkholderiales;Comamonadaceae;Variovorax;Variovorax paradoxus EPS	2.05935
RS_GCF_003293745.1	Bulk soil	Isolate	99.92	0.13	51.5882	3115160	Bacteria;Proteobacteria;Gammaproteobacteria;Burkholderiales;Oxalobacteraceae;Herminiimonas;Herminiimonas fonticola	2.15214
GB_GCA_016715365.1	Bulk soil	MAG	95.57	1.26	39.5678	4255639	Bacteria;Bacteroidota;Bacteroidia;Chitinophagales;Chitinophagaceae;Ferruginibacter;metagenome	2.2313
GB_GCA_018242765.1	Bulk soil	MAG	96.76	1.82	54.7899	4684933	Bacteria;Nitrospirota;Nitrospiria;Nitrospirales;Nitrospiraceae;Nitrospira;uncultured bacterium	NA
RS_GCF_002934625.1	Rhizosphere	Isolate	98.51	0	74.6458	4617682	Bacteria;Actinobacteriota;Actinobacteria;Kineosporiales;Kineosporiaceae;Kineococcus;Kineococcus glutinatus	8.63086
RS_GCF_004363655.1	Rhizosphere	Isolate	100	2.95	65.6126	7269264	Bacteria;Proteobacteria;Gammaproteobacteria;Xanthomonadales;Rhodanobacteraceae;Tahibacter;metagenome	4.04333
RS_GCF_015693305.1	Rhizosphere	Isolate	99.14	4.3	61.7901	4372295	Bacteria;Proteobacteria;Alphaproteobacteria;Sphingomonadales;Sphingomonadaceae;Sphingobium;Sphingobium sp. MI1205	1.91752
RS_GCF_006788895.1	Rhizosphere	Isolate	99.49	1.18	59.7929	2835882	Bacteria;Actinobacteriota;Actinobacteria;Micrococcales;Microbacteriaceae;Rhodoglobus;Leifsonia rubra	2.43525
RS_GCF_017795745.1	Rhizosphere	Isolate	99.69	1.17	68.8805	5402401	Bacteria;Proteobacteria;Gammaproteobacteria;Burkholderiales;Comamonadaceae;Piscinibacter;uncultured bacterium	7.63828
RS_GCF_004834005.1	Rhizosphere	Isolate	98.03	2	43.5244	8097302	Bacteria;Bacteroidota;Bacteroidia;Chitinophagales;Chitinophagaceae;Niastella;uncultured bacterium	1.09263
RS_GCF_004310685.1	Rhizosphere	Isolate	98.99	0.51	66.9189	3172742	Bacteria;Actinobacteriota;Actinobacteria;Micrococcales;Microbacteriaceae;uncultured;metagenome	3.18971
RS_GCF_019075875.1	Rhizosphere	Isolate	97.97	5.71	64.1446	7227927	Bacteria;Proteobacteria;Alphaproteobacteria;Sphingomonadales;Sphingomonadaceae;Novosphingobium;metagenome	3.32086
RS_GCF_003555545.1	Rhizosphere	Isolate	100	2.05	47.5227	8443189	Bacteria;Bacteroidota;Bacteroidia;Chitinophagales;Chitinophagaceae;Pseudoflavitalea;Pseudoflavitalea sp. 5GH32-13	1.206
RS_GCF_018603905.1	Rhizosphere	Isolate	98.94	3.9	69.425	12746587	Bacteria;Actinobacteriota;Actinobacteria;Streptosporangiales;Streptosporangiaceae;Nonomuraea;Nonomuraea guangzhouensis	3.91396
RS_GCF_003076135.1	Rhizosphere	Isolate	100	1.12	70.8854	4766031	Bacteria;Actinobacteriota;Actinobacteria;Propionibacteriales;Nocardioidaceae;Nocardioides;Nocardioides sp. WSJ-1	6.6121
RS_GCF_013113735.1	Rhizosphere	Isolate	99.55	0.95	65.7594	5274170	Bacteria;Proteobacteria;Alphaproteobacteria;Sphingomonadales;Sphingomonadaceae;Sphingomonas;uncultured Alphaproteobacteria bacterium	3.83123
RS_GCF_001429625.1	Rhizosphere	Isolate	98.96	0.17	72.1964	4407722	Bacteria;Actinobacteriota;Actinobacteria;Propionibacteriales;Nocardioidaceae;Nocardioides;Nocardioides terrigena	6.50419
RS_GCF_000585375.1	Rhizosphere	Isolate	100	0.7	71.6964	9195993	Bacteria;Actinobacteriota;Actinobacteria;Frankiales;Cryptosporangiaceae;Cryptosporangium;Cryptosporangium minutisporangium	5.51712
RS_GCF_011383005.1	Rhizosphere	Isolate	92.85	0	73.614	4071256	Bacteria;Actinobacteriota;Actinobacteria;Micrococcales;Intrasporangiaceae;Pedococcus-Phycicoccus;Nostocoida aromativora	8.71851
RS_GCF_004341975.1	Rhizosphere	Isolate	100	0.66	43.7534	9755573	Bacteria;Bacteroidota;Bacteroidia;Chitinophagales;Chitinophagaceae;Niastella;uncultured bacterium	1.36627
GB_GCA_018598225.1	Rhizosphere	Isolate	99.11	1.75	50.1968	8043353	Bacteria;Bacteroidota;Bacteroidia;Cytophagales;Microscillaceae;uncultured;uncultured bacterium	4.17448
RS_GCF_010686725.1	Rhizosphere	Isolate	99.33	1.11	69.1928	3041341	Bacteria;Actinobacteriota;Actinobacteria;Micrococcales;Microbacteriaceae;Galbitalea;Galbitalea soli	4.77081
RS_GCF_004005485.1	Rhizosphere	Isolate	99.52	0.09	63.1728	3843870	Bacteria;Proteobacteria;Alphaproteobacteria;Sphingomonadales;Sphingomonadaceae;Sphingobium;uncultured bacterium	4.10019
RS_GCF_003545715.1	Rhizosphere	Isolate	99.51	0	49.9328	5945070	Bacteria;Bacteroidota;Bacteroidia;Chitinophagales;Chitinophagaceae;Taibaiella;Taibaiella koreensis	3.36981
RS_GCF_009707465.1	Rhizosphere	Isolate	96.2	0.68	65.6491	3818329	Bacteria;Proteobacteria;Alphaproteobacteria;Sphingomonadales;Sphingomonadaceae;Novosphingobium;uncultured bacterium	6.08181
RS_GCF_007991755.1	Rhizosphere	Isolate	100	0	74.4052	4064307	Bacteria;Actinobacteriota;Actinobacteria;Micrococcales;Cellulomonadaceae;Cellulomonas;uncultured bacterium	9.0711
RS_GCF_001426685.1	Rhizosphere	Isolate	99.51	1.52	60.0049	6042950	Bacteria;Proteobacteria;Alphaproteobacteria;Rhizospherebiales;Rhizospherebiaceae;AlloRhizospherebium-NeoRhizospherebium-ParaRhizospherebium-Rhizospherebium;Rhizospherebium sp. Root483D2	1.73988
RS_GCF_002797595.1	Rhizosphere	Isolate	100	0	73.5901	3421787	Bacteria;Actinobacteriota;Actinobacteria;Micrococcales;Cellulomonadaceae;Sediminihabitans;Sediminihabitans luteus	4.92557
RS_GCF_004216815.1	Rhizosphere	Isolate	98.23	0.51	70.7351	3227094	Bacteria;Actinobacteriota;Actinobacteria;Micrococcales;Microbacteriaceae;Lysinimonas;metagenome	6.77613
RS_GCF_014873135.1	Rhizosphere	Isolate	99.42	0.61	64.3359	4934193	Bacteria;Proteobacteria;Alphaproteobacteria;Rhizospherebiales;Devosiaceae;Devosia;uncultured bacterium	3.8641
RS_GCF_001424665.1	Rhizosphere	Isolate	100	0	48.2452	2940342	Bacteria;Proteobacteria;Gammaproteobacteria;Burkholderiales;Methylophilaceae;Methylophilus;Methylomonas clara	2.02055
RS_GCF_012933445.1	Rhizosphere	Isolate	100	2.84	69.5492	9656845	Bacteria;Actinobacteriota;Actinobacteria;Micromonosporales;Micromonosporaceae;Actinoplanes;uncultured Actinoplanes sp.	5.9428
RS_GCF_003063475.1	Rhizosphere	Isolate	99.61	0.03	55.8904	3029942	Bacteria;Proteobacteria;Gammaproteobacteria;Burkholderiales;Comamonadaceae;Limnohabitans;Limnohabitans curvus	2.44138
RS_GCF_000423665.1	Rhizosphere	Isolate	98.71	1.72	71.4385	9313965	Bacteria;Actinobacteriota;Thermoleophilia;Solirubrobacterales;Solirubrobacteraceae;Solirubrobacter;Solirubrobacter soli	5.06832
GB_GCA_900472175.1	Rhizosphere	Isolate	99.81	0.89	59.8626	5464587	Bacteria;Proteobacteria;Alphaproteobacteria;Rhizospherebiales;Rhizospherebiaceae;AlloRhizospherebium-NeoRhizospherebium-ParaRhizospherebium-Rhizospherebium;Rhizospherebium giardinii bv. giardinii H152	1.89423
RS_GCF_000620705.1	Rhizosphere	Isolate	99.48	0	71.6244	4684622	Bacteria;Actinobacteriota;Actinobacteria;Propionibacteriales;Nocardioidaceae;Nocardioides;Nocardioides sp.	6.94397
RS_GCF_009827655.1	Rhizosphere	Isolate	98.91	0.51	66.0518	3772944	Bacteria;Proteobacteria;Alphaproteobacteria;Sphingomonadales;Sphingomonadaceae;Altererythrobacter;Altererythrobacter buctensis	4.48244
RS_GCF_900142365.1	Rhizosphere	Isolate	99.47	2.84	72.9326	6098214	Bacteria;Actinobacteriota;Actinobacteria;Pseudonocardiales;Pseudonocardiaceae;Pseudonocardia;Pseudonocardia thermophila	8.2822
RS_GCF_002760655.1	Rhizosphere	Isolate	100	1.87	63.9565	5949316	Bacteria;Proteobacteria;Gammaproteobacteria;Burkholderiales;Oxalobacteraceae;Massilia;uncultured bacterium	0.739733
RS_GCF_004331345.1	Rhizosphere	Isolate	100	2.25	68.3767	8785001	Bacteria;Actinobacteriota;Actinobacteria;Propionibacteriales;Nocardioidaceae;Kribbella;Kribbella soli	5.2696
RS_GCF_003259845.1	Rhizosphere	Isolate	98.94	1.06	69.1879	9887594	Bacteria;Actinobacteriota;Actinobacteria;Micromonosporales;Micromonosporaceae;Actinoplanes;Actinoplanes lutulentus	5.0417
RS_GCF_002151445.1	Rhizosphere	Isolate	100	0	63.6943	4123013	Bacteria;Proteobacteria;Alphaproteobacteria;Sphingomonadales;Sphingomonadaceae;Sphingomonas;Sphingomonas sp. KC8	3.09571
RS_GCF_001429545.1	Rhizosphere	Isolate	99.73	0.58	44.4819	7664053	Bacteria;Firmicutes;Bacilli;Paenibacillales;Paenibacillaceae;Paenibacillus;Paenibacillus alginolyticus	0.59563
RS_GCF_006716365.1	Rhizosphere	Isolate	99.29	2.59	71.7398	6094723	Bacteria;Actinobacteriota;Actinobacteria;Frankiales;Geodermatophilaceae;Modestobacter;Modestobacter sp. DSM 44400	5.51909
RS_GCF_003852895.1	Rhizosphere	Isolate	99.84	2.02	66.809	6469231	Bacteria;Proteobacteria;Gammaproteobacteria;Burkholderiales;Comamonadaceae;Rhizospherebacter;Rhizospherebacter sp.	4.09302
RS_GCF_004564375.1	Rhizosphere	Isolate	99.48	0.69	72.2378	4017744	Bacteria;Actinobacteriota;Actinobacteria;Propionibacteriales;Nocardioidaceae;Nocardioides;uncultured bacterium	7.33603
RS_GCF_900215335.1	Rhizosphere	Isolate	97.61	0	37.6849	4974702	Bacteria;Bacteroidota;Bacteroidia;Sphingobacteriales;Sphingobacteriaceae;Pedobacter;Pedobacter xixiisoli	2.08573
RS_GCF_004331685.1	Rhizosphere	Isolate	100	0	39.367	6581828	Bacteria;Bacteroidota;Bacteroidia;Sphingobacteriales;Sphingobacteriaceae;Pedobacter;metagenome	0.926919
RS_GCF_005222805.1	Rhizosphere	Isolate	99.15	0.41	64.3076	3791882	Bacteria;Proteobacteria;Alphaproteobacteria;Rhizospherebiales;Devosiaceae;Devosia;Devosia sp. YR412	2.47429
GB_GCA_005502915.1	Rhizosphere	Isolate	99.88	0.87	67.9908	4355758	Bacteria;Proteobacteria;Gammaproteobacteria;Xanthomonadales;Xanthomonadaceae;Lysobacter;bacterium SG-3	7.2387
RS_GCF_004364325.1	Rhizosphere	Isolate	98.88	4.02	70.4873	10706011	Bacteria;Actinobacteriota;Actinobacteria;Pseudonocardiales;Pseudonocardiaceae;Actinophytocola;Actinophytocola sp. YIM 75635	7.34211
RS_GCF_000620685.1	Rhizosphere	Isolate	99.56	1.4	63.6712	6067264	Bacteria;Proteobacteria;Alphaproteobacteria;Dongiales;Dongiaceae;Dongia;Dongia sp. URHE0060	5.14373
RS_GCF_008373755.1	Rhizosphere	Isolate	99.22	0.65	69.4964	4771419	Bacteria;Actinobacteriota;Actinobacteria;Propionibacteriales;Nocardioidaceae;Nocardioides;Nocardioides sp.	6.73543
RS_GCF_900155965.1	Rhizosphere	Isolate	97.46	0.03	41.7137	6790845	Bacteria;Bacteroidota;Bacteroidia;Sphingobacteriales;Sphingobacteriaceae;Mucilaginibacter;Mucilaginibacter sp. OK268	1.92708
RS_GCF_004363095.1	Rhizosphere	Isolate	98.4	0.53	74.4123	6465222	Bacteria;Actinobacteriota;Actinobacteria;Pseudonocardiales;Pseudonocardiaceae;Actinomycetospora;Actinomycetospora succinea	12.8142
RS_GCF_900107045.1	Rhizosphere	Isolate	100	2.05	68.8944	9406090	Bacteria;Actinobacteriota;Actinobacteria;Pseudonocardiales;Pseudonocardiaceae;Amycolatopsis;Amycolatopsis xylanica	4.44239
RS_GCF_001428025.1	Rhizosphere	Isolate	100	0	71.9156	3974301	Bacteria;Actinobacteriota;Actinobacteria;Micrococcales;Intrasporangiaceae;Pedococcus-Phycicoccus;Pedococcus aerophilus	4.94133
RS_GCF_900177325.1	Rhizosphere	Isolate	99.39	0.89	64.9802	5858750	Bacteria;Proteobacteria;Alphaproteobacteria;Rhizospherebiales;Rhizospherebiaceae;MesoRhizospherebium;MesoRhizospherebium australicum	4.65183
RS_GCF_003416885.1	Rhizosphere	Isolate	98.92	0.34	70.9033	2764764	Bacteria;Proteobacteria;Gammaproteobacteria;Xanthomonadales;Xanthomonadaceae;Luteimonas;Lysobacter sp. WF-2	7.79013
RS_GCF_013374095.1	Rhizosphere	Isolate	99.13	0.46	64.592	3637071	Bacteria;Proteobacteria;Alphaproteobacteria;Sphingomonadales;Sphingomonadaceae;Sphingomonas;Sphingomonas glacialis	4.14012
RS_GCF_009707485.1	Rhizosphere	Isolate	96.02	0	70.5584	3482451	Bacteria;Actinobacteriota;Actinobacteria;Micrococcales;Intrasporangiaceae;Lapillicoccus;Tetrasphaera sp.	4.79865
RS_GCF_003545805.1	Rhizosphere	Isolate	100	0	42.9621	5318190	Bacteria;Firmicutes;Bacilli;Acholeplasmatales;Acholeplasmataceae;Candidatus Phytoplasma;Pigeon pea witches'-broom phytoplasma	1.40125
RS_GCF_005047355.1	Rhizosphere	Isolate	98.41	1.59	69.4768	11530635	Bacteria;Actinobacteriota;Actinobacteria;Streptomycetales;Streptomycetaceae;Streptomyces;Streptomyces polygonati	2.96885
RS_GCF_006717025.1	Rhizosphere	Isolate	100	0	71.5264	4644110	Bacteria;Actinobacteriota;Actinobacteria;Micrococcales;Intrasporangiaceae;Terrabacter;Terrabacter lapilli	5.72037
RS_GCF_003710805.1	Rhizosphere	Isolate	98.99	0.76	71.8417	4060518	Bacteria;Actinobacteriota;Actinobacteria;Micrococcales;Microbacteriaceae;Agromyces;uncultured bacterium	6.07101
RS_GCF_013177455.1	Rhizosphere	Isolate	99.22	1.04	73.4181	4391338	Bacteria;Actinobacteriota;Actinobacteria;Propionibacteriales;Nocardioidaceae;Nocardioides;Nocardioides dokdonensis FR1436	8.05834
RS_GCF_003254525.1	Rhizosphere	Isolate	99.57	0.97	69.2423	4184663	Bacteria;Proteobacteria;Alphaproteobacteria;Caulobacterales;Caulobacteraceae;Phenylobacterium;Phenylobacterium kunshanense	5.43376
RS_GCF_001426195.1	Rhizosphere	Isolate	99.2	0.34	64.6735	3911581	Bacteria;Proteobacteria;Alphaproteobacteria;Sphingomonadales;Sphingomonadaceae;Sphingomonas;Sphingomonas sp. Leaf339	2.74512
RS_GCF_018603885.1	Rhizosphere	Isolate	99.18	2.81	64.8514	4439131	Bacteria;Proteobacteria;Alphaproteobacteria;Sphingomonadales;Sphingomonadaceae;Sphingobium;uncultured Sphingobium sp.	5.02337
RS_GCF_012913485.1	Rhizosphere	Isolate	100	1.36	60.9758	6412079	Bacteria;Verrucomicrobiota;Verrucomicrobiae;Verrucomicrobiales;Rubritaleaceae;Luteolibacter;Haloferula sp. BvORR071	1.42583
RS_GCF_010287905.1	Rhizosphere	Isolate	100	0.87	74.7923	4307178	Bacteria;Actinobacteriota;Actinobacteria;Micrococcales;Promicromonosporaceae;Cellulosimicrobium;Cellulosimicrobium cellulans	7.55153
RS_GCF_000799305.1	Rhizosphere	Isolate	100	1.17	65.6769	6842168	Bacteria;Proteobacteria;Gammaproteobacteria;Burkholderiales;Comamonadaceae;Rhizospherebacter;metagenome	3.49378
RS_GCF_901827175.1	Rhizosphere	Isolate	99.84	3.62	66.8606	7424241	Bacteria;Proteobacteria;Gammaproteobacteria;Burkholderiales;Comamonadaceae;Variovorax;uncultured bacterium	4.2133
RS_GCF_004054195.1	Rhizosphere	Isolate	98.1	0.71	44.7588	5418978	Bacteria;Bacteroidota;Bacteroidia;Sphingobacteriales;Sphingobacteriaceae;Mucilaginibacter;Sphingobacteriaceae bacterium Tibet-IIK55	1.02181
RS_GCF_014199255.1	Rhizosphere	Isolate	99.57	2.13	64.1642	4469200	Bacteria;Proteobacteria;Alphaproteobacteria;Sphingomonadales;Sphingomonadaceae;Sphingomonas;Sphingomonas xinjiangensis	2.82806
RS_GCF_018139225.1	Rhizosphere	Isolate	99.15	0	66.7586	4034365	Bacteria;Proteobacteria;Alphaproteobacteria;Sphingomonadales;Sphingomonadaceae;Sphingomonas;Sphingomonas sp. Leaf343	4.22265
RS_GCF_018599195.1	Rhizosphere	Isolate	99.15	0.41	63.6357	3438177	Bacteria;Proteobacteria;Alphaproteobacteria;Sphingomonadales;Sphingomonadaceae;Altererythrobacter;Altererythrobacter sp. Root672	3.49599
RS_GCF_018531445.1	Rhizosphere	Isolate	98.55	2.67	74.4583	8059576	Bacteria;Actinobacteriota;Actinobacteria;Pseudonocardiales;Pseudonocardiaceae;Pseudonocardia;uncultured bacterium	11.0287
RS_GCF_001424685.1	Rhizosphere	Isolate	99.8	0	67.1045	4797175	Bacteria;Proteobacteria;Alphaproteobacteria;Rhizospherebiales;Rhizospherebiaceae;Aureimonas;Aureimonas sp. Leaf454	4.35707
RS_GCF_001305965.1	Rhizosphere	Isolate	99.26	3.37	63.0262	3771912	Bacteria;Proteobacteria;Alphaproteobacteria;Sphingomonadales;Sphingomonadaceae;Altererythrobacter;Erythrobacter sp. SG61-1L	2.92205
RS_GCF_001645185.1	Rhizosphere	Isolate	99.57	0.51	57.5693	2955797	Bacteria;Proteobacteria;Gammaproteobacteria;Burkholderiales;Methylophilaceae;MM2;Methylobacillus sp. MM2	1.7323
RS_GCF_015752315.1	Rhizosphere	Isolate	98.7	0.26	69.8372	5821697	Bacteria;Actinobacteriota;Actinobacteria;Propionibacteriales;Nocardioidaceae;Nocardioides;Nocardioides fulvus	5.10281
RS_GCF_017356035.1	Rhizosphere	Isolate	99.51	1.23	45.6018	7299432	Bacteria;Bacteroidota;Bacteroidia;Chitinophagales;Chitinophagaceae;Niastella;uncultured Bacteroidetes bacterium	2.06984
RS_GCF_900104925.1	Rhizosphere	Isolate	99.32	3.38	65.6667	4150883	Bacteria;Verrucomicrobiota;Verrucomicrobiae;Opitutales;Opitutaceae;Lacunisphaera;Opitutus sp. GAS368	2.87909
RS_GCF_016907435.1	Rhizosphere	Isolate	98.7	0.99	72.8163	4466463	Bacteria;Actinobacteriota;Actinobacteria;Propionibacteriales;Nocardioidaceae;Nocardioides;Nocardioides sp. 0714C4-3	7.99642
RS_GCF_008629695.1	Rhizosphere	Isolate	100	0.25	38.9204	4274274	Bacteria;Bacteroidota;Bacteroidia;Chitinophagales;Chitinophagaceae;Taibaiella;Taibaiella sp.	0.946345
RS_GCF_000230835.1	Rhizosphere	Isolate	100	2.11	30.1001	6477357	Bacteria;Firmicutes;Clostridia;Clostridiales;Clostridiaceae;Clostridium sensu stricto 1;Clostridium sp. DL-VIII	4.09286
RS_GCF_005116475.1	Rhizosphere	Isolate	97.61	0	34.8075	4246102	Bacteria;Bacteroidota;Bacteroidia;Sphingobacteriales;Sphingobacteriaceae;Pedobacter;uncultured bacterium	4.55131
RS_GCF_001422405.1	Rhizosphere	Isolate	99.84	1.66	68.7473	6530331	Bacteria;Proteobacteria;Gammaproteobacteria;Burkholderiales;Comamonadaceae;Rhodoferax;Pseudorhodoferax sp. Leaf267	3.15821
RS_GCF_007830455.1	Rhizosphere	Isolate	100	0.2	66.4226	6000972	Bacteria;Proteobacteria;Gammaproteobacteria;Burkholderiales;Oxalobacteraceae;Massilia;Massilia lurida	1.12763
RS_GCF_011762185.1	Rhizosphere	Isolate	99.4	0.3	43.9126	6043780	Bacteria;Bacteroidota;Bacteroidia;Cytophagales;Spirosomaceae;Dyadobacter;Dyadobacter arcticus	0.837
RS_GCF_018390555.1	Rhizosphere	Isolate	99.68	0.79	68.1794	5480425	Bacteria;Proteobacteria;Alphaproteobacteria;Rhizospherebiales;Xanthobacteraceae;Ancylobacter;Ancylobacter oerskovii	5.14772
RS_GCF_004792695.1	Rhizosphere	Isolate	99.66	1.65	67.6841	4339567	Bacteria;Proteobacteria;Alphaproteobacteria;Sphingomonadales;Sphingomonadaceae;Sphingomonas;Sphingomonas naasensis	5.01785
RS_GCF_005938675.2	Rhizosphere	Isolate	99.56	2.55	68.9676	8974938	Bacteria;Proteobacteria;Alphaproteobacteria;Azospirillales;Inquilinaceae;Inquilinus;uncultured bacterium	5.85207
RS_GCF_000400995.2	Rhizosphere	Isolate	99.95	0.79	68.3021	5008891	Bacteria;Proteobacteria;Gammaproteobacteria;Burkholderiales;Comamonadaceae;Acidovorax;Acidovorax sp. MR-S7	2.54115
RS_GCF_003056355.1	Rhizosphere	Isolate	99.52	1.06	61.3787	4488200	Bacteria;Proteobacteria;Alphaproteobacteria;Rhizospherebiales;Devosiaceae;Devosia;uncultured bacterium	2.21416
RS_GCF_004349265.1	Rhizosphere	Isolate	100	1.19	42.0644	7925083	Bacteria;Bacteroidota;Bacteroidia;Cytophagales;Spirosomaceae;Dyadobacter;metagenome	1.33597
RS_GCF_900167525.1	Rhizosphere	Isolate	100	0.87	73.7447	4846016	Bacteria;Actinobacteriota;Actinobacteria;Micrococcales;Promicromonosporaceae;Krasilnikoviella;Krasilnikoviella flava	7.08691
RS_GCF_000312425.1	Rhizosphere	Isolate	97.47	0.5	64.8717	5792259	Bacteria;Proteobacteria;Alphaproteobacteria;Reyranellales;Reyranellaceae;Reyranella;Reyranella massiliensis	6.22839
RS_GCF_000632715.1	Rhizosphere	Isolate	99.44	0.75	43.9227	3798752	Bacteria;Firmicutes;Bacilli;Bacillales;Bacillaceae;Geobacillus;Geobacillus sp. WCH70	1.7279
RS_GCF_000717025.1	Rhizosphere	Isolate	99.93	0.03	70.7271	8216207	Bacteria;Actinobacteriota;Actinobacteria;Streptomycetales;Streptomycetaceae;Streptomyces;Streptomyces sp. PAMC 26508	3.16349
RS_GCF_005403045.1	Rhizosphere	Isolate	100	0.47	70.4826	6136994	Bacteria;Proteobacteria;Gammaproteobacteria;Burkholderiales;Comamonadaceae;uncultured;metagenome	4.92865
RS_GCF_004138485.1	Rhizosphere	Isolate	98.46	8.59	62.5735	9374132	Bacteria;Proteobacteria;Gammaproteobacteria;Steroidobacterales;Steroidobacteraceae;Steroidobacter;metagenome	2.56261
RS_GCF_001695835.1	Rhizosphere	Isolate	99.96	0.39	62.2141	6217212	Bacteria;Proteobacteria;Alphaproteobacteria;Rhizospherebiales;Rhizospherebiaceae;Ensifer;Ensifer adhaerens	1.70985
RS_GCF_013002705.1	Rhizosphere	Isolate	95.66	0	69.5018	4347333	Bacteria;Actinobacteriota;Actinobacteria;Frankiales;Nakamurellaceae;Nakamurella;Nakamurella sp. DB0629	4.95541
RS_GCF_009858245.1	Rhizosphere	Isolate	100	0	70.6429	3695644	Bacteria;Actinobacteriota;Actinobacteria;Micrococcales;Intrasporangiaceae;metagenome	5.18707
RS_GCF_010093345.1	Rhizosphere	Isolate	99.95	0.76	65.114	3937172	Bacteria;Proteobacteria;Gammaproteobacteria;Xanthomonadales;Xanthomonadaceae;Pseudoxanthomonas;uncultured bacterium	4.96708
RS_GCF_001183965.1	Rhizosphere	Isolate	96.99	1.16	42.8968	4154233	Bacteria;Firmicutes;Bacilli;Bacillales;Bacillaceae;Bacillus;Bacillus sp. FJAT-27916	0.309784
RS_GCF_016924755.1	Rhizosphere	Isolate	100	0.99	46.0059	7284291	Bacteria;Bacteroidota;Bacteroidia;Chitinophagales;Chitinophagaceae;Niastella;uncultured Bacteroidetes bacterium	1.46984
RS_GCF_016862115.1	Rhizosphere	Isolate	100	2.04	71.94	10634869	Bacteria;Actinobacteriota;Actinobacteria;Micromonosporales;Micromonosporaceae;Actinoplanes;Actinoplanes deccanensis	5.65844
RS_GCF_003286915.1	Rhizosphere	Isolate	99.69	0.87	43.4754	6542746	Bacteria;Bacteroidota;Bacteroidia;Cytophagales;Microscillaceae;Ohtaekwangia;Chryseolinea flava	1.15356
RS_GCF_014189535.1	Rhizosphere	Isolate	99.48	1.96	59.6663	6935783	Bacteria;Proteobacteria;Alphaproteobacteria;Rhizospherebiales;Rhizospherebiaceae;AlloRhizospherebium-NeoRhizospherebium-ParaRhizospherebium-Rhizospherebium;Agrobacterium radiobacter K84	1.77413
GB_GCA_001704575.1	Rhizosphere	Isolate	99.57	1.31	55.1922	2106879	Bacteria;Proteobacteria;Gammaproteobacteria;Burkholderiales;Methylophilaceae;UBA6140;Methylophilales bacterium LSUCC0135	2.36886
RS_GCF_005234135.1	Rhizosphere	Isolate	98.94	0.38	57.7933	4246983	Bacteria;Proteobacteria;Alphaproteobacteria;Rhodobacterales;Rhodobacteraceae;Pseudorhodobacter;Pseudorhodobacter ponti	2.63057
RS_GCF_003014735.1	Rhizosphere	Isolate	100	3.72	71.4902	8918169	Bacteria;Actinobacteriota;Actinobacteria;Pseudonocardiales;Pseudonocardiaceae;Saccharothrix;Saccharothrix carnea	6.57799
RS_GCF_004362715.1	Rhizosphere	Isolate	98.09	0	40.6349	5251143	Bacteria;Bacteroidota;Bacteroidia;Sphingobacteriales;Sphingobacteriaceae;Pedobacter;Pedobacter metabolipauper	1.2455
RS_GCF_003350445.1	Rhizosphere	Isolate	98.47	1.16	69.2468	9468454	Bacteria;Actinobacteriota;Actinobacteria;Pseudonocardiales;Pseudonocardiaceae;Lechevalieria;Lentzea albidocapillata subsp. violacea	5.37218
RS_GCF_014842075.1	Rhizosphere	Isolate	99.51	0.71	65.9881	3692396	Bacteria;Proteobacteria;Alphaproteobacteria;Sphingomonadales;Sphingomonadaceae;Sphingomonas;Sphingomonas sp. Leaf25	3.36996
RS_GCF_007197755.1	Rhizosphere	Isolate	100	0.43	63.6265	4264634	Bacteria;Proteobacteria;Alphaproteobacteria;Ferrovibrionales;Ferrovibrionaceae;Ferrovibrio;metagenome	3.80649
RS_GCF_003635105.1	Rhizosphere	Isolate	98.1	1.43	41.7927	4764764	Bacteria;Bacteroidota;Bacteroidia;Sphingobacteriales;Sphingobacteriaceae;Mucilaginibacter;Mucilaginibacter sp. PBI 162	1.24412
RS_GCF_017872795.1	Rhizosphere	Isolate	99.48	0.26	70.6313	4772370	Bacteria;Actinobacteriota;Actinobacteria;Propionibacteriales;Nocardioidaceae;Nocardioides;Nocardioides alpinus	5.63479
RS_GCF_008369915.1	Rhizosphere	Isolate	100	0	46.5012	6925362	Bacteria;Bacteroidota;Bacteroidia;Cytophagales;Spirosomaceae;Dyadobacter;Dyadobacter fermentans DSM 18053	1.08691
RS_GCF_014646215.1	Rhizosphere	Isolate	99.04	1.06	73.9722	4937361	Bacteria;Actinobacteriota;Actinobacteria;Frankiales;Nakamurellaceae;Nakamurella;Nakamurella endophytica	11.7107
RS_GCF_001428895.1	Rhizosphere	Isolate	99.67	1.06	67.2002	6672097	Bacteria;Actinobacteriota;Actinobacteria;Corynebacteriales;Mycobacteriaceae;Mycobacterium;Mycobacterium sp. YC-RL4	4.56603
RS_GCF_001648895.1	Rhizosphere	Isolate	99.57	0.86	46.7794	2424881	Bacteria;Proteobacteria;Gammaproteobacteria;Burkholderiales;Methylophilaceae;MM1;Methylovorus sp. MM2	2.15494
GB_GCA_900470445.1	Rhizosphere	Isolate	99.59	0.41	62.1448	4801320	Bacteria;Proteobacteria;Alphaproteobacteria;Rhizospherebiales;Devosiaceae;Devosia;Devosia neptuniae	2.10958
RS_GCF_001590605.1	Rhizosphere	Isolate	100	2.63	38.7806	5950539	Bacteria;Bacteroidota;Bacteroidia;Sphingobacteriales;Sphingobacteriaceae;Pedobacter;Pedobacter cryoconitis	1.33433
RS_GCF_014779665.1	Rhizosphere	Isolate	100	0.52	71.6177	4418419	Bacteria;Actinobacteriota;Actinobacteria;Propionibacteriales;Nocardioidaceae;Nocardioides;Nocardioides hwasunensis	6.61606
RS_GCF_005280585.1	Rhizosphere	Isolate	100	0.45	40.1199	8332369	Bacteria;Bacteroidota;Bacteroidia;Cytophagales;Spirosomaceae;Dyadobacter;uncultured soil bacterium	1.1476
RS_GCF_002198735.1	Rhizosphere	Isolate	99.07	0.62	70.1075	6980783	Bacteria;Proteobacteria;Gammaproteobacteria;Burkholderiales;Comamonadaceae;uncultured;uncultured bacterium	3.67625
RS_GCF_009760915.1	Rhizosphere	Isolate	99.61	1.32	70.3034	7816927	Bacteria;Proteobacteria;Gammaproteobacteria;Burkholderiales;Comamonadaceae;Azohydromonas;uncultured bacterium	4.01179
RS_GCF_000725125.1	Rhizosphere	Isolate	100	0	72.0407	7341014	Bacteria;Actinobacteriota;Actinobacteria;Streptomycetales;Streptomycetaceae;Streptomyces;Streptomyces sp. CB09001	3.69716
RS_GCF_000938305.1	Rhizosphere	Isolate	99.55	1.32	63.3858	7851216	Bacteria;Proteobacteria;Alphaproteobacteria;Rhizospherebiales;Xanthobacteraceae;BradyRhizospherebium;BradyRhizospherebium lablabi	3.94255
GB_GCA_018598175.1	Rhizosphere	Isolate	99.69	0.89	51.5642	7323550	Bacteria;Bacteroidota;Bacteroidia;Cytophagales;Microscillaceae;Ohtaekwangia;metagenome	0.536656
RS_GCF_017876595.1	Rhizosphere	Isolate	99.74	0.69	69.8061	3925785	Bacteria;Actinobacteriota;Actinobacteria;Propionibacteriales;Nocardioidaceae;Aeromicrobium;Aeromicrobium fastidiosum	6.65889
RS_GCF_900108855.1	Rhizosphere	Isolate	99.7	0.89	41.2589	7340093	Bacteria;Bacteroidota;Bacteroidia;Cytophagales;Spirosomaceae;Dyadobacter;Dyadobacter koreensis	1.46041
RS_GCF_005884405.1	Rhizosphere	Isolate	99.93	0	61.7332	2669685	Bacteria;Proteobacteria;Alphaproteobacteria;Sphingomonadales;Sphingomonadaceae;Erythrobacter;Erythrobacter sp. KEM-5	3.4456
RS_GCF_014196765.1	Rhizosphere	Isolate	98.96	1.06	64.257	5889117	Bacteria;Proteobacteria;Alphaproteobacteria;Rhizospherebiales;Rhizospherebiaceae;AlloRhizospherebium-NeoRhizospherebium-ParaRhizospherebium-Rhizospherebium;uncultured SinoRhizospherebium sp.	2.49148
RS_GCF_003002895.1	Rhizosphere	Isolate	100	0	70.6757	3573222	Bacteria;Actinobacteriota;Actinobacteria;Micrococcales;Intrasporangiaceae;Tetrasphaera;Knoellia remsis	5.299
RS_GCF_001422325.1	Rhizosphere	Isolate	98.99	0	67.9164	4540635	Bacteria;Actinobacteriota;Actinobacteria;Micrococcales;Microbacteriaceae;Leifsonia;Leifsonia sp. MN6-25	4.15102
RS_GCF_003633755.1	Rhizosphere	Isolate	98.71	0.86	72.1027	7135497	Bacteria;Actinobacteriota;Thermoleophilia;Solirubrobacterales;Solirubrobacteraceae;Solirubrobacter;uncultured bacterium	5.10394
RS_GCF_017347605.1	Rhizosphere	Isolate	98.99	1.01	37.4986	3524789	Bacteria;Bacteroidota;Bacteroidia;Bacteroidales;Prevotellaceae;Prevotella_9;Prevotellaceae bacterium WR041	2.32622
GB_GCA_001708385.1	Rhizosphere	Isolate	99.65	0.35	39.0495	4142802	Bacteria;Bacteroidota;Bacteroidia;Flavobacteriales;Flavobacteriaceae;Flavobacterium;Flavobacterium psychrophilum	2.33838
RS_GCF_014643375.1	Rhizosphere	Isolate	99.6	1.61	66.7903	5642654	Bacteria;Proteobacteria;Alphaproteobacteria;Rhizospherebiales;Rhizospherebiaceae;Aureimonas;Aureimonas glaciei	4.4716
RS_GCF_007830125.1	Rhizosphere	Isolate	100	0.27	53.0398	7000708	Bacteria;Bacteroidota;Bacteroidia;Chitinophagales;Chitinophagaceae;Chitinophaga;Chitinophaga japonensis	1.98138
RS_GCF_011761305.1	Rhizosphere	Isolate	98.64	1.36	64.5982	3267440	Bacteria;Proteobacteria;Alphaproteobacteria;Sphingomonadales;Sphingomonadaceae;Sphingomonas;Sphingomonas vulcanisoli	5.34331
RS_GCF_000518785.1	Rhizosphere	Isolate	98.72	0.31	63.515	4976687	Bacteria;Proteobacteria;Alphaproteobacteria;Rhizospherebiales;Rhizospherebiaceae;AlloRhizospherebium-NeoRhizospherebium-ParaRhizospherebium-Rhizospherebium;Rhizospherebium selenitireducens	1.93949
RS_GCF_900109775.1	Rhizosphere	Isolate	99.66	1.44	66.5691	4695108	Bacteria;Proteobacteria;Gammaproteobacteria;Xanthomonadales;Xanthomonadaceae;Pseudoxanthomonas;Pseudoxanthomonas sp. GM95	4.42201
RS_GCF_000517425.1	Rhizosphere	Isolate	98.69	0	57.1026	5159425	Bacteria;Proteobacteria;Gammaproteobacteria;Enterobacterales;Pectobacteriaceae;Sodalis;Sodalis praecaptivus	0.946624
RS_GCF_001429165.1	Rhizosphere	Isolate	99.75	0.31	69.697	4158469	Bacteria;Actinobacteriota;Actinobacteria;Micrococcales;Microbacteriaceae;Agromyces;Agromyces ramosus	5.40148
RS_GCF_001543345.1	Rhizosphere	Isolate	91.6	1.84	34.8348	2622031	Bacteria;Firmicutes;Bacilli;Erysipelotrichales;Erysipelotrichaceae;Turicibacter;Turicibacter sp. H121	0.84972
RS_GCF_002155695.1	Rhizosphere	Isolate	99.54	0	65.882	3216818	Bacteria;Proteobacteria;Alphaproteobacteria;Sphingomonadales;Sphingomonadaceae;Porphyrobacter;Porphyrobacter HT-58-2	4.32539
RS_GCF_000768695.1	Rhizosphere	Isolate	100	0.27	71.2921	4087970	Bacteria;Actinobacteriota;Actinobacteria;Micrococcales;Intrasporangiaceae;Knoellia;Knoellia aerolata	4.87542
RS_GCF_014873795.1	Rhizosphere	Isolate	98.45	0	63.9105	2429570	Bacteria;Proteobacteria;Alphaproteobacteria;Sphingomonadales;Sphingomonadaceae;Sphingomonas;uncultured bacterium	5.37943
RS_GCF_013204795.1	Rhizosphere	Isolate	99.52	0.96	38.7227	6228419	Bacteria;Bacteroidota;Bacteroidia;Sphingobacteriales;Sphingobacteriaceae;Pedobacter;Pedobacter panaciterrae	0.864317
RS_GCF_003688345.1	Rhizosphere	Isolate	99.65	0.76	33.8034	5433684	Bacteria;Bacteroidota;Bacteroidia;Flavobacteriales;Flavobacteriaceae;Flavobacterium;Flavobacterium sp. MEB061	3.47988
RS_GCF_001421965.1	Rhizosphere	Isolate	99.66	0.34	65.9123	4192908	Bacteria;Proteobacteria;Alphaproteobacteria;Sphingomonadales;Sphingomonadaceae;Sphingomonas;Sphingomonas sp. Leaf5	2.91968
RS_GCF_005869225.1	Rhizosphere	Isolate	100	0.3	45.9842	8407249	Bacteria;Bacteroidota;Bacteroidia;Cytophagales;Spirosomaceae;Dyadobacter;metagenome	0.742375
RS_GCF_900101465.1	Rhizosphere	Isolate	99.48	1.04	72.6633	5295570	Bacteria;Actinobacteriota;Actinobacteria;Propionibacteriales;Nocardioidaceae;Nocardioides;Nocardioides lianchengensis	9.12579
RS_GCF_014108865.1	Rhizosphere	Isolate	99.22	0.52	68.6593	5171066	Bacteria;Actinobacteriota;Actinobacteria;Propionibacteriales;Nocardioidaceae;Nocardioides;Nocardioides sp. Root614	5.72973
RS_GCF_014196055.1	Rhizosphere	Isolate	99.66	2.1	62.7204	4410114	Bacteria;Proteobacteria;Alphaproteobacteria;Sphingomonadales;Sphingomonadaceae;Novosphingobium;Novosphingobium hassiacum	2.92796
RS_GCF_003001905.1	Rhizosphere	Isolate	97.69	0.51	57.4998	3587211	Bacteria;Firmicutes;Bacilli;Thermoactinomycetales;Thermoactinomycetaceae;Planifilum;Planifilum fimeticola	10.6328
RS_GCF_017896165.1	Rhizosphere	Isolate	100	2.17	71.215	7464125	Bacteria;Actinobacteriota;Actinobacteria;Streptosporangiales;Streptosporangiaceae;Microbispora;Microbispora bryophytorum	4.89772
RS_GCF_013410945.1	Rhizosphere	Isolate	98.99	0.13	66.8144	3013378	Bacteria;Actinobacteriota;Actinobacteria;Micrococcales;Microbacteriaceae;Leifsonia;uncultured Leifsonia sp.	4.60495
RS_GCF_000763945.1	Rhizosphere	Isolate	99.98	0.88	62.8462	3118428	Bacteria;Proteobacteria;Alphaproteobacteria;Sphingomonadales;Sphingomonadaceae;Sphingopyxis;Sphingopyxis sp. MWB1	3.26669
RS_GCF_001426435.1	Rhizosphere	Isolate	99.82	0.54	72.5299	3839507	Bacteria;Actinobacteriota;Actinobacteria;Kineosporiales;Kineosporiaceae;Angustibacter;Angustibacter sp. Root456	10.7539
RS_GCF_011299595.1	Rhizosphere	Isolate	99.48	0.17	72.4252	4192138	Bacteria;Actinobacteriota;Actinobacteria;Propionibacteriales;Nocardioidaceae;Nocardioides;uncultured bacterium	9.45401
RS_GCF_009709555.1	Rhizosphere	Isolate	100	0.57	70.2126	8494434	Bacteria;Actinobacteriota;Actinobacteria;Streptomycetales;Streptomycetaceae;Streptomyces;Streptomyces sp. FXJ1.235	3.46113
RS_GCF_000512205.2	Rhizosphere	Isolate	100	0.43	66.6585	6580298	Bacteria;Proteobacteria;Alphaproteobacteria;Sphingomonadales;Sphingomonadaceae;Sphingomonas;Sphingomonas sanxanigenens DSM 19645 = NX02	4.68809
RS_GCF_000281715.1	Rhizosphere	Isolate	99.93	0	64.0432	4479274	Bacteria;Proteobacteria;Alphaproteobacteria;Sphingomonadales;Sphingomonadaceae;Sphingobium;Sphingobium yanoikuyae	2.44322
RS_GCF_001610835.1	Rhizosphere	Isolate	98.89	2.22	65.5593	8442773	Bacteria;Planctomycetota;Planctomycetes;Planctomycetales;Rubinisphaeraceae;SH-PL14;Planctomyces sp. SH-PL14	4.23119
RS_GCF_016464305.1	Rhizosphere	Isolate	100	1.58	72.6504	6524190	Bacteria;Actinobacteriota;Actinobacteria;Pseudonocardiales;Pseudonocardiaceae;Umezawaea;Umezawaea endophytica	6.41931
GB_GCA_001025035.1	Rhizosphere	Isolate	97.44	1.28	57.2589	3316799	Bacteria;Actinobacteriota;Acidimicrobiia;Microtrichales;Microtrichaceae;IMCC26207;Actinobacteria bacterium IMCC26207	2.05105
RS_GCF_009905535.1	Rhizosphere	Isolate	100	0.65	68.3095	4082691	Bacteria;Proteobacteria;Alphaproteobacteria;Caulobacterales;Caulobacteraceae;Caulobacter;uncultured bacterium	3.96637
RS_GCF_009728935.1	Rhizosphere	Isolate	98.92	1.14	41.1464	8101785	Bacteria;Firmicutes;Bacilli;Paenibacillales;Paenibacillaceae;Paenibacillus;Paenibacillus sp. ML311-T3	1.5473
RS_GCF_001571085.1	Rhizosphere	Isolate	99.14	1.09	68.9807	7183251	Bacteria;Proteobacteria;Gammaproteobacteria;Burkholderiales;Comamonadaceae;Azohydromonas;Azohydromonas lata	2.78305
RS_GCF_009823805.1	Rhizosphere	Isolate	99.74	0.26	72.7411	4638605	Bacteria;Actinobacteriota;Actinobacteria;Propionibacteriales;Nocardioidaceae;Nocardioides;metagenome	10.0728
GB_GCA_000525025.1	Rhizosphere	Isolate	100	0	45.7058	2786829	Bacteria;Proteobacteria;Gammaproteobacteria;Burkholderiales;Methylophilaceae;Methylophilus;Methylotenera sp. N17	2.25537
RS_GCF_900109115.1	Rhizosphere	Isolate	100	1.32	71.327	6507138	Bacteria;Actinobacteriota;Actinobacteria;Micromonosporales;Micromonosporaceae;Xiangella;Micromonospora phaseoli	6.07669
RS_GCF_001426525.1	Rhizosphere	Isolate	99.6	1.17	66.1386	7145183	Bacteria;Proteobacteria;Gammaproteobacteria;Burkholderiales;Oxalobacteraceae;Massilia;Telluria mixta	0.861953
RS_GCF_001620055.1	Rhizosphere	Isolate	99.49	0.25	72.1166	3336617	Bacteria;Actinobacteriota;Actinobacteria;Micrococcales;Microbacteriaceae;Agromyces;Agromyces sp. RM8	6.00608
GB_GCA_900473805.1	Rhizosphere	Isolate	100	0.39	61.392	4901400	Bacteria;Proteobacteria;Alphaproteobacteria;Rhizospherebiales;Rhizospherebiaceae;AlloRhizospherebium-NeoRhizospherebium-ParaRhizospherebium-Rhizospherebium;Rhizospherebium sp. Root1240	1.82672
RS_GCF_009184895.1	Rhizosphere	Isolate	99.46	0	69.9297	4509588	Bacteria;Actinobacteriota;Actinobacteria;Micrococcales;Intrasporangiaceae;Tetrasphaera;Sanguibacter sp. enrichment culture clone VanCtr9	5.10948
RS_GCF_003047285.1	Rhizosphere	Isolate	99.48	1.04	69.8753	3964129	Bacteria;Actinobacteriota;Actinobacteria;Propionibacteriales;Nocardioidaceae;Nocardioides;Nocardioides sp. CF8	5.74548
RS_GCF_003002815.1	Rhizosphere	Isolate	99.51	3.22	71.6151	10685010	Bacteria;Actinobacteriota;Actinobacteria;Pseudonocardiales;Pseudonocardiaceae;Umezawaea;Umezawaea tangerina	5.00347
RS_GCF_900116715.1	Rhizosphere	Isolate	99.84	0	62.8183	4827503	Bacteria;Proteobacteria;Gammaproteobacteria;Burkholderiales;Comamonadaceae;Polaromonas;Polaromonas sp. SP1	2.02044
RS_GCF_007994075.1	Rhizosphere	Isolate	99.88	2.51	72.6203	8856958	Bacteria;Actinobacteriota;Actinobacteria;Pseudonocardiales;Pseudonocardiaceae;Pseudonocardia;Pseudonocardia hierapolitana	10.5674
RS_GCF_014653215.1	Rhizosphere	Isolate	98.48	0.51	69.2723	3077890	Bacteria;Actinobacteriota;Actinobacteria;Micrococcales;Microbacteriaceae;Lysinimonas;metagenome	6.06416
RS_GCF_001425905.1	Rhizosphere	Isolate	100	1.09	69.0428	4208257	Bacteria;Proteobacteria;Gammaproteobacteria;Burkholderiales;Comamonadaceae;Methylibium;Methylibium petroleiphilum PM1	5.5257
GB_GCA_000719025.1	Rhizosphere	Isolate	98.65	2.7	69.5464	9021743	Bacteria;Actinobacteriota;Actinobacteria;Kineosporiales;Kineosporiaceae;Kineosporia;Kineosporia aurantiaca	5.13604
RS_GCF_008039565.1	Rhizosphere	Isolate	99.22	0.17	70.6406	3135224	Bacteria;Actinobacteriota;Actinobacteria;Propionibacteriales;Nocardioidaceae;Aeromicrobium;uncultured bacterium	9.08005
RS_GCF_000283515.1	Rhizosphere	Isolate	99.59	0	65.5295	4348133	Bacteria;Proteobacteria;Alphaproteobacteria;Sphingomonadales;Sphingomonadaceae;Sphingobium;Sphingobium sp. SYK-6	4.38745
RS_GCF_005860805.1	Rhizosphere	Isolate	99.69	0.3	46.8643	6408711	Bacteria;Bacteroidota;Bacteroidia;Cytophagales;Spirosomaceae;Dyadobacter;Dyadobacter sp. T17	0.884886
RS_GCF_011067745.1	Rhizosphere	Isolate	99.03	2.25	68.7101	10211123	Bacteria;Actinobacteriota;Actinobacteria;Pseudonocardiales;Pseudonocardiaceae;Lechevalieria;Lechevalieria Rhizospheresphaerae	4.50024
RS_GCF_013409505.1	Rhizosphere	Isolate	99.11	0.43	73.8047	6166488	Bacteria;Actinobacteriota;Actinobacteria;Pseudonocardiales;Pseudonocardiaceae;Actinomycetospora;Actinomycetospora corticicola	11.563
RS_GCF_011044495.1	Rhizosphere	Isolate	100	3.31	59.8655	7957748	Bacteria;Verrucomicrobiota;Verrucomicrobiae;Verrucomicrobiales;Verrucomicrobiaceae;Roseimicrobium;Roseimicrobium gellanilyticum	2.35527
RS_GCF_018141545.1	Rhizosphere	Isolate	95.69	6.03	73.9893	4542116	Bacteria;Actinobacteriota;Thermoleophilia;Gaiellales;uncultured;uncultured organism	7.71847
RS_GCF_000017265.1	Rhizosphere	Isolate	100	0	71.1013	4379231	Bacteria;Proteobacteria;Alphaproteobacteria;Caulobacterales;Caulobacteraceae;Phenylobacterium;Phenylobacterium zucineum HLK1	5.88427
RS_GCF_000971295.1	Rhizosphere	Isolate	98.84	2.66	61.0857	3859784	Bacteria;Proteobacteria;Alphaproteobacteria;Rhizospherebiales;Devosiaceae;Devosia;Devosia sp. YR412	2.01103
RS_GCF_004168285.1	Rhizosphere	Isolate	99.7	0.89	38.5578	6650851	Bacteria;Bacteroidota;Bacteroidia;Cytophagales;Spirosomaceae;Emticicia;metagenome	1.53993
RS_GCF_009741375.1	Rhizosphere	Isolate	99.65	0.12	37.5937	3896955	Bacteria;Bacteroidota;Bacteroidia;Flavobacteriales;Flavobacteriaceae;Flavobacterium;Flavobacterium rakeshii	2.0608
RS_GCF_004137345.1	Rhizosphere	Isolate	99.48	0	70.6514	4604445	Bacteria;Actinobacteriota;Actinobacteria;Propionibacteriales;Nocardioidaceae;Nocardioides;Nocardioides sp. C157	7.75944
RS_GCF_003933235.1	Rhizosphere	Isolate	96.8	0.68	54.5421	2177915	Bacteria;Proteobacteria;Alphaproteobacteria;Sphingomonadales;Sphingomonadaceae;Sphingorhabdus;Sphingorhabdus wooponensis	3.71337
RS_GCF_018603435.1	Rhizosphere	Isolate	100	0	35.9469	4917748	Bacteria;Bacteroidota;Bacteroidia;Flavobacteriales;Weeksellaceae;Chryseobacterium;uncultured bacterium	0.765967
RS_GCF_000519325.1	Rhizosphere	Isolate	96.55	0	74.1268	5521807	Bacteria;Actinobacteriota;Thermoleophilia;Solirubrobacterales;Solirubrobacteraceae;Patulibacter;Patulibacter minatonensis	9.75491
RS_GCF_018141525.1	Rhizosphere	Isolate	94.4	0.86	76.164	3370274	Bacteria;Actinobacteriota;Thermoleophilia;Gaiellales;uncultured;uncultured bacterium	12.6613
RS_GCF_016862075.1	Rhizosphere	Isolate	100	1.85	70.1946	11465012	Bacteria;Actinobacteriota;Actinobacteria;Micromonosporales;Micromonosporaceae;Actinoplanes;uncultured bacterium	3.75364
RS_GCF_003751225.1	Rhizosphere	Isolate	99.47	1.15	71.7355	9800715	Bacteria;Actinobacteriota;Actinobacteria;Streptosporangiales;Thermomonosporaceae;Actinocorallia;Actinocorallia herbida	3.72902
RS_GCF_009866805.1	Rhizosphere	Isolate	99.53	0.47	62.2638	5338205	Bacteria;Proteobacteria;Gammaproteobacteria;Burkholderiales;Alcaligenaceae;Verticiella;Achromobacter sp. S13007	2.33999
GB_GCA_015905245.1	Rhizosphere	Isolate	99.66	1.57	63.953	4515229	Bacteria;Proteobacteria;Gammaproteobacteria;Xanthomonadales;Rhodanobacteraceae;Luteibacter;metagenome	3.76422
RS_GCF_002760665.1	Rhizosphere	Isolate	100	0.42	62.6693	4730650	Bacteria;Proteobacteria;Gammaproteobacteria;Burkholderiales;Oxalobacteraceae;Massilia;uncultured bacterium	0.85362
RS_GCF_003634615.1	Rhizosphere	Isolate	98.94	1.41	36.1987	3817109	Bacteria;Bacteroidota;Bacteroidia;Flavobacteriales;Flavobacteriaceae;Flavobacterium;uncultured bacterium	1.54168
RS_GCF_001553955.1	Rhizosphere	Isolate	99.71	0	43.5411	2649137	Bacteria;Proteobacteria;Gammaproteobacteria;Pseudomonadales;Moraxellaceae;Enhydrobacter;Moraxella osloensis	1.34882
GB_GCA_003258405.1	Rhizosphere	Isolate	100	1.1	66.4997	4370303	Bacteria;Proteobacteria;Alphaproteobacteria;Rhodobacterales;Rhodobacteraceae;uncultured;uncultured marine bacterium	5.60857
RS_GCF_003515065.1	Rhizosphere	Isolate	99.22	1.55	70.0256	6518718	Bacteria;Actinobacteriota;Actinobacteria;Propionibacteriales;Nocardioidaceae;Nocardioides;Nocardioides immobilis	6.25398
RS_GCF_003984625.1	Rhizosphere	Isolate	100	0	65.8435	5254730	Bacteria;Proteobacteria;Gammaproteobacteria;Burkholderiales;Comamonadaceae;Variovorax;Variovorax paradoxus S110	2.97588
RS_GCF_001424025.1	Rhizosphere	Isolate	99.35	0.65	68.5487	3127470	Bacteria;Proteobacteria;Alphaproteobacteria;Caulobacterales;Caulobacteraceae;Brevundimonas;Brevundimonas sp. Leaf363	3.98581
RS_GCF_000786205.1	Rhizosphere	Isolate	99.25	1.24	64.4666	3694812	Bacteria;Proteobacteria;Alphaproteobacteria;Sphingomonadales;Sphingomonadaceae;Sphingomonas;Sphingomonas sp. 37zxx	3.44732
RS_GCF_003383615.1	Rhizosphere	Isolate	100	0.89	43.011	6949675	Bacteria;Bacteroidota;Bacteroidia;Cytophagales;Spirosomaceae;Dyadobacter;Dyadobacter sp. SSL13	0.96187
RS_GCF_000764535.1	Rhizosphere	Isolate	99.66	0.41	67.8933	4061902	Bacteria;Proteobacteria;Alphaproteobacteria;Sphingomonadales;Sphingomonadaceae;Sphingomonas;Sphingomonas taxi	3.58694
RS_GCF_002310495.1	Rhizosphere	Isolate	99.32	0.68	62.2498	4730447	Bacteria;Verrucomicrobiota;Verrucomicrobiae;Opitutales;Opitutaceae;Opitutus;Verrucomicrobia bacterium	5.93595
RS_GCF_002884445.1	Rhizosphere	Isolate	99.62	0.01	44.7247	6305522	Bacteria;Firmicutes;Bacilli;Paenibacillales;Paenibacillaceae;Paenibacillus;Paenibacillus castaneae	0.423837
RS_GCF_007971225.1	Rhizosphere	Isolate	100	2.46	37.9064	5528026	Bacteria;Bacteroidota;Bacteroidia;Chitinophagales;Chitinophagaceae;uncultured;uncultured Bacteroidetes bacterium	3.10329
GB_GCA_900473415.1	Rhizosphere	Isolate	99.06	0.94	66.0806	6019106	Bacteria;Proteobacteria;Alphaproteobacteria;Rhizospherebiales;Beijerinckiaceae;Bosea;Bosea minatitlanensis	3.41269
RS_GCF_014635825.1	Rhizosphere	Isolate	97.62	0.95	43.2453	4857968	Bacteria;Bacteroidota;Bacteroidia;Sphingobacteriales;Sphingobacteriaceae;Mucilaginibacter;Mucilaginibacter galii	1.40208
RS_GCF_900102815.1	Rhizosphere	Isolate	98.91	0.55	71.8416	5604480	Bacteria;Actinobacteriota;Actinobacteria;Glycomycetales;Glycomycetaceae;Glycomyces;Glycomyces sp.	7.05744
RS_GCF_007971525.1	Rhizosphere	Isolate	97.14	0.87	43.0731	7811413	Bacteria;Bacteroidota;Bacteroidia;Sphingobacteriales;Sphingobacteriaceae;Mucilaginibacter;Mucilaginibacter ginsenosidivorax	1.33238
RS_GCF_001592735.1	Rhizosphere	Isolate	98.2	0	45.3566	3926271	Bacteria;Bdellovibrionota;Bdellovibrionia;Bdellovibrionales;Bdellovibrionaceae;Bdellovibrio;Bdellovibrio bacteriovorus	0.776879
RS_GCF_003260015.1	Rhizosphere	Isolate	99.88	0.7	72.143	4625266	Bacteria;Actinobacteriota;Actinobacteria;Frankiales;Nakamurellaceae;Nakamurella;uncultured bacterium	5.49868
RS_GCF_018332695.1	Rhizosphere	Isolate	98.94	2.11	70.3426	10945774	Bacteria;Actinobacteriota;Actinobacteria;Micromonosporales;Micromonosporaceae;Actinoplanes;Actinoplanes toevensis	4.62225
RS_GCF_000422805.1	Rhizosphere	Isolate	99.48	0.52	72.0174	4856512	Bacteria;Actinobacteriota;Actinobacteria;Propionibacteriales;Nocardioidaceae;Nocardioides;metagenome	9.63455
RS_GCF_003313325.1	Rhizosphere	Isolate	97.61	1.44	37.2326	4330132	Bacteria;Bacteroidota;Bacteroidia;Sphingobacteriales;Sphingobacteriaceae;Pedobacter;Pedobacter namyangjuensis	1.86601
RS_GCF_900182595.1	Rhizosphere	Isolate	100	2.15	43.2147	6345322	Bacteria;Bacteroidota;Bacteroidia;Sphingobacteriales;Sphingobacteriaceae;Pedobacter;Pedobacter westerhofensis	0.762866
RS_GCF_014204945.1	Rhizosphere	Isolate	98.77	0.26	70.1108	9149827	Bacteria;Actinobacteriota;Actinobacteria;Micromonosporales;Micromonosporaceae;Allocatelliglobosispora;metagenome	4.40755
RS_GCF_009909195.1	Rhizosphere	Isolate	99.67	2.33	56.3484	7436748	Bacteria;Firmicutes;Bacilli;Paenibacillales;Paenibacillaceae;Paenibacillus;metagenome	0.177313
RS_GCF_001427285.1	Rhizosphere	Isolate	99.51	0.68	60.8919	4619371	Bacteria;Proteobacteria;Alphaproteobacteria;Rhizospherebiales;Rhizospherebiaceae;Aminobacter;MesoRhizospherebium sp. Root552	3.30355
RS_GCF_014196335.1	Rhizosphere	Isolate	100	0	68.7631	3360201	Bacteria;Proteobacteria;Alphaproteobacteria;Caulobacterales;Caulobacteraceae;Brevundimonas;Brevundimonas lenta	3.27759
RS_GCF_011762025.1	Rhizosphere	Isolate	99.48	1.06	62.1846	3389096	Bacteria;Proteobacteria;Alphaproteobacteria;Sphingomonadales;Sphingomonadaceae;Sphingobium;Sphingobium vermicomposti	2.21372
RS_GCF_009755815.1	Rhizosphere	Isolate	98.64	0.23	65.1568	6899075	Bacteria;Proteobacteria;Alphaproteobacteria;Sphingomonadales;Sphingomonadaceae;Sphingomonas;Sphingomonas formosensis	4.88101
RS_GCF_000372825.1	Rhizosphere	Isolate	100	0.31	66.676	4664957	Bacteria;Proteobacteria;Alphaproteobacteria;Rhizospherebiales;Beijerinckiaceae;Methylobacterium-Methylorubrum;Methylobacterium bullatum	3.97041
RS_GCF_011305415.1	Rhizosphere	Isolate	99.29	0.03	30.8945	3386502	Bacteria;Bacteroidota;Bacteroidia;Flavobacteriales;Flavobacteriaceae;Flavobacterium;Antarctic bacterium R-7515	3.49664
RS_GCF_001423125.1	Rhizosphere	Isolate	99.55	0.68	65.1076	5315014	Bacteria;Proteobacteria;Gammaproteobacteria;Burkholderiales;Oxalobacteraceae;Duganella;Duganella sp. Leaf126	0.485665
RS_GCF_003053665.1	Rhizosphere	Isolate	100	1	65.9862	6718814	Bacteria;Proteobacteria;Gammaproteobacteria;Burkholderiales;Oxalobacteraceae;Massilia;Massilia sp. Root418	0.519572
RS_GCF_000281895.1	Rhizosphere	Isolate	100	0.1	60.6285	6368168	Bacteria;Proteobacteria;Gammaproteobacteria;Pseudomonadales;Pseudomonadaceae;Pseudomonas;Pseudomonas brassicacearum subsp. brassicacearum NFM421	0.642103
RS_GCF_002953135.1	Rhizosphere	Isolate	98.79	0.82	60.6401	4513383	Bacteria;Proteobacteria;Alphaproteobacteria;Sphingomonadales;Sphingomonadaceae;Sphingobium;Sphingobium sp. SCG-1	2.38712
RS_GCF_014490485.1	Rhizosphere	Isolate	99.88	0.5	68.9043	5667125	Bacteria;Proteobacteria;Alphaproteobacteria;Acetobacterales;Acetobacteraceae;Roseomonas;Roseomonas aerophila	3.73624
RS_GCF_003752505.1	Rhizosphere	Isolate	99.48	0	72.7121	4060008	Bacteria;Actinobacteriota;Actinobacteria;Propionibacteriales;Nocardioidaceae;Marmoricola;Marmoricola aurantiacus	8.30905
RS_GCF_011764425.1	Rhizosphere	Isolate	99.17	3.33	71.5459	11342817	Bacteria;Actinobacteriota;Actinobacteria;Micromonosporales;Micromonosporaceae;Phytohabitans;Phytohabitans houttuyneae	7.17818
RS_GCF_015355755.1	Rhizosphere	Isolate	99.81	2.63	67.0085	7997497	Bacteria;Actinobacteriota;Actinobacteria;Corynebacteriales;Nocardiaceae;Nocardia;Nocardia salmonicida subsp. cummidelens	3.28552
RS_GCF_900114845.1	Rhizosphere	Isolate	99.22	0	72.8646	5631835	Bacteria;Actinobacteriota;Actinobacteria;Propionibacteriales;Nocardioidaceae;Nocardioides;Nocardioides simplex	8.15583
RS_GCF_900167975.1	Rhizosphere	Isolate	99.84	0.6	41.9286	7241272	Bacteria;Bacteroidota;Bacteroidia;Cytophagales;Microscillaceae;Ohtaekwangia;Ohtaekwangia koreensis	1.79157
RS_GCF_003028855.1	Rhizosphere	Isolate	99.49	1.56	66.3442	6337491	Bacteria;Proteobacteria;Gammaproteobacteria;Burkholderiales;Oxalobacteraceae;Massilia;Massilia armeniaca	0.660903
RS_GCF_001425865.1	Rhizosphere	Isolate	99.84	1.17	68.6397	5274600	Bacteria;Proteobacteria;Gammaproteobacteria;Burkholderiales;Comamonadaceae;Rhizospherebacter;metagenome	5.29813
RS_GCF_018332655.1	Rhizosphere	Isolate	100	2.63	71.508	9878734	Bacteria;Actinobacteriota;Actinobacteria;Micromonosporales;Micromonosporaceae;Actinoplanes;Actinoplanes nipponensis	5.60966
RS_GCF_009905725.1	Rhizosphere	Isolate	99.69	1.04	43.6529	6060486	Bacteria;Bacteroidota;Bacteroidia;Cytophagales;Spirosomaceae;uncultured;uncultured Bacteroidetes bacterium	0.883757
RS_GCF_000009905.1	Rhizosphere	Isolate	98.02	0.03	68.6684	3566135	Bacteria;Firmicutes;Symbiobacteriia;Symbiobacteriales;Symbiobacteraceae;Symbiobacterium;Symbiobacterium thermophilum IAM 14863	6.32291
RS_GCF_003044185.1	Rhizosphere	Isolate	98.72	1.28	74.2037	4736481	Bacteria;Actinobacteriota;Thermoleophilia;Solirubrobacterales;Solirubrobacteraceae;Conexibacter;Conexibacter sp.	8.95301
RS_GCF_003594885.1	Rhizosphere	Isolate	100	0.53	76.9724	4045354	Bacteria;Actinobacteriota;Actinobacteria;Frankiales;Nakamurellaceae;Nakamurella;Frankiales bacterium YIM 75000	14.6344
RS_GCF_003160695.1	Rhizosphere	Isolate	99.22	0.78	71.3845	4510621	Bacteria;Actinobacteriota;Actinobacteria;Propionibacteriales;Nocardioidaceae;Nocardioides;Nocardioides sp.	9.41755
RS_GCF_004118675.1	Rhizosphere	Isolate	100	0.49	45.6215	6004915	Bacteria;Bacteroidota;Bacteroidia;Chitinophagales;Chitinophagaceae;Filimonas;Filimonas sp.	1.10085
RS_GCF_003034225.1	Rhizosphere	Isolate	99.55	0	66.7822	4494276	Bacteria;Proteobacteria;Alphaproteobacteria;Sphingomonadales;Sphingomonadaceae;Sphingomonas;Sphingomonas sp. MM-1	3.97928
RS_GCF_019048865.1	Rhizosphere	Isolate	94.87	3.42	73.2137	4938963	Bacteria;Actinobacteriota;Acidimicrobiia;Microtrichales;Iamiaceae;Iamia;uncultured bacterium	8.20393
RS_GCF_000717135.1	Rhizosphere	Isolate	100	1.84	71.5552	10971538	Bacteria;Actinobacteriota;Actinobacteria;Micromonosporales;Micromonosporaceae;Catenuloplanes;Catenuloplanes japonicus	6.21175
RS_GCF_016862175.1	Rhizosphere	Isolate	100	2.57	70.5935	10509825	Bacteria;Actinobacteriota;Actinobacteria;Micromonosporales;Micromonosporaceae;Actinoplanes;Actinoplanes durhamensis	4.89646
RS_GCF_009668025.1	Rhizosphere	Isolate	100	0.6	51.2829	7848247	Bacteria;Bacteroidota;Bacteroidia;Cytophagales;Spirosomaceae;Larkinella;Larkinella terrae	3.58495
RS_GCF_003047295.1	Rhizosphere	Isolate	98.96	0	72.3142	4284245	Bacteria;Actinobacteriota;Actinobacteria;Propionibacteriales;Nocardioidaceae;Nocardioides;uncultured bacterium	5.90833
RS_GCF_009720255.1	Rhizosphere	Isolate	91.87	2.45	70.1597	4389852	Bacteria;Actinobacteriota;Actinobacteria;Micrococcales;Microbacteriaceae;Agromyces;Agromyces sp. Soil535	6.07171
RS_GCF_003586285.1	Rhizosphere	Isolate	99.74	0.17	70.5621	4029279	Bacteria;Actinobacteriota;Actinobacteria;Propionibacteriales;Nocardioidaceae;Aeromicrobium;Aeromicrobium sp. 592	5.22466
RS_GCF_014805525.1	Rhizosphere	Isolate	100	2.14	70.5396	3293621	Bacteria;Actinobacteriota;Acidimicrobiia;Microtrichales;uncultured;uncultured bacterium	9.71112
RS_GCF_004348515.1	Rhizosphere	Isolate	97.86	2.58	71.8058	8265010	Bacteria;Actinobacteriota;Actinobacteria;Streptosporangiales;Thermomonosporaceae;Actinomadura;Actinomadura sp. EGI 80046	6.43188
RS_GCF_003034985.1	Rhizosphere	Isolate	99.55	0.66	68.0241	4881442	Bacteria;Proteobacteria;Alphaproteobacteria;Rhodobacterales;Rhodobacteraceae;Cereibacter;Rhodobacter sp. SW2	2.9236
RS_GCF_014851585.1	Rhizosphere	Isolate	97.05	1.47	55.0548	5621262	Bacteria;Proteobacteria;Alphaproteobacteria;Rhizospherebiales;Rhizospherebiaceae;AlloRhizospherebium-NeoRhizospherebium-ParaRhizospherebium-Rhizospherebium;Rhizospherebium sp. R-31762	1.054
RS_GCF_010119975.1	Rhizosphere	Isolate	99.29	1.82	40.7495	8983451	Bacteria;Bacteroidota;Bacteroidia;Cytophagales;Cytophagaceae;Rhodocytophaga;uncultured bacterium	2.07039
RS_GCF_001429605.1	Rhizosphere	Isolate	100	0	70.7099	4294604	Bacteria;Actinobacteriota;Actinobacteria;Micrococcales;Intrasporangiaceae;Pedococcus-Phycicoccus;Pedococcus dokdonensis	4.37067
RS_GCF_002973605.1	Rhizosphere	Isolate	92.13	0.1	54.2684	3606331	Bacteria;Abditibacteriota;Abditibacteria;Abditibacteriales;Abditibacteriaceae;Abditibacterium;Abditibacterium utsteinense	4.91004
RS_GCF_003856375.1	Rhizosphere	Isolate	100	0	40.8149	4606342	Bacteria;Bacteroidota;Bacteroidia;Flavobacteriales;Crocinitomicaceae;Fluviicola;Fluviicola sp. YS 1.2.4	1.16598
RS_GCF_014192225.1	Rhizosphere	Isolate	100	0.7	65.4144	7358329	Bacteria;Proteobacteria;Gammaproteobacteria;Burkholderiales;Oxalobacteraceae;Massilia;Massilia umbonata	1.02799
RS_GCF_900142715.1	Rhizosphere	Isolate	99.65	1.11	33.556	5610979	Bacteria;Bacteroidota;Bacteroidia;Flavobacteriales;Flavobacteriaceae;Flavobacterium;Flavobacterium pectinovorum	2.76993
RS_GCF_014203735.1	Rhizosphere	Isolate	98.4	1.95	70.6131	9733683	Bacteria;Actinobacteriota;Actinobacteria;Pseudonocardiales;Pseudonocardiaceae;Actinophytocola;Actinophytocola algeriensis	6.43994
RS_GCF_907164905.1	Rhizosphere	Isolate	100	0.6	45.3637	7227775	Bacteria;Bacteroidota;Bacteroidia;Cytophagales;Spirosomaceae;Dyadobacter;uncultured bacterium	0.825579
RS_GCF_017571495.1	Rhizosphere	Isolate	99.11	0.45	59.1562	7101020	Bacteria;Bacteroidota;Bacteroidia;Cytophagales;Hymenobacteraceae;Hymenobacter;Siccationidurans soli	2.70216
RS_GCF_000721075.1	Rhizosphere	Isolate	99.82	1.23	69.4192	9441077	Bacteria;Actinobacteriota;Actinobacteria;Streptosporangiales;Streptosporangiaceae;Streptosporangium;Streptosporangium jiaoheense	4.22922
RS_GCF_018397995.1	Rhizosphere	Isolate	100	1.49	72.4851	6704200	Bacteria;Actinobacteriota;Actinobacteria;Micromonosporales;Micromonosporaceae;Salinispora;Salinispora sp. TS60-4C	9.56335
RS_GCF_018129085.1	Rhizosphere	Isolate	100	1.33	69.6923	7278581	Bacteria;Proteobacteria;Alphaproteobacteria;Acetobacterales;Acetobacteraceae;Roseomonas;metagenome	7.67469
RS_GCF_003990045.1	Rhizosphere	Isolate	99.49	0	69.4336	3665080	Bacteria;Actinobacteriota;Actinobacteria;Micrococcales;Microbacteriaceae;Labedella;Labedella endophytica	6.00587
RS_GCF_004103825.1	Rhizosphere	Isolate	98.17	0	68.3896	4621517	Bacteria;Proteobacteria;Alphaproteobacteria;Rhizospherebiales;Methylopilaceae;Hansschlegelia;Hansschlegelia zhihuaiae	8.44196
RS_GCF_000463015.1	Rhizosphere	Isolate	100	0	67.1562	7148516	Bacteria;Proteobacteria;Gammaproteobacteria;Burkholderiales;Comamonadaceae;Xylophilus;Variovorax paradoxus B4	2.87729
RS_GCF_018275325.1	Rhizosphere	Isolate	100	0.91	72.4711	4523117	Bacteria;Actinobacteriota;Actinobacteria;Propionibacteriales;Nocardioidaceae;Nocardioides;Nocardioides sp. C157	8.80344
RS_GCF_003993775.1	Rhizosphere	Isolate	98.38	0.38	69.4673	4051972	Bacteria;Proteobacteria;Alphaproteobacteria;Rhodobacterales;Rhodobacteraceae;Defluviimonas sp.	6.5316
RS_GCF_000712135.1	Rhizosphere	Isolate	99.66	1.72	65.899	4239980	Bacteria;Proteobacteria;Alphaproteobacteria;Sphingomonadales;Sphingomonadaceae;Sphingomonas;Sphingomonas sp. JGI 0001002-C18	4.7234
RS_GCF_012184385.1	Rhizosphere	Isolate	97.82	2.25	68.2759	9967719	Bacteria;Actinobacteriota;Actinobacteria;Pseudonocardiales;Pseudonocardiaceae;Lechevalieria;Lentzea guizhouensis	5.09653
RS_GCF_003710935.1	Rhizosphere	Isolate	99.72	2.15	51.993	4637568	Bacteria;Firmicutes;Bacilli;Brevibacillales;Brevibacillaceae;Brevibacillus;Brevibacillus brevis	0.250687
GB_GCA_900471815.1	Rhizosphere	Isolate	100	0	53.208	4601852	Bacteria;Proteobacteria;Alphaproteobacteria;Rhizospherebiales;Rhizospherebiaceae;Phyllobacterium;Phyllobacterium trifolii	2.32275
RS_GCF_000426645.1	Rhizosphere	Isolate	97.07	0.86	68.9416	5820860	Bacteria;Actinobacteriota;Actinobacteria;Frankiales;Nakamurellaceae;Nakamurella;Nakamurella lactea	5.17006
RS_GCF_003001815.1	Rhizosphere	Isolate	100	0	70.3858	11152790	Bacteria;Actinobacteriota;Actinobacteria;Micromonosporales;Micromonosporaceae;Actinoplanes;Actinoplanes italicus	5.49749
RS_GCF_017876405.1	Rhizosphere	Isolate	100	3.55	66.5781	12808207	Bacteria;Actinobacteriota;Actinobacteria;Pseudonocardiales;Pseudonocardiaceae;Kibdelosporangium;Kibdelosporangium phytohabitans	2.80154
RS_GCF_001427865.1	Rhizosphere	Isolate	99.54	0.95	63.9006	3692460	Bacteria;Proteobacteria;Alphaproteobacteria;Sphingomonadales;Sphingomonadaceae;Altererythrobacter;Altererythrobacter sp. Root672	2.66864
RS_GCF_014873655.1	Rhizosphere	Isolate	99.22	0.35	70.467	3099700	Bacteria;Actinobacteriota;Actinobacteria;Propionibacteriales;Nocardioidaceae;Aeromicrobium;uncultured bacterium	7.9238
GB_GCA_903908495.1	Rhizosphere	MAG	97.96	3.63	62.5511	6185372	Bacteria;Verrucomicrobiota;Verrucomicrobiae;Verrucomicrobiales;Rubritaleaceae;Luteolibacter;uncultured bacterium	6.93253
GB_GCA_001897355.1	Rhizosphere	MAG	96.98	0	66.6246	3232836	Bacteria;Actinobacteriota;Thermoleophilia;Solirubrobacterales;67-14;Solirubrobacterales bacterium 67-14	4.98485
GB_GCA_018267705.1	Rhizosphere	MAG	99.51	0	31.5	2633739	Bacteria;Bacteroidota;Bacteroidia;Chitinophagales;Chitinophagaceae;Sediminibacterium;uncultured Bacteroidetes bacterium	4.01193
GB_GCA_016789145.1	Rhizosphere	MAG	91.45	2.56	51.8178	3614633	Bacteria;Acidobacteriota;Blastocatellia;Blastocatellales;Blastocatellaceae;Stenotrophobacter;uncultured bacterium	2.9126
GB_GCA_903838705.1	Rhizosphere	MAG	97.1	1.7	53.1723	2736365	Bacteria;Proteobacteria;Gammaproteobacteria;Steroidobacterales;Steroidobacteraceae;Steroidobacter;uncultured bacterium	2.54961
GB_GCA_903869675.1	Rhizosphere	MAG	97.95	0	63.2414	2877314	Bacteria;Verrucomicrobiota;Verrucomicrobiae;Opitutales;Opitutaceae;IMCC26134;metagenome	4.55294
GB_GCA_018821435.1	Rhizosphere	MAG	99.24	2.27	69.1174	5108595	Bacteria;Proteobacteria;Alphaproteobacteria;Caulobacterales;Caulobacteraceae;Phenylobacterium;metagenome	4.03652
GB_GCA_016432585.1	Rhizosphere	MAG	65.1	0	48.1063	952604	Bacteria;Patescibacteria;Saccharimonadia;Saccharimonadales;uncultured bacterium	1.05063
GB_GCA_016713785.1	Rhizosphere	MAG	97.8	2.38	71.9644	4414064	Bacteria;Gemmatimonadota;Gemmatimonadetes;Gemmatimonadales;Gemmatimonadaceae;uncultured;metagenome	10.3387
GB_GCA_013821195.1	Rhizosphere	MAG	80.61	5.38	68.1912	2461812	Bacteria;Actinobacteriota;Actinobacteria;Propionibacteriales;Nocardioidaceae;Nocardioides;uncultured organism	6.52503
GB_GCA_018241995.1	Rhizosphere	MAG	97.56	0.81	68.7272	3773686	Bacteria;Proteobacteria;Alphaproteobacteria;Caulobacterales;Caulobacteraceae;uncultured bacterium	5.9654
GB_GCA_902168085.1	Rhizosphere	MAG	98.52	0.99	44.5947	3581143	Bacteria;Bacteroidota;Bacteroidia;Sphingobacteriales;Sphingobacteriaceae;Arcticibacter;uncultured bacterium	2.05004
GB_GCA_016791045.1	Rhizosphere	MAG	96.13	0	65.5682	3536468	Bacteria;Proteobacteria;Gammaproteobacteria;Burkholderiales;Rhodocyclaceae;Methyloversatilis;Methyloversatilis sp. RAC08	5.07638
GB_GCA_016713225.1	Rhizosphere	MAG	98.2	0.27	70.4023	5670046	Bacteria;Actinobacteriota;Actinobacteria;Kineosporiales;Kineosporiaceae;uncultured;metagenome	6.39793
GB_GCA_017859785.1	Rhizosphere	MAG	97.44	1.28	66.5484	1961369	Bacteria;Actinobacteriota;Acidimicrobiia;Microtrichales;Ilumatobacteraceae;uncultured;uncultured bacterium	4.30005
GB_GCA_016719945.1	Rhizosphere	MAG	90.81	3.92	70.2668	9280845	Bacteria;Myxococcota;Polyangia;Polyangiales;Phaselicystidaceae;Phaselicystis;metagenome	6.41411
GB_GCA_001263235.1	Rhizosphere	MAG	99.53	2.02	67.9329	4783251	Bacteria;Proteobacteria;Gammaproteobacteria;Burkholderiales;Comamonadaceae;Rhizospherebacter;Methylibium sp. NZG	8.10825
GB_GCA_001898035.1	Rhizosphere	MAG	92.13	1.85	55.4873	4525478	Bacteria;Armatimonadota;Fimbriimonadia;Fimbriimonadales;Fimbriimonadaceae;Armatimonadetes bacterium 55-13	1.43249
GB_GCA_002243285.1	Rhizosphere	MAG	100	0	42.8235	4551443	Bacteria;Bacteroidota;Bacteroidia;Flavobacteriales;Crocinitomicaceae;Fluviicola;Candidatus Fluviicola riflensis	1.42001
GB_GCA_902168195.1	Rhizosphere	MAG	75	1.56	57.8106	1684198	Bacteria;Proteobacteria;Gammaproteobacteria;Burkholderiales;Methylophilaceae;Methylobacillus;uncultured bacterium	2.00106
GB_GCA_016710065.1	Rhizosphere	MAG	97.67	1.25	66.3151	5531576	Bacteria;Proteobacteria;Gammaproteobacteria;Burkholderiales;Comamonadaceae;Leptothrix;uncultured Leptothrix sp.	3.66104
GB_GCA_018969405.1	Rhizosphere	MAG	99.15	4.7	68.9979	2483612	Bacteria;Actinobacteriota;Acidimicrobiia;Microtrichales;uncultured;uncultured bacterium	6.11848
GB_GCA_016712345.1	Rhizosphere	MAG	93.87	2.79	58.8302	11504612	Bacteria;Myxococcota;Polyangia;Polyangiales;Polyangiaceae;uncultured;uncultured bacterium	2.59895
GB_GCA_013377015.1	Rhizosphere	MAG	98.4	1.41	64.3673	4825921	Bacteria;Proteobacteria;Alphaproteobacteria;Rhizospherebiales;Xanthobacteraceae;Rhodopseudomonas;Rhodopseudomonas palustris BisB18	4.70721
GB_GCA_012927555.1	Rhizosphere	MAG	98.18	1.15	66.6297	4121289	Bacteria;Actinobacteriota;Actinobacteria;Micrococcales;Intrasporangiaceae;Oryzihumus;uncultured bacterium	4.13142
GB_GCA_018268595.1	Rhizosphere	MAG	100	2.85	73.1771	3569684	Bacteria;Actinobacteriota;Thermoleophilia;Solirubrobacterales;Solirubrobacteraceae;Conexibacter;uncultured bacterium	9.17936
GB_GCA_903863845.1	Rhizosphere	MAG	96.67	2.38	42.9293	3979057	Bacteria;Bacteroidota;Bacteroidia;Sphingobacteriales;Sphingobacteriaceae;Mucilaginibacter;uncultured Bacteroidetes bacterium	2.68435
GB_GCA_002256425.1	Rhizosphere	MAG	98.43	0.65	64.0392	3471236	Bacteria;Proteobacteria;Alphaproteobacteria;Caulobacterales;Caulobacteraceae;Phenylobacterium;uncultured Alphaproteobacteria bacterium	3.04466
GB_GCA_016124855.1	Rhizosphere	MAG	95.45	0.1	49.3802	7093128	Bacteria;Chloroflexi;Anaerolineae;SBR1031;A4b;wastewater metagenome	1.86995
GB_GCA_002748455.1	Rhizosphere	MAG	71.65	1.28	61.3396	1253784	Bacteria;Actinobacteriota;Acidimicrobiia;Microtrichales;Ilumatobacteraceae;Ilumatobacter;uncultured bacterium	3.60736
GB_GCA_016463515.1	Rhizosphere	MAG	76.17	4.56	69.4127	3939111	Bacteria;Actinobacteriota;Thermoleophilia;Solirubrobacterales;Solirubrobacteraceae;uncultured;metagenome	3.82863
GB_GCA_002632325.1	Rhizosphere	MAG	98.79	0.73	65.0171	3368399	Bacteria;Proteobacteria;Gammaproteobacteria;Xanthomonadales;Rhodanobacteraceae;Dokdonella;uncultured bacterium	5.7365
GB_GCA_018268415.1	Rhizosphere	MAG	96.9	0.86	70.3749	4743377	Bacteria;Actinobacteriota;Thermoleophilia;Solirubrobacterales;67-14;uncultured bacterium	6.37988
GB_GCA_016861045.1	Rhizosphere	MAG	96.98	0	72.985	2703079	Bacteria;Actinobacteriota;Thermoleophilia;Solirubrobacterales;67-14;uncultured bacterium	13.6085
GB_GCA_017304655.1	Rhizosphere	MAG	98.75	1.19	64.6761	3585854	Bacteria;Proteobacteria;Alphaproteobacteria;Sphingomonadales;Sphingomonadaceae;Sphingobium;Sphingobium xanthum	4.96751
GB_GCA_003326205.1	Rhizosphere	MAG	99.81	3	41.0177	8458523	Bacteria;Proteobacteria;Gammaproteobacteria;Xanthomonadales;Xanthomonadaceae;Arenimonas;uncultured bacterium	4.07427
GB_GCA_017983695.1	Rhizosphere	MAG	97.54	1.48	37.5966	4480081	Bacteria;Bacteroidota;Bacteroidia;Chitinophagales;Chitinophagaceae;Ferruginibacter;uncultured bacterium	2.94841
GB_GCA_004299445.1	Rhizosphere	MAG	99.08	2.23	68.7567	4903484	Bacteria;Proteobacteria;Alphaproteobacteria;Caulobacterales;Caulobacteraceae;Phenylobacterium;Phenylobacterium muchangponense	4.27422
GB_GCA_016794585.1	Rhizosphere	MAG	100	3.85	72.0971	5491637	Bacteria;Actinobacteriota;Acidimicrobiia;Microtrichales;uncultured;metagenome	10.7453
GB_GCA_016712715.1	Rhizosphere	MAG	98.43	0.87	62.4636	4805494	Bacteria;Proteobacteria;Alphaproteobacteria;Dongiales;Dongiaceae;Dongia;metagenome	3.76617
GB_GCA_001821055.1	Rhizosphere	MAG	73.56	0	44.7067	754352	Bacteria;Patescibacteria;Parcubacteria;uncultured bacterium	NA
GB_GCA_016703525.1	Rhizosphere	MAG	93.16	1.28	69.5504	4209001	Bacteria;Actinobacteriota;Acidimicrobiia;Microtrichales;Microtrichaceae;uncultured;metagenome	5.17663
GB_GCA_016714565.1	Rhizosphere	MAG	96.06	4.55	50.8844	4941904	Bacteria;Chloroflexi;Anaerolineae;Anaerolineales;Anaerolineaceae;uncultured;uncultured bacterium	2.15748
GB_GCA_016706545.1	Rhizosphere	MAG	90.79	1.31	70.2392	8558619	Bacteria;Myxococcota;Polyangia;Haliangiales;Haliangiaceae;Haliangium;uncultured Haliangium sp.	3.81583
GB_GCA_016715115.1	Rhizosphere	MAG	96.58	2.61	55.23	5677984	Bacteria;Acidobacteriota;Blastocatellia;Blastocatellales;Blastocatellaceae;Aridibacter;uncultured bacterium	2.8604
GB_GCA_013822735.1	Rhizosphere	MAG	98.78	1.15	61.4534	6882029	Bacteria;Planctomycetota;Planctomycetes;Pirellulales;Pirellulaceae;uncultured;metagenome	3.86184
GB_GCA_013816615.1	Rhizosphere	MAG	98.24	2.06	34.6148	4682857	Bacteria;Bacteroidota;Bacteroidia;Sphingobacteriales;env.OPS 17;uncultured bacterium	3.28314
GB_GCA_009926865.1	Rhizosphere	MAG	91.62	1.61	56.7648	2321980	Bacteria;Proteobacteria;Gammaproteobacteria;Gammaproteobacteria Incertae Sedis;Unknown Family;Acidibacter;uncultured marine bacterium	4.63749
GB_GCA_016722655.1	Rhizosphere	MAG	98.66	0.6	36.9927	4999500	Bacteria;Bacteroidota;Bacteroidia;Cytophagales;Spirosomaceae;Lacihabitans;uncultured bacterium	1.32692
GB_GCA_903879645.1	Rhizosphere	MAG	94.46	3.41	33.0196	3183263	Bacteria;Bacteroidota;Bacteroidia;Flavobacteriales;Flavobacteriaceae;Flavobacterium;uncultured bacterium	2.17132
GB_GCA_002483765.1	Rhizosphere	MAG	93.24	1.69	41.9896	2952272	Bacteria;Verrucomicrobiota;Lentisphaeria;Victivallales;Victivallaceae;uncultured prokaryote	NA
GB_GCA_001464385.1	Rhizosphere	MAG	96	2.28	72.1983	10242556	Bacteria;Myxococcota;Polyangia;Nannocystales;Nannocystaceae;Nannocystis;uncultured Myxococcales bacterium	5.21622
GB_GCA_017354415.1	Rhizosphere	MAG	89.46	5.47	70.1382	4050549	Bacteria;Actinobacteriota;Actinobacteria;Propionibacteriales;Nocardioidaceae;Nocardioides;uncultured bacterium	7.73608
GB_GCA_014859905.1	Rhizosphere	MAG	69.46	2.37	67.6823	4671137	Bacteria;Proteobacteria;Gammaproteobacteria;Burkholderiales;Comamonadaceae;uncultured;uncultured bacterium	7.14585
GB_GCA_016716675.1	Rhizosphere	MAG	93.16	2.81	60.4692	3485780	Bacteria;Proteobacteria;Alphaproteobacteria;Rhizospherebiales;Hyphomicrobiaceae;Hyphomicrobium;metagenome	2.80443
GB_GCA_005885405.1	Rhizosphere	MAG	93.53	1.72	68.074	2608841	Bacteria;Actinobacteriota;Thermoleophilia;Solirubrobacterales;67-14;uncultured bacterium	7.54343
GB_GCA_009773055.1	Rhizosphere	MAG	53.93	0.1	64.1395	2261068	Bacteria;Proteobacteria;Alphaproteobacteria;Rhizospherebiales;Rhizospherebiales Incertae Sedis;Phreatobacter;Phreatobacter sp. 61DPR27	3.10822
RS_GCF_009905605.1	Rhizosphere	Isolate	100	0	44.8271	7136464	Bacteria;Proteobacteria;Alphaproteobacteria;Rhizospherebiales;Beijerinckiaceae;Bosea;Bosea sp. RAC05	2.02168
RS_GCF_001592305.1	Rhizosphere	Isolate	99.14	0	66.7054	5275331	Bacteria;Proteobacteria;Gammaproteobacteria;Burkholderiales;Comamonadaceae;Hydrogenophaga;Hydrogenophaga sp. T4	3.08131
RS_GCF_005503365.1	Rhizosphere	Isolate	99.77	1.73	65.6082	6310505	Bacteria;Proteobacteria;Gammaproteobacteria;Burkholderiales;Comamonadaceae;Hydrogenophaga;Hydrogenophaga sp. RAC07	4.14121
GB_GCA_003987775.1	Rhizosphere	MAG	100	0.88	66.8988	7292936	Bacteria;Actinobacteriota;Actinobacteria;Corynebacteriales;Mycobacteriaceae;Mycobacterium;Mycobacterium paragordonae	4.83898
RS_GCF_001653335.1	Rhizosphere	Isolate	99.18	1.9	72.2559	4376707	Bacteria;Actinobacteriota;Actinobacteria;Propionibacteriales;Nocardioidaceae;Nocardioides;Nocardioides dokdonensis FR1436	6.89853
RS_GCF_005887635.2	Rhizosphere	Isolate	100	0.4	70.1505	5468583	Bacteria;Proteobacteria;Alphaproteobacteria;Rhodobacterales;Rhodobacteraceae;Oceanicella;Oceanicella sp. SM1341	3.38078
RS_GCF_004340945.1	Rhizosphere	Isolate	99.66	0.35	64.9688	4553372	Bacteria;Proteobacteria;Alphaproteobacteria;Sphingomonadales;Sphingomonadaceae;Sphingomonas;Sphingomonas sp. DR1	2.78859
RS_GCF_016785085.1	Rhizosphere	Isolate	100	2.04	70.8501	10674089	Bacteria;Actinobacteriota;Actinobacteria;Micromonosporales;Micromonosporaceae;Actinoplanes;Actinoplanes abujensis	5.05282
RS_GCF_013184775.1	Rhizosphere	Isolate	99.61	0.76	59.782	5278758	Bacteria;Proteobacteria;Alphaproteobacteria;Rhizospherebiales;Rhizospherebiaceae;Martelella sp.	2.2447
RS_GCF_013410355.1	Rhizosphere	Isolate	100	0	70.1049	3904134	Bacteria;Actinobacteriota;Actinobacteria;Micrococcales;Microbacteriaceae;Agromyces;Agromyces cerinus	5.33241
RS_GCF_000720765.1	Rhizosphere	Isolate	100	0.63	70.2478	10697161	Bacteria;Actinobacteriota;Actinobacteria;Streptomycetales;Streptomycetaceae;Streptomyces;Streptomyces flavidovirens	3.23005
RS_GCF_000145235.1	Rhizosphere	Isolate	100	0	72.8221	7025559	Bacteria;Actinobacteriota;Actinobacteria;Micromonosporales;Micromonosporaceae;Micromonospora;Micromonospora aurantiaca	9.19598
RS_GCF_001183865.1	Rhizosphere	Isolate	100	0	49.539	3079044	Bacteria;Proteobacteria;Gammaproteobacteria;Burkholderiales;Methylophilaceae;Methylophilus;Methylophilus sp. TWE2	1.09959
RS_GCF_001908275.1	Rhizosphere	Isolate	99.85	0	45.9421	7098239	Bacteria;Firmicutes;Bacilli;Paenibacillales;Paenibacillaceae;Paenibacillus;Paenibacillus xylanexedens	0.644388
RS_GCF_000514015.1	Rhizosphere	Isolate	100	0	62.7119	4772546	Bacteria;Actinobacteriota;Actinobacteria;Micrococcales;Micrococcaceae;Paenarthrobacter;Paenarthrobacter nicotinovorans	1.37895
RS_GCF_900168205.1	Rhizosphere	Isolate	100	0	33.5752	4857813	Bacteria;Bacteroidota;Bacteroidia;Flavobacteriales;Weeksellaceae;Chryseobacterium;Chryseobacterium balustinum	0.700298
RS_GCF_001046635.1	Rhizosphere	Isolate	99.82	2.13	64.0201	5313474	Bacteria;Proteobacteria;Alphaproteobacteria;Sphingomonadales;Sphingomonadaceae;Novosphingobium;Novosphingobium sp. P6W	3.47176
RS_GCF_004028635.1	Rhizosphere	Isolate	100	0	70.3769	9833661	Bacteria;Actinobacteriota;Actinobacteria;Streptomycetales;Streptomycetaceae;Streptomyces;Streptomyces cyaneus	3.25732
RS_GCF_001590985.1	Rhizosphere	Isolate	99.93	0.85	63.8224	5236092	Bacteria;Proteobacteria;Alphaproteobacteria;Sphingomonadales;Sphingomonadaceae;Novosphingobium;Novosphingobium naphthalenivorans	2.17169
RS_GCF_003056405.1	Rhizosphere	Isolate	99.59	0.89	61.9271	3953940	Bacteria;Proteobacteria;Alphaproteobacteria;Rhizospherebiales;Devosiaceae;Devosia;Devosia sp. I507	1.85442
RS_GCF_014127485.1	Rhizosphere	Isolate	100	0	73.0195	4207844	Bacteria;Actinobacteriota;Actinobacteria;Propionibacteriales;Nocardioidaceae;Nocardioides;Nocardioides sp.	9.45282
RS_GCF_014138045.1	Rhizosphere	Isolate	99.48	0	71.4041	4460265	Bacteria;Actinobacteriota;Actinobacteria;Propionibacteriales;Nocardioidaceae;Nocardioides;Nocardioides ginsengisegetis	5.3879
RS_GCF_002000245.1	Rhizosphere	Isolate	99.84	0.5	40.7676	5842415	Bacteria;Bacteroidota;Bacteroidia;Sphingobacteriales;Sphingobacteriaceae;Sphingobacterium;Sphingobacterium pakistanense	0.460779
RS_GCF_003046175.1	Rhizosphere	Isolate	99.69	0.16	66.5754	5470773	Bacteria;Proteobacteria;Alphaproteobacteria;Rhizospherebiales;Beijerinckiaceae;Bosea;Bosea sp. RAC05	5.25319
RS_GCF_014651055.1	Rhizosphere	Isolate	100	0.29	72.404	8872745	Bacteria;Actinobacteriota;Actinobacteria;Streptomycetales;Streptomycetaceae;Streptomyces;Streptomyces cinereoruber subsp. fructofermentans	2.58335
RS_GCF_016482825.1	Rhizosphere	Isolate	99.62	0.69	63.6603	6393340	Bacteria;Actinobacteriota;Actinobacteria;Corynebacteriales;Nocardiaceae;Rhodococcus;Rhodococcus sp.	3.10118
RS_GCF_013266755.1	Rhizosphere	Isolate	100	2.57	69.4363	8039486	Bacteria;Proteobacteria;Gammaproteobacteria;Burkholderiales;Comamonadaceae;uncultured;uncultured Aquabacterium sp.	4.88964
RS_GCF_000422945.1	Rhizosphere	Isolate	100	0.49	37.7793	3445768	Bacteria;Bacteroidota;Bacteroidia;Sphingobacteriales;Sphingobacteriaceae;Pedobacter;Pedobacter oryzae DSM 19973	1.27938
RS_GCF_004564235.1	Rhizosphere	Isolate	99.73	0.4	49.8835	5049922	Bacteria;Firmicutes;Bacilli;Paenibacillales;Paenibacillaceae;Cohnella;Cohnella luojiensis	0.974458
RS_GCF_014652235.1	Rhizosphere	Isolate	100	0.47	69.6144	7114383	Bacteria;Proteobacteria;Gammaproteobacteria;Burkholderiales;Comamonadaceae;Pseudorhodoferax;uncultured bacterium	3.85263
RS_GCF_015752305.1	Rhizosphere	Isolate	99.33	0	65.1868	3068493	Bacteria;Actinobacteriota;Actinobacteria;Micrococcales;Microbacteriaceae;Salinibacterium;Antarctic bacterium R-9112	2.85908
RS_GCF_001660485.1	Rhizosphere	Isolate	100	0	70.3925	4373124	Bacteria;Actinobacteriota;Actinobacteria;Micrococcales;Microbacteriaceae;Agromyces;Agromyces aureus	4.04509
GB_GCA_000381565.1	Rhizosphere	Isolate	100	0.07	64.4732	7028009	Bacteria;Proteobacteria;Gammaproteobacteria;Burkholderiales;Oxalobacteraceae;Duganella;Oxalobacteraceae bacterium AB_14	0.265307
RS_GCF_001423335.1	Rhizosphere	Isolate	99.48	1.38	71.7856	3462151	Bacteria;Actinobacteriota;Actinobacteria;Propionibacteriales;Nocardioidaceae;Aeromicrobium;Aeromicrobium erythreum	9.22895
GB_GCA_000715855.1	Rhizosphere	Isolate	82.9	0.79	70.4484	12446298	Bacteria;Actinobacteriota;Actinobacteria;Micromonosporales;Micromonosporaceae;Actinoplanes;Actinoplanes garbadinensis	3.59471
RS_GCF_900107435.1	Rhizosphere	Isolate	99.49	1.94	68.4273	4853715	Bacteria;Actinobacteriota;Actinobacteria;Micrococcales;Microbacteriaceae;Herbiconiux;Herbiconiux ginsengi	3.68071
RS_GCF_004168625.1	Rhizosphere	Isolate	100	0	71.6163	4316912	Bacteria;Actinobacteriota;Actinobacteria;Micrococcales;Cellulomonadaceae;Cellulomonas;Cellulomonas sp. Asd M7A1	4.1787
RS_GCF_016698645.1	Rhizosphere	Isolate	98.74	0.41	63.7513	3495520	Bacteria;Proteobacteria;Alphaproteobacteria;Rhizospherebiales;Devosiaceae;Devosia;Devosia sp. Root635	2.42887
RS_GCF_003725535.1	Rhizosphere	Isolate	99.74	0	71.0046	4923315	Bacteria;Actinobacteriota;Actinobacteria;Propionibacteriales;Nocardioidaceae;Marmoricola;Marmoricola pocheonensis	7.72299
RS_GCF_000691145.1	Rhizosphere	Isolate	99.59	0	41.2628	3678935	Bacteria;Firmicutes;Bacilli;Bacillales;Bacillaceae;Bacillus;Bacillus cellulasensis	0.57861
RS_GCF_900111125.1	Rhizosphere	Isolate	99.66	2.47	62.8573	5730440	Bacteria;Proteobacteria;Alphaproteobacteria;Sphingomonadales;Sphingomonadaceae;Sphingobium;Sphingobium sp. AP50	1.99345
RS_GCF_014646355.1	Rhizosphere	Isolate	100	1.93	70.6379	8123920	Bacteria;Actinobacteriota;Actinobacteria;Streptosporangiales;Streptosporangiaceae;Nonomuraea;Nonomuraea cavernae	4.05212
RS_GCF_002116905.1	Rhizosphere	Isolate	100	0.47	69.7235	6398096	Bacteria;Proteobacteria;Gammaproteobacteria;Burkholderiales;Comamonadaceae;Rhizospherebacter;Rhizospherebacter gummiphilus	2.9045
RS_GCF_011044255.1	Rhizosphere	Isolate	99.55	0	65.4967	4327794	Bacteria;Proteobacteria;Alphaproteobacteria;Sphingomonadales;Sphingomonadaceae;Sphingomonas;Sphingomonas wittichii DC-6	3.17254
RS_GCF_004001265.1	Rhizosphere	Isolate	100	0.53	70.3438	9293892	Bacteria;Actinobacteriota;Actinobacteria;Micromonosporales;Micromonosporaceae;Actinoplanes;Actinoplanes missouriensis 431	3.97282
RS_GCF_902498785.1	Rhizosphere	Isolate	99.66	1.41	66.461	3278119	Bacteria;Proteobacteria;Alphaproteobacteria;Sphingomonadales;Sphingomonadaceae;Sphingomonas;metagenome	4.46213
RS_GCF_000197735.1	Rhizosphere	Isolate	99.74	0.46	59.2718	3918192	Bacteria;Actinobacteriota;Actinobacteria;Micrococcales;Micrococcaceae;Glutamicibacter;Glutamicibacter arilaitensis	0.76807
RS_GCF_014639875.1	Rhizosphere	Isolate	99.89	1.43	62.3418	3712001	Bacteria;Proteobacteria;Alphaproteobacteria;Sphingomonadales;Sphingomonadaceae;Blastomonas;Blastomonas fulva	2.70539
RS_GCF_017487405.1	Rhizosphere	Isolate	100	0.65	67.7884	3984955	Bacteria;Proteobacteria;Alphaproteobacteria;Caulobacterales;Caulobacteraceae;Brevundimonas;Brevundimonas sp. Leaf363	2.61567
RS_GCF_000024345.1	Rhizosphere	Isolate	100	2.94	70.5679	7579488	Bacteria;Actinobacteriota;Actinobacteria;Propionibacteriales;Nocardioidaceae;Kribbella;Kribbella flavida	5.97492
RS_GCF_001423085.1	Rhizosphere	Isolate	99.84	0.31	68.9087	5452632	Bacteria;Proteobacteria;Alphaproteobacteria;Rhizospherebiales;Beijerinckiaceae;Methylobacterium-Methylorubrum;Methylobacterium goesingense	4.41867
RS_GCF_900107535.1	Rhizosphere	Isolate	99.84	1.91	43.0344	5188723	Bacteria;Bacteroidota;Bacteroidia;Sphingobacteriales;Sphingobacteriaceae;Pedobacter;Pedobacter hartonius	0.673811
RS_GCF_003044275.1	Rhizosphere	Isolate	99.49	2.69	71.3505	4119949	Bacteria;Actinobacteriota;Actinobacteria;Micrococcales;Microbacteriaceae;Rathayibacter;Rathayibacter caricis	5.47895
RS_GCF_003217095.1	Rhizosphere	Isolate	99.43	0.25	63.1475	5123747	Bacteria;Proteobacteria;Alphaproteobacteria;Rhizospherebiales;Rhizospherebiaceae;AlloRhizospherebium-NeoRhizospherebium-ParaRhizospherebium-Rhizospherebium;uncultured bacterium	2.34915
RS_GCF_002954225.1	Rhizosphere	Isolate	100	0.46	69.0312	3655669	Bacteria;Actinobacteriota;Actinobacteria;Micrococcales;Micrococcaceae;Arthrobacter;Arthrobacter sp. VTT E-052904	3.81544
RS_GCF_006346395.1	Rhizosphere	Isolate	98.96	0	72.1038	4681321	Bacteria;Actinobacteriota;Actinobacteria;Propionibacteriales;Nocardioidaceae;Nocardioides;Nocardioides plantarum	8.94218
RS_GCF_900110105.1	Rhizosphere	Isolate	97.94	2.14	42.5392	8225572	Bacteria;Bacteroidota;Bacteroidia;Sphingobacteriales;Sphingobacteriaceae;Mucilaginibacter;Mucilaginibacter gossypiicola	1.98703
RS_GCF_000024925.1	Rhizosphere	Isolate	100	0.1	71.8865	4253413	Bacteria;Actinobacteriota;Actinobacteria;Micrococcales;Sanguibacteraceae;Sanguibacter-Flavimobilis;Sanguibacter keddieii DSM 10542	5.16921
RS_GCF_001400735.1	Rhizosphere	Isolate	100	0.22	58.3205	6257670	Bacteria;Proteobacteria;Gammaproteobacteria;Pseudomonadales;Pseudomonadaceae;Pseudomonas;Pseudomonas amygdali pv. tabaci str. ATCC 11528	1.48431
RS_GCF_002379085.1	Rhizosphere	Isolate	99.84	0	63.7713	4646864	Bacteria;Proteobacteria;Gammaproteobacteria;Burkholderiales;Comamonadaceae;Polaromonas;uncultured bacterium	3.03655
RS_GCF_000712075.1	Rhizosphere	Isolate	100	0.16	69.5216	5402640	Bacteria;Proteobacteria;Alphaproteobacteria;Caulobacterales;Caulobacteraceae;Caulobacter;Caulobacter Rhizospheresphaerae	2.76931
RS_GCF_000719475.1	Rhizosphere	Isolate	100	0	72.9039	7063039	Bacteria;Actinobacteriota;Actinobacteria;Streptomycetales;Streptomycetaceae;Streptomyces;Streptomyces sp. CLI2509	5.63499
RS_GCF_010093305.1	Rhizosphere	Isolate	100	0.91	64.2982	4036284	Bacteria;Proteobacteria;Gammaproteobacteria;Xanthomonadales;Xanthomonadaceae;Pseudoxanthomonas;Pseudoxanthomonas sacheonensis	4.25896
RS_GCF_000013985.1	Rhizosphere	Isolate	99.98	0	65.4581	3373713	Bacteria;Proteobacteria;Alphaproteobacteria;Sphingomonadales;Sphingomonadaceae;Sphingopyxis;Sphingopyxis alaskensis RB2256	4.78826
RS_GCF_001639105.2	Rhizosphere	Isolate	100	2.41	67.5485	6862695	Bacteria;Proteobacteria;Alphaproteobacteria;Azospirillales;Azospirillaceae;Azospirillum;Azospirillum humicireducens	3.26141
RS_GCF_003610785.1	Rhizosphere	Isolate	100	1.32	73.1771	7087181	Bacteria;Actinobacteriota;Actinobacteria;Micromonosporales;Micromonosporaceae;Micromonospora;Micromonospora echinospora	8.58739
RS_GCF_001006325.2	Rhizosphere	Isolate	100	0	61.3521	4495198	Bacteria;Proteobacteria;Alphaproteobacteria;Rhizospherebiales;Xanthobacteraceae;Afipia;Afipia birgiae 34632	4.28183
RS_GCF_013410665.1	Rhizosphere	Isolate	99.49	0.76	64.2401	3820245	Bacteria;Actinobacteriota;Actinobacteria;Micrococcales;Microbacteriaceae;Leifsonia;Leifsonia kafniensis	2.27067
RS_GCF_010093445.1	Rhizosphere	Isolate	99.95	0.34	67.3055	4075313	Bacteria;Proteobacteria;Gammaproteobacteria;Xanthomonadales;Xanthomonadaceae;Pseudoxanthomonas;Pseudoxanthomonas mexicana	5.36081
RS_GCF_017832355.1	Rhizosphere	Isolate	100	0	53.4176	5576906	Bacteria;Proteobacteria;Gammaproteobacteria;Enterobacterales;Yersiniaceae;Serratia;Serratia sp. P2ACOL2	0.97225
RS_GCF_900113525.1	Rhizosphere	Isolate	97.61	0.16	38.2155	4388005	Bacteria;Bacteroidota;Bacteroidia;Sphingobacteriales;Sphingobacteriaceae;Pedobacter;Pedobacter insulae	1.31715
RS_GCF_017592475.1	Rhizosphere	Isolate	100	0.82	70.2551	5262351	Bacteria;Actinobacteriota;Actinobacteria;Glycomycetales;Glycomycetaceae;Glycomyces;Glycomyces sp.	5.8517
RS_GCF_008831075.1	Rhizosphere	Isolate	98.25	0	68.4679	3912938	Bacteria;Actinobacteriota;Actinobacteria;Micrococcales;Microbacteriaceae;Pseudoclavibacter;Pseudoclavibacter helvolus	3.55889
RS_GCF_003265345.1	Rhizosphere	Isolate	99.51	1.53	68.6716	10581732	Bacteria;Actinobacteriota;Actinobacteria;Pseudonocardiales;Pseudonocardiaceae;Lechevalieria;Lentzea sp.	4.73692
RS_GCF_002879865.1	Rhizosphere	Isolate	100	1.08	61.7118	8029899	Bacteria;Proteobacteria;Gammaproteobacteria;Burkholderiales;Burkholderiaceae;Burkholderia-Caballeronia-Paraburkholderia;Paraburkholderia rhynchosiae	1.97527
GB_GCA_008123405.1	Rhizosphere	Isolate	99.22	0	70.3682	4624844	Bacteria;Actinobacteriota;Actinobacteria;Propionibacteriales;Nocardioidaceae;Nocardioides;Nocardioides sp.	6.28054
RS_GCF_001269655.1	Rhizosphere	Isolate	100	0.21	61.1848	6581995	Bacteria;Proteobacteria;Gammaproteobacteria;Pseudomonadales;Pseudomonadaceae;Pseudomonas;Pseudomonas thivervalensis	0.524029
RS_GCF_013410035.1	Rhizosphere	Isolate	100	0.52	72.369	4296747	Bacteria;Actinobacteriota;Actinobacteria;Propionibacteriales;Nocardioidaceae;Nocardioides;Nocardioides sp.	7.84561
RS_GCF_002027705.1	Rhizosphere	Isolate	99.19	0.04	45.6451	9184342	Bacteria;Firmicutes;Bacilli;Paenibacillales;Paenibacillaceae;Paenibacillus;Paenibacillus ferrarius	0.437015
RS_GCF_010692745.1	Rhizosphere	Isolate	100	1.25	66.5374	5183439	Bacteria;Proteobacteria;Alphaproteobacteria;Rhizospherebiales;Beijerinckiaceae;Methylobacterium-Methylorubrum;Methylobacterium goesingense	4.57787
RS_GCF_009909155.2	Rhizosphere	Isolate	99.65	0.07	33.7864	4268163	Bacteria;Bacteroidota;Bacteroidia;Flavobacteriales;Flavobacteriaceae;Flavobacterium;Flavobacterium sp. WB3.4-22	2.3665
RS_GCF_004745805.1	Rhizosphere	Isolate	100	1.26	66.736	6046830	Bacteria;Actinobacteriota;Actinobacteria;Corynebacteriales;Mycobacteriaceae;Mycobacterium;Mycobacterium sp. M26	4.68134
RS_GCF_017872665.1	Rhizosphere	Isolate	99.48	0.52	69.7302	3890840	Bacteria;Actinobacteriota;Actinobacteria;Propionibacteriales;Nocardioidaceae;Marmoricola;metagenome	6.89665
GB_GCA_019187085.1	Rhizosphere	MAG	94.94	2.06	65.6213	3684706	Bacteria;Proteobacteria;Alphaproteobacteria;Rhizospherebiales;Xanthobacteraceae;uncultured;Rhodoplanes sp. enrichment culture clone ANA-RAS-62	7.59045
RS_GCF_900188165.1	Rhizosphere	Isolate	99.83	0.04	65.4629	4419388	Bacteria;Proteobacteria;Alphaproteobacteria;Sphingomonadales;Sphingomonadaceae;Sphingomonas;Sphingomonas sp. MM-1	3.47954
RS_GCF_014773275.1	Rhizosphere	Isolate	98.1	0.24	42.8373	4708985	Bacteria;Bacteroidota;Bacteroidia;Sphingobacteriales;Sphingobacteriaceae;Mucilaginibacter;Mucilaginibacter rigui	0.944372
RS_GCF_009758125.1	Rhizosphere	Isolate	100	0.9	43.0531	8109716	Bacteria;Bacteroidota;Bacteroidia;Chitinophagales;Chitinophagaceae;Chitinophaga;Chitinophaga sp. CF118	1.52264
RS_GCF_003054115.1	Rhizosphere	Isolate	100	0.96	37.7111	5199923	Bacteria;Bacteroidota;Bacteroidia;Sphingobacteriales;Sphingobacteriaceae;Pedobacter;Pedobacter panaciterrae	1.87791
RS_GCF_014200395.1	Rhizosphere	Isolate	99.94	0.51	70.7739	2548915	Bacteria;Actinobacteriota;Actinobacteria;Micrococcales;Microbacteriaceae;Chryseoglobus;uncultured bacterium	6.47049
RS_GCF_001746365.1	Rhizosphere	Isolate	100	0.14	71.631	9184130	Bacteria;Actinobacteriota;Actinobacteria;Streptomycetales;Streptomycetaceae;Streptomyces;Streptomyces sp. 3214.6	2.94993
RS_GCF_000092025.1	Rhizosphere	Isolate	100	0	59.0411	5674258	Bacteria;Proteobacteria;Alphaproteobacteria;Rhizospherebiales;Rhizospherebiaceae;AlloRhizospherebium-NeoRhizospherebium-ParaRhizospherebium-Rhizospherebium;Agrobacterium fabrum str. C58	1.24547
RS_GCF_001618955.1	Rhizosphere	Isolate	99.78	0.58	61.5263	6360215	Bacteria;Proteobacteria;Alphaproteobacteria;Rhizospherebiales;Xanthobacteraceae;Tardiphaga;Rhodopseudomonas sp. R-45974	2.81393
GB_GCA_900469445.1	Rhizosphere	Isolate	100	0	59.3285	6293153	Bacteria;Proteobacteria;Alphaproteobacteria;Rhizospherebiales;Rhizospherebiaceae;AlloRhizospherebium-NeoRhizospherebium-ParaRhizospherebium-Rhizospherebium;Rhizospherebium zeae	1.10726
RS_GCF_001423845.1	Rhizosphere	Isolate	99.66	0.17	65.4227	3871084	Bacteria;Proteobacteria;Alphaproteobacteria;Sphingomonadales;Sphingomonadaceae;Sphingomonas;Sphingomonas sp. Leaf357	3.66462
RS_GCF_002265635.1	Rhizosphere	Isolate	99.43	0	37.5334	4193880	Bacteria;Firmicutes;Bacilli;Bacillales;Bacillaceae;Bacillus;Bacillus flexus	0.783042
RS_GCF_014205215.1	Rhizosphere	Isolate	100	0.53	70.7944	10405733	Bacteria;Actinobacteriota;Actinobacteria;Micromonosporales;Micromonosporaceae;Actinoplanes;Actinoplanes lobatus	4.23505
GB_GCA_902826855.1	Rhizosphere	MAG	97.01	3.24	68.7039	4896987	Bacteria;Proteobacteria;Alphaproteobacteria;Caulobacterales;Caulobacteraceae;Phenylobacterium;metagenome	7.02177
RS_GCF_002846205.1	Rhizosphere	Isolate	100	0	63.9673	5318553	Bacteria;Proteobacteria;Gammaproteobacteria;Xanthomonadales;Xanthomonadaceae;Xanthomonas;Xanthomonas vesicatoria	3.66055
RS_GCF_009857835.1	Rhizosphere	Isolate	100	0.26	60.9262	5095510	Bacteria;Proteobacteria;Gammaproteobacteria;Burkholderiales;Oxalobacteraceae;Duganella;Pseudoduganella danionis	0.431024
RS_GCF_002797815.1	Rhizosphere	Isolate	97.94	0.24	41.8723	4037925	Bacteria;Bacteroidota;Bacteroidia;Sphingobacteriales;Sphingobacteriaceae;Mucilaginibacter;Mucilaginibacter auburnensis	1.65304
RS_GCF_000813125.1	Rhizosphere	Isolate	99.45	1.67	42.1224	4756255	Bacteria;Firmicutes;Bacilli;Bacillales;Bacillaceae;Bacillus;Bacillus subterraneus	0.530231
RS_GCF_003755175.1	Rhizosphere	Isolate	100	0	72.7491	3798457	Bacteria;Actinobacteriota;Actinobacteria;Micrococcales;Cellulomonadaceae;Cellulomonas;Cellulomonas sp.	8.0802
RS_GCF_900090105.1	Rhizosphere	Isolate	100	0.79	73.5648	6662588	Bacteria;Actinobacteriota;Actinobacteria;Micromonosporales;Micromonosporaceae;Micromonospora;Micromonospora sp. WMMA2032	8.06074
RS_GCF_000367345.1	Rhizosphere	Isolate	99.66	0.85	62.9238	4486420	Bacteria;Proteobacteria;Alphaproteobacteria;Sphingomonadales;Sphingomonadaceae;Sphingobium;Sphingobium hydrophobicum	2.50244
RS_GCF_001700435.1	Rhizosphere	Isolate	99.19	0.04	45.6953	7877932	Bacteria;Firmicutes;Bacilli;Paenibacillales;Paenibacillaceae;Paenibacillus;uncultured bacterium	0.555347
RS_GCF_003369445.1	Rhizosphere	Isolate	99.71	0.29	66.7391	4349678	Bacteria;Actinobacteriota;Actinobacteria;Micrococcales;Micrococcaceae;Arthrobacter;Arthrobacter sp. NEAU-SA1	1.4603
RS_GCF_902506105.1	Rhizosphere	Isolate	99.74	0.69	68.3088	4189531	Bacteria;Actinobacteriota;Actinobacteria;Propionibacteriales;Nocardioidaceae;Aeromicrobium;metagenome	4.95209
RS_GCF_013375535.1	Rhizosphere	Isolate	100	1.82	63.3524	5816659	Bacteria;Proteobacteria;Alphaproteobacteria;Sphingomonadales;Sphingomonadaceae;Sphingobium;Sphingobium sp. TKS	1.8585
RS_GCF_900104685.1	Rhizosphere	Isolate	99.49	0	71.296	3692408	Bacteria;Actinobacteriota;Actinobacteria;Micrococcales;Microbacteriaceae;Agromyces;Agromyces flavus	6.9811
RS_GCF_003605755.1	Rhizosphere	Isolate	99.48	0.86	60.8739	3304416	Bacteria;Proteobacteria;Alphaproteobacteria;Sphingomonadales;Sphingomonadaceae;Altererythrobacter;uncultured organism	1.90291
RS_GCF_008801715.1	Rhizosphere	Isolate	100	0.43	51.4483	3762651	Bacteria;Proteobacteria;Alphaproteobacteria;Rhizospherebiales;Rhizospherebiaceae;Pseudochrobactrum;Pseudochrobactrum asaccharolyticum	1.46844
RS_GCF_013184525.1	Rhizosphere	Isolate	100	0	36.1826	4609066	Bacteria;Bacteroidota;Bacteroidia;Flavobacteriales;Weeksellaceae;Chryseobacterium;uncultured Chryseobacterium sp.	0.643283
RS_GCF_013522705.1	Rhizosphere	Isolate	99.93	0.14	60.8199	5730181	Bacteria;Proteobacteria;Gammaproteobacteria;Pseudomonadales;Pseudomonadaceae;Pseudomonas;Pseudomonas rhodesiae	0.666554
RS_GCF_900112525.1	Rhizosphere	Isolate	100	1.12	74.885	4316910	Bacteria;Actinobacteriota;Actinobacteria;Frankiales;Geodermatophilaceae;Klenkia;Klenkia brasiliensis	9.63089
RS_GCF_016909295.1	Rhizosphere	Isolate	99.84	0.12	65.5734	5073931	Bacteria;Proteobacteria;Gammaproteobacteria;Burkholderiales;Comamonadaceae;Comamonas;Comamonadaceae bacterium HBT44-5	1.9704
RS_GCF_900207575.1	Rhizosphere	Isolate	99.7	0.3	66.5318	3806065	Bacteria;Proteobacteria;Alphaproteobacteria;Rhodobacterales;Rhodobacteraceae;Rhodobacter;Rhodobacter sphaeroides	3.50148
RS_GCF_002029255.1	Rhizosphere	Isolate	99.19	0.4	30.1234	5447708	Bacteria;Firmicutes;Clostridia;Clostridiales;Clostridiaceae;Clostridium sensu stricto 1;Clostridium chromiireducens	4.77819
RS_GCF_014303735.1	Rhizosphere	Isolate	100	0.03	63.735	4693528	Bacteria;Proteobacteria;Gammaproteobacteria;Burkholderiales;Comamonadaceae;Variovorax;Variovorax sp. PAMC 28711	4.41705
RS_GCF_009905795.1	Rhizosphere	Isolate	100	0	55.2622	4610019	Bacteria;Proteobacteria;Gammaproteobacteria;Enterobacterales;Erwiniaceae;Pantoea;Pantoea vagans	0.736293
RS_GCF_001429245.1	Rhizosphere	Isolate	100	0	61.1558	4568197	Bacteria;Proteobacteria;Alphaproteobacteria;Rhizospherebiales;Rhizospherebiaceae;AlloRhizospherebium-NeoRhizospherebium-ParaRhizospherebium-Rhizospherebium;Rhizospherebium sp. Root1240	1.55054
RS_GCF_002900975.1	Rhizosphere	Isolate	99.64	0	66.4033	3870427	Bacteria;Proteobacteria;Alphaproteobacteria;Rhodobacterales;Rhodobacteraceae;uncultured;uncultured bacterium	2.64997
RS_GCF_001423425.1	Rhizosphere	Isolate	100	0	60.2657	5009159	Bacteria;Proteobacteria;Alphaproteobacteria;Rhizospherebiales;Rhizospherebiaceae;AlloRhizospherebium-NeoRhizospherebium-ParaRhizospherebium-Rhizospherebium;Rhizospherebium soli	1.79118
RS_GCF_014773245.1	Rhizosphere	Isolate	98.1	0.48	43.6161	4595613	Bacteria;Bacteroidota;Bacteroidia;Sphingobacteriales;Sphingobacteriaceae;Mucilaginibacter;uncultured bacterium	1.53307
RS_GCF_003056345.1	Rhizosphere	Isolate	98.7	0.1	60.4089	3980379	Bacteria;Proteobacteria;Alphaproteobacteria;Rhizospherebiales;Devosiaceae;Devosia;Devosia submarina	1.96569
RS_GCF_002151125.1	Rhizosphere	Isolate	99.49	0	73.4736	3024150	Bacteria;Actinobacteriota;Actinobacteria;Micrococcales;Microbacteriaceae;Clavibacter;Clavibacter michiganensis	8.09086
RS_GCF_000620785.1	Rhizosphere	Isolate	99.47	0.98	72.2688	9931328	Bacteria;Actinobacteriota;Actinobacteria;Pseudonocardiales;Pseudonocardiaceae;Pseudonocardia;Pseudonocardia acaciae	10.9915
RS_GCF_002778325.1	Rhizosphere	Isolate	99.84	0.78	56.545	3399993	Bacteria;Proteobacteria;Gammaproteobacteria;Burkholderiales;Comamonadaceae;Limnohabitans;uncultured Limnohabitans sp.	2.45394
RS_GCF_001424905.1	Rhizosphere	Isolate	99.49	0	65.5793	3406696	Bacteria;Actinobacteriota;Actinobacteria;Micrococcales;Microbacteriaceae;Leifsonia sp. Root112D2	4.17059
GB_GCA_900696495.1	Rhizosphere	MAG	94.14	1.16	55.6085	2043818	Bacteria;Proteobacteria;Alphaproteobacteria;Micavibrionales;uncultured;metagenome	3.55921
RS_GCF_001428245.1	Rhizosphere	Isolate	99.73	2.11	47.1381	6398986	Bacteria;Firmicutes;Bacilli;Paenibacillales;Paenibacillaceae;Paenibacillus;Paenibacillus sp. Soil522	0.682733
RS_GCF_000023245.1	Rhizosphere	Isolate	100	1.05	73.7089	8248144	Bacteria;Actinobacteriota;Actinobacteria;Pseudonocardiales;Pseudonocardiaceae;Actinosynnema pretiosum	4.52801
GB_GCA_900472395.1	Rhizosphere	Isolate	100	0.08	58.9228	5756819	Bacteria;Proteobacteria;Alphaproteobacteria;Rhizospherebiales;Rhizospherebiaceae;AlloRhizospherebium-NeoRhizospherebium-ParaRhizospherebium-Rhizospherebium;NeoRhizospherebium sp. NCHU2750	1.4355
RS_GCF_014641595.1	Rhizosphere	Isolate	99.7	0	49.5604	7900408	Bacteria;Bacteroidota;Bacteroidia;Cytophagales;Spirosomaceae;Dyadobacter;Dyadobacter jiangsuensis	1.39703
RS_GCF_013181195.1	Rhizosphere	Isolate	100	0.97	67.5522	5633745	Bacteria;Proteobacteria;Alphaproteobacteria;Caulobacterales;Caulobacteraceae;Caulobacter;Caulobacter segnis	2.99511
RS_GCF_000266885.1	Rhizosphere	Isolate	95.51	1.12	53.6317	4409302	Bacteria;Spirochaetota;Leptospirae;Leptospirales;Leptospiraceae;Turneriella;Turneriella parva DSM 21527	3.09543
RS_GCF_014518425.1	Rhizosphere	Isolate	100	0	70.8605	5156829	Bacteria;Actinobacteriota;Actinobacteria;Micrococcales;Intrasporangiaceae;uncultured bacterium	4.7048
RS_GCF_000966285.1	Rhizosphere	Isolate	100	0.64	71.9284	6884336	Bacteria;Actinobacteriota;Actinobacteria;Frankiales;Frankiaceae;Frankia;Frankia inefficax	5.77381
RS_GCF_900101455.1	Rhizosphere	Isolate	100	0	62.9097	4361255	Bacteria;Proteobacteria;Alphaproteobacteria;Sphingomonadales;Sphingomonadaceae;Sphingomonas;Sphingomonas sp. YR710	3.25556
RS_GCF_016267665.1	Rhizosphere	Isolate	100	1.01	71.5676	3378526	Bacteria;Actinobacteriota;Actinobacteria;Micrococcales;Microbacteriaceae;Curtobacterium;Curtobacterium sp. 9128	5.99127
RS_GCF_011604605.1	Rhizosphere	Isolate	100	0.04	67.5247	4268161	Bacteria;Proteobacteria;Gammaproteobacteria;Xanthomonadales;Xanthomonadaceae;Stenotrophomonas;Stenotrophomonas sp. LM091	3.06581
RS_GCF_017875235.1	Rhizosphere	Isolate	100	0.32	61.7028	5011003	Bacteria;Proteobacteria;Alphaproteobacteria;Caulobacterales;Caulobacteraceae;Asticcacaulis;uncultured bacterium	2.76444
RS_GCF_000385135.1	Rhizosphere	Isolate	100	0	72.7712	6253582	Bacteria;Actinobacteriota;Actinobacteria;Micrococcales;Promicromonosporaceae;Promicromonospora;uncultured bacterium	4.30773
RS_GCF_000754815.1	Rhizosphere	Isolate	100	0	47.4414	3772809	Bacteria;Proteobacteria;Gammaproteobacteria;Enterobacterales;Yersiniaceae;Yersinia;Yersinia ruckeri	1.68865
RS_GCF_000226955.1	Rhizosphere	Isolate	99.66	0.09	67.3575	4124388	Bacteria;Proteobacteria;Alphaproteobacteria;Sphingomonadales;Sphingomonadaceae;Sphingomonas;Sphingomonas elodea ATCC 31461	3.53973
RS_GCF_000419605.1	Rhizosphere	Isolate	99.66	0	67.2084	3920967	Bacteria;Proteobacteria;Alphaproteobacteria;Sphingomonadales;Sphingomonadaceae;Sphingomonas;Sphingomonas phyllosphaerae 5.2	4.14466
RS_GCF_017301735.1	Rhizosphere	Isolate	100	2.24	69.5948	13211353	Bacteria;Myxococcota;Myxococcia;Myxococcales;Myxococcaceae;Myxococcus;Corallococcus coralloides	5.89707
RS_GCF_003432115.1	Rhizosphere	Isolate	98.1	0.24	44.5979	5335313	Bacteria;Bacteroidota;Bacteroidia;Sphingobacteriales;Sphingobacteriaceae;Mucilaginibacter;uncultured bacterium	1.14347
RS_GCF_008086045.1	Rhizosphere	Isolate	99.47	2.96	71.3408	13147766	Bacteria;Actinobacteriota;Actinobacteria;Streptosporangiales;Streptosporangiaceae;Nonomuraea;Nonomuraea solani	3.52518
RS_GCF_000177195.2	Rhizosphere	Isolate	99.93	0	71.7482	7414440	Bacteria;Actinobacteriota;Actinobacteria;Streptomycetales;Streptomycetaceae;Streptomyces;Streptomyces sp. SirexAA-E	3.66725
RS_GCF_004305975.1	Rhizosphere	Isolate	94.56	0.97	72.8337	6150387	Bacteria;Actinobacteriota;Actinobacteria;Streptomycetales;Streptomycetaceae;Streptomyces;Streptomyces bohaiensis	5.0795
RS_GCF_900103325.1	Rhizosphere	Isolate	99.92	0.72	62.6559	7063626	Bacteria;Proteobacteria;Alphaproteobacteria;Rhizospherebiales;Rhizospherebiaceae;MesoRhizospherebium;MesoRhizospherebium qingshengii	3.40419
RS_GCF_011761945.1	Rhizosphere	Isolate	99.72	1.79	67.561	4787838	Bacteria;Proteobacteria;Alphaproteobacteria;Sphingomonadales;Sphingomonadaceae;Sphingomonas;Sphingomonas leidyi	3.7205
RS_GCF_001425305.1	Rhizosphere	Isolate	99.51	2.38	67.9615	4265935	Bacteria;Proteobacteria;Alphaproteobacteria;Caulobacterales;Caulobacteraceae;Phenylobacterium;Phenylobacterium sp. Root700	3.81609
RS_GCF_001269805.1	Rhizosphere	Isolate	100	0.34	58.8389	6356273	Bacteria;Proteobacteria;Gammaproteobacteria;Pseudomonadales;Pseudomonadaceae;Pseudomonas;Pseudomonas synxantha	1.03799
GB_GCA_900129595.1	Rhizosphere	Isolate	99.65	0.17	34.6903	5739183	Bacteria;Bacteroidota;Bacteroidia;Flavobacteriales;Flavobacteriaceae;Flavobacterium;Flavobacterium sp. DSM 425	2.77685
RS_GCF_004342985.1	Rhizosphere	Isolate	99.82	1.45	65.1496	5848483	Bacteria;Proteobacteria;Alphaproteobacteria;Sphingomonadales;Sphingomonadaceae;Novosphingobium;Novosphingobium lindaniclasticum LE124	1.79997
RS_GCF_001422735.1	Rhizosphere	Isolate	99.81	0.38	66.2922	5749411	Bacteria;Proteobacteria;Gammaproteobacteria;Burkholderiales;Comamonadaceae;Acidovorax;Acidovorax sp. Leaf78	1.05269
RS_GCF_003063335.1	Rhizosphere	Isolate	99.97	0.03	59.7963	3554856	Bacteria;Proteobacteria;Gammaproteobacteria;Burkholderiales;Comamonadaceae;Limnohabitans;uncultured bacterium	2.20385
RS_GCF_002900965.1	Rhizosphere	Isolate	99.7	0.15	63.4161	3702758	Bacteria;Proteobacteria;Alphaproteobacteria;Rhodobacterales;Rhodobacteraceae;uncultured;Tabrizicola sp. XJSP	1.9047
RS_GCF_000832125.1	Rhizosphere	Isolate	99.65	0.14	33.1563	5283672	Bacteria;Bacteroidota;Bacteroidia;Flavobacteriales;Flavobacteriaceae;Flavobacterium;Flavobacterium sp. KMS	2.06276
GB_GCA_900473745.1	Rhizosphere	Isolate	100	0.39	61.1003	5201652	Bacteria;Proteobacteria;Alphaproteobacteria;Rhizospherebiales;Rhizospherebiaceae;AlloRhizospherebium-NeoRhizospherebium-ParaRhizospherebium-Rhizospherebium;uncultured bacterium	2.19906
RS_GCF_009380135.2	Rhizosphere	Isolate	99.09	1.67	64.9364	4326551	Bacteria;Proteobacteria;Alphaproteobacteria;Rhodobacterales;Rhodobacteraceae;Cereibacter;bacterium	3.2297
RS_GCF_900110275.1	Rhizosphere	Isolate	99.95	0.64	65.1281	7061117	Bacteria;Proteobacteria;Gammaproteobacteria;Burkholderiales;Oxalobacteraceae;Duganella;Duganella sp. CF517	0.313865
RS_GCF_014203965.1	Rhizosphere	Isolate	99.66	0.34	63.1255	5142395	Bacteria;Proteobacteria;Alphaproteobacteria;Sphingomonadales;Sphingomonadaceae;Sphingobium;Sphingobium sp. YG1	1.83977
RS_GCF_000019145.1	Rhizosphere	Isolate	100	0	67.3484	5889399	Bacteria;Proteobacteria;Alphaproteobacteria;Caulobacterales;Caulobacteraceae;Caulobacter;Caulobacter sp. K31	3.279
RS_GCF_000731675.1	Rhizosphere	Isolate	100	0.2	62.6683	5940443	Bacteria;Proteobacteria;Gammaproteobacteria;Pseudomonadales;Pseudomonadaceae;Pseudomonas;Pseudomonas putida	0.710239
RS_GCF_014396585.1	Rhizosphere	Isolate	96.2	0.09	65.1837	2557483	Bacteria;Proteobacteria;Alphaproteobacteria;Sphingomonadales;Sphingomonadaceae;Sphingomonas;uncultured Sphingomonas sp.	3.57815
RS_GCF_000091305.1	Rhizosphere	Isolate	100	0	71.4528	10148695	Bacteria;Actinobacteriota;Actinobacteria;Streptomycetales;Streptomycetaceae;Streptomyces;Streptomyces scabiei	3.0195
RS_GCF_014236795.1	Rhizosphere	Isolate	100	0	68.1727	4785596	Bacteria;Proteobacteria;Gammaproteobacteria;Xanthomonadales;Xanthomonadaceae;Xanthomonas;Xanthomonas translucens pv. undulosa	5.86785
RS_GCF_000375585.1	Rhizosphere	Isolate	99.59	0	62.0069	6795637	Bacteria;Proteobacteria;Alphaproteobacteria;Rhizospherebiales;Rhizospherebiaceae;Ensifer;Ensifer meliloti	2.4722
GB_GCA_000688095.1	Rhizosphere	Isolate	100	0	72.3563	6572728	Bacteria;Actinobacteriota;Thermoleophilia;Solirubrobacterales;Solirubrobacteraceae;Conexibacter;Conexibacter woesei Iso977N	6.34965
RS_GCF_001428125.1	Rhizosphere	Isolate	100	0	72.0596	3845859	Bacteria;Actinobacteriota;Actinobacteria;Propionibacteriales;Nocardioidaceae;Nocardioides;uncultured bacterium	9.1417
RS_GCF_000373565.1	Rhizosphere	Isolate	99.89	0.21	71.1485	9161949	Bacteria;Actinobacteriota;Actinobacteria;Streptomycetales;Streptomycetaceae;Streptomyces;Streptomyces sp. HmicA12	2.93782
RS_GCF_002914525.1	Rhizosphere	Isolate	100	0	60.8308	7268818	Bacteria;Proteobacteria;Alphaproteobacteria;Rhizospherebiales;Rhizospherebiaceae;AlloRhizospherebium-NeoRhizospherebium-ParaRhizospherebium-Rhizospherebium;Rhizospherebium leguminosarum bv. viciae	2.04666
RS_GCF_000017305.1	Rhizosphere	Isolate	99.19	0.54	74.2451	4956672	Bacteria;Actinobacteriota;Actinobacteria;Kineosporiales;Kineosporiaceae;Kineococcus;Kineococcus radiotolerans SRS30216 = ATCC BAA-149	8.20965
RS_GCF_900110245.1	Rhizosphere	Isolate	100	1.23	44.5084	8546563	Bacteria;Bacteroidota;Bacteroidia;Chitinophagales;Chitinophagaceae;Niastella;Niastella yeongjuensis	1.29809
RS_GCF_000384215.1	Rhizosphere	Isolate	100	0	68.6853	9811274	Bacteria;Actinobacteriota;Actinobacteria;Pseudonocardiales;Pseudonocardiaceae;Amycolatopsis;Amycolatopsis sp. BJA-103	3.29599
RS_GCF_000372465.1	Rhizosphere	Isolate	100	4.23	67.5049	9627810	Bacteria;Actinobacteriota;Actinobacteria;Propionibacteriales;Nocardioidaceae;Kribbella;Kribbella catacumbae DSM 19601	4.18192
RS_GCF_009377235.1	Rhizosphere	Isolate	100	1.38	70.2949	10256521	Bacteria;Actinobacteriota;Actinobacteria;Streptomycetales;Streptomycetaceae;Streptomyces;Streptomyces avermitilis MA-4680 = NBRC 14893	3.35106
RS_GCF_014653785.1	Rhizosphere	Isolate	100	0	71.0681	5378526	Bacteria;Actinobacteriota;Actinobacteria;Micrococcales;Promicromonosporaceae;Promicromonospora;Promicromonospora soli	3.9565
RS_GCF_000744225.1	Rhizosphere	Isolate	100	2.11	71.8972	8681761	Bacteria;Actinobacteriota;Actinobacteria;Streptomycetales;Streptomycetaceae;Kitasatospora;Kitasatospora mediocidica	2.81753
RS_GCF_001427825.1	Rhizosphere	Isolate	100	0.16	68.9692	2789653	Bacteria;Proteobacteria;Alphaproteobacteria;Caulobacterales;Caulobacteraceae;Brevundimonas;uncultured bacterium	4.19537
RS_GCF_013407765.1	Rhizosphere	Isolate	100	0.44	74.2992	6645128	Bacteria;Actinobacteriota;Actinobacteria;Streptomycetales;Streptomycetaceae;Allostreptomyces;Allostreptomyces psammosilenae	5.84225
RS_GCF_001320245.1	Rhizosphere	Isolate	100	0.13	62.3937	6089375	Bacteria;Proteobacteria;Gammaproteobacteria;Pseudomonadales;Pseudomonadaceae;Pseudomonas;Pseudomonas sp. JY-Q	1.01742
RS_GCF_000708885.1	Rhizosphere	Isolate	100	1.16	73.0145	3559280	Bacteria;Actinobacteriota;Actinobacteria;Micrococcales;Cellulomonadaceae;Cellulomonas;Cellulomonas sp. HZM	9.54748
RS_GCF_900104385.1	Rhizosphere	Isolate	99.98	0.5	63.3303	5736266	Bacteria;Proteobacteria;Gammaproteobacteria;Burkholderiales;Comamonadaceae;Rhodoferax;Rhodoferax ferrireducens T118	1.25468
RS_GCF_016583785.1	Rhizosphere	Isolate	99.69	0.86	70.8286	5354126	Bacteria;Proteobacteria;Gammaproteobacteria;Burkholderiales;Comamonadaceae;Rubrivivax;Rubrivivax gelatinosus IL144	5.31449
RS_GCF_000220945.1	Rhizosphere	Isolate	100	0	71.2918	10236779	Bacteria;Actinobacteriota;Actinobacteria;Pseudonocardiales;Pseudonocardiaceae;Amycolatopsis;Amycolatopsis mediterranei S699	5.8735
GB_GCA_018798885.1	Rhizosphere	Isolate	99.39	0.76	64.084	4677627	Bacteria;Proteobacteria;Alphaproteobacteria;Rhodobacterales;Rhodobacteraceae;Gemmobacter;Gemmobacter aquatilis	2.01743
RS_GCF_014645895.1	Rhizosphere	Isolate	99.7	0.18	71.4357	6537491	Bacteria;Actinobacteriota;Actinobacteria;Streptomycetales;Streptomycetaceae;Streptomyces;Streptomyces daqingensis	5.64159
RS_GCF_003002065.1	Rhizosphere	Isolate	100	0.8	72.4903	8653585	Bacteria;Actinobacteriota;Actinobacteria;Micromonosporales;Micromonosporaceae;Pseudosporangium;Pseudosporangium ferrugineum	6.71883
GB_GCA_000263195.1	Rhizosphere	Isolate	100	0.3	35.5831	5220361	Bacteria;Bacteroidota;Bacteroidia;Cytophagales;Spirosomaceae;Emticicia;Emticicia oligotrophica DSM 17448	2.14904
GB_GCA_900470155.1	Rhizosphere	Isolate	100	0	60.1801	5481212	Bacteria;Proteobacteria;Alphaproteobacteria;Rhizospherebiales;Rhizospherebiaceae;AlloRhizospherebium-NeoRhizospherebium-ParaRhizospherebium-Rhizospherebium;Rhizospherebium sp. PDO1-076	1.99895
RS_GCF_003634555.1	Rhizosphere	Isolate	99.49	1.68	70.1068	4036723	Bacteria;Actinobacteriota;Actinobacteria;Micrococcales;Microbacteriaceae;Frondihabitans;Frondihabitans australicus	5.33208
RS_GCF_013375995.1	Rhizosphere	Isolate	100	0.6	64.4844	7005791	Bacteria;Proteobacteria;Gammaproteobacteria;Burkholderiales;Oxalobacteraceae;Massilia;metagenome	0.278735
RS_GCF_000526315.1	Rhizosphere	Isolate	100	0.16	69.3542	4382767	Bacteria;Proteobacteria;Alphaproteobacteria;Rhizospherebiales;Methylopilaceae;Methylopila sp. 73B	7.35827
RS_GCF_003339585.1	Rhizosphere	Isolate	100	0	47.2455	3089569	Bacteria;Firmicutes;Bacilli;Exiguobacterales;Exiguobacteraceae;Exiguobacterium;Exiguobacterium sibiricum 255-15	0.450837
GB_GCA_003096615.1	Rhizosphere	Isolate	100	0	71.3862	6750984	Bacteria;Proteobacteria;Alphaproteobacteria;Rhizospherebiales;Beijerinckiaceae;Methylobacterium-Methylorubrum;Methylobacterium radiotolerans JCM 2831	7.65643
RS_GCF_000599885.1	Rhizosphere	Isolate	100	0	54.7469	4091152	Bacteria;Proteobacteria;Gammaproteobacteria;Enterobacterales;Erwiniaceae;Pantoea;Pantoea sp. IMH	0.794078
GB_GCA_016722025.1	Rhizosphere	MAG	94.59	1.28	68.3061	4382042	Bacteria;Actinobacteriota;Acidimicrobiia;Microtrichales;Ilumatobacteraceae;CL500-29 marine group;metagenome	5.53669
RS_GCF_003058325.1	Rhizosphere	Isolate	100	0.78	70.1914	7745135	Bacteria;Proteobacteria;Alphaproteobacteria;Rhizospherebiales;Beijerinckiaceae;Methylobacterium-Methylorubrum;Methylobacterium currus	5.24545
RS_GCF_900013425.1	Rhizosphere	Isolate	99.66	0.17	63.3209	4938010	Bacteria;Proteobacteria;Alphaproteobacteria;Sphingomonadales;Sphingomonadaceae;Sphingobium;Sphingomonas sp. DhA-95	2.63038
GB_GCA_016720705.1	Rhizosphere	MAG	97.44	1.76	52.0425	4036661	Bacteria;Acidobacteriota;Blastocatellia;Blastocatellales;Blastocatellaceae;JGI 0001001-H03;metagenome	3.09582
RS_GCF_007833215.1	Rhizosphere	Isolate	99.37	0.8	65.5341	4154291	Bacteria;Proteobacteria;Alphaproteobacteria;Sphingomonadales;Sphingomonadaceae;Sphingomonas;Sphingomonas koreensis	4.70104
RS_GCF_900111895.1	Rhizosphere	Isolate	99.93	0.05	60.346	6239853	Bacteria;Proteobacteria;Gammaproteobacteria;Pseudomonadales;Pseudomonadaceae;Pseudomonas;Pseudomonas fluorescens	0.8147
RS_GCF_001602525.1	Rhizosphere	Isolate	99.65	0.05	33.6557	5924510	Bacteria;Bacteroidota;Bacteroidia;Flavobacteriales;Flavobacteriaceae;Flavobacterium;Flavobacterium sp. CF108	2.26213
RS_GCF_008017515.1	Rhizosphere	Isolate	100	2.19	71.3993	9416283	Bacteria;Actinobacteriota;Actinobacteria;Streptosporangiales;Streptosporangiaceae;Nonomuraea;Nonomuraea harbinensis	4.72925
RS_GCF_002723575.1	Rhizosphere	Isolate	100	0.28	59.1674	5809703	Bacteria;Proteobacteria;Gammaproteobacteria;Pseudomonadales;Pseudomonadaceae;Pseudomonas;Pseudomonas viridiflava	1.06345
RS_GCF_000152705.1	Rhizosphere	Isolate	99.73	0.18	68.4368	4235068	Bacteria;Actinobacteriota;Actinobacteria;Micrococcales;Intrasporangiaceae;Knoellia;Knoellia sp. Soil729	4.2502
RS_GCF_001927285.1	Rhizosphere	Isolate	99.68	0.69	69.577	5098595	Bacteria;Proteobacteria;Alphaproteobacteria;Rhizospherebiales;Pleomorphomonadaceae;Chthonobacter;Rhizospherebiales bacterium MIMtkB18	6.78422
RS_GCF_000576595.1	Rhizosphere	Isolate	100	0	71.3913	4636528	Bacteria;Actinobacteriota;Actinobacteria;Micrococcales;Intrasporangiaceae;Intrasporangium;Intrasporangium oryzae	4.92526
RS_GCF_014193695.1	Rhizosphere	Isolate	99.91	0.59	60.1971	6364227	Bacteria;Proteobacteria;Alphaproteobacteria;Rhizospherebiales;Rhizospherebiaceae;AlloRhizospherebium-NeoRhizospherebium-ParaRhizospherebium-Rhizospherebium;metagenome	2.28078
GB_GCA_000974665.1	Rhizosphere	Isolate	99.03	0.6	63.3059	4053247	Bacteria;Proteobacteria;Alphaproteobacteria;Caulobacterales;Hyphomonadaceae;SWB02;alpha proteobacterium U9-1i	3.75737
RS_GCF_017355165.1	Rhizosphere	Isolate	98.91	1.21	40.2453	5374770	Bacteria;Firmicutes;Bacilli;Bacillales;Bacillaceae;Bacillus;Bacillus simplex NBRC 15720 = DSM 1321	0.463363
RS_GCF_010731895.1	Rhizosphere	Isolate	100	0.81	65.8237	6400811	Bacteria;Actinobacteriota;Actinobacteria;Corynebacteriales;Mycobacteriaceae;Mycobacterium;Mycolicibacterium gilvum Spyr1	4.22655
RS_GCF_014203665.1	Rhizosphere	Isolate	100	1.14	71.41	8053586	Bacteria;Actinobacteriota;Actinobacteria;Pseudonocardiales;Pseudonocardiaceae;Saccharothrix;Saccharothrix tamanrassetensis	5.88544
RS_GCF_014196125.1	Rhizosphere	Isolate	100	0.65	67.0351	3409076	Bacteria;Proteobacteria;Alphaproteobacteria;Caulobacterales;Caulobacteraceae;Brevundimonas;Brevundimonas vesicularis	2.72755
RS_GCF_014652575.1	Rhizosphere	Isolate	99.35	0.32	56.8294	3948716	Bacteria;Proteobacteria;Alphaproteobacteria;Caulobacterales;Caulobacteraceae;Asticcacaulis;Asticcacaulis endophyticus	1.51155
RS_GCF_014647515.1	Rhizosphere	Isolate	99.82	1.26	72.3577	12103263	Bacteria;Actinobacteriota;Actinobacteria;Micromonosporales;Micromonosporaceae;Dactylosporangium;Dactylosporangium solaniradicis	7.81234
GB_GCA_016709385.1	Rhizosphere	MAG	98.68	0.7	69.2739	4958022	Bacteria;Proteobacteria;Gammaproteobacteria;Burkholderiales;Comamonadaceae;Leptothrix;metagenome	7.33251
RS_GCF_010731855.1	Rhizosphere	Isolate	100	0	67.1049	5696751	Bacteria;Actinobacteriota;Actinobacteria;Corynebacteriales;Mycobacteriaceae;Mycobacterium;Mycobacterium sp. M26	5.42189
RS_GCF_015751785.1	Rhizosphere	Isolate	100	0.79	71.1279	7340502	Bacteria;Actinobacteriota;Actinobacteria;Micromonosporales;Micromonosporaceae;Micromonospora;Micromonospora zamorensis	6.66648
RS_GCF_002803515.1	Rhizosphere	Isolate	100	0.41	65.8752	4871419	Bacteria;Proteobacteria;Gammaproteobacteria;Xanthomonadales;Xanthomonadaceae;Stenotrophomonas;Stenotrophomonas sp. MYb57	3.55364
RS_GCF_001713395.1	Rhizosphere	Isolate	100	0.19	62.4195	6626583	Bacteria;Proteobacteria;Alphaproteobacteria;Rhizospherebiales;Rhizospherebiaceae;SinoRhizospherebium sp. RAC02	2.01804
RS_GCF_900156895.1	Rhizosphere	Isolate	100	2.94	62.0557	7013874	Bacteria;Proteobacteria;Alphaproteobacteria;Rhizospherebiales;Rhizospherebiaceae;MesoRhizospherebium;MesoRhizospherebium muleiense	4.00166
RS_GCF_016862635.1	Rhizosphere	Isolate	99.47	1.05	71.8054	9352350	Bacteria;Actinobacteriota;Actinobacteria;Micromonosporales;Micromonosporaceae;Catellatospora;Catellatospora coxensis	4.61401
RS_GCF_004519545.1	Rhizosphere	Isolate	100	0.86	71.9229	5266113	Bacteria;Actinobacteriota;Actinobacteria;Propionibacteriales;Nocardioidaceae;Nocardioides;Marmoricola sp. CNJ780 PL04	5.97589
RS_GCF_003627075.1	Rhizosphere	Isolate	98.99	1.01	71.499	3097107	Bacteria;Actinobacteriota;Actinobacteria;Micrococcales;Microbacteriaceae;Leifsonia;Lysinimonas sp. 2DFWR-13	7.25448
RS_GCF_000495795.1	Rhizosphere	Isolate	100	0.41	62.0085	5406637	Bacteria;Proteobacteria;Alphaproteobacteria;Caulobacterales;Caulobacteraceae;Asticcacaulis;Asticcacaulis biprosthecum C19	2.66111
RS_GCF_005222785.1	Rhizosphere	Isolate	99.7	0	65.2674	4284688	Bacteria;Proteobacteria;Alphaproteobacteria;Rhodobacterales;Rhodobacteraceae;Rhodobacter;Rhodobacter sp.	3.17355
RS_GCF_009827055.1	Rhizosphere	Isolate	100	0	62.9052	6349068	Bacteria;Proteobacteria;Alphaproteobacteria;Rhizospherebiales;Rhizospherebiaceae;Shinella;metagenome	1.94959
RS_GCF_003664035.1	Rhizosphere	Isolate	98.09	0.19	38.3985	6037645	Bacteria;Bacteroidota;Bacteroidia;Sphingobacteriales;Sphingobacteriaceae;Pedobacter;uncultured bacterium	0.929519
RS_GCF_001422885.1	Rhizosphere	Isolate	100	0	70.0398	4968001	Bacteria;Proteobacteria;Alphaproteobacteria;Rhizospherebiales;Beijerinckiaceae;Methylobacterium-Methylorubrum;Methylobacterium goesingense	4.94305
RS_GCF_900101115.1	Rhizosphere	Isolate	99.49	0	68.2652	3247111	Bacteria;Actinobacteriota;Actinobacteria;Micrococcales;Microbacteriaceae;Cryobacterium;Cryobacterium sp. AsdMX-L1	2.33326
RS_GCF_004011805.1	Rhizosphere	Isolate	100	1.32	70.6941	7085614	Bacteria;Firmicutes;Bacilli;Bacillales;Bacillaceae;Bacillus;Bacillus cereus	10.6873
RS_GCF_001598355.1	Rhizosphere	Isolate	99.57	3.06	64.636	4608803	Bacteria;Proteobacteria;Alphaproteobacteria;Sphingomonadales;Sphingomonadaceae;Sphingomonas;Sphingomonas asaccharolytica	3.9839
RS_GCF_002295115.1	Rhizosphere	Isolate	99.92	0	62.9629	6980358	Bacteria;Proteobacteria;Alphaproteobacteria;Rhizospherebiales;Rhizospherebiaceae;MesoRhizospherebium;MesoRhizospherebium erdmanii USDA 3471	3.48776
RS_GCF_001426085.1	Rhizosphere	Isolate	100	1.82	64.0923	5721797	Bacteria;Actinobacteriota;Actinobacteria;Corynebacteriales;Nocardiaceae;Rhodococcus;Rhodococcus sp. PBTS 2	3.27134
RS_GCF_016801025.1	Rhizosphere	Isolate	99.52	1.23	63.9115	4629545	Bacteria;Proteobacteria;Alphaproteobacteria;Rhizospherebiales;Devosiaceae;Paradevosia;Devosia nanyangense	2.57047
RS_GCF_001556185.1	Rhizosphere	Isolate	99.66	0.2	65.1196	3636794	Bacteria;Proteobacteria;Alphaproteobacteria;Sphingomonadales;Sphingomonadaceae;Sphingomonas;Sphingomonas sp. CCH10-B3	5.46342
GB_GCA_014841835.1	Rhizosphere	Isolate	100	0.33	63.482	5306600	Bacteria;Proteobacteria;Gammaproteobacteria;Burkholderiales;Oxalobacteraceae;Massilia;Massilia oculi	0.942236

## Sheet: C. Microcosm
GTDB accession	Group	Type	checkm_completeness	checkm_contamination	gc_percentage	genome_size	ssu_silva_taxonomy	Estimated minimum doubling time (h)
GB_GCA_000381585.1	Glucose	Isolate	99.14	0	59.1547	6250814	Bacteria;Acidobacteriota;Acidobacteriae;Acidobacteriales;Acidobacteriaceae (Subgroup 1);Acidipila-Silvibacterium;metagenome	3.10318
GB_GCA_000381605.1	Glucose	Isolate	100	0.86	57.5543	6009926	Bacteria;Acidobacteriota;Acidobacteriae;Acidobacteriales;Acidobacteriaceae (Subgroup 1);Granulicella;uncultured bacterium	1.61032
GB_GCA_000688615.1	Glucose	Isolate	100	0	56.7431	5001037	Bacteria;Acidobacteriota;Acidobacteriae;Acidobacteriales;Acidobacteriaceae (Subgroup 1);Edaphobacter;metagenome	1.36301
GB_GCA_001898505.1	Glucose	MAG	99.51	3.37	50.3113	7898456	Bacteria;Bacteroidota;Bacteroidia;Chitinophagales;Chitinophagaceae;Puia;uncultured bacterium	1.41438
GB_GCA_002428665.1	Glucose	MAG	99.32	4.05	57.8922	6891410	Bacteria;Verrucomicrobiota;Verrucomicrobiae;Pedosphaerales;Pedosphaeraceae;ADurb.Bin063-1;uncultured bacterium	NA
GB_GCA_003010405.1	Glucose	MAG	96.31	1.71	55.4633	3640359	Bacteria;Acidobacteriota;Acidobacteriae;Acidobacteriales;Koribacteraceae;Candidatus Koribacter;uncultured Acidobacteria bacterium	3.26151
GB_GCA_003134045.1	Glucose	MAG	95.44	8.22	62.6673	5507822	Bacteria;Proteobacteria;Gammaproteobacteria;WD260;uncultured bacterium	4.49812
GB_GCA_003134695.1	Glucose	MAG	97.69	0.1	64.3274	2695887	Bacteria;Acidobacteriota;Acidobacteriae;Acidobacteriales;Acidobacteriaceae (Subgroup 1);uncultured;uncultured bacterium	7.96957
GB_GCA_003135135.1	Glucose	MAG	97.48	0.84	61.4088	3734291	Bacteria;RCP2-54;uncultured bacterium	4.88083
GB_GCA_003138855.1	NoGlucose	MAG	99.4	2.99	67.9164	3997218	Bacteria;Actinobacteriota;Acidimicrobiia;uncultured;uncultured bacterium	7.69884
GB_GCA_003151115.1	NoGlucose	MAG	98.05	0	60.9293	2555168	Bacteria;WPS-2;uncultured bacterium	6.83329
GB_GCA_003156595.1	NoGlucose	MAG	76.26	2.56	66.9624	4122220	Bacteria;Actinobacteriota;Acidimicrobiia;IMCC26256;uncultured soil bacterium	5.57636
GB_GCA_003161615.1	NoGlucose	MAG	94.15	1.01	69.2479	2323939	Bacteria;Actinobacteriota;Thermoleophilia;Gaiellales;uncultured;uncultured bacterium	8.20348
GB_GCA_003169975.1	Glucose	MAG	100	2.7	59.9115	4466360	Bacteria;Verrucomicrobiota;Verrucomicrobiae;Chthoniobacterales;Chthoniobacteraceae;Candidatus Udaeobacter;uncultured bacterium	4.94648
GB_GCA_003219415.1	Glucose	MAG	97.8	3.15	54.4059	3616016	Bacteria;Verrucomicrobiota;Verrucomicrobiae;Chthoniobacterales;Chthoniobacteraceae;Candidatus Udaeobacter;uncultured bacterium	7.87544
GB_GCA_003221195.1	Glucose	MAG	89.64	4.09	54.3431	3095905	Bacteria;Verrucomicrobiota;Verrucomicrobiae;Chthoniobacterales;Chthoniobacteraceae;Candidatus Udaeobacter;uncultured bacterium	NA
GB_GCA_003222395.1	Glucose	Isolate	99.15	7.69	65.1148	7741373	Bacteria;Acidobacteriota;Vicinamibacteria;Vicinamibacterales;uncultured;uncultured bacterium	8.05195
GB_GCA_003225295.1	Glucose	MAG	94.87	2.56	57.5019	8134361	Bacteria;Acidobacteriota;Acidobacteriae;Subgroup 2;uncultured bacterium	1.9887
GB_GCA_003612515.1	NoGlucose	Isolate	100	0	48.7913	2166271	Bacteria;Firmicutes;Bacilli;Bacillales;Planococcaceae;Lysinibacillus;Lysinibacillus massiliensis	1.54394
GB_GCA_004297465.1	NoGlucose	MAG	98.02	0.79	66.1569	3119512	Bacteria;Proteobacteria;Alphaproteobacteria;Rhizobiales;Xanthobacteraceae;Rhodoplanes;uncultured bacterium	7.54484
GB_GCA_004298435.1	NoGlucose	MAG	96.08	0.78	59.9479	3088983	Bacteria;Proteobacteria;Alphaproteobacteria;Rhizobiales;Beijerinckiaceae;Methylovirgula;uncultured bacterium	5.15133
GB_GCA_004564215.1	Glucose	Isolate	99.06	0.31	58.9373	3326434	Bacteria;Proteobacteria;Alphaproteobacteria;Rhizobiales;Beijerinckiaceae;uncultured;uncultured bacterium	5.03407
GB_GCA_005503065.1	Glucose	Isolate	100	0.47	68.7167	6000488	Bacteria;Proteobacteria;Gammaproteobacteria;Burkholderiales;Comamonadaceae;Xylophilus;Xylophilus ampelinus	5.13375
GB_GCA_005879535.1	Glucose	MAG	98.06	3.87	67.9149	5162731	Bacteria;Myxococcota;Myxococcia;Myxococcales;Anaeromyxobacteraceae;Anaeromyxobacter;uncultured bacterium	7.24539
GB_GCA_005881495.1	NoGlucose	MAG	95.71	3.96	53.2941	6583670	Bacteria;Chloroflexi;Ktedonobacteria;Ktedonobacterales;Ktedonobacteraceae;JG30a-KF-32;uncultured bacterium	NA
GB_GCA_008682415.1	Glucose	Isolate	99.78	0.86	61.8551	6654408	Bacteria;Acidobacteriota;Acidobacteriae;Acidobacteriales;Acidobacteriaceae (Subgroup 1);uncultured bacterium	4.67048
GB_GCA_009377755.1	Glucose	MAG	94.15	2.22	64.8373	5225134	Bacteria;Proteobacteria;Alphaproteobacteria;Rhizobiales;Xanthobacteraceae;uncultured;uncultured bacterium	8.24397
GB_GCA_009694265.1	NoGlucose	MAG	88.23	1.32	62.5408	2494857	Bacteria;Proteobacteria;Alphaproteobacteria;Rhizobiales;Xanthobacteraceae;uncultured;metagenome	6.72559
GB_GCA_009781185.1	Glucose	MAG	91.48	1.14	56.9542	4647385	Bacteria;Planctomycetota;Phycisphaerae;Tepidisphaerales;CPla-3 termite group;uncultured planctomycete	3.17301
GB_GCA_009917645.1	NoGlucose	MAG	99.45	3.75	37.9503	5067616	Bacteria;Firmicutes;Bacilli;Bacillales;Bacillaceae;Bacillus;Bacillus sp. Y1	0.577535
GB_GCA_013285645.1	Glucose	MAG	58.62	0	55.3035	3179396	Bacteria;Verrucomicrobiota;Verrucomicrobiae;Methylacidiphilales;Methylacidiphilaceae;uncultured;uncultured bacterium	0.879843
GB_GCA_013286315.1	Glucose	MAG	61.1	0.74	42.438	3314637	Bacteria;Bacteroidota;Bacteroidia;Chitinophagales;Chitinophagaceae;Puia;metagenome	2.63871
GB_GCA_013372845.1	Glucose	MAG	87.33	3.72	55.1634	3222283	Bacteria;Verrucomicrobiota;Verrucomicrobiae;Chthoniobacterales;Chthoniobacteraceae;Candidatus Udaeobacter;uncultured bacterium	8.57315
GB_GCA_015099395.1	NoGlucose	Isolate	98.18	9.5	50.6065	8879929	Bacteria;Chloroflexi;Ktedonobacteria;Ktedonobacterales;Ktedonobacteraceae;uncultured;uncultured Clostridiales bacterium	NA
GB_GCA_016195265.1	Glucose	MAG	84	4.34	66.7696	4535142	Bacteria;Acidobacteriota;Vicinamibacteria;Vicinamibacterales;uncultured;uncultured Anaeromyxobacter sp.	10.0039
GB_GCA_017307335.1	NoGlucose	MAG	91.23	0.81	70.2338	4340141	Bacteria;Proteobacteria;Alphaproteobacteria;Acetobacterales;Acetobacteraceae;Rhodovastum;Rhodovastum atsumiense	9.32238
GB_GCA_017883415.1	Glucose	MAG	98.87	1.36	64.8663	5842053	Bacteria;Proteobacteria;Alphaproteobacteria;Reyranellales;Reyranellaceae;Reyranella;uncultured bacterium	11.6293
GB_GCA_018242145.1	NoGlucose	MAG	90.23	2.57	63.1626	3307191	Bacteria;Proteobacteria;Alphaproteobacteria;Micropepsales;Micropepsaceae;uncultured;uncultured bacterium	4.14521
GB_GCA_018268785.1	Glucose	MAG	94.18	1.71	56.0336	4236996	Bacteria;Acidobacteriota;Acidobacteriae;Subgroup 2;uncultured Acidobacteria bacterium	3.33099
GB_GCA_018333075.1	NoGlucose	Isolate	98.85	3.26	34.11	5306553	Bacteria;Firmicutes;Bacilli;Bacillales;Bacillaceae;Bacillus;Bacillus sp. M80	1.11682
GB_GCA_019075925.1	NoGlucose	MAG	94.33	2.85	62.7403	3553773	Bacteria;Proteobacteria;Alphaproteobacteria;Rhizobiales;Xanthobacteraceae;uncultured;uncultured bacterium	4.53073
GB_GCA_019245415.1	Glucose	MAG	98.99	0.81	64.7551	3584579	Bacteria;Proteobacteria;Alphaproteobacteria;Micropepsales;Micropepsaceae;uncultured;uncultured soil bacterium	5.55876
GB_GCA_019247715.1	Glucose	MAG	97.86	3.13	69.9321	4056632	Bacteria;Proteobacteria;Alphaproteobacteria;Caulobacterales;Caulobacteraceae;uncultured;uncultured bacterium	8.49898
GB_GCA_900104855.1	Glucose	Isolate	97.81	2.19	64.6914	9090457	Bacteria;Proteobacteria;Alphaproteobacteria;Rhizobiales;Xanthobacteraceae;Rhizobiales bacterium GAS113	5.95138
GB_GCA_902810735.1	Glucose	Isolate	97.94	3.85	61.1284	3010812	Bacteria;Verrucomicrobiota;Verrucomicrobiae;Chthoniobacterales;Chthoniobacteraceae;Candidatus Udaeobacter;uncultured bacterium	4.97799
GB_GCA_903863295.1	Glucose	MAG	99.93	2.7	56.4763	4095283	Bacteria;Verrucomicrobiota;Verrucomicrobiae;Methylacidiphilales;Methylacidiphilaceae;uncultured;uncultured Verrucomicrobia bacterium	4.32278
GB_GCA_903874975.1	Glucose	MAG	98.06	1.01	64.9055	3859695	Bacteria;Verrucomicrobiota;Verrucomicrobiae;Chthoniobacterales;Chthoniobacteraceae;Chthoniobacter;uncultured Verrucomicrobia bacterium	3.1499
GB_GCA_903902075.1	Glucose	MAG	91.2	2.32	63.6245	2677457	Bacteria;Proteobacteria;Alphaproteobacteria;Micropepsales;Micropepsaceae;uncultured;metagenome	4.70198
GB_GCA_903970335.1	Glucose	Isolate	88	3.04	59.7223	2882424	Bacteria;Verrucomicrobiota;Verrucomicrobiae;Methylacidiphilales;Methylacidiphilaceae;uncultured;uncultured bacterium	3.23235
RS_GCF_000014005.1	Glucose	Isolate	99.95	0	58.3838	5650368	Bacteria;Acidobacteriota;Acidobacteriae;Acidobacteriales;Koribacteraceae;Candidatus Koribacter;Candidatus Koribacter versatilis Ellin345	3.64225
RS_GCF_000014905.1	Glucose	Isolate	100	0.88	61.9025	9965640	Bacteria;Acidobacteriota;Acidobacteriae;Solibacterales;Solibacteraceae;Candidatus Solibacter;Candidatus Solibacter usitatus Ellin6076	5.82154
RS_GCF_000025265.1	NoGlucose	Isolate	98.29	1.78	72.7334	6359369	Bacteria;Actinobacteriota;Thermoleophilia;Solirubrobacterales;Solirubrobacteraceae;Conexibacter;Conexibacter woesei DSM 14684	5.33725
RS_GCF_000173075.1	Glucose	Isolate	97.3	2.87	61.0619	7848700	Bacteria;Verrucomicrobiota;Verrucomicrobiae;Chthoniobacterales;Chthoniobacteraceae;Chthoniobacter;uncultured Verrucomicrobia bacterium	3.14328
RS_GCF_000178855.1	NoGlucose	Isolate	99.67	11	53.7891	13661586	Bacteria;Chloroflexi;Ktedonobacteria;Ktedonobacterales;Ktedonobacteraceae;Ktedonobacter;Ktedonobacter racemifer DSM 44963	NA
RS_GCF_000284375.1	Glucose	Isolate	100	0.15	63.6656	9207384	Bacteria;Proteobacteria;Alphaproteobacteria;Rhizobiales;Xanthobacteraceae;Bradyrhizobium;Bradyrhizobium japonicum	3.81151
RS_GCF_000383095.1	Glucose	Isolate	99.89	0	67.3602	3910956	Bacteria;Proteobacteria;Alphaproteobacteria;Sphingomonadales;Sphingomonadaceae;Sphingomonas;Sphingomonas sp. PR090111-T3T-6A	2.72712
RS_GCF_000484595.1	NoGlucose	MAG	99.34	0	37.5545	3479654	Bacteria;Firmicutes;Bacilli;Bacillales;Planococcaceae;Paenisporosarcina;Sporosarcina sp. CW126-A14	1.64195
RS_GCF_000601485.1	Glucose	Isolate	92.26	5.83	70.2899	11577721	Bacteria;Myxococcota;Polyangia;Polyangiales;Polyangiaceae;Chondromyces;Chondromyces pediculatus	4.22829
RS_GCF_000698575.1	Glucose	Isolate	100	0.5	62.6679	7767215	Bacteria;Proteobacteria;Gammaproteobacteria;Burkholderiales;Burkholderiaceae;Burkholderia-Caballeronia-Paraburkholderia;Burkholderia sp. KK1	2.33279
RS_GCF_000721075.1	NoGlucose	Isolate	99.82	1.23	69.4192	9441077	Bacteria;Actinobacteriota;Actinobacteria;Streptosporangiales;Streptosporangiaceae;Streptosporangium;Streptosporangium jiaoheense	4.22922
RS_GCF_000813425.1	NoGlucose	Isolate	100	1.21	41.9095	3534579	Bacteria;Firmicutes;Bacilli;Bacillales;Planococcaceae;Sporosarcina;Sporosarcina aquimarina	1.14586
RS_GCF_000826145.2	NoGlucose	Isolate	100	1.88	54.0142	2914409	Bacteria;Firmicutes;Bacilli;Bacillales;Planococcaceae;Sporosarcina;Sporosarcina koreensis	0.484583
RS_GCF_000953675.1	NoGlucose	Isolate	100	1.4	27.3187	3534945	Bacteria;Firmicutes;Clostridia;Peptostreptococcales-Tissierellales;Peptostreptococcaceae;Paeniclostridium;Paeniclostridium sordellii	2.25705
RS_GCF_001375515.1	NoGlucose	Isolate	73.86	2.25	35.1979	2784637	Bacteria;Firmicutes;Bacilli;Bacillales;Bacillaceae;Bacillus;bacterium SIT6	1.64072
RS_GCF_001375535.1	NoGlucose	Isolate	94.6	5.77	37.6102	4684221	Bacteria;Firmicutes;Bacilli;Bacillales;Bacillaceae;Bacillus;Bacillus niameyensis	1.89217
RS_GCF_001424345.1	Glucose	Isolate	99.29	1.87	59.1977	6804288	Bacteria;Proteobacteria;Gammaproteobacteria;Burkholderiales;Burkholderiaceae;Burkholderia-Caballeronia-Paraburkholderia;Caballeronia sordidicola	2.32852
RS_GCF_001425235.1	NoGlucose	Isolate	99.44	1.43	65.3773	5851492	Bacteria;Proteobacteria;Alphaproteobacteria;Rhizobiales;Devosiaceae;Devosia;Devosia sp. A16	3.26402
RS_GCF_001449115.1	Glucose	Isolate	99.78	0.86	57.3019	5345702	Bacteria;Acidobacteriota;Acidobacteriae;Acidobacteriales;Acidobacteriaceae (Subgroup 1);Terracidiphilus;Terracidiphilus gabretensis	3.46765
RS_GCF_001544515.1	Glucose	Isolate	99.6	0.65	62.5986	8201357	Bacteria;Proteobacteria;Gammaproteobacteria;Burkholderiales;Burkholderiaceae;Burkholderia-Caballeronia-Paraburkholderia;Caballeronia terrestris	2.14464
RS_GCF_001579845.1	Glucose	Isolate	98.73	1.79	63.5264	8193889	Bacteria;Proteobacteria;Alphaproteobacteria;Rhizobiales;Xanthobacteraceae;uncultured;Rhodoplanes sp. Z2-YC6860	5.74326
RS_GCF_001580545.1	Glucose	Isolate	100	0.69	63.7832	7845380	Bacteria;Proteobacteria;Gammaproteobacteria;Burkholderiales;Burkholderiaceae;Burkholderia-Caballeronia-Paraburkholderia;Paraburkholderia monticola	1.62582
RS_GCF_001665395.1	NoGlucose	Isolate	100	0.78	65.5672	5606096	Bacteria;Actinobacteriota;Actinobacteria;Corynebacteriales;Mycobacteriaceae;Mycobacterium;Mycobacterium sp. 1164966.3	5.71627
RS_GCF_001668625.1	NoGlucose	Isolate	100	0.15	70.4714	3760301	Bacteria;Actinobacteriota;Actinobacteria;Corynebacteriales;Mycobacteriaceae;Mycobacterium;uncultured bacterium	7.81062
RS_GCF_001673405.1	NoGlucose	Isolate	100	0.53	65.8624	5624318	Bacteria;Actinobacteriota;Actinobacteria;Corynebacteriales;Mycobacteriaceae;Mycobacterium;Mycobacterium sp. 1245111.1	4.48374
RS_GCF_001676615.1	Glucose	Isolate	99.27	2.45	63.7621	7636828	Bacteria;Proteobacteria;Alphaproteobacteria;Rhizobiales;Labraceae;Labrys;metagenome	3.40868
RS_GCF_001700435.1	NoGlucose	Isolate	99.19	0.04	45.6953	7877932	Bacteria;Firmicutes;Bacilli;Paenibacillales;Paenibacillaceae;Paenibacillus;uncultured bacterium	0.555347
RS_GCF_002001105.1	NoGlucose	Isolate	99.66	3.09	67.8935	4137396	Bacteria;Proteobacteria;Gammaproteobacteria;Xanthomonadales;Rhodanobacteraceae;Rhodanobacter;Rhodanobacter sp. C06	6.55878
RS_GCF_002240225.1	NoGlucose	Isolate	99.85	0.04	50.6979	4828665	Bacteria;Firmicutes;Bacilli;Paenibacillales;Paenibacillaceae;Paenibacillus;Paenibacillus physcomitrellae	0.327663
RS_GCF_002295115.1	Glucose	Isolate	99.92	0	62.9629	6980358	Bacteria;Proteobacteria;Alphaproteobacteria;Rhizobiales;Rhizobiaceae;Mesorhizobium;Mesorhizobium erdmanii USDA 3471	3.48776
RS_GCF_002813185.1	NoGlucose	MAG	99.34	0	36.7034	4760386	Bacteria;Firmicutes;Bacilli;Bacillales;Planococcaceae;Viridibacillus;Kurthia sp. K8SC-3	1.07511
RS_GCF_002835735.1	NoGlucose	Isolate	98.57	3.47	37.4692	5494436	Bacteria;Firmicutes;Bacilli;Bacillales;Bacillaceae;Bacillus;Bacillus horneckiae	0.672624
RS_GCF_002879865.1	Glucose	Isolate	100	1.08	61.7118	8029899	Bacteria;Proteobacteria;Gammaproteobacteria;Burkholderiales;Burkholderiaceae;Burkholderia-Caballeronia-Paraburkholderia;Paraburkholderia rhynchosiae	1.97527
RS_GCF_002884445.1	NoGlucose	Isolate	99.62	0.01	44.7247	6305522	Bacteria;Firmicutes;Bacilli;Paenibacillales;Paenibacillaceae;Paenibacillus;Paenibacillus castaneae	0.423837
RS_GCF_003097155.1	Glucose	Isolate	99.34	0	65.285	2934896	Bacteria;Proteobacteria;Alphaproteobacteria;Sphingomonadales;Sphingomonadaceae;Sphingomonas;uncultured Sphingomonadaceae bacterium	6.05234
RS_GCF_003315135.1	Glucose	Isolate	97.49	3.4	68.2448	6792213	Bacteria;Proteobacteria;Alphaproteobacteria;Rhizobiales;Beijerinckiaceae;Roseiarcus;Roseiarcus fermentans	6.29307
RS_GCF_003332825.1	Glucose	Isolate	100	1.38	65.9602	4468984	Bacteria;Proteobacteria;Gammaproteobacteria;Xanthomonadales;Rhodanobacteraceae;Dyella;Dyella japonica A8	4.23862
RS_GCF_003347205.1	NoGlucose	Isolate	100	1.44	67.124	7123288	Bacteria;Actinobacteriota;Actinobacteria;Corynebacteriales;Mycobacteriaceae;Mycobacterium;uncultured bacterium	6.08638
RS_GCF_003353175.1	Glucose	Isolate	100	2.69	62.375	8405011	Bacteria;Proteobacteria;Gammaproteobacteria;Burkholderiales;Burkholderiaceae;Burkholderia-Caballeronia-Paraburkholderia;uncultured bacterium	1.72632
RS_GCF_003367395.1	Glucose	Isolate	99.26	1.27	64.393	5593741	Bacteria;Proteobacteria;Alphaproteobacteria;Rhizobiales;Xanthobacteraceae;Pseudolabrys;Pseudolabrys taiwanensis	5.13959
RS_GCF_003369445.1	Glucose	Isolate	99.71	0.29	66.7391	4349678	Bacteria;Actinobacteriota;Actinobacteria;Micrococcales;Micrococcaceae;Arthrobacter;Arthrobacter sp. NEAU-SA1	1.4603
RS_GCF_003432115.1	Glucose	Isolate	98.1	0.24	44.5979	5335313	Bacteria;Bacteroidota;Bacteroidia;Sphingobacteriales;Sphingobacteriaceae;Mucilaginibacter;uncultured bacterium	1.14347
RS_GCF_004006295.1	NoGlucose	Isolate	97.46	1.18	37.4841	4887494	Bacteria;Firmicutes;Bacilli;Bacillales;Bacillaceae;Bacillus;Bacillus sp. OM13	0.670077
RS_GCF_004011805.1	NoGlucose	Isolate	100	1.32	70.6941	7085614	Bacteria;Firmicutes;Bacilli;Bacillales;Bacillaceae;Bacillus;Bacillus cereus	10.6873
RS_GCF_004339725.1	NoGlucose	Isolate	100	0	58.8125	4213726	Bacteria;Acidobacteriota;Acidobacteriae;Acidobacteriales;Acidobacteriaceae (Subgroup 1);Acidipila-Silvibacterium;Acidipila rosea	2.76898
RS_GCF_004342425.1	Glucose	Isolate	99.66	0.97	69.4375	4280142	Bacteria;Proteobacteria;Gammaproteobacteria;Xanthomonadales;Rhodanobacteraceae;Dokdonella;Dokdonella fugitiva	8.13572
RS_GCF_004366795.1	NoGlucose	Isolate	98.82	0	54.5296	2946319	Bacteria;Firmicutes;Bacilli;Alicyclobacillales;Alicyclobacillaceae;Alicyclobacillus;Alicyclobacillus sacchari	1.60986
RS_GCF_006716425.1	NoGlucose	Isolate	99.47	2.41	70.1067	9466640	Bacteria;Actinobacteriota;Actinobacteria;Streptosporangiales;Thermomonosporaceae;Actinoallomurus;Actinoallomurus bryophytorum	5.92422
RS_GCF_006802875.1	NoGlucose	Isolate	99.3	0.7	28.1041	3578373	Bacteria;Firmicutes;Clostridia;Peptostreptococcales-Tissierellales;Peptostreptococcaceae;Paraclostridium;Paraclostridium benzoelyticum	2.66406
RS_GCF_007747215.1	Glucose	Isolate	93.71	3.41	71.3338	7795793	Bacteria;Planctomycetota;Planctomycetes;Gemmatales;Gemmataceae;Gemmata;uncultured bacterium	9.74171
RS_GCF_007827045.1	NoGlucose	Isolate	97.68	3.12	69.6281	9254646	Bacteria;Actinobacteriota;Actinobacteria;Frankiales;Acidothermaceae;Acidothermus;uncultured actinobacterium	6.05823
RS_GCF_007992495.1	Glucose	Isolate	97.97	4.48	65.7263	9846332	Bacteria;Proteobacteria;Alphaproteobacteria;Reyranellales;Reyranellaceae;Reyranella;Reyranella soli	5.58078
RS_GCF_008326305.1	NoGlucose	Isolate	98.68	4.16	49.6526	7209578	Bacteria;Chloroflexi;Ktedonobacteria;Ktedonobacterales;Ktedonobacteraceae;Ktedonobacter;Ktedonobacterales bacterium Uno17	NA
RS_GCF_008369935.1	Glucose	Isolate	100	4.38	62.1987	10914015	Bacteria;Proteobacteria;Gammaproteobacteria;Burkholderiales;Burkholderiaceae;Burkholderia-Caballeronia-Paraburkholderia;Paraburkholderia phytofirmans PsJN	1.87349
RS_GCF_008935075.1	NoGlucose	Isolate	96.17	0.65	37.7474	3934149	Bacteria;Firmicutes;Bacilli;Bacillales;Bacillaceae;Bacillus;uncultured bacterium	0.657957
RS_GCF_009720625.1	NoGlucose	Isolate	99.27	7.02	35.9696	5602542	Bacteria;Firmicutes;Bacilli;Bacillales;Bacillaceae;Bacillus;uncultured Bacillus sp.	0.900773
RS_GCF_009728935.1	NoGlucose	Isolate	98.92	1.14	41.1464	8101785	Bacteria;Firmicutes;Bacilli;Paenibacillales;Paenibacillaceae;Paenibacillus;Paenibacillus sp. ML311-T3	1.5473
RS_GCF_009765835.1	NoGlucose	Isolate	99.78	0.86	57.2343	4715628	Bacteria;Acidobacteriota;Acidobacteriae;Acidobacteriales;Acidobacteriaceae (Subgroup 1);Granulicella;Acidobacteriales bacterium 59-55	1.62239
RS_GCF_009765975.1	Glucose	Isolate	99.38	1.16	63.5405	8370829	Bacteria;Proteobacteria;Alphaproteobacteria;Acetobacterales;Acetobacteraceae;uncultured;metagenome	4.77336
RS_GCF_009765985.1	Glucose	Isolate	99.57	0.85	55.5174	5437681	Bacteria;Acidobacteriota;Acidobacteriae;Acidobacteriales;Acidobacteriaceae (Subgroup 1);Acidipila-Silvibacterium;uncultured Acidobacteria bacterium	2.52408
RS_GCF_009909195.1	NoGlucose	Isolate	99.67	2.33	56.3484	7436748	Bacteria;Firmicutes;Bacilli;Paenibacillales;Paenibacillaceae;Paenibacillus;metagenome	0.177313
RS_GCF_010730955.1	Glucose	Isolate	100	1.13	66.3263	6321928	Bacteria;Actinobacteriota;Actinobacteria;Corynebacteriales;Mycobacteriaceae;Mycobacterium;Mycobacterium aubagnense	4.38228
RS_GCF_013184495.1	NoGlucose	Isolate	97.35	0	40.1481	3630029	Bacteria;Firmicutes;Bacilli;Bacillales;Planococcaceae;Sporosarcina;uncultured Bacillus sp.	1.17999
RS_GCF_013410115.1	Glucose	Isolate	100	0.86	57.556	5285246	Bacteria;Acidobacteriota;Acidobacteriae;Acidobacteriales;Acidobacteriaceae (Subgroup 1);Granulicella;uncultured bacterium	2.17045
RS_GCF_014083945.1	Glucose	Isolate	98.28	0.86	61.094	3928701	Bacteria;Acidobacteriota;Acidobacteriae;Acidobacteriales;Acidobacteriaceae (Subgroup 1);Granulicella;Granulicella sp. 5B5	2.94787
RS_GCF_014138605.1	NoGlucose	Isolate	98.36	3.64	37.2551	5027882	Bacteria;Firmicutes;Bacilli;Bacillales;Bacillaceae;Bacillus;Bacillus huizhouensis	0.820246
RS_GCF_014201315.1	Glucose	Isolate	100	0.05	58.4057	4880565	Bacteria;Acidobacteriota;Acidobacteriae;Acidobacteriales;Acidobacteriaceae (Subgroup 1);Granulicella;uncultured bacterium	2.97663
RS_GCF_014201335.1	Glucose	Isolate	100	1.72	56.411	6178831	Bacteria;Acidobacteriota;Acidobacteriae;Acidobacteriales;Acidobacteriaceae (Subgroup 1);Granulicella;uncultured bacterium	1.55754
RS_GCF_014201825.1	NoGlucose	Isolate	100	0	63.991	2877351	Bacteria;Proteobacteria;Alphaproteobacteria;Acetobacterales;Acetobacteraceae;Acidocella;Acidocella aromatica	2.95079
RS_GCF_014203225.1	Glucose	Isolate	100	2.63	57.8038	6472662	Bacteria;Acidobacteriota;Acidobacteriae;Acidobacteriales;Acidobacteriaceae (Subgroup 1);Granulicella;Granulicella mallensis MP5ACTX8	1.68082
RS_GCF_014274465.1	NoGlucose	Isolate	98.93	0	55.7854	6271114	Bacteria;Acidobacteriota;Acidobacteriae;Acidobacteriales;Acidobacteriaceae (Subgroup 1);Acidipila-Silvibacterium;uncultured Acidobacteria bacterium	1.48962
RS_GCF_014282005.1	NoGlucose	Isolate	98.68	1.55	40.6709	4033497	Bacteria;Firmicutes;Bacilli;Bacillales;Planococcaceae;Sporosarcina;Sporosarcina psychrophila	1.26263
RS_GCF_014323405.1	NoGlucose	Isolate	99.3	0.7	28.0533	3475983	Bacteria;Firmicutes;Clostridia;Peptostreptococcales-Tissierellales;Peptostreptococcaceae;Romboutsia;uncultured Romboutsia sp.	2.01235
RS_GCF_014595895.1	NoGlucose	Isolate	99.34	0.99	39.1482	3592361	Bacteria;Firmicutes;Bacilli;Bacillales;Planococcaceae;Solibacillus;uncultured bacterium	0.441423
RS_GCF_014646355.1	NoGlucose	Isolate	100	1.93	70.6379	8123920	Bacteria;Actinobacteriota;Actinobacteria;Streptosporangiales;Streptosporangiaceae;Nonomuraea;Nonomuraea cavernae	4.05212
RS_GCF_015714715.1	Glucose	Isolate	100	0.43	58.185	3325940	Bacteria;Proteobacteria;Alphaproteobacteria;Rhizobiales;Rhizobiales Incertae Sedis;uncultured;uncultured bacterium	3.18284
RS_GCF_016467395.1	NoGlucose	MAG	97.47	1.24	66.6474	7483393	Bacteria;Proteobacteria;Alphaproteobacteria;Reyranellales;Reyranellaceae;Reyranella;uncultured bacterium	7.86641
RS_GCF_016862975.1	NoGlucose	Isolate	100	2.97	70.3618	11125243	Bacteria;Actinobacteriota;Actinobacteria;Micromonosporales;Micromonosporaceae;Rugosimonospora;Rugosimonospora africana	5.93468
RS_GCF_017355165.1	NoGlucose	Isolate	98.91	1.21	40.2453	5374770	Bacteria;Firmicutes;Bacilli;Bacillales;Bacillaceae;Bacillus;Bacillus simplex NBRC 15720 = DSM 1321	0.463363
RS_GCF_017873965.1	NoGlucose	Isolate	95.92	5.21	42.3476	4996620	Bacteria;Firmicutes;Bacilli;Paenibacillales;Paenibacillaceae;Ammoniphilus;Ammoniphilus resinae	0.937955
RS_GCF_018449545.1	Glucose	Isolate	100	2.59	57.6451	6151722	Bacteria;Acidobacteriota;Acidobacteriae;Acidobacteriales;Acidobacteriaceae (Subgroup 1);Granulicella;uncultured bacterium	1.50011
RS_GCF_900101265.1	NoGlucose	Isolate	99.8	0.92	66.3934	7515134	Bacteria;Proteobacteria;Gammaproteobacteria;Burkholderiales;Oxalobacteraceae;Massilia;uncultured beta proteobacterium	0.837353
RS_GCF_900103605.1	NoGlucose	Isolate	100	0.88	36.5851	3757195	Bacteria;Firmicutes;Bacilli;Bacillales;Planococcaceae;uncultured;Bacillus sp. FJAT-22090	1.02605
RS_GCF_900104115.1	NoGlucose	Isolate	98.39	0.97	28.6933	4056506	Bacteria;Firmicutes;Clostridia;Clostridiales;Clostridiaceae;Clostridium sensu stricto 1;Clostridium gasigenes	3.95952
RS_GCF_900104575.1	NoGlucose	Isolate	98.24	4.16	39.4522	4863531	Bacteria;Firmicutes;Bacilli;Bacillales;Bacillaceae;Bacillus;Bacillus sp. Marseille-P2489	0.597402
RS_GCF_900111345.1	NoGlucose	Isolate	100	0.88	37.0163	4387245	Bacteria;Firmicutes;Bacilli;Bacillales;Planococcaceae;uncultured;Bacillus sp. FJAT-22090	1.05736
RS_GCF_900116325.1	NoGlucose	Isolate	99.93	0.4	69.6794	8088436	Bacteria;Actinobacteriota;Actinobacteria;Streptomycetales;Streptomycetaceae;Streptomyces;Streptomyces atratus	3.03671
RS_GCF_904848585.1	Glucose	Isolate	100	0.22	61.9125	8587385	Bacteria;Proteobacteria;Gammaproteobacteria;Burkholderiales;Burkholderiaceae;Burkholderia-Caballeronia-Paraburkholderia;Burkholderia kirstenboschensis	1.90478
