# Supplementary material for: Taxonomic and genomic attributes of oligotrophic soil bacteria
Source: ISME Commun. 2024 Jun 12;4(1):ycae081. doi: 10.1093/ismeco/ycae081 (PMC11234899; doi:10.1093/ismeco/ycae081)
Supplement: Dataset_S4-Oligotrophy-ISMECommunications_ycae081 [file dataset_s4-oligotrophy-ismecommunications_ycae081.xlsx]

## Sheet: A. Soil Profile
GTDB_Accession	Group	COG0001	COG0002	COG0003	COG0004	COG0005	COG0006	COG0007	COG0008	COG0009	COG0010	COG0011	COG0012	COG0013	COG0014	COG0015	COG0016	COG0017	COG0018	COG0019	COG0020	COG0021	COG0022	COG0023	COG0024	COG0025	COG0026	COG0027	COG0028	COG0029	COG0030	COG0031	COG0033	COG0034	COG0035	COG0036	COG0037	COG0038	COG0039	COG0040	COG0041	COG0042	COG0043	COG0044	COG0045	COG0046	COG0047	COG0048	COG0049
GB_GCA_000381585.1	Surface	1.11985e-06	3.19958e-07	0	4.79937e-07	3.19958e-07	9.59875e-07	3.19958e-07	4.79937e-07	3.19958e-07	3.19958e-07	0	1.59979e-07	3.19958e-07	0	3.19958e-07	1.59979e-07	6.39917e-07	1.59979e-07	7.99896e-07	3.19958e-07	3.19958e-07	3.19958e-07	0	1.59979e-07	3.19958e-07	1.59979e-07	1.59979e-07	7.99896e-07	7.99896e-07	4.79937e-07	6.39917e-07	3.19958e-07	4.79937e-07	0	1.59979e-07	4.79937e-07	3.19958e-07	3.19958e-07	1.59979e-07	4.79937e-07	0	3.19958e-07	4.79937e-07	3.19958e-07	6.39917e-07	6.39917e-07	1.59979e-07	1.59979e-07
GB_GCA_000620185.1	Surface	3.14155e-06	1.96347e-07	5.8904e-07	7.85386e-07	1.96347e-07	1.96347e-06	7.85386e-07	1.96347e-07	3.92693e-07	1.17808e-06	1.96347e-07	1.96347e-07	3.92693e-07	1.96347e-07	3.92693e-07	1.96347e-07	3.92693e-07	1.96347e-07	1.76712e-06	3.92693e-07	9.81733e-07	1.37443e-06	0	3.92693e-07	1.37443e-06	3.92693e-07	1.96347e-07	9.81733e-07	7.85386e-07	1.96347e-07	7.85386e-07	5.8904e-07	3.92693e-07	3.92693e-07	1.96347e-07	5.8904e-07	0	1.96347e-07	1.96347e-07	7.85386e-07	1.96347e-07	0	7.85386e-07	3.92693e-07	5.8904e-07	5.8904e-07	1.96347e-07	1.96347e-07
GB_GCA_000620205.1	Surface	3.24618e-06	1.90952e-07	5.72856e-07	7.63808e-07	1.90952e-07	1.33666e-06	9.5476e-07	1.90952e-07	3.81904e-07	7.63808e-07	1.90952e-07	1.90952e-07	3.81904e-07	1.90952e-07	3.81904e-07	3.81904e-07	1.90952e-07	1.90952e-07	9.5476e-07	3.81904e-07	1.14571e-06	7.63808e-07	0	3.81904e-07	1.33666e-06	1.90952e-07	1.90952e-07	7.63808e-07	9.5476e-07	3.81904e-07	7.63808e-07	5.72856e-07	3.81904e-07	3.81904e-07	5.72856e-07	5.72856e-07	1.90952e-07	1.90952e-07	1.90952e-07	5.72856e-07	1.90952e-07	0	9.5476e-07	3.81904e-07	5.72856e-07	5.72856e-07	1.90952e-07	1.90952e-07
GB_GCA_000620725.1	Surface	1.04803e-06	2.99438e-07	0	1.04803e-06	2.99438e-07	1.04803e-06	4.49157e-07	5.98875e-07	4.49157e-07	5.98875e-07	0	2.99438e-07	2.99438e-07	0	2.99438e-07	1.49719e-07	2.99438e-07	1.49719e-07	1.04803e-06	2.99438e-07	4.49157e-07	1.49719e-07	0	1.49719e-07	5.98875e-07	1.49719e-07	1.49719e-07	4.49157e-07	4.49157e-07	2.99438e-07	4.49157e-07	4.49157e-07	4.49157e-07	2.99438e-07	1.49719e-07	4.49157e-07	4.49157e-07	2.99438e-07	1.49719e-07	2.99438e-07	1.49719e-07	1.49719e-07	2.99438e-07	1.49719e-07	5.98875e-07	4.49157e-07	1.49719e-07	1.49719e-07
GB_GCA_000688095.1	Surface	3.8036e-06	3.04288e-07	6.08575e-07	1.52144e-06	3.04288e-07	1.36929e-06	7.60719e-07	3.04288e-07	4.56431e-07	1.21715e-06	1.52144e-07	3.04288e-07	1.52144e-07	1.52144e-07	3.04288e-07	1.52144e-07	0	1.52144e-07	1.52144e-06	1.52144e-07	4.56431e-07	4.56431e-07	1.52144e-07	3.04288e-07	7.60719e-07	0	0	1.97787e-06	1.21715e-06	1.52144e-07	6.08575e-07	1.52144e-07	3.04288e-07	1.52144e-07	1.52144e-07	4.56431e-07	4.56431e-07	1.52144e-07	3.04288e-07	4.56431e-07	1.52144e-07	0	9.12863e-07	6.08575e-07	4.56431e-07	4.56431e-07	1.52144e-07	1.52144e-07
GB_GCA_000688615.1	Surface	1.39971e-06	3.99917e-07	0	7.99834e-07	3.99917e-07	1.59967e-06	5.99876e-07	3.99917e-07	5.99876e-07	3.99917e-07	0	1.99959e-07	1.99959e-07	0	1.99959e-07	1.99959e-07	3.99917e-07	1.99959e-07	1.39971e-06	1.99959e-07	3.99917e-07	3.99917e-07	0	1.99959e-07	5.99876e-07	1.99959e-07	1.99959e-07	5.99876e-07	5.99876e-07	1.99959e-07	7.99834e-07	3.99917e-07	3.99917e-07	0	1.99959e-07	3.99917e-07	7.99834e-07	1.99959e-07	1.99959e-07	7.99834e-07	1.99959e-07	1.99959e-07	3.99917e-07	3.99917e-07	7.99834e-07	5.99876e-07	1.99959e-07	1.99959e-07
GB_GCA_000733915.1	Surface	2.99241e-06	7.48102e-07	0	1.12215e-06	0	7.48102e-07	1.12215e-06	7.48102e-07	7.48102e-07	7.48102e-07	0	3.74051e-07	3.74051e-07	3.74051e-07	3.74051e-07	3.74051e-07	3.74051e-07	3.74051e-07	2.24431e-06	3.74051e-07	1.4962e-06	2.24431e-06	0	3.74051e-07	3.74051e-07	3.74051e-07	3.74051e-07	1.4962e-06	7.48102e-07	3.74051e-07	1.4962e-06	0	7.48102e-07	0	3.74051e-07	1.12215e-06	3.74051e-07	3.74051e-07	3.74051e-07	7.48102e-07	7.48102e-07	0	1.12215e-06	7.48102e-07	1.87025e-06	1.12215e-06	3.74051e-07	3.74051e-07
GB_GCA_001800075.1	Surface	4.06968e-06	9.04373e-07	0	8.13936e-06	4.52187e-07	1.35656e-06	1.35656e-06	4.52187e-07	9.04373e-07	1.80875e-06	0	4.52187e-07	9.04373e-07	4.52187e-07	4.52187e-07	4.52187e-07	9.04373e-07	9.04373e-07	1.80875e-06	4.52187e-07	1.35656e-06	4.52187e-07	0	9.04373e-07	0	0	0	4.52187e-07	1.35656e-06	9.04373e-07	9.04373e-07	9.04373e-07	9.04373e-07	4.52187e-07	4.52187e-07	0	0	4.52187e-07	4.52187e-07	1.35656e-06	4.52187e-07	4.52187e-07	9.04373e-07	9.04373e-07	1.80875e-06	1.80875e-06	4.52187e-07	4.52187e-07
GB_GCA_001898465.1	Surface	1.50601e-06	0	0	0	3.01203e-07	1.20481e-06	3.01203e-07	6.02405e-07	1.20481e-06	1.80722e-06	0	3.01203e-07	3.01203e-07	0	3.01203e-07	3.01203e-07	3.01203e-07	3.01203e-07	1.20481e-06	3.01203e-07	9.03608e-07	2.71082e-06	3.01203e-07	3.01203e-07	6.02405e-07	3.01203e-07	3.01203e-07	0	6.02405e-07	6.02405e-07	6.02405e-07	3.01203e-07	6.02405e-07	6.02405e-07	3.01203e-07	6.02405e-07	6.02405e-07	3.01203e-07	0	1.20481e-06	3.01203e-07	3.01203e-07	1.20481e-06	6.02405e-07	9.03608e-07	9.03608e-07	3.01203e-07	3.01203e-07
GB_GCA_001898505.1	Surface	1.64589e-06	2.53214e-07	0	5.06428e-07	1.26607e-07	7.59642e-07	3.79821e-07	3.79821e-07	5.06428e-07	7.59642e-07	0	1.26607e-07	1.26607e-07	1.26607e-07	1.26607e-07	1.26607e-07	1.26607e-07	1.26607e-07	1.01286e-06	1.26607e-07	6.33035e-07	1.26607e-06	1.26607e-07	2.53214e-07	5.06428e-07	1.26607e-07	1.26607e-07	1.26607e-07	2.53214e-07	3.79821e-07	5.06428e-07	0	2.53214e-07	1.26607e-07	2.53214e-07	6.33035e-07	3.79821e-07	1.26607e-07	1.26607e-07	3.79821e-07	2.53214e-07	2.53214e-07	1.01286e-06	2.53214e-07	3.79821e-07	3.79821e-07	1.26607e-07	1.26607e-07
GB_GCA_002344825.1	Surface	3.66555e-06	9.16387e-07	0	2.29097e-06	4.58194e-07	9.16387e-07	4.58194e-07	9.16387e-07	1.37458e-06	4.58194e-07	0	4.58194e-07	4.58194e-07	4.58194e-07	4.58194e-07	4.58194e-07	9.16387e-07	4.58194e-07	1.83277e-06	4.58194e-07	1.37458e-06	1.37458e-06	0	0	0	4.58194e-07	4.58194e-07	4.58194e-07	9.16387e-07	4.58194e-07	1.83277e-06	4.58194e-07	9.16387e-07	4.58194e-07	9.16387e-07	9.16387e-07	1.37458e-06	4.58194e-07	4.58194e-07	1.83277e-06	4.58194e-07	4.58194e-07	1.37458e-06	9.16387e-07	1.37458e-06	1.37458e-06	4.58194e-07	4.58194e-07
GB_GCA_002404155.1	Subsurface	3.67081e-06	6.11802e-07	3.05901e-07	1.5295e-06	3.05901e-07	1.2236e-06	3.05901e-07	3.05901e-07	9.17703e-07	1.2236e-06	0	3.05901e-07	3.05901e-07	0	6.11802e-07	3.05901e-07	3.05901e-07	3.05901e-07	6.11802e-07	6.11802e-07	1.5295e-06	1.83541e-06	0	0	9.17703e-07	0	0	2.14131e-06	3.05901e-07	3.05901e-07	1.5295e-06	6.11802e-07	6.11802e-07	6.11802e-07	3.05901e-07	9.17703e-07	3.05901e-07	3.05901e-07	6.11802e-07	9.17703e-07	0	1.5295e-06	2.44721e-06	6.11802e-07	9.17703e-07	1.2236e-06	3.05901e-07	3.05901e-07
GB_GCA_003134765.1	Surface	2.22287e-06	4.93971e-07	2.46985e-07	4.93971e-07	4.93971e-07	9.87941e-07	4.93971e-07	4.93971e-07	4.93971e-07	9.87941e-07	0	2.46985e-07	2.46985e-07	0	2.46985e-07	2.46985e-07	7.40956e-07	2.46985e-07	7.40956e-07	2.46985e-07	7.40956e-07	1.23493e-06	0	2.46985e-07	4.93971e-07	4.93971e-07	2.46985e-07	2.46985e-07	7.40956e-07	2.46985e-07	9.87941e-07	0	7.40956e-07	2.46985e-07	2.46985e-07	4.93971e-07	2.46985e-07	2.46985e-07	0	9.87941e-07	4.93971e-07	4.93971e-07	1.48191e-06	4.93971e-07	7.40956e-07	9.87941e-07	0	2.46985e-07
GB_GCA_003135135.1	Subsurface	4.01683e-06	2.67788e-07	1.07115e-06	8.03365e-07	2.67788e-07	8.03365e-07	8.03365e-07	2.67788e-07	5.35577e-07	8.03365e-07	0	2.67788e-07	2.67788e-07	2.67788e-07	2.67788e-07	2.67788e-07	2.67788e-07	2.67788e-07	2.67788e-06	2.67788e-07	5.35577e-07	1.07115e-06	0	2.67788e-07	0	2.67788e-07	0	2.4101e-06	8.03365e-07	5.35577e-07	8.03365e-07	2.67788e-07	2.67788e-07	0	2.67788e-07	5.35577e-07	1.07115e-06	2.67788e-07	2.67788e-07	5.35577e-07	0	2.67788e-07	5.35577e-07	5.35577e-07	1.07115e-06	8.03365e-07	0	2.67788e-07
GB_GCA_003136215.1	Surface	1.40939e-06	4.22818e-07	1.40939e-07	9.86576e-07	2.81879e-07	1.12752e-06	5.63758e-07	2.81879e-07	4.22818e-07	4.22818e-07	0	1.40939e-07	2.81879e-07	0	1.40939e-07	1.40939e-07	2.81879e-07	1.40939e-07	1.26845e-06	2.81879e-07	4.22818e-07	8.45636e-07	0	1.40939e-07	1.40939e-07	1.40939e-07	0	4.22818e-07	2.81879e-07	2.81879e-07	7.04697e-07	2.81879e-07	2.81879e-07	1.40939e-07	2.81879e-07	7.04697e-07	2.81879e-07	1.40939e-07	1.40939e-07	2.81879e-07	1.40939e-07	2.81879e-07	9.86576e-07	2.81879e-07	4.22818e-07	5.63758e-07	1.40939e-07	1.40939e-07
GB_GCA_003136635.1	Subsurface	1.97625e-06	3.29375e-07	0	2.635e-06	3.29375e-07	1.3175e-06	9.88126e-07	6.5875e-07	6.5875e-07	6.5875e-07	3.29375e-07	3.29375e-07	3.29375e-07	0	6.5875e-07	3.29375e-07	3.29375e-07	3.29375e-07	1.3175e-06	3.29375e-07	6.5875e-07	3.29375e-07	3.29375e-07	3.29375e-07	0	3.29375e-07	0	9.88126e-07	9.88126e-07	3.29375e-07	6.5875e-07	9.88126e-07	9.88126e-07	3.29375e-07	3.29375e-07	6.5875e-07	3.29375e-07	3.29375e-07	3.29375e-07	9.88126e-07	3.29375e-07	6.5875e-07	1.3175e-06	6.5875e-07	1.3175e-06	1.64688e-06	0	0
GB_GCA_003151515.1	Surface	1.66359e-06	5.54531e-07	0	1.38633e-06	2.77265e-07	1.10906e-06	5.54531e-07	2.77265e-07	5.54531e-07	5.54531e-07	0	2.77265e-07	2.77265e-07	2.77265e-07	2.77265e-07	2.77265e-07	5.54531e-07	2.77265e-07	1.10906e-06	2.77265e-07	1.10906e-06	1.38633e-06	2.77265e-07	2.77265e-07	2.77265e-07	2.77265e-07	2.77265e-07	8.31796e-07	2.77265e-07	5.54531e-07	1.10906e-06	2.77265e-07	2.77265e-07	5.54531e-07	2.77265e-07	8.31796e-07	2.77265e-07	2.77265e-07	2.77265e-07	1.10906e-06	5.54531e-07	0	1.38633e-06	5.54531e-07	8.31796e-07	8.31796e-07	2.77265e-07	2.77265e-07
GB_GCA_003153315.1	Surface	2.41318e-06	0	2.41318e-07	7.23955e-07	2.41318e-07	1.44791e-06	2.41318e-07	2.41318e-07	7.23955e-07	1.93055e-06	0	2.41318e-07	2.41318e-07	0	2.41318e-07	2.41318e-07	4.82637e-07	4.82637e-07	1.68923e-06	2.41318e-07	4.82637e-07	2.17187e-06	2.41318e-07	2.41318e-07	2.41318e-07	4.82637e-07	4.82637e-07	0	7.23955e-07	2.41318e-07	7.23955e-07	2.41318e-07	7.23955e-07	4.82637e-07	4.82637e-07	7.23955e-07	2.41318e-07	2.41318e-07	2.41318e-07	9.65274e-07	2.41318e-07	4.82637e-07	7.23955e-07	4.82637e-07	7.23955e-07	7.23955e-07	2.41318e-07	2.41318e-07
GB_GCA_003154775.1	Subsurface	2.37519e-06	4.31853e-07	0	1.29556e-06	4.31853e-07	1.07963e-06	4.31853e-07	2.15927e-07	6.4778e-07	1.51149e-06	0	2.15927e-07	4.31853e-07	0	4.31853e-07	2.15927e-07	2.15927e-07	2.15927e-07	1.07963e-06	4.31853e-07	6.4778e-07	4.31853e-07	0	4.31853e-07	2.15927e-07	0	0	2.15927e-07	6.4778e-07	2.15927e-07	1.07963e-06	6.4778e-07	6.4778e-07	4.31853e-07	2.15927e-07	4.31853e-07	4.31853e-07	2.15927e-07	2.15927e-07	2.15927e-07	2.15927e-07	2.15927e-07	6.4778e-07	4.31853e-07	6.4778e-07	6.4778e-07	2.15927e-07	2.15927e-07
GB_GCA_003161615.1	Surface	3.01213e-06	8.60608e-07	0	8.60608e-07	0	2.58182e-06	8.60608e-07	8.60608e-07	8.60608e-07	2.15152e-06	0	4.30304e-07	4.30304e-07	0	4.30304e-07	4.30304e-07	8.60608e-07	4.30304e-07	1.29091e-06	4.30304e-07	1.29091e-06	2.15152e-06	0	4.30304e-07	1.29091e-06	4.30304e-07	0	0	1.29091e-06	1.72122e-06	1.29091e-06	4.30304e-07	8.60608e-07	8.60608e-07	4.30304e-07	8.60608e-07	8.60608e-07	4.30304e-07	0	8.60608e-07	4.30304e-07	4.30304e-07	1.29091e-06	8.60608e-07	1.29091e-06	1.72122e-06	4.30304e-07	4.30304e-07
GB_GCA_003162415.1	Subsurface	4.33093e-06	8.1205e-07	8.1205e-07	1.89478e-06	0	1.6241e-06	8.1205e-07	2.70683e-07	2.70683e-07	1.89478e-06	0	2.70683e-07	2.70683e-07	0	5.41367e-07	2.70683e-07	2.70683e-07	2.70683e-07	1.35342e-06	2.70683e-07	2.43615e-06	2.97752e-06	0	2.70683e-07	2.70683e-07	0	0	1.08273e-06	8.1205e-07	5.41367e-07	1.35342e-06	2.70683e-07	8.1205e-07	0	5.41367e-07	5.41367e-07	0	2.70683e-07	2.70683e-07	8.1205e-07	2.70683e-07	2.70683e-07	8.1205e-07	5.41367e-07	1.08273e-06	1.08273e-06	2.70683e-07	2.70683e-07
GB_GCA_003165335.1	Surface	2.69533e-06	5.77572e-07	1.92524e-07	1.73272e-06	0	3.85048e-07	1.34767e-06	5.77572e-07	1.92524e-07	5.77572e-07	0	1.92524e-07	1.92524e-07	1.92524e-07	1.92524e-07	1.92524e-07	1.92524e-07	1.92524e-07	3.27291e-06	1.92524e-07	5.77572e-07	1.34767e-06	0	1.92524e-07	1.92524e-07	1.92524e-07	1.92524e-07	1.15514e-06	3.27291e-06	1.92524e-07	9.6262e-07	1.92524e-07	1.92524e-07	1.92524e-07	1.92524e-07	3.85048e-07	7.70096e-07	1.92524e-07	1.92524e-07	5.77572e-07	3.85048e-07	0	9.6262e-07	3.85048e-07	7.70096e-07	5.77572e-07	1.92524e-07	1.92524e-07
GB_GCA_003167365.1	Surface	2.2353e-06	3.19329e-07	0	9.57987e-07	3.19329e-07	9.57987e-07	9.57987e-07	3.19329e-07	6.38658e-07	6.38658e-07	0	3.19329e-07	3.19329e-07	0	3.19329e-07	3.19329e-07	9.57987e-07	3.19329e-07	6.38658e-07	3.19329e-07	1.27732e-06	1.59665e-06	0	3.19329e-07	6.38658e-07	0	0	3.19329e-07	1.27732e-06	3.19329e-07	9.57987e-07	0	9.57987e-07	3.19329e-07	3.19329e-07	6.38658e-07	3.19329e-07	3.19329e-07	0	9.57987e-07	3.19329e-07	3.19329e-07	1.27732e-06	6.38658e-07	9.57987e-07	1.27732e-06	3.19329e-07	3.19329e-07
GB_GCA_003168335.1	Subsurface	2.71281e-06	3.87544e-07	0	7.75087e-07	3.87544e-07	9.68859e-07	1.93772e-07	1.93772e-07	3.87544e-07	7.75087e-07	0	1.93772e-07	5.81315e-07	0	1.93772e-07	1.93772e-07	1.93772e-07	1.93772e-07	9.68859e-07	1.93772e-07	3.87544e-07	1.55017e-06	0	1.93772e-07	5.81315e-07	0	0	1.93772e-07	5.81315e-07	3.87544e-07	1.55017e-06	1.93772e-07	5.81315e-07	1.93772e-07	1.93772e-07	5.81315e-07	0	1.93772e-07	0	5.81315e-07	1.93772e-07	3.87544e-07	1.55017e-06	3.87544e-07	7.75087e-07	5.81315e-07	1.93772e-07	1.93772e-07
GB_GCA_003169895.1	Surface	2.33887e-06	2.92359e-07	0	1.16944e-06	2.92359e-07	1.75415e-06	2.92359e-07	5.84718e-07	5.84718e-07	5.84718e-07	0	2.92359e-07	5.84718e-07	0	2.92359e-07	2.92359e-07	2.92359e-07	2.92359e-07	5.84718e-07	2.92359e-07	1.75415e-06	2.04651e-06	0	2.92359e-07	2.92359e-07	2.92359e-07	2.92359e-07	0	5.84718e-07	2.92359e-07	1.16944e-06	2.92359e-07	8.77077e-07	5.84718e-07	5.84718e-07	5.84718e-07	2.92359e-07	2.92359e-07	0	1.16944e-06	2.92359e-07	2.92359e-07	5.84718e-07	5.84718e-07	8.77077e-07	8.77077e-07	2.92359e-07	2.92359e-07
GB_GCA_003169975.1	Subsurface	2.68675e-06	2.23896e-07	0	1.11948e-06	4.47792e-07	6.71688e-07	4.47792e-07	6.71688e-07	4.47792e-07	6.71688e-07	0	2.23896e-07	2.23896e-07	2.23896e-07	2.23896e-07	2.23896e-07	6.71688e-07	2.23896e-07	8.95584e-07	2.23896e-07	8.95584e-07	1.34338e-06	0	2.23896e-07	8.95584e-07	2.23896e-07	2.23896e-07	4.47792e-07	8.95584e-07	2.23896e-07	6.71688e-07	4.47792e-07	6.71688e-07	4.47792e-07	2.23896e-07	6.71688e-07	8.95584e-07	4.47792e-07	0	6.71688e-07	2.23896e-07	2.23896e-07	8.95584e-07	4.47792e-07	6.71688e-07	8.95584e-07	2.23896e-07	2.23896e-07
GB_GCA_003218375.1	Surface	1.76911e-06	5.0546e-07	0	7.58191e-07	5.0546e-07	1.01092e-06	5.0546e-07	5.0546e-07	2.5273e-07	1.51638e-06	0	2.5273e-07	2.5273e-07	0	2.5273e-07	2.5273e-07	7.58191e-07	2.5273e-07	7.58191e-07	2.5273e-07	7.58191e-07	1.51638e-06	0	2.5273e-07	5.0546e-07	2.5273e-07	0	2.5273e-07	1.26365e-06	5.0546e-07	1.01092e-06	0	7.58191e-07	5.0546e-07	2.5273e-07	7.58191e-07	0	2.5273e-07	0	7.58191e-07	2.5273e-07	2.5273e-07	1.26365e-06	5.0546e-07	7.58191e-07	1.01092e-06	5.0546e-07	5.0546e-07
GB_GCA_003218935.1	Subsurface	2.08954e-06	5.22384e-07	0	2.35073e-06	2.61192e-07	1.04477e-06	5.22384e-07	7.83576e-07	2.61192e-07	2.61192e-07	0	0	2.61192e-07	2.61192e-07	2.61192e-07	2.61192e-07	2.61192e-07	2.61192e-07	1.30596e-06	0	2.61192e-07	2.61192e-07	0	5.22384e-07	0	0	0	7.83576e-07	7.83576e-07	7.83576e-07	5.22384e-07	7.83576e-07	2.61192e-07	0	2.61192e-07	5.22384e-07	5.22384e-07	2.61192e-07	2.61192e-07	5.22384e-07	5.22384e-07	2.61192e-07	5.22384e-07	5.22384e-07	7.83576e-07	7.83576e-07	2.61192e-07	2.61192e-07
GB_GCA_003220595.1	Subsurface	7.87687e-06	4.92304e-07	0	2.70767e-06	2.46152e-07	1.47691e-06	1.47691e-06	2.46152e-07	2.46152e-07	2.21537e-06	0	4.92304e-07	2.46152e-07	2.46152e-07	4.92304e-07	2.46152e-07	2.46152e-07	2.46152e-07	4.18459e-06	2.46152e-07	4.92304e-07	1.96922e-06	0	2.46152e-07	0	2.46152e-07	0	4.18459e-06	7.38456e-07	2.46152e-07	9.84609e-07	0	4.92304e-07	4.92304e-07	2.46152e-07	9.84609e-07	2.46152e-07	2.46152e-07	2.46152e-07	4.92304e-07	2.46152e-07	1.47691e-06	2.95383e-06	4.92304e-07	9.84609e-07	7.38456e-07	2.46152e-07	2.46152e-07
GB_GCA_003221195.1	Surface	1.61504e-06	6.46015e-07	0	1.29203e-06	3.23007e-07	1.61504e-06	6.46015e-07	6.46015e-07	3.23007e-07	3.23007e-07	0	3.23007e-07	3.23007e-07	0	3.23007e-07	3.23007e-07	6.46015e-07	3.23007e-07	1.29203e-06	3.23007e-07	6.46015e-07	1.29203e-06	0	3.23007e-07	3.23007e-07	3.23007e-07	0	6.46015e-07	1.29203e-06	0	1.93804e-06	0	9.69022e-07	3.23007e-07	3.23007e-07	6.46015e-07	3.23007e-07	3.23007e-07	0	9.69022e-07	3.23007e-07	9.69022e-07	9.69022e-07	6.46015e-07	6.46015e-07	1.29203e-06	3.23007e-07	3.23007e-07
GB_GCA_003222085.1	Subsurface	4.52263e-06	5.65329e-07	0	1.13066e-06	5.65329e-07	2.26131e-06	5.65329e-07	2.82664e-07	5.65329e-07	1.13066e-06	0	2.82664e-07	2.82664e-07	0	2.82664e-07	2.82664e-07	8.47993e-07	2.82664e-07	2.26131e-06	5.65329e-07	5.65329e-07	2.26131e-06	0	2.82664e-07	1.13066e-06	2.82664e-07	0	2.82664e-07	8.47993e-07	5.65329e-07	1.13066e-06	0	5.65329e-07	5.65329e-07	2.82664e-07	8.47993e-07	2.82664e-07	5.65329e-07	2.82664e-07	8.47993e-07	2.82664e-07	2.82664e-07	1.69599e-06	1.13066e-06	8.47993e-07	1.13066e-06	0	0
GB_GCA_003222115.1	Subsurface	5.52628e-06	3.25075e-07	0	1.62538e-06	6.50151e-07	2.6006e-06	6.50151e-07	3.25075e-07	3.25075e-07	9.75226e-07	0	3.25075e-07	3.25075e-07	0	6.50151e-07	3.25075e-07	6.50151e-07	3.25075e-07	1.62538e-06	6.50151e-07	6.50151e-07	2.6006e-06	0	3.25075e-07	9.75226e-07	3.25075e-07	0	3.25075e-07	3.25075e-07	6.50151e-07	1.3003e-06	0	6.50151e-07	6.50151e-07	3.25075e-07	1.3003e-06	0	3.25075e-07	6.50151e-07	9.75226e-07	3.25075e-07	6.50151e-07	1.3003e-06	1.3003e-06	1.3003e-06	9.75226e-07	3.25075e-07	3.25075e-07
GB_GCA_003222385.1	Subsurface	1.66643e-06	2.77739e-07	0	1.11096e-06	5.55478e-07	1.94417e-06	5.55478e-07	2.77739e-07	5.55478e-07	8.33217e-07	2.77739e-07	2.77739e-07	2.77739e-07	0	2.77739e-07	2.77739e-07	8.33217e-07	5.55478e-07	1.38869e-06	8.33217e-07	8.33217e-07	1.38869e-06	2.77739e-07	2.77739e-07	5.55478e-07	0	0	2.77739e-07	8.33217e-07	5.55478e-07	1.66643e-06	5.55478e-07	2.77739e-07	2.77739e-07	2.77739e-07	5.55478e-07	2.77739e-07	2.77739e-07	0	5.55478e-07	2.77739e-07	5.55478e-07	1.11096e-06	5.55478e-07	1.11096e-06	8.33217e-07	2.77739e-07	2.77739e-07
GB_GCA_003222945.1	Surface	2.95076e-06	4.21537e-07	2.10768e-07	1.05384e-06	4.21537e-07	1.05384e-06	4.21537e-07	2.10768e-07	2.10768e-07	1.05384e-06	0	2.10768e-07	4.21537e-07	0	4.21537e-07	2.10768e-07	2.10768e-07	2.10768e-07	1.05384e-06	4.21537e-07	1.05384e-06	1.68615e-06	0	2.10768e-07	2.10768e-07	0	0	4.21537e-07	2.10768e-07	2.10768e-07	8.43073e-07	8.43073e-07	6.32305e-07	4.21537e-07	4.21537e-07	6.32305e-07	6.32305e-07	2.10768e-07	2.10768e-07	8.43073e-07	2.10768e-07	4.21537e-07	6.32305e-07	4.21537e-07	6.32305e-07	8.43073e-07	2.10768e-07	2.10768e-07
GB_GCA_003223025.1	Surface	2.07329e-06	4.60731e-07	0	1.38219e-06	4.60731e-07	1.84293e-06	0	2.30366e-07	4.60731e-07	1.15183e-06	0	2.30366e-07	4.60731e-07	0	4.60731e-07	2.30366e-07	4.60731e-07	2.30366e-07	1.38219e-06	2.30366e-07	4.60731e-07	6.91097e-07	0	2.30366e-07	6.91097e-07	4.60731e-07	2.30366e-07	0	9.21463e-07	2.30366e-07	6.91097e-07	2.30366e-07	6.91097e-07	2.30366e-07	2.30366e-07	1.15183e-06	2.30366e-07	2.30366e-07	0	9.21463e-07	2.30366e-07	6.91097e-07	1.38219e-06	4.60731e-07	9.21463e-07	9.21463e-07	2.30366e-07	2.30366e-07
GB_GCA_003223325.1	Subsurface	1.80194e-06	1.63813e-07	1.63813e-07	1.96575e-06	3.27626e-07	1.47431e-06	6.55251e-07	1.63813e-07	3.27626e-07	6.55251e-07	0	0	1.63813e-07	3.27626e-07	3.27626e-07	1.63813e-07	4.91438e-07	1.63813e-07	1.3105e-06	1.63813e-07	3.27626e-07	8.19064e-07	0	3.27626e-07	1.63813e-07	0	0	6.55251e-07	8.19064e-07	1.63813e-07	4.91438e-07	6.55251e-07	4.91438e-07	1.63813e-07	1.63813e-07	8.19064e-07	3.27626e-07	1.63813e-07	1.63813e-07	3.27626e-07	1.63813e-07	4.91438e-07	1.63813e-07	3.27626e-07	6.55251e-07	4.91438e-07	1.63813e-07	1.63813e-07
GB_GCA_003225295.1	Surface	1.47522e-06	1.22935e-07	0	8.60547e-07	2.45871e-07	1.10642e-06	6.14676e-07	1.22935e-07	1.22935e-07	8.60547e-07	0	1.22935e-07	2.45871e-07	1.22935e-07	2.45871e-07	1.22935e-07	3.68806e-07	1.22935e-07	7.37612e-07	2.45871e-07	2.45871e-07	1.10642e-06	0	2.45871e-07	6.14676e-07	1.22935e-07	1.22935e-07	3.68806e-07	4.91741e-07	2.45871e-07	7.37612e-07	3.68806e-07	3.68806e-07	1.22935e-07	1.22935e-07	2.45871e-07	2.45871e-07	1.22935e-07	1.22935e-07	4.91741e-07	1.22935e-07	2.45871e-07	1.10642e-06	2.45871e-07	3.68806e-07	3.68806e-07	1.22935e-07	1.22935e-07
GB_GCA_003225365.1	Subsurface	3.09807e-06	1.9363e-07	1.9363e-07	7.74519e-07	3.87259e-07	1.35541e-06	5.80889e-07	3.87259e-07	3.87259e-07	7.74519e-07	0	1.9363e-07	1.9363e-07	0	5.80889e-07	1.9363e-07	5.80889e-07	1.9363e-07	1.74267e-06	3.87259e-07	3.87259e-07	1.74267e-06	0	1.9363e-07	0	1.9363e-07	0	1.9363e-07	5.80889e-07	3.87259e-07	3.87259e-07	3.87259e-07	3.87259e-07	3.87259e-07	3.87259e-07	7.74519e-07	3.87259e-07	1.9363e-07	1.9363e-07	5.80889e-07	1.9363e-07	3.87259e-07	5.80889e-07	3.87259e-07	7.74519e-07	5.80889e-07	1.9363e-07	1.9363e-07
GB_GCA_003265685.1	Surface	3.20101e-06	1.45501e-07	5.82003e-07	1.30951e-06	2.91001e-07	5.82003e-07	8.73004e-07	4.36502e-07	7.27503e-07	1.74601e-06	1.45501e-07	1.45501e-07	1.45501e-07	1.45501e-07	4.36502e-07	1.45501e-07	2.91001e-07	1.45501e-07	1.89151e-06	1.45501e-07	5.82003e-07	7.27503e-07	0	1.45501e-07	1.45501e-07	2.91001e-07	4.36502e-07	7.27503e-07	1.0185e-06	4.36502e-07	1.0185e-06	2.91001e-07	2.91001e-07	2.91001e-07	2.91001e-07	4.36502e-07	1.45501e-07	2.91001e-07	1.45501e-07	5.82003e-07	2.91001e-07	1.45501e-07	4.36502e-07	4.36502e-07	4.36502e-07	2.91001e-07	1.45501e-07	1.45501e-07
GB_GCA_003455565.1	Surface	2.08034e-06	0	2.60042e-07	1.56025e-06	5.20084e-07	1.30021e-06	5.20084e-07	5.20084e-07	2.60042e-07	2.60042e-07	0	2.60042e-07	5.20084e-07	2.60042e-07	0	2.60042e-07	0	5.20084e-07	7.80126e-07	2.60042e-07	1.04017e-06	1.30021e-06	2.60042e-07	2.60042e-07	0	2.60042e-07	0	5.20084e-07	5.20084e-07	5.20084e-07	1.04017e-06	5.20084e-07	2.60042e-07	2.60042e-07	2.60042e-07	2.60042e-07	7.80126e-07	5.20084e-07	2.60042e-07	7.80126e-07	5.20084e-07	1.04017e-06	5.20084e-07	5.20084e-07	7.80126e-07	7.80126e-07	0	2.60042e-07
GB_GCA_003574785.1	Surface	3.92419e-06	2.70634e-07	0	1.35317e-06	2.70634e-07	2.57102e-06	9.47218e-07	4.0595e-07	2.70634e-07	3.78887e-06	0	1.35317e-07	4.0595e-07	1.35317e-07	2.70634e-07	1.35317e-07	1.35317e-07	1.35317e-07	2.57102e-06	1.35317e-07	2.70634e-07	2.16507e-06	1.35317e-07	1.35317e-07	0	1.35317e-07	1.35317e-07	1.75912e-06	6.76584e-07	1.35317e-07	6.76584e-07	2.70634e-07	4.0595e-07	2.70634e-07	1.35317e-07	4.0595e-07	4.0595e-07	1.35317e-07	1.35317e-07	4.0595e-07	2.70634e-07	0	8.11901e-07	5.41267e-07	6.76584e-07	4.0595e-07	1.35317e-07	1.35317e-07
GB_GCA_003818285.1	Surface	1.73404e-06	3.46808e-07	5.20213e-07	1.73404e-06	3.46808e-07	1.04043e-06	5.20213e-07	3.46808e-07	6.93617e-07	6.93617e-07	0	1.73404e-07	3.46808e-07	1.73404e-07	1.73404e-07	3.46808e-07	5.20213e-07	1.73404e-07	1.04043e-06	1.73404e-07	1.04043e-06	6.93617e-07	1.73404e-07	5.20213e-07	6.93617e-07	1.73404e-07	1.73404e-07	6.93617e-07	8.67021e-07	3.46808e-07	6.93617e-07	1.73404e-07	5.20213e-07	0	5.20213e-07	6.93617e-07	1.73404e-07	1.73404e-07	1.73404e-07	6.93617e-07	1.73404e-07	1.73404e-07	8.67021e-07	3.46808e-07	8.67021e-07	5.20213e-07	0	1.73404e-07
GB_GCA_004145215.1	Surface	0	0	0	8.95914e-07	0	2.68774e-06	0	8.95914e-07	0	0	0	8.95914e-07	1.79183e-06	0	0	8.95914e-07	1.79183e-06	8.95914e-07	0	8.95914e-07	1.79183e-06	8.95914e-07	0	8.95914e-07	0	0	0	0	0	1.79183e-06	8.95914e-07	8.95914e-07	8.95914e-07	0	1.79183e-06	8.95914e-07	0	0	0	0	8.95914e-07	0	0	1.79183e-06	0	0	8.95914e-07	8.95914e-07
GB_GCA_004298335.1	Subsurface	2.25651e-06	7.52168e-07	0	4.51301e-06	3.76084e-07	1.50434e-06	1.12825e-06	7.52168e-07	7.52168e-07	7.52168e-07	3.76084e-07	3.76084e-07	3.76084e-07	3.76084e-07	3.76084e-07	3.76084e-07	1.12825e-06	3.76084e-07	1.88042e-06	3.76084e-07	1.12825e-06	1.12825e-06	0	3.76084e-07	7.52168e-07	0	0	1.50434e-06	1.50434e-06	3.76084e-07	7.52168e-07	3.76084e-07	1.12825e-06	0	3.76084e-07	1.50434e-06	0	3.76084e-07	7.52168e-07	1.12825e-06	3.76084e-07	0	1.12825e-06	1.12825e-06	1.12825e-06	1.12825e-06	3.76084e-07	3.76084e-07
GB_GCA_004564215.1	Surface	3.90809e-06	6.01244e-07	3.00622e-07	1.50311e-06	3.00622e-07	9.01867e-07	1.50311e-06	9.01867e-07	6.01244e-07	6.01244e-07	0	3.00622e-07	3.00622e-07	3.00622e-07	3.00622e-07	3.00622e-07	3.00622e-07	3.00622e-07	1.80373e-06	3.00622e-07	6.01244e-07	1.80373e-06	0	3.00622e-07	3.00622e-07	3.00622e-07	3.00622e-07	6.01244e-07	9.01867e-07	3.00622e-07	9.01867e-07	6.01244e-07	6.01244e-07	3.00622e-07	3.00622e-07	6.01244e-07	9.01867e-07	3.00622e-07	3.00622e-07	9.01867e-07	6.01244e-07	0	6.01244e-07	1.20249e-06	1.50311e-06	9.01867e-07	3.00622e-07	3.00622e-07
GB_GCA_004799495.1	Surface	3.95605e-06	3.29671e-07	0	2.3077e-06	0	1.31868e-06	9.89012e-07	9.89012e-07	6.59342e-07	3.29671e-07	0	3.29671e-07	3.29671e-07	3.29671e-07	6.59342e-07	3.29671e-07	3.29671e-07	3.29671e-07	2.96704e-06	3.29671e-07	1.31868e-06	1.64835e-06	0	3.29671e-07	0	3.29671e-07	3.29671e-07	9.89012e-07	9.89012e-07	3.29671e-07	9.89012e-07	3.29671e-07	6.59342e-07	3.29671e-07	3.29671e-07	6.59342e-07	3.29671e-07	3.29671e-07	3.29671e-07	9.89012e-07	3.29671e-07	3.29671e-07	6.59342e-07	6.59342e-07	1.31868e-06	9.89012e-07	3.29671e-07	3.29671e-07
GB_GCA_004799515.1	Surface	4.04313e-06	4.25592e-07	0	1.70237e-06	0	1.27678e-06	4.25592e-07	4.25592e-07	2.12796e-07	8.51185e-07	0	2.12796e-07	2.12796e-07	2.12796e-07	4.25592e-07	2.12796e-07	2.12796e-07	2.12796e-07	1.27678e-06	2.12796e-07	1.06398e-06	8.51185e-07	0	4.25592e-07	2.12796e-07	4.25592e-07	4.25592e-07	1.48957e-06	6.38389e-07	2.12796e-07	1.27678e-06	0	4.25592e-07	0	2.12796e-07	6.38389e-07	4.25592e-07	2.12796e-07	2.12796e-07	6.38389e-07	4.25592e-07	2.12796e-07	8.51185e-07	4.25592e-07	1.06398e-06	8.51185e-07	2.12796e-07	2.12796e-07
GB_GCA_004799545.1	Surface	4.71762e-06	4.96592e-07	0	1.98637e-06	0	7.44887e-07	4.96592e-07	4.96592e-07	2.48296e-07	7.44887e-07	0	2.48296e-07	2.48296e-07	2.48296e-07	2.48296e-07	2.48296e-07	2.48296e-07	2.48296e-07	1.48977e-06	2.48296e-07	7.44887e-07	7.44887e-07	0	4.96592e-07	0	4.96592e-07	2.48296e-07	9.93183e-07	9.93183e-07	2.48296e-07	1.24148e-06	0	7.44887e-07	4.96592e-07	2.48296e-07	7.44887e-07	2.48296e-07	2.48296e-07	2.48296e-07	7.44887e-07	4.96592e-07	2.48296e-07	4.96592e-07	4.96592e-07	1.24148e-06	7.44887e-07	0	0
GB_GCA_005877655.1	Subsurface	2.37312e-06	3.9552e-07	0	1.9776e-06	7.9104e-07	1.9776e-06	1.58208e-06	7.9104e-07	1.18656e-06	2.37312e-06	0	7.9104e-07	3.9552e-07	0	3.9552e-07	3.9552e-07	1.18656e-06	3.9552e-07	1.9776e-06	3.9552e-07	1.18656e-06	1.9776e-06	3.9552e-07	3.9552e-07	0	3.9552e-07	0	0	1.9776e-06	0	1.9776e-06	3.9552e-07	1.18656e-06	3.9552e-07	3.9552e-07	7.9104e-07	3.9552e-07	3.9552e-07	0	1.18656e-06	3.9552e-07	3.9552e-07	7.9104e-07	7.9104e-07	1.18656e-06	1.18656e-06	3.9552e-07	3.9552e-07
GB_GCA_005879405.1	Surface	3.56519e-06	4.45648e-07	1.11412e-06	2.22824e-06	4.45648e-07	6.68473e-07	8.91297e-07	2.22824e-07	4.45648e-07	8.91297e-07	0	2.22824e-07	2.22824e-07	2.22824e-07	2.22824e-07	4.45648e-07	4.45648e-07	4.45648e-07	1.33695e-06	2.22824e-07	6.68473e-07	4.45648e-07	2.22824e-07	2.22824e-07	4.45648e-07	0	0	1.11412e-06	8.91297e-07	8.91297e-07	1.11412e-06	4.45648e-07	4.45648e-07	0	4.45648e-07	6.68473e-07	2.22824e-07	2.22824e-07	2.22824e-07	4.45648e-07	2.22824e-07	0	4.45648e-07	1.11412e-06	6.68473e-07	1.11412e-06	2.22824e-07	2.22824e-07
GB_GCA_005879605.1	Surface	3.34078e-06	4.55562e-07	3.03708e-07	2.12595e-06	1.51854e-07	3.03708e-06	6.07415e-07	7.59269e-07	1.51854e-07	4.55562e-07	0	3.03708e-07	1.51854e-07	3.03708e-07	3.03708e-07	1.51854e-07	4.55562e-07	1.51854e-07	1.06298e-06	1.51854e-07	1.06298e-06	1.67039e-06	0	1.51854e-07	3.03708e-07	0	0	6.52972e-06	1.67039e-06	1.51854e-07	6.07415e-07	3.03708e-07	4.55562e-07	1.51854e-07	3.03708e-07	4.55562e-07	1.51854e-07	1.51854e-07	1.51854e-07	4.55562e-07	1.51854e-07	7.13713e-06	1.9741e-06	3.03708e-07	6.07415e-07	6.07415e-07	1.51854e-07	1.51854e-07
GB_GCA_005879655.1	Surface	0	3.39582e-07	1.69791e-07	1.52812e-06	1.69791e-07	6.79164e-07	6.79164e-07	1.69791e-07	3.39582e-07	1.01875e-06	0	1.69791e-07	3.39582e-07	0	1.69791e-07	3.39582e-07	1.69791e-07	1.69791e-07	5.09373e-07	1.69791e-07	8.48955e-07	1.01875e-06	0	1.69791e-07	3.39582e-07	1.69791e-07	1.69791e-07	6.79164e-07	6.79164e-07	3.39582e-07	8.48955e-07	0	3.39582e-07	1.69791e-07	1.69791e-07	3.39582e-07	0	1.69791e-07	1.69791e-07	6.79164e-07	0	0	6.79164e-07	3.39582e-07	3.39582e-07	5.09373e-07	1.69791e-07	1.69791e-07
GB_GCA_005879775.1	Subsurface	4.77348e-06	0	5.96685e-07	1.19337e-06	5.96685e-07	1.79006e-06	0	5.96685e-07	1.19337e-06	2.38674e-06	0	1.19337e-06	1.19337e-06	0	5.96685e-07	5.96685e-07	5.96685e-07	0	0	5.96685e-07	3.58011e-06	1.19337e-06	0	5.96685e-07	1.19337e-06	0	0	0	5.96685e-07	5.96685e-07	5.96685e-07	1.19337e-06	1.19337e-06	5.96685e-07	5.96685e-07	5.96685e-07	5.96685e-07	5.96685e-07	0	1.79006e-06	0	0	2.98343e-06	1.19337e-06	2.38674e-06	2.38674e-06	5.96685e-07	5.96685e-07
GB_GCA_005879795.1	Subsurface	4.38295e-06	2.43497e-07	9.73989e-07	1.94798e-06	2.43497e-07	7.30492e-07	9.73989e-07	2.43497e-07	2.43497e-07	7.30492e-07	0	2.43497e-07	2.43497e-07	2.43497e-07	2.43497e-07	2.43497e-07	7.30492e-07	2.43497e-07	2.43497e-06	2.43497e-07	9.73989e-07	1.46098e-06	0	2.43497e-07	2.43497e-07	0	0	2.19148e-06	9.73989e-07	2.43497e-07	7.30492e-07	4.86995e-07	4.86995e-07	2.43497e-07	4.86995e-07	7.30492e-07	7.30492e-07	2.43497e-07	4.86995e-07	4.86995e-07	0	0	7.30492e-07	4.86995e-07	9.73989e-07	7.30492e-07	2.43497e-07	2.43497e-07
GB_GCA_005880615.1	Subsurface	6.68147e-06	2.78394e-07	5.56789e-07	2.78394e-06	2.78394e-07	1.67037e-06	2.78394e-07	2.78394e-07	5.56789e-07	2.78394e-06	0	5.56789e-07	5.56789e-07	0	1.11358e-06	2.78394e-07	2.78394e-07	2.78394e-07	1.39197e-06	5.56789e-07	1.11358e-06	3.89752e-06	0	2.78394e-07	5.56789e-07	0	0	1.11358e-06	2.78394e-07	1.11358e-06	1.11358e-06	2.78394e-07	5.56789e-07	2.78394e-07	2.78394e-07	8.35183e-07	0	2.78394e-07	0	8.35183e-07	2.78394e-07	2.78394e-07	1.94876e-06	5.56789e-07	1.11358e-06	1.11358e-06	2.78394e-07	2.78394e-07
GB_GCA_005882715.1	Subsurface	4.45058e-06	4.94509e-07	4.94509e-07	2.47254e-06	4.94509e-07	1.48353e-06	9.89018e-07	0	4.94509e-07	1.97804e-06	0	4.94509e-07	4.94509e-07	4.94509e-07	4.94509e-07	4.94509e-07	4.94509e-07	0	1.97804e-06	4.94509e-07	1.48353e-06	1.48353e-06	0	4.94509e-07	1.48353e-06	0	0	1.97804e-06	9.89018e-07	4.94509e-07	9.89018e-07	4.94509e-07	9.89018e-07	4.94509e-07	9.89018e-07	9.89018e-07	0	4.94509e-07	4.94509e-07	4.94509e-07	0	0	1.48353e-06	2.47254e-06	1.48353e-06	9.89018e-07	0	4.94509e-07
GB_GCA_005883665.1	Subsurface	4.09657e-06	3.72415e-07	0	4.09657e-06	3.72415e-07	2.60691e-06	7.44831e-07	7.44831e-07	1.11725e-06	1.11725e-06	0	3.72415e-07	3.72415e-07	3.72415e-07	3.72415e-07	3.72415e-07	3.72415e-07	3.72415e-07	1.11725e-06	3.72415e-07	1.11725e-06	1.48966e-06	0	3.72415e-07	1.11725e-06	3.72415e-07	0	4.46899e-06	1.48966e-06	3.72415e-07	1.11725e-06	0	3.72415e-07	0	3.72415e-07	7.44831e-07	0	3.72415e-07	3.72415e-07	1.11725e-06	3.72415e-07	1.48966e-06	1.48966e-06	3.72415e-07	1.11725e-06	7.44831e-07	0	0
GB_GCA_005884665.1	Surface	1.22894e-06	5.26687e-07	0	8.77811e-07	1.75562e-07	8.77811e-07	3.51124e-07	3.51124e-07	8.77811e-07	1.05337e-06	0	3.51124e-07	1.75562e-07	0	1.75562e-07	1.75562e-07	3.51124e-07	1.75562e-07	1.22894e-06	1.75562e-07	7.02249e-07	1.22894e-06	1.75562e-07	1.75562e-07	5.26687e-07	3.51124e-07	1.75562e-07	3.51124e-07	5.26687e-07	3.51124e-07	5.26687e-07	1.75562e-07	3.51124e-07	5.26687e-07	3.51124e-07	5.26687e-07	1.75562e-07	1.75562e-07	1.75562e-07	7.02249e-07	1.75562e-07	1.75562e-07	1.05337e-06	5.26687e-07	5.26687e-07	5.26687e-07	1.75562e-07	1.75562e-07
GB_GCA_005885405.1	Surface	3.0665e-06	7.66624e-07	7.66624e-07	3.0665e-06	0	1.91656e-06	1.14994e-06	3.83312e-07	7.66624e-07	1.14994e-06	0	3.83312e-07	3.83312e-07	3.83312e-07	3.83312e-07	3.83312e-07	0	3.83312e-07	1.14994e-06	3.83312e-07	7.66624e-07	3.83312e-07	0	7.66624e-07	7.66624e-07	0	0	1.14994e-06	1.14994e-06	3.83312e-07	1.14994e-06	3.83312e-07	7.66624e-07	0	3.83312e-07	1.14994e-06	0	3.83312e-07	7.66624e-07	7.66624e-07	3.83312e-07	7.66624e-07	3.83312e-07	1.53325e-06	1.14994e-06	1.14994e-06	3.83312e-07	3.83312e-07
GB_GCA_005889135.1	Subsurface	5.75745e-06	6.77347e-07	3.38673e-07	2.37071e-06	0	2.37071e-06	1.01602e-06	3.38673e-07	6.77347e-07	1.69337e-06	0	3.38673e-07	3.38673e-07	0	3.38673e-07	3.38673e-07	6.77347e-07	3.38673e-07	2.70939e-06	3.38673e-07	2.37071e-06	2.70939e-06	0	6.77347e-07	1.35469e-06	0	0	1.35469e-06	3.38673e-07	6.77347e-07	1.35469e-06	0	6.77347e-07	0	6.77347e-07	3.38673e-07	3.38673e-07	3.38673e-07	3.38673e-07	1.01602e-06	0	3.38673e-07	1.01602e-06	6.77347e-07	1.35469e-06	1.35469e-06	3.38673e-07	3.38673e-07
GB_GCA_005893265.1	Subsurface	2.42187e-06	0	0	4.03646e-07	8.07291e-07	2.01823e-06	8.07291e-07	4.03646e-07	8.07291e-07	4.03646e-07	0	4.03646e-07	8.07291e-07	0	4.03646e-07	4.03646e-07	8.07291e-07	4.03646e-07	8.07291e-07	4.03646e-07	2.01823e-06	1.61458e-06	0	4.03646e-07	0	8.07291e-07	4.03646e-07	4.03646e-07	1.21094e-06	4.03646e-07	2.01823e-06	0	4.03646e-07	4.03646e-07	4.03646e-07	8.07291e-07	0	4.03646e-07	0	1.21094e-06	4.03646e-07	0	4.03646e-07	4.03646e-07	1.21094e-06	1.21094e-06	4.03646e-07	4.03646e-07
GB_GCA_008682415.1	Surface	1.05193e-06	3.00553e-07	0	1.35249e-06	3.00553e-07	1.05193e-06	4.50829e-07	4.50829e-07	4.50829e-07	6.01105e-07	0	1.50276e-07	1.50276e-07	0	3.00553e-07	1.50276e-07	3.00553e-07	1.50276e-07	1.05193e-06	3.00553e-07	1.50276e-07	1.50276e-07	0	1.50276e-07	4.50829e-07	1.50276e-07	1.50276e-07	6.01105e-07	4.50829e-07	1.50276e-07	7.51382e-07	4.50829e-07	3.00553e-07	0	1.50276e-07	6.01105e-07	4.50829e-07	3.00553e-07	1.50276e-07	4.50829e-07	1.50276e-07	1.50276e-07	1.05193e-06	3.00553e-07	6.01105e-07	6.01105e-07	1.50276e-07	1.50276e-07
GB_GCA_008933705.1	Surface	5.28109e-06	3.77221e-07	0	1.69749e-06	1.8861e-07	5.65831e-07	7.54441e-07	5.65831e-07	1.8861e-07	5.65831e-07	0	0	3.77221e-07	1.8861e-07	3.77221e-07	1.8861e-07	0	1.8861e-07	2.26332e-06	1.8861e-07	1.32027e-06	1.8861e-06	0	1.8861e-07	0	1.8861e-07	3.77221e-07	2.82916e-06	9.43052e-07	1.8861e-07	1.13166e-06	1.8861e-07	5.65831e-07	0	5.65831e-07	5.65831e-07	3.77221e-07	1.8861e-07	1.8861e-07	5.65831e-07	3.77221e-07	3.77221e-07	5.65831e-07	9.43052e-07	7.54441e-07	7.54441e-07	1.8861e-07	1.8861e-07
GB_GCA_009377755.1	Surface	2.87074e-06	3.82765e-07	0	1.1483e-06	1.91383e-07	2.10521e-06	1.1483e-06	5.74148e-07	3.82765e-07	7.65531e-07	0	1.91383e-07	3.82765e-07	1.91383e-07	3.82765e-07	1.91383e-07	1.91383e-07	1.91383e-07	1.72244e-06	1.91383e-07	3.82765e-07	2.10521e-06	0	1.91383e-07	0	1.91383e-07	1.91383e-07	3.63627e-06	1.33968e-06	1.91383e-07	7.65531e-07	1.91383e-07	3.82765e-07	0	1.91383e-07	3.82765e-07	0	1.91383e-07	1.91383e-07	5.74148e-07	3.82765e-07	2.29659e-06	9.56913e-07	3.82765e-07	9.56913e-07	5.74148e-07	1.91383e-07	1.91383e-07
GB_GCA_009720755.1	Surface	2.18138e-06	1.81782e-07	1.81782e-07	1.81782e-06	1.81782e-07	1.09069e-06	9.08908e-07	5.45345e-07	3.63563e-07	5.45345e-07	0	1.81782e-07	3.63563e-07	1.81782e-07	3.63563e-07	1.81782e-07	1.81782e-07	1.81782e-07	1.09069e-06	3.63563e-07	3.63563e-07	9.08908e-07	0	1.81782e-07	1.81782e-07	3.63563e-07	1.81782e-07	1.09069e-06	1.27247e-06	1.81782e-07	1.09069e-06	3.63563e-07	5.45345e-07	0	3.63563e-07	1.81782e-07	3.63563e-07	3.63563e-07	1.81782e-07	5.45345e-07	3.63563e-07	3.63563e-07	7.27126e-07	5.45345e-07	9.08908e-07	5.45345e-07	1.81782e-07	1.81782e-07
GB_GCA_009781185.1	Surface	1.50622e-06	4.3035e-07	0	0	2.15175e-07	4.3035e-07	4.3035e-07	4.3035e-07	6.45524e-07	2.15175e-07	0	2.15175e-07	4.3035e-07	2.15175e-07	2.15175e-07	2.15175e-07	0	2.15175e-07	8.60699e-07	2.15175e-07	6.45524e-07	8.60699e-07	0	2.15175e-07	0	2.15175e-07	2.15175e-07	2.15175e-07	8.60699e-07	6.45524e-07	8.60699e-07	0	6.45524e-07	2.15175e-07	2.15175e-07	4.3035e-07	2.15175e-07	2.15175e-07	2.15175e-07	6.45524e-07	4.3035e-07	0	2.15175e-07	6.45524e-07	6.45524e-07	6.45524e-07	2.15175e-07	2.15175e-07
GB_GCA_011046715.1	Surface	2.75049e-06	5.8939e-07	0	7.85854e-07	3.92927e-07	1.76817e-06	9.82317e-07	3.92927e-07	3.92927e-07	7.85854e-07	0	1.96463e-07	1.96463e-07	3.92927e-07	1.96463e-07	1.96463e-07	7.85854e-07	1.96463e-07	7.85854e-07	1.96463e-07	3.92927e-07	1.76817e-06	0	3.92927e-07	1.96463e-07	1.96463e-07	0	9.82317e-07	7.85854e-07	1.96463e-07	7.85854e-07	5.8939e-07	3.92927e-07	0	1.96463e-07	7.85854e-07	1.96463e-07	0	3.92927e-07	5.8939e-07	1.96463e-07	1.96463e-07	7.85854e-07	3.92927e-07	7.85854e-07	5.8939e-07	1.96463e-07	1.96463e-07
GB_GCA_011525685.1	Surface	1.63406e-06	2.97102e-07	2.97102e-07	8.91307e-07	4.45654e-07	5.94205e-07	4.45654e-07	4.45654e-07	2.97102e-07	4.45654e-07	0	2.97102e-07	1.48551e-07	1.48551e-07	1.48551e-07	1.48551e-07	2.97102e-07	1.48551e-07	7.42756e-07	1.48551e-07	1.03986e-06	1.18841e-06	0	1.48551e-07	1.48551e-07	1.48551e-07	0	5.94205e-07	4.45654e-07	2.97102e-07	5.94205e-07	2.97102e-07	4.45654e-07	1.48551e-07	4.45654e-07	1.48551e-07	2.97102e-07	1.48551e-07	1.48551e-07	4.45654e-07	2.97102e-07	1.48551e-07	5.94205e-07	2.97102e-07	4.45654e-07	5.94205e-07	1.48551e-07	1.48551e-07
GB_GCA_012517205.1	Surface	2.22433e-06	5.56083e-07	0	2.78041e-07	2.78041e-07	1.39021e-06	5.56083e-07	8.34124e-07	2.78041e-07	5.56083e-07	0	5.56083e-07	2.78041e-07	2.78041e-07	2.78041e-07	2.78041e-07	2.78041e-07	2.78041e-07	1.66825e-06	2.78041e-07	2.78041e-07	1.39021e-06	0	2.78041e-07	0	2.78041e-07	0	2.78041e-07	8.34124e-07	5.56083e-07	1.11217e-06	5.56083e-07	5.56083e-07	2.78041e-07	2.78041e-07	5.56083e-07	2.78041e-07	0	2.78041e-07	8.34124e-07	2.78041e-07	2.78041e-07	1.39021e-06	8.34124e-07	8.34124e-07	1.11217e-06	2.78041e-07	2.78041e-07
GB_GCA_012927555.1	Surface	2.42643e-06	2.42643e-07	9.7057e-07	1.94114e-06	7.27928e-07	1.6985e-06	1.21321e-06	2.42643e-07	4.85285e-07	9.7057e-07	2.42643e-07	2.42643e-07	2.42643e-07	4.85285e-07	2.42643e-07	2.42643e-07	2.42643e-07	2.42643e-07	1.21321e-06	4.85285e-07	9.7057e-07	4.85285e-07	0	7.27928e-07	7.27928e-07	2.42643e-07	2.42643e-07	7.27928e-07	9.7057e-07	2.42643e-07	7.27928e-07	4.85285e-07	4.85285e-07	2.42643e-07	2.42643e-07	7.27928e-07	2.42643e-07	0	2.42643e-07	9.7057e-07	2.42643e-07	0	1.21321e-06	7.27928e-07	9.7057e-07	9.7057e-07	2.42643e-07	2.42643e-07
GB_GCA_013285595.1	Surface	1.70388e-06	3.40777e-07	0	1.02233e-06	3.40777e-07	6.81553e-07	6.81553e-07	3.40777e-07	3.40777e-07	1.36311e-06	0	0	3.40777e-07	0	3.40777e-07	0	6.81553e-07	3.40777e-07	6.81553e-07	0	1.02233e-06	2.38544e-06	3.40777e-07	3.40777e-07	3.40777e-07	0	0	6.81553e-07	6.81553e-07	3.40777e-07	6.81553e-07	3.40777e-07	3.40777e-07	6.81553e-07	6.81553e-07	6.81553e-07	3.40777e-07	3.40777e-07	0	3.40777e-07	3.40777e-07	3.40777e-07	6.81553e-07	6.81553e-07	3.40777e-07	3.40777e-07	3.40777e-07	3.40777e-07
GB_GCA_013285645.1	Surface	1.57263e-06	6.2905e-07	0	1.2581e-06	3.14525e-07	3.14525e-07	6.2905e-07	3.14525e-07	9.43575e-07	0	0	3.14525e-07	0	0	3.14525e-07	3.14525e-07	6.2905e-07	3.14525e-07	1.57263e-06	3.14525e-07	1.57263e-06	6.2905e-07	0	0	3.14525e-07	3.14525e-07	3.14525e-07	1.2581e-06	9.43575e-07	0	9.43575e-07	0	3.14525e-07	3.14525e-07	6.2905e-07	3.14525e-07	6.2905e-07	3.14525e-07	3.14525e-07	6.2905e-07	0	0	6.2905e-07	0	6.2905e-07	9.43575e-07	3.14525e-07	3.14525e-07
GB_GCA_013286165.1	Surface	2.28139e-06	9.12557e-07	0	1.82511e-06	0	1.82511e-06	0	0	4.56278e-07	9.12557e-07	0	4.56278e-07	9.12557e-07	0	0	4.56278e-07	4.56278e-07	0	1.36883e-06	4.56278e-07	1.36883e-06	4.56278e-07	0	4.56278e-07	1.36883e-06	4.56278e-07	0	1.36883e-06	4.56278e-07	0	0	4.56278e-07	0	0	0	9.12557e-07	4.56278e-07	4.56278e-07	0	9.12557e-07	0	0	9.12557e-07	0	4.56278e-07	4.56278e-07	4.56278e-07	4.56278e-07
GB_GCA_013286285.1	Surface	2.756e-06	1.378e-06	0	2.756e-06	0	2.756e-06	1.378e-06	6.88999e-07	0	1.378e-06	0	6.88999e-07	0	0	6.88999e-07	0	0	0	2.067e-06	6.88999e-07	1.378e-06	1.378e-06	0	6.88999e-07	0	1.378e-06	6.88999e-07	1.378e-06	2.067e-06	0	3.445e-06	0	1.378e-06	0	0	6.88999e-07	0	6.88999e-07	6.88999e-07	2.067e-06	0	0	6.88999e-07	1.378e-06	2.067e-06	2.067e-06	0	0
GB_GCA_013286315.1	Surface	1.81015e-06	3.01692e-07	0	1.50846e-06	0	6.03384e-07	6.03384e-07	6.03384e-07	6.03384e-07	6.03384e-07	0	3.01692e-07	0	0	0	3.01692e-07	6.03384e-07	0	9.05076e-07	3.01692e-07	9.05076e-07	1.20677e-06	3.01692e-07	0	9.05076e-07	6.03384e-07	3.01692e-07	6.03384e-07	1.20677e-06	3.01692e-07	9.05076e-07	3.01692e-07	6.03384e-07	3.01692e-07	0	9.05076e-07	3.01692e-07	3.01692e-07	0	6.03384e-07	3.01692e-07	3.01692e-07	9.05076e-07	3.01692e-07	9.05076e-07	9.05076e-07	0	0
GB_GCA_013286425.1	Surface	2.02842e-06	2.89774e-07	0	8.69323e-07	2.89774e-07	5.79548e-07	2.89774e-07	2.89774e-07	5.79548e-07	8.69323e-07	2.89774e-07	2.89774e-07	2.89774e-07	2.89774e-07	0	2.89774e-07	2.89774e-07	0	1.44887e-06	0	0	2.89774e-07	2.89774e-07	2.89774e-07	1.1591e-06	0	0	2.89774e-07	5.79548e-07	2.89774e-07	5.79548e-07	0	2.89774e-07	2.89774e-07	2.89774e-07	2.89774e-07	2.89774e-07	0	2.89774e-07	5.79548e-07	2.89774e-07	0	1.1591e-06	5.79548e-07	2.89774e-07	2.89774e-07	0	0
GB_GCA_013286765.1	Surface	1.86322e-06	0	0	9.31611e-07	4.65806e-07	9.31611e-07	0	9.31611e-07	0	1.39742e-06	0	0	4.65806e-07	0	0	4.65806e-07	9.31611e-07	0	4.65806e-07	0	9.31611e-07	0	4.65806e-07	4.65806e-07	0	4.65806e-07	0	1.39742e-06	9.31611e-07	4.65806e-07	0	0	4.65806e-07	4.65806e-07	4.65806e-07	9.31611e-07	0	0	4.65806e-07	4.65806e-07	0	0	4.65806e-07	9.31611e-07	0	0	0	0
GB_GCA_013288205.1	Surface	2.06594e-06	0	0	0	0	8.26375e-07	4.13188e-07	0	8.26375e-07	1.65275e-06	0	8.26375e-07	4.13188e-07	0	4.13188e-07	0	8.26375e-07	4.13188e-07	1.65275e-06	0	1.23956e-06	2.06594e-06	0	0	4.13188e-07	8.26375e-07	4.13188e-07	0	4.13188e-07	4.13188e-07	8.26375e-07	8.26375e-07	8.26375e-07	4.13188e-07	8.26375e-07	4.13188e-07	8.26375e-07	4.13188e-07	4.13188e-07	1.23956e-06	4.13188e-07	0	8.26375e-07	8.26375e-07	1.23956e-06	1.23956e-06	4.13188e-07	4.13188e-07
GB_GCA_013288655.1	Surface	4.49164e-06	0	0	4.99071e-07	4.99071e-07	1.99629e-06	9.98143e-07	9.98143e-07	4.99071e-07	9.98143e-07	4.99071e-07	4.99071e-07	4.99071e-07	0	4.99071e-07	0	9.98143e-07	0	9.98143e-07	4.99071e-07	9.98143e-07	1.49721e-06	0	4.99071e-07	0	0	0	4.99071e-07	1.49721e-06	4.99071e-07	4.99071e-07	4.99071e-07	4.99071e-07	0	4.99071e-07	4.99071e-07	4.99071e-07	4.99071e-07	0	4.99071e-07	4.99071e-07	0	9.98143e-07	9.98143e-07	0	0	4.99071e-07	4.99071e-07
GB_GCA_013289065.1	Surface	2.8743e-06	4.10615e-07	0	1.23184e-06	0	8.21229e-07	0	8.21229e-07	8.21229e-07	2.05307e-06	0	4.10615e-07	4.10615e-07	0	0	0	8.21229e-07	4.10615e-07	1.23184e-06	0	4.10615e-07	2.05307e-06	4.10615e-07	0	0	4.10615e-07	4.10615e-07	4.10615e-07	1.23184e-06	4.10615e-07	8.21229e-07	4.10615e-07	8.21229e-07	8.21229e-07	0	4.10615e-07	0	4.10615e-07	0	8.21229e-07	4.10615e-07	0	1.64246e-06	4.10615e-07	8.21229e-07	8.21229e-07	4.10615e-07	4.10615e-07
GB_GCA_013289265.1	Surface	3.3488e-06	6.69761e-07	0	1.33952e-06	0	1.33952e-06	0	6.69761e-07	6.69761e-07	6.69761e-07	0	0	0	0	1.33952e-06	0	6.69761e-07	6.69761e-07	6.69761e-07	6.69761e-07	1.33952e-06	2.00928e-06	0	0	0	6.69761e-07	6.69761e-07	0	0	6.69761e-07	1.33952e-06	6.69761e-07	1.33952e-06	0	6.69761e-07	1.33952e-06	0	6.69761e-07	6.69761e-07	2.00928e-06	6.69761e-07	0	0	1.33952e-06	2.00928e-06	1.33952e-06	6.69761e-07	6.69761e-07
GB_GCA_013289985.1	Surface	2.85359e-06	3.35717e-07	0	1.67859e-06	1.67859e-07	1.00715e-06	3.35717e-07	3.35717e-07	6.71434e-07	1.51073e-06	0	1.67859e-07	3.35717e-07	1.67859e-07	3.35717e-07	1.67859e-07	0	1.67859e-07	1.84644e-06	1.67859e-07	6.71434e-07	3.35717e-07	1.67859e-07	5.03576e-07	5.03576e-07	5.03576e-07	5.03576e-07	1.00715e-06	6.71434e-07	1.67859e-07	8.39293e-07	3.35717e-07	3.35717e-07	0	1.67859e-07	3.35717e-07	1.67859e-07	1.67859e-07	1.67859e-07	6.71434e-07	5.03576e-07	1.67859e-07	5.03576e-07	3.35717e-07	3.35717e-07	3.35717e-07	0	0
GB_GCA_013372845.1	Surface	2.17237e-06	6.20678e-07	0	9.31017e-07	0	6.20678e-07	6.20678e-07	6.20678e-07	3.10339e-07	6.20678e-07	0	3.10339e-07	6.20678e-07	0	3.10339e-07	3.10339e-07	6.20678e-07	3.10339e-07	1.24136e-06	3.10339e-07	1.55169e-06	1.86203e-06	0	6.20678e-07	3.10339e-07	0	0	6.20678e-07	1.24136e-06	6.20678e-07	9.31017e-07	1.24136e-06	9.31017e-07	6.20678e-07	9.31017e-07	6.20678e-07	0	3.10339e-07	0	3.10339e-07	0	6.20678e-07	6.20678e-07	6.20678e-07	3.10339e-07	9.31017e-07	3.10339e-07	3.10339e-07
GB_GCA_013815355.1	Surface	5.62633e-06	6.25148e-07	6.25148e-07	9.37722e-07	3.12574e-07	1.2503e-06	6.25148e-07	3.12574e-07	6.25148e-07	9.37722e-07	0	3.12574e-07	3.12574e-07	3.12574e-07	3.12574e-07	3.12574e-07	9.37722e-07	3.12574e-07	2.18802e-06	9.37722e-07	2.18802e-06	6.25148e-07	0	3.12574e-07	9.37722e-07	0	0	9.37722e-07	6.25148e-07	6.25148e-07	9.37722e-07	0	6.25148e-07	0	3.12574e-07	6.25148e-07	3.12574e-07	3.12574e-07	6.25148e-07	3.12574e-07	3.12574e-07	0	6.25148e-07	9.37722e-07	1.2503e-06	9.37722e-07	3.12574e-07	3.12574e-07
GB_GCA_013816585.1	Surface	3.18664e-06	3.54071e-07	0	1.41629e-06	3.54071e-07	1.77036e-06	0	1.06221e-06	1.06221e-06	1.77036e-06	0	3.54071e-07	3.54071e-07	0	3.54071e-07	3.54071e-07	3.54071e-07	3.54071e-07	2.4785e-06	3.54071e-07	1.06221e-06	1.77036e-06	0	3.54071e-07	0	1.06221e-06	7.08143e-07	3.54071e-07	1.06221e-06	3.54071e-07	7.08143e-07	3.54071e-07	7.08143e-07	3.54071e-07	3.54071e-07	1.41629e-06	0	7.08143e-07	3.54071e-07	1.06221e-06	3.54071e-07	0	7.08143e-07	7.08143e-07	1.77036e-06	1.06221e-06	3.54071e-07	3.54071e-07
GB_GCA_013817065.1	Surface	1.38844e-06	3.96696e-07	1.98348e-07	1.38844e-06	1.98348e-07	1.58679e-06	3.96696e-07	9.91741e-07	1.98348e-07	7.93393e-07	0	3.96696e-07	3.96696e-07	0	1.98348e-07	0	7.93393e-07	1.98348e-07	7.93393e-07	0	1.98348e-07	5.95044e-07	1.98348e-07	3.96696e-07	1.98348e-07	0	0	0	7.93393e-07	1.98348e-07	9.91741e-07	5.95044e-07	3.96696e-07	3.96696e-07	1.98348e-07	5.95044e-07	1.98348e-07	1.98348e-07	1.98348e-07	7.93393e-07	1.98348e-07	3.96696e-07	1.58679e-06	5.95044e-07	7.93393e-07	9.91741e-07	3.96696e-07	3.96696e-07
GB_GCA_013817115.1	Surface	2.10634e-06	3.51057e-07	0	3.51057e-07	0	7.02114e-07	7.02114e-07	1.05317e-06	1.05317e-06	3.51057e-07	0	0	3.51057e-07	0	0	3.51057e-07	1.75528e-06	3.51057e-07	7.02114e-07	3.51057e-07	7.02114e-07	1.75528e-06	0	3.51057e-07	0	0	0	7.02114e-07	3.51057e-07	7.02114e-07	7.02114e-07	3.51057e-07	0	0	3.51057e-07	1.05317e-06	0	3.51057e-07	0	0	7.02114e-07	0	3.51057e-07	7.02114e-07	0	0	3.51057e-07	3.51057e-07
GB_GCA_013823135.1	Surface	1.09372e-06	3.64574e-07	1.21525e-07	4.86099e-07	2.4305e-07	7.29149e-07	6.07624e-07	2.4305e-07	3.64574e-07	3.64574e-07	0	2.4305e-07	1.21525e-07	1.21525e-07	2.4305e-07	1.21525e-07	2.4305e-07	1.21525e-07	7.29149e-07	1.21525e-07	4.86099e-07	3.64574e-07	0	1.21525e-07	1.21525e-07	2.4305e-07	1.21525e-07	3.64574e-07	2.4305e-07	1.21525e-07	3.64574e-07	0	2.4305e-07	3.64574e-07	2.4305e-07	3.64574e-07	0	2.4305e-07	1.21525e-07	4.86099e-07	2.4305e-07	2.4305e-07	8.50673e-07	2.4305e-07	4.86099e-07	3.64574e-07	1.21525e-07	1.21525e-07
GB_GCA_015075645.1	Surface	6.37307e-06	2.2761e-07	0	1.36566e-06	2.2761e-07	6.82829e-07	4.55219e-07	6.82829e-07	4.55219e-07	9.10439e-07	0	2.2761e-07	2.2761e-07	2.2761e-07	2.2761e-07	2.2761e-07	4.55219e-07	2.2761e-07	1.82088e-06	2.2761e-07	4.55219e-07	9.10439e-07	0	2.2761e-07	2.2761e-07	2.2761e-07	2.2761e-07	2.2761e-06	9.10439e-07	2.2761e-07	9.10439e-07	2.2761e-07	2.2761e-07	2.2761e-07	2.2761e-07	6.82829e-07	0	4.55219e-07	2.2761e-07	6.82829e-07	4.55219e-07	9.10439e-07	2.2761e-07	6.82829e-07	6.82829e-07	4.55219e-07	2.2761e-07	2.2761e-07
GB_GCA_015482585.1	Surface	3.17116e-06	3.17116e-07	0	9.51349e-07	3.17116e-07	1.9027e-06	3.17116e-07	3.17116e-07	1.26847e-06	1.58558e-06	6.34233e-07	3.17116e-07	6.34233e-07	3.17116e-07	3.17116e-07	3.17116e-07	9.51349e-07	6.34233e-07	1.9027e-06	3.17116e-07	3.17116e-07	1.9027e-06	0	6.34233e-07	0	9.51349e-07	3.17116e-07	0	9.51349e-07	6.34233e-07	1.58558e-06	3.17116e-07	6.34233e-07	6.34233e-07	3.17116e-07	9.51349e-07	0	3.17116e-07	3.17116e-07	1.26847e-06	6.34233e-07	3.17116e-07	9.51349e-07	6.34233e-07	1.26847e-06	1.26847e-06	3.17116e-07	3.17116e-07
GB_GCA_016177515.1	Subsurface	3.53663e-06	3.92958e-07	0	1.57183e-06	3.92958e-07	1.17888e-06	7.85917e-07	1.17888e-06	7.85917e-07	3.14367e-06	0	3.92958e-07	3.92958e-07	0	3.92958e-07	3.92958e-07	3.92958e-07	3.92958e-07	3.92958e-07	0	1.17888e-06	2.35775e-06	0	3.92958e-07	3.92958e-07	0	0	3.92958e-07	1.17888e-06	3.92958e-07	2.35775e-06	1.17888e-06	7.85917e-07	0	3.92958e-07	7.85917e-07	7.85917e-07	3.92958e-07	0	3.92958e-07	3.92958e-07	3.92958e-07	3.92958e-07	7.85917e-07	7.85917e-07	3.92958e-07	0	0
GB_GCA_016195265.1	Surface	2.8665e-06	4.41001e-07	0	2.205e-07	4.41001e-07	1.5435e-06	2.205e-07	6.61501e-07	4.41001e-07	8.82001e-07	0	2.205e-07	4.41001e-07	0	4.41001e-07	2.205e-07	6.61501e-07	2.205e-07	1.323e-06	0	6.61501e-07	8.82001e-07	0	2.205e-07	2.205e-07	2.205e-07	0	1.764e-06	1.1025e-06	2.205e-07	1.1025e-06	0	4.41001e-07	6.61501e-07	2.205e-07	8.82001e-07	0	4.41001e-07	2.205e-07	6.61501e-07	2.205e-07	2.205e-07	1.323e-06	4.41001e-07	8.82001e-07	8.82001e-07	2.205e-07	2.205e-07
GB_GCA_016196065.1	Surface	2.89467e-06	1.80917e-07	0	7.23667e-07	3.61833e-07	1.0855e-06	7.23667e-07	5.4275e-07	5.4275e-07	1.44733e-06	0	1.80917e-07	5.4275e-07	0	3.61833e-07	1.80917e-07	3.61833e-07	1.80917e-07	1.0855e-06	1.80917e-07	1.80917e-07	5.4275e-07	0	1.80917e-07	3.61833e-07	1.80917e-07	0	5.4275e-07	3.61833e-07	1.80917e-07	7.23667e-07	7.23667e-07	3.61833e-07	0	1.80917e-07	5.4275e-07	0	1.80917e-07	1.80917e-07	5.4275e-07	1.80917e-07	3.61833e-07	1.80917e-06	3.61833e-07	7.23667e-07	7.23667e-07	1.80917e-07	1.80917e-07
GB_GCA_016200145.1	Surface	2.05341e-06	1.20789e-07	0	1.20789e-06	1.20789e-07	9.66311e-07	2.41578e-07	2.41578e-07	4.83155e-07	7.24733e-07	0	1.20789e-07	1.20789e-07	2.41578e-07	1.20789e-07	1.20789e-07	3.62367e-07	1.20789e-07	1.0871e-06	1.20789e-07	3.62367e-07	6.03944e-07	0	1.20789e-07	0	1.20789e-07	1.20789e-07	6.03944e-07	3.62367e-07	1.20789e-07	3.62367e-07	1.20789e-07	2.41578e-07	1.20789e-07	1.20789e-07	3.62367e-07	0	2.41578e-07	2.41578e-07	3.62367e-07	3.62367e-07	1.20789e-07	8.45522e-07	2.41578e-07	4.83155e-07	4.83155e-07	1.20789e-07	1.20789e-07
GB_GCA_016200545.1	Surface	3.76436e-06	2.21433e-07	8.85732e-07	1.55003e-06	2.21433e-07	6.64299e-07	1.3286e-06	4.42866e-07	6.64299e-07	4.42866e-07	0	2.21433e-07	2.21433e-07	2.21433e-07	2.21433e-07	2.21433e-07	4.42866e-07	2.21433e-07	1.55003e-06	2.21433e-07	6.64299e-07	2.21433e-07	0	2.21433e-07	0	0	0	1.3286e-06	8.85732e-07	4.42866e-07	8.85732e-07	2.21433e-07	4.42866e-07	0	4.42866e-07	6.64299e-07	4.42866e-07	2.21433e-07	2.21433e-07	4.42866e-07	0	0	8.85732e-07	1.10717e-06	6.64299e-07	6.64299e-07	0	0
GB_GCA_016222805.1	Surface	1.13835e-06	2.52967e-07	1.26483e-07	8.85384e-07	1.26483e-07	6.32417e-07	2.52967e-07	3.7945e-07	3.7945e-07	1.26483e-07	0	2.52967e-07	1.26483e-07	0	1.26483e-07	1.26483e-07	2.52967e-07	1.26483e-07	8.85384e-07	1.26483e-07	7.589e-07	5.05933e-07	1.26483e-07	1.26483e-07	0	0	0	3.7945e-07	3.7945e-07	2.52967e-07	3.7945e-07	1.26483e-07	1.26483e-07	2.52967e-07	2.52967e-07	5.05933e-07	1.26483e-07	1.26483e-07	1.26483e-07	3.7945e-07	2.52967e-07	1.26483e-07	6.32417e-07	2.52967e-07	2.52967e-07	2.52967e-07	1.26483e-07	1.26483e-07
GB_GCA_016467405.1	Surface	6.9212e-06	2.23265e-07	0	1.33959e-06	0	2.00938e-06	2.23265e-07	6.69794e-07	1.11632e-06	8.93059e-07	0	2.23265e-07	2.23265e-07	2.23265e-07	4.46529e-07	2.23265e-07	2.23265e-07	2.23265e-07	1.56285e-06	2.23265e-07	4.46529e-07	2.23265e-07	0	2.23265e-07	2.23265e-07	4.46529e-07	2.23265e-07	1.78612e-06	8.93059e-07	2.23265e-07	6.69794e-07	2.23265e-07	2.23265e-07	0	2.23265e-07	6.69794e-07	2.23265e-07	2.23265e-07	2.23265e-07	8.93059e-07	4.46529e-07	4.46529e-07	2.23265e-07	4.46529e-07	6.69794e-07	4.46529e-07	2.23265e-07	2.23265e-07
GB_GCA_016703525.1	Surface	5.70207e-06	2.37586e-07	9.50344e-07	1.90069e-06	4.75172e-07	9.50344e-07	4.75172e-07	4.75172e-07	2.37586e-07	1.42552e-06	0	2.37586e-07	2.37586e-07	2.37586e-07	2.37586e-07	2.37586e-07	2.37586e-07	2.37586e-07	1.42552e-06	2.37586e-07	7.12758e-07	4.75172e-07	0	2.37586e-07	0	0	0	4.75172e-07	9.50344e-07	7.12758e-07	9.50344e-07	2.37586e-07	4.75172e-07	4.75172e-07	2.37586e-07	7.12758e-07	2.37586e-07	2.37586e-07	2.37586e-07	7.12758e-07	2.37586e-07	0	7.12758e-07	7.12758e-07	7.12758e-07	7.12758e-07	2.37586e-07	2.37586e-07
GB_GCA_016704895.1	Surface	5.74728e-06	2.3947e-07	0	9.5788e-07	2.3947e-07	1.19735e-06	4.7894e-07	7.1841e-07	4.7894e-07	4.7894e-07	0	2.3947e-07	2.3947e-07	2.3947e-07	4.7894e-07	2.3947e-07	0	4.7894e-07	1.43682e-06	2.3947e-07	7.1841e-07	1.43682e-06	0	4.7894e-07	0	2.3947e-07	2.3947e-07	2.15523e-06	1.19735e-06	2.3947e-07	9.5788e-07	2.3947e-07	2.3947e-07	2.3947e-07	2.3947e-07	4.7894e-07	2.3947e-07	2.3947e-07	2.3947e-07	7.1841e-07	4.7894e-07	4.7894e-07	4.7894e-07	7.1841e-07	9.5788e-07	7.1841e-07	2.3947e-07	2.3947e-07
GB_GCA_016707895.1	Surface	1.12937e-06	2.05339e-07	6.16018e-07	6.16018e-07	2.05339e-07	3.08009e-07	3.08009e-07	3.08009e-07	6.16018e-07	3.08009e-07	0	1.0267e-07	2.05339e-07	1.0267e-07	1.0267e-07	1.0267e-07	2.05339e-07	1.0267e-07	5.13348e-07	1.0267e-07	1.0267e-07	4.10679e-07	0	1.0267e-07	1.0267e-07	1.0267e-07	1.0267e-07	5.13348e-07	3.08009e-07	2.05339e-07	6.16018e-07	1.0267e-07	2.05339e-07	2.05339e-07	1.0267e-07	3.08009e-07	7.18688e-07	1.0267e-07	1.0267e-07	3.08009e-07	2.05339e-07	0	4.10679e-07	2.05339e-07	3.08009e-07	2.05339e-07	1.0267e-07	1.0267e-07
GB_GCA_016710095.1	Subsurface	9.12734e-07	4.56367e-07	0	1.14092e-06	2.28183e-07	1.14092e-06	0	6.8455e-07	2.28183e-07	4.56367e-07	0	4.56367e-07	4.56367e-07	0	2.28183e-07	2.28183e-07	4.56367e-07	2.28183e-07	9.12734e-07	4.56367e-07	6.8455e-07	9.12734e-07	2.28183e-07	4.56367e-07	2.28183e-07	0	0	0	6.8455e-07	0	1.14092e-06	2.28183e-07	2.28183e-07	2.28183e-07	2.28183e-07	4.56367e-07	0	2.28183e-07	2.28183e-07	6.8455e-07	2.28183e-07	2.28183e-07	9.12734e-07	4.56367e-07	9.12734e-07	4.56367e-07	2.28183e-07	2.28183e-07
GB_GCA_016710745.1	Surface	1.95645e-06	2.44556e-07	0	2.44556e-07	2.44556e-07	9.78224e-07	2.44556e-07	4.89112e-07	7.33668e-07	1.95645e-06	0	2.44556e-07	2.44556e-07	0	2.44556e-07	2.44556e-07	4.89112e-07	4.89112e-07	9.78224e-07	2.44556e-07	7.33668e-07	2.201e-06	2.44556e-07	2.44556e-07	7.33668e-07	2.44556e-07	2.44556e-07	2.44556e-07	7.33668e-07	7.33668e-07	4.89112e-07	2.44556e-07	4.89112e-07	2.44556e-07	7.33668e-07	7.33668e-07	4.89112e-07	2.44556e-07	0	7.33668e-07	2.44556e-07	2.44556e-07	7.33668e-07	4.89112e-07	9.78224e-07	9.78224e-07	2.44556e-07	2.44556e-07
GB_GCA_016711345.1	Surface	1.52336e-06	2.17622e-07	0	2.17622e-07	4.35245e-07	6.52867e-07	0	2.17622e-07	4.35245e-07	1.52336e-06	0	2.17622e-07	4.35245e-07	0	2.17622e-07	2.17622e-07	4.35245e-07	2.17622e-07	6.52867e-07	2.17622e-07	4.35245e-07	6.52867e-07	0	2.17622e-07	2.17622e-07	2.17622e-07	2.17622e-07	2.17622e-07	8.7049e-07	4.35245e-07	6.52867e-07	4.35245e-07	6.52867e-07	2.17622e-07	2.17622e-07	6.52867e-07	0	2.17622e-07	0	8.7049e-07	2.17622e-07	4.35245e-07	8.7049e-07	2.17622e-07	6.52867e-07	8.7049e-07	2.17622e-07	2.17622e-07
GB_GCA_016712345.1	Surface	1.65151e-06	2.60765e-07	3.47687e-07	4.34608e-07	1.73843e-07	3.47687e-07	3.47687e-07	3.47687e-07	2.60765e-07	5.2153e-07	0	8.69217e-08	1.73843e-07	8.69217e-08	8.69217e-08	8.69217e-08	8.69217e-08	8.69217e-08	3.47687e-07	1.73843e-07	8.69217e-08	5.2153e-07	0	1.73843e-07	8.69217e-08	1.73843e-07	8.69217e-08	6.95373e-07	3.47687e-07	2.60765e-07	7.82295e-07	8.69217e-08	1.73843e-07	0	8.69217e-08	3.47687e-07	2.60765e-07	8.69217e-08	8.69217e-08	3.47687e-07	8.69217e-08	8.69217e-08	4.34608e-07	8.69217e-08	2.60765e-07	1.73843e-07	0	8.69217e-08
GB_GCA_016713105.1	Surface	1.28231e-06	4.27437e-07	0	1.70975e-06	0	1.06859e-06	8.54874e-07	6.41156e-07	2.13719e-07	2.13719e-07	0	2.13719e-07	6.41156e-07	2.13719e-07	4.27437e-07	2.13719e-07	2.13719e-07	2.13719e-07	2.56462e-06	4.27437e-07	2.13719e-07	1.28231e-06	0	4.27437e-07	0	2.13719e-07	2.13719e-07	1.06859e-06	6.41156e-07	4.27437e-07	1.06859e-06	2.13719e-07	4.27437e-07	2.13719e-07	4.27437e-07	8.54874e-07	0	2.13719e-07	2.13719e-07	8.54874e-07	4.27437e-07	0	6.41156e-07	4.27437e-07	8.54874e-07	8.54874e-07	2.13719e-07	2.13719e-07
GB_GCA_016714495.1	Surface	3.16132e-06	4.51617e-07	0	1.80647e-06	2.25808e-07	6.77425e-07	2.25808e-07	6.77425e-07	4.51617e-07	4.51617e-07	0	2.25808e-07	2.25808e-07	2.25808e-07	2.25808e-07	2.25808e-07	0	2.25808e-07	1.12904e-06	2.25808e-07	4.51617e-07	6.77425e-07	0	2.25808e-07	4.51617e-07	2.25808e-07	2.25808e-07	2.25808e-07	6.77425e-07	2.25808e-07	9.03234e-07	0	4.51617e-07	2.25808e-07	2.25808e-07	9.03234e-07	2.25808e-07	4.51617e-07	2.25808e-07	6.77425e-07	4.51617e-07	0	4.51617e-07	4.51617e-07	1.12904e-06	9.03234e-07	2.25808e-07	2.25808e-07
GB_GCA_016715365.1	Surface	1.64488e-06	4.69965e-07	0	4.69965e-07	2.34982e-07	1.17491e-06	2.34982e-07	4.69965e-07	9.39929e-07	1.64488e-06	0	2.34982e-07	2.34982e-07	0	2.34982e-07	2.34982e-07	4.69965e-07	2.34982e-07	7.04947e-07	2.34982e-07	7.04947e-07	2.11484e-06	2.34982e-07	2.34982e-07	4.69965e-07	0	0	0	7.04947e-07	2.34982e-07	4.69965e-07	2.34982e-07	4.69965e-07	4.69965e-07	4.69965e-07	7.04947e-07	0	2.34982e-07	2.34982e-07	7.04947e-07	2.34982e-07	2.34982e-07	9.39929e-07	4.69965e-07	7.04947e-07	7.04947e-07	4.69965e-07	2.34982e-07
GB_GCA_016719165.1	Surface	1.4865e-06	2.4775e-07	0	9.90998e-07	0	1.23875e-06	0	9.90998e-07	9.90998e-07	1.4865e-06	0	2.4775e-07	4.95499e-07	0	2.4775e-07	2.4775e-07	2.4775e-07	0	1.4865e-06	2.4775e-07	7.43249e-07	1.4865e-06	2.4775e-07	2.4775e-07	2.4775e-07	4.95499e-07	4.95499e-07	4.95499e-07	4.95499e-07	4.95499e-07	7.43249e-07	2.4775e-07	2.4775e-07	4.95499e-07	4.95499e-07	7.43249e-07	2.4775e-07	2.4775e-07	2.4775e-07	9.90998e-07	2.4775e-07	2.4775e-07	1.23875e-06	4.95499e-07	7.43249e-07	7.43249e-07	2.4775e-07	2.4775e-07
GB_GCA_016720585.1	Surface	1.41985e-06	5.67942e-07	0	1.13588e-06	2.83971e-07	2.27177e-06	0	5.67942e-07	1.13588e-06	1.70383e-06	0	2.83971e-07	2.83971e-07	0	2.83971e-07	2.83971e-07	2.83971e-07	2.83971e-07	1.41985e-06	2.83971e-07	8.51913e-07	2.55574e-06	2.83971e-07	2.83971e-07	0	2.83971e-07	2.83971e-07	2.83971e-07	8.51913e-07	2.83971e-07	5.67942e-07	2.83971e-07	5.67942e-07	5.67942e-07	5.67942e-07	8.51913e-07	0	2.83971e-07	0	1.13588e-06	2.83971e-07	2.83971e-07	1.41985e-06	5.67942e-07	8.51913e-07	8.51913e-07	2.83971e-07	2.83971e-07
GB_GCA_016720825.1	Surface	1.39652e-06	2.32753e-07	0	1.16377e-06	2.32753e-07	6.9826e-07	2.32753e-07	6.9826e-07	4.65507e-07	1.62927e-06	0	2.32753e-07	2.32753e-07	0	0	2.32753e-07	4.65507e-07	2.32753e-07	1.16377e-06	2.32753e-07	4.65507e-07	1.62927e-06	2.32753e-07	2.32753e-07	4.65507e-07	4.65507e-07	2.32753e-07	4.65507e-07	4.65507e-07	2.32753e-07	6.9826e-07	2.32753e-07	6.9826e-07	4.65507e-07	4.65507e-07	6.9826e-07	0	2.32753e-07	2.32753e-07	6.9826e-07	2.32753e-07	9.31013e-07	6.9826e-07	4.65507e-07	9.31013e-07	6.9826e-07	2.32753e-07	2.32753e-07
GB_GCA_016721005.1	Surface	2.21961e-06	2.21961e-07	2.21961e-07	2.21961e-07	2.21961e-07	6.65882e-07	0	4.43921e-07	8.87843e-07	1.33176e-06	0	2.21961e-07	2.21961e-07	0	2.21961e-07	2.21961e-07	4.43921e-07	2.21961e-07	6.65882e-07	2.21961e-07	6.65882e-07	1.55372e-06	2.21961e-07	2.21961e-07	2.21961e-07	2.21961e-07	2.21961e-07	0	6.65882e-07	4.43921e-07	4.43921e-07	2.21961e-07	4.43921e-07	4.43921e-07	4.43921e-07	6.65882e-07	2.21961e-07	2.21961e-07	0	6.65882e-07	4.43921e-07	2.21961e-07	8.87843e-07	4.43921e-07	6.65882e-07	6.65882e-07	0	2.21961e-07
GB_GCA_016721905.1	Surface	7.47022e-07	0	0	1.6808e-06	1.86755e-07	5.60266e-07	0	5.60266e-07	7.47022e-07	5.60266e-07	0	1.86755e-07	1.86755e-07	0	1.86755e-07	1.86755e-07	3.73511e-07	1.86755e-07	7.47022e-07	0	3.73511e-07	1.30729e-06	1.86755e-07	5.60266e-07	3.73511e-07	3.73511e-07	1.86755e-07	0	7.47022e-07	1.86755e-07	1.49404e-06	0	3.73511e-07	1.86755e-07	3.73511e-07	3.73511e-07	1.86755e-07	1.86755e-07	1.86755e-07	7.47022e-07	1.86755e-07	3.73511e-07	3.73511e-07	5.60266e-07	5.60266e-07	5.60266e-07	1.86755e-07	1.86755e-07
GB_GCA_016794615.1	Surface	2.98019e-06	2.29246e-07	6.87737e-07	6.87737e-07	2.29246e-07	1.37547e-06	9.16983e-07	4.58491e-07	6.87737e-07	1.60472e-06	2.29246e-07	2.29246e-07	2.29246e-07	2.29246e-07	2.29246e-07	2.29246e-07	2.29246e-07	4.58491e-07	9.16983e-07	2.29246e-07	9.16983e-07	1.37547e-06	0	6.87737e-07	9.16983e-07	4.58491e-07	0	1.37547e-06	1.14623e-06	2.29246e-07	1.60472e-06	4.58491e-07	4.58491e-07	4.58491e-07	2.29246e-07	6.87737e-07	0	2.29246e-07	2.29246e-07	9.16983e-07	2.29246e-07	0	1.14623e-06	4.58491e-07	4.58491e-07	6.87737e-07	2.29246e-07	2.29246e-07
GB_GCA_016795245.1	Surface	2.01364e-06	2.23738e-07	0	2.23738e-07	6.71214e-07	8.94952e-07	2.23738e-07	6.71214e-07	6.71214e-07	8.94952e-07	0	2.23738e-07	2.23738e-07	0	2.23738e-07	2.23738e-07	4.47476e-07	2.23738e-07	1.11869e-06	4.47476e-07	6.71214e-07	1.11869e-06	0	2.23738e-07	2.23738e-07	2.23738e-07	2.23738e-07	0	6.71214e-07	4.47476e-07	4.47476e-07	2.23738e-07	6.71214e-07	2.23738e-07	2.23738e-07	8.94952e-07	2.23738e-07	4.47476e-07	0	8.94952e-07	4.47476e-07	4.47476e-07	6.71214e-07	4.47476e-07	6.71214e-07	8.94952e-07	2.23738e-07	2.23738e-07
GB_GCA_016868015.1	Surface	3.51896e-06	2.19935e-07	0	2.19935e-06	2.19935e-07	1.97941e-06	6.59804e-07	6.59804e-07	8.79739e-07	1.09967e-06	0	2.19935e-07	2.19935e-07	2.19935e-07	4.3987e-07	2.19935e-07	2.19935e-07	2.19935e-07	2.19935e-06	2.19935e-07	6.59804e-07	1.53954e-06	0	2.19935e-07	2.19935e-07	4.3987e-07	4.3987e-07	7.25785e-06	3.95883e-06	2.19935e-07	6.59804e-07	2.19935e-07	2.19935e-07	0	2.19935e-07	8.79739e-07	0	2.19935e-07	2.19935e-07	8.79739e-07	2.19935e-07	6.59804e-07	8.79739e-07	1.09967e-06	6.59804e-07	6.59804e-07	0	0
GB_GCA_016869975.1	Surface	6.40915e-06	4.13494e-07	0	1.03373e-06	4.13494e-07	1.03373e-06	2.06747e-07	6.2024e-07	6.2024e-07	1.65397e-06	0	2.06747e-07	4.13494e-07	2.06747e-07	6.2024e-07	2.06747e-07	2.06747e-07	2.06747e-07	2.89446e-06	2.06747e-07	6.2024e-07	1.24048e-06	0	2.06747e-07	2.06747e-07	2.06747e-07	2.06747e-07	2.27421e-06	6.2024e-07	2.06747e-07	6.2024e-07	2.06747e-07	6.2024e-07	4.13494e-07	2.06747e-07	4.13494e-07	0	2.06747e-07	0	8.26987e-07	2.06747e-07	2.06747e-07	1.44723e-06	4.13494e-07	1.03373e-06	8.26987e-07	2.06747e-07	2.06747e-07
GB_GCA_016871275.1	Surface	4.28873e-06	7.56834e-07	2.52278e-07	7.56834e-07	5.04556e-07	1.26139e-06	0	1.00911e-06	5.04556e-07	1.76595e-06	0	2.52278e-07	5.04556e-07	0	2.52278e-07	2.52278e-07	7.56834e-07	2.52278e-07	5.04556e-07	2.52278e-07	2.52278e-07	2.52278e-07	2.52278e-07	2.52278e-07	0	5.04556e-07	2.52278e-07	1.51367e-06	2.52278e-07	2.52278e-07	1.51367e-06	2.52278e-07	5.04556e-07	5.04556e-07	2.52278e-07	7.56834e-07	0	5.04556e-07	2.52278e-07	1.00911e-06	5.04556e-07	5.04556e-07	3.27961e-06	5.04556e-07	1.00911e-06	1.00911e-06	2.52278e-07	2.52278e-07
GB_GCA_016871775.1	Surface	1.85166e-06	5.29047e-07	0	1.05809e-06	2.64524e-07	1.32262e-06	5.29047e-07	1.05809e-06	7.93571e-07	2.64524e-07	0	2.64524e-07	2.64524e-07	2.64524e-07	2.64524e-07	2.64524e-07	5.29047e-07	2.64524e-07	1.32262e-06	2.64524e-07	5.29047e-07	1.32262e-06	2.64524e-07	2.64524e-07	0	5.29047e-07	2.64524e-07	5.29047e-07	1.05809e-06	7.93571e-07	5.29047e-07	0	2.64524e-07	2.64524e-07	2.64524e-07	2.64524e-07	0	5.29047e-07	2.64524e-07	7.93571e-07	5.29047e-07	0	1.05809e-06	5.29047e-07	5.29047e-07	5.29047e-07	2.64524e-07	2.64524e-07
GB_GCA_016872595.1	Surface	1.17437e-06	2.93593e-07	0	8.8078e-07	2.93593e-07	7.33983e-07	5.87186e-07	4.4039e-07	8.8078e-07	5.87186e-07	0	1.46797e-07	1.46797e-07	1.46797e-07	1.46797e-07	1.46797e-07	2.93593e-07	1.46797e-07	7.33983e-07	1.46797e-07	2.93593e-07	5.87186e-07	0	1.46797e-07	1.46797e-07	2.93593e-07	1.46797e-07	4.4039e-07	5.87186e-07	1.46797e-07	5.87186e-07	0	2.93593e-07	2.93593e-07	1.46797e-07	4.4039e-07	0	1.46797e-07	1.46797e-07	5.87186e-07	2.93593e-07	2.93593e-07	5.87186e-07	2.93593e-07	5.87186e-07	4.4039e-07	1.46797e-07	1.46797e-07
GB_GCA_016874755.1	Surface	4.13639e-06	3.59686e-07	1.79843e-07	1.07906e-06	1.79843e-07	3.41701e-06	7.19371e-07	5.39529e-07	3.59686e-07	8.99214e-07	0	1.79843e-07	1.79843e-07	1.79843e-07	3.59686e-07	1.79843e-07	3.59686e-07	1.79843e-07	1.61859e-06	1.79843e-07	5.39529e-07	2.33796e-06	0	1.79843e-07	1.79843e-07	3.59686e-07	1.79843e-07	5.0356e-06	2.5178e-06	1.79843e-07	8.99214e-07	1.79843e-07	5.39529e-07	3.59686e-07	1.79843e-07	1.79843e-07	7.19371e-07	1.79843e-07	1.79843e-07	7.19371e-07	1.79843e-07	7.91309e-06	1.2589e-06	3.59686e-07	7.19371e-07	5.39529e-07	1.79843e-07	1.79843e-07
GB_GCA_017306025.1	Surface	9.03789e-07	3.01263e-07	0	4.51895e-07	1.50632e-07	9.03789e-07	3.01263e-07	1.50632e-07	3.01263e-07	9.03789e-07	0	0	0	1.50632e-07	3.01263e-07	1.50632e-07	1.50632e-07	1.50632e-07	7.53158e-07	1.50632e-07	1.50632e-07	4.51895e-07	1.50632e-07	1.50632e-07	3.01263e-07	1.50632e-07	1.50632e-07	6.02526e-07	4.51895e-07	0	4.51895e-07	0	3.01263e-07	3.01263e-07	1.50632e-07	4.51895e-07	0	1.50632e-07	1.50632e-07	6.02526e-07	1.50632e-07	3.01263e-07	6.02526e-07	0	4.51895e-07	4.51895e-07	1.50632e-07	1.50632e-07
GB_GCA_017307755.1	Surface	2.55557e-06	1.06482e-07	0	5.3241e-07	1.06482e-07	8.51857e-07	3.19446e-07	3.19446e-07	4.25928e-07	8.51857e-07	0	1.06482e-07	1.06482e-07	1.06482e-07	1.06482e-07	1.06482e-07	1.06482e-07	1.06482e-07	1.27778e-06	1.06482e-07	5.3241e-07	1.06482e-06	1.06482e-07	2.12964e-07	6.38892e-07	1.06482e-07	1.06482e-07	2.12964e-07	3.19446e-07	1.06482e-07	4.25928e-07	0	2.12964e-07	1.06482e-07	2.12964e-07	5.3241e-07	3.19446e-07	1.06482e-07	1.06482e-07	4.25928e-07	2.12964e-07	2.12964e-07	8.51857e-07	2.12964e-07	3.19446e-07	3.19446e-07	1.06482e-07	1.06482e-07
GB_GCA_017307855.1	Surface	2.60466e-06	2.00359e-07	0	1.00179e-06	0	1.20215e-06	2.00359e-07	6.01076e-07	6.01076e-07	4.00718e-07	0	2.00359e-07	2.00359e-07	2.00359e-07	4.00718e-07	2.00359e-07	2.00359e-07	2.00359e-07	1.60287e-06	2.00359e-07	4.00718e-07	2.00359e-07	0	2.00359e-07	0	6.01076e-07	4.00718e-07	8.01435e-07	1.20215e-06	4.00718e-07	8.01435e-07	0	4.00718e-07	2.00359e-07	2.00359e-07	4.00718e-07	2.00359e-07	2.00359e-07	2.00359e-07	8.01435e-07	4.00718e-07	0	1.20215e-06	4.00718e-07	6.01076e-07	4.00718e-07	2.00359e-07	2.00359e-07
GB_GCA_017354415.1	Surface	2.71568e-06	2.4688e-07	7.4064e-07	4.9376e-07	7.4064e-07	9.8752e-07	4.9376e-07	2.4688e-07	4.9376e-07	1.97504e-06	2.4688e-07	2.4688e-07	4.9376e-07	2.4688e-07	4.9376e-07	2.4688e-07	4.9376e-07	2.4688e-07	7.4064e-07	4.9376e-07	1.48128e-06	9.8752e-07	0	7.4064e-07	1.2344e-06	4.9376e-07	2.4688e-07	1.2344e-06	4.9376e-07	7.4064e-07	1.2344e-06	7.4064e-07	4.9376e-07	2.4688e-07	2.4688e-07	7.4064e-07	2.4688e-07	0	2.4688e-07	9.8752e-07	2.4688e-07	2.4688e-07	1.48128e-06	4.9376e-07	7.4064e-07	9.8752e-07	2.4688e-07	2.4688e-07
GB_GCA_017881025.1	Surface	5.08423e-06	2.31101e-07	4.62202e-07	1.38661e-06	0	1.15551e-06	6.93304e-07	6.93304e-07	9.24405e-07	9.24405e-07	0	2.31101e-07	2.31101e-07	2.31101e-07	4.62202e-07	2.31101e-07	4.62202e-07	2.31101e-07	2.54211e-06	2.31101e-07	9.24405e-07	2.31101e-06	0	2.31101e-07	2.31101e-07	4.62202e-07	2.31101e-07	9.24405e-07	4.62202e-07	2.31101e-07	1.38661e-06	6.93304e-07	4.62202e-07	2.31101e-07	4.62202e-07	4.62202e-07	0	2.31101e-07	2.31101e-07	6.93304e-07	4.62202e-07	4.62202e-07	6.93304e-07	6.93304e-07	6.93304e-07	4.62202e-07	2.31101e-07	2.31101e-07
GB_GCA_017882215.1	Surface	2.37259e-06	3.38941e-07	0	1.35576e-06	3.38941e-07	1.01682e-06	6.77882e-07	3.38941e-07	1.35576e-06	2.37259e-06	3.38941e-07	6.77882e-07	3.38941e-07	0	3.38941e-07	3.38941e-07	6.77882e-07	3.38941e-07	1.6947e-06	3.38941e-07	3.38941e-07	2.71153e-06	3.38941e-07	3.38941e-07	6.77882e-07	1.01682e-06	3.38941e-07	6.77882e-07	6.77882e-07	3.38941e-07	6.77882e-07	3.38941e-07	3.38941e-07	6.77882e-07	3.38941e-07	1.01682e-06	3.38941e-07	3.38941e-07	3.38941e-07	1.35576e-06	0	3.38941e-07	1.35576e-06	6.77882e-07	1.01682e-06	1.01682e-06	3.38941e-07	3.38941e-07
GB_GCA_017883415.1	Surface	2.22525e-06	3.42345e-07	3.42345e-07	1.19821e-06	3.42345e-07	1.71173e-06	6.84691e-07	3.42345e-07	6.84691e-07	8.55864e-07	0	1.71173e-07	5.13518e-07	0	3.42345e-07	1.71173e-07	1.71173e-07	1.71173e-07	1.36938e-06	3.42345e-07	8.55864e-07	8.55864e-07	0	1.71173e-07	3.42345e-07	1.71173e-07	0	6.84691e-07	3.42345e-07	1.71173e-07	1.19821e-06	3.42345e-07	5.13518e-07	3.42345e-07	3.42345e-07	1.02704e-06	1.71173e-07	1.71173e-07	1.71173e-07	3.42345e-07	1.71173e-07	1.71173e-07	8.55864e-07	3.42345e-07	3.42345e-07	5.13518e-07	1.71173e-07	3.42345e-07
GB_GCA_017983695.1	Surface	1.56247e-06	2.2321e-07	0	2.2321e-07	2.2321e-07	8.92841e-07	0	4.4642e-07	1.11605e-06	8.92841e-07	0	2.2321e-07	2.2321e-07	0	0	2.2321e-07	2.2321e-07	2.2321e-07	1.11605e-06	2.2321e-07	1.11605e-06	2.00889e-06	2.2321e-07	2.2321e-07	0	2.2321e-07	2.2321e-07	2.2321e-07	4.4642e-07	2.2321e-07	6.69631e-07	2.2321e-07	2.2321e-07	4.4642e-07	6.69631e-07	6.69631e-07	6.69631e-07	2.2321e-07	2.2321e-07	6.69631e-07	2.2321e-07	2.2321e-07	6.69631e-07	4.4642e-07	6.69631e-07	6.69631e-07	2.2321e-07	2.2321e-07
GB_GCA_018242085.1	Surface	3.17239e-06	3.52488e-07	0	3.52488e-06	3.52488e-07	1.76244e-06	3.52488e-07	1.05746e-06	1.05746e-06	7.04975e-07	0	7.04975e-07	3.52488e-07	3.52488e-07	7.04975e-07	3.52488e-07	3.52488e-07	3.52488e-07	2.11493e-06	7.04975e-07	1.76244e-06	2.11493e-06	0	3.52488e-07	7.04975e-07	3.52488e-07	3.52488e-07	2.11493e-06	1.40995e-06	7.04975e-07	2.11493e-06	3.52488e-07	1.05746e-06	0	7.04975e-07	1.05746e-06	1.05746e-06	7.04975e-07	3.52488e-07	1.05746e-06	7.04975e-07	3.52488e-07	7.04975e-07	1.05746e-06	1.05746e-06	1.05746e-06	3.52488e-07	3.52488e-07
GB_GCA_018266755.1	Surface	1.40937e-06	5.63747e-07	0	0	0	1.40937e-06	1.12749e-06	2.81874e-07	8.45621e-07	1.12749e-06	0	2.81874e-07	2.81874e-07	0	5.63747e-07	2.81874e-07	5.63747e-07	2.81874e-07	8.45621e-07	2.81874e-07	1.40937e-06	1.97311e-06	0	2.81874e-07	0	8.45621e-07	5.63747e-07	0	8.45621e-07	5.63747e-07	5.63747e-07	2.81874e-07	5.63747e-07	2.81874e-07	0	5.63747e-07	5.63747e-07	2.81874e-07	2.81874e-07	8.45621e-07	2.81874e-07	2.81874e-07	5.63747e-07	2.81874e-07	1.12749e-06	1.12749e-06	2.81874e-07	2.81874e-07
GB_GCA_018268415.1	Surface	5.05969e-06	4.21641e-07	4.21641e-07	1.0541e-06	2.1082e-07	3.1623e-06	4.21641e-07	2.1082e-07	2.1082e-07	2.52984e-06	0	2.1082e-07	2.1082e-07	2.1082e-07	4.21641e-07	2.1082e-07	2.1082e-07	2.1082e-07	2.1082e-06	2.1082e-07	1.47574e-06	2.95148e-06	0	4.21641e-07	8.43281e-07	0	0	1.89738e-06	1.26492e-06	2.1082e-07	8.43281e-07	2.1082e-07	4.21641e-07	0	4.21641e-07	6.32461e-07	6.32461e-07	2.1082e-07	4.21641e-07	6.32461e-07	2.1082e-07	6.32461e-07	8.43281e-07	8.43281e-07	8.43281e-07	8.43281e-07	2.1082e-07	2.1082e-07
GB_GCA_018268595.1	Surface	5.60274e-06	5.60274e-07	5.60274e-07	1.96096e-06	0	8.40411e-07	5.60274e-07	5.60274e-07	8.40411e-07	3.36164e-06	0	2.80137e-07	5.60274e-07	2.80137e-07	2.80137e-07	2.80137e-07	5.60274e-07	5.60274e-07	1.96096e-06	2.80137e-07	1.68082e-06	3.08151e-06	0	2.80137e-07	8.40411e-07	0	0	1.96096e-06	8.40411e-07	5.60274e-07	1.40068e-06	2.80137e-07	5.60274e-07	2.80137e-07	5.60274e-07	8.40411e-07	5.60274e-07	2.80137e-07	5.60274e-07	5.60274e-07	2.80137e-07	0	2.80137e-07	1.12055e-06	1.12055e-06	8.40411e-07	2.80137e-07	2.80137e-07
GB_GCA_018268895.1	Surface	3.72409e-06	2.32756e-07	0	4.65511e-07	4.65511e-07	1.86205e-06	9.31023e-07	4.65511e-07	4.65511e-07	9.31023e-07	0	2.32756e-07	4.65511e-07	0	2.32756e-07	2.32756e-07	4.65511e-07	2.32756e-07	1.62929e-06	2.32756e-07	6.98267e-07	4.65511e-07	0	2.32756e-07	4.65511e-07	2.32756e-07	2.32756e-07	4.65511e-07	6.98267e-07	2.32756e-07	9.31023e-07	6.98267e-07	6.98267e-07	0	2.32756e-07	4.65511e-07	4.65511e-07	2.32756e-07	2.32756e-07	9.31023e-07	2.32756e-07	4.65511e-07	1.16378e-06	4.65511e-07	9.31023e-07	6.98267e-07	2.32756e-07	2.32756e-07
GB_GCA_018268955.1	Surface	2.72357e-06	4.19011e-07	0	1.46654e-06	4.19011e-07	1.46654e-06	8.38022e-07	6.28517e-07	4.19011e-07	1.04753e-06	0	2.09506e-07	6.28517e-07	0	2.09506e-07	2.09506e-07	6.28517e-07	2.09506e-07	6.28517e-07	2.09506e-07	2.09506e-07	2.09506e-07	2.09506e-07	2.09506e-07	2.09506e-07	4.19011e-07	2.09506e-07	4.19011e-07	6.28517e-07	2.09506e-07	6.28517e-07	4.19011e-07	2.09506e-07	4.19011e-07	2.09506e-07	8.38022e-07	6.28517e-07	4.19011e-07	2.09506e-07	8.38022e-07	4.19011e-07	4.19011e-07	4.19011e-07	4.19011e-07	6.28517e-07	4.19011e-07	2.09506e-07	2.09506e-07
GB_GCA_018449595.1	Surface	1.90474e-06	4.76185e-07	0	1.42855e-06	2.38092e-07	9.5237e-07	4.76185e-07	7.14277e-07	7.14277e-07	4.76185e-07	0	2.38092e-07	2.38092e-07	2.38092e-07	2.38092e-07	2.38092e-07	2.38092e-07	2.38092e-07	1.42855e-06	2.38092e-07	4.76185e-07	4.76185e-07	0	2.38092e-07	9.5237e-07	7.14277e-07	4.76185e-07	2.38092e-06	7.14277e-07	2.38092e-07	9.5237e-07	2.38092e-07	7.14277e-07	0	2.38092e-07	7.14277e-07	2.38092e-07	2.38092e-07	2.38092e-07	7.14277e-07	4.76185e-07	2.38092e-07	4.76185e-07	4.76185e-07	1.19046e-06	7.14277e-07	2.38092e-07	2.38092e-07
GB_GCA_018598585.1	Surface	1.20583e-06	3.44524e-07	0	1.20583e-06	0	6.89048e-07	8.6131e-07	3.44524e-07	6.89048e-07	1.03357e-06	0	1.72262e-07	3.44524e-07	0	1.72262e-07	1.72262e-07	1.72262e-07	1.72262e-07	1.3781e-06	1.72262e-07	3.44524e-07	1.3781e-06	1.72262e-07	3.44524e-07	6.89048e-07	5.16786e-07	3.44524e-07	3.44524e-07	3.44524e-07	1.72262e-07	8.6131e-07	1.72262e-07	1.72262e-07	3.44524e-07	3.44524e-07	6.89048e-07	1.72262e-07	1.72262e-07	1.72262e-07	6.89048e-07	1.72262e-07	0	6.89048e-07	3.44524e-07	3.44524e-07	3.44524e-07	1.72262e-07	1.72262e-07
GB_GCA_018821435.1	Surface	4.89371e-06	3.91497e-07	0	2.74048e-06	0	1.56599e-06	3.91497e-07	3.91497e-07	1.95749e-07	9.78743e-07	0	1.95749e-07	1.95749e-07	1.95749e-07	1.95749e-07	1.95749e-07	1.95749e-07	1.95749e-07	2.15323e-06	1.95749e-07	5.87246e-07	5.87246e-07	0	5.87246e-07	3.91497e-07	5.87246e-07	3.91497e-07	7.82994e-07	7.82994e-07	1.95749e-07	7.82994e-07	0	3.91497e-07	3.91497e-07	1.95749e-07	5.87246e-07	3.91497e-07	1.95749e-07	1.95749e-07	5.87246e-07	3.91497e-07	3.91497e-07	9.78743e-07	3.91497e-07	9.78743e-07	7.82994e-07	1.95749e-07	1.95749e-07
GB_GCA_018882935.1	Surface	4.74035e-06	3.64642e-07	0	2.18785e-06	3.64642e-07	2.18785e-06	1.09393e-06	1.09393e-06	1.45857e-06	7.29285e-07	0	3.64642e-07	7.29285e-07	3.64642e-07	7.29285e-07	3.64642e-07	0	3.64642e-07	2.5525e-06	3.64642e-07	7.29285e-07	3.64642e-07	0	3.64642e-07	3.64642e-07	7.29285e-07	3.64642e-07	1.82321e-06	1.09393e-06	3.64642e-07	1.45857e-06	3.64642e-07	1.09393e-06	0	3.64642e-07	7.29285e-07	0	3.64642e-07	3.64642e-07	1.45857e-06	1.09393e-06	3.64642e-07	3.64642e-07	1.45857e-06	1.09393e-06	1.09393e-06	3.64642e-07	3.64642e-07
GB_GCA_018971525.1	Subsurface	1.59938e-06	4.56964e-07	0	3.19875e-06	2.28482e-07	9.13929e-07	6.85447e-07	4.56964e-07	1.14241e-06	6.85447e-07	2.28482e-07	2.28482e-07	2.28482e-07	4.56964e-07	2.28482e-07	2.28482e-07	4.56964e-07	2.28482e-07	1.14241e-06	2.28482e-07	1.14241e-06	2.28482e-06	2.28482e-07	2.28482e-07	2.28482e-07	2.28482e-07	2.28482e-07	2.05634e-06	9.13929e-07	2.28482e-07	4.56964e-07	4.56964e-07	6.85447e-07	2.28482e-07	2.28482e-07	1.14241e-06	4.56964e-07	2.28482e-07	2.28482e-07	6.85447e-07	2.28482e-07	0	4.56964e-07	6.85447e-07	9.13929e-07	6.85447e-07	2.28482e-07	2.28482e-07
GB_GCA_019075925.1	Surface	3.93948e-06	8.44173e-07	0	2.53252e-06	0	1.68835e-06	1.68835e-06	1.40696e-06	2.81391e-07	5.62782e-07	0	2.81391e-07	2.81391e-07	2.81391e-07	0	2.81391e-07	0	2.81391e-07	2.25113e-06	2.81391e-07	1.96974e-06	1.96974e-06	0	0	5.62782e-07	2.81391e-07	2.81391e-07	2.53252e-06	1.12556e-06	2.81391e-07	8.44173e-07	2.81391e-07	8.44173e-07	0	5.62782e-07	5.62782e-07	1.12556e-06	2.81391e-07	2.81391e-07	8.44173e-07	5.62782e-07	0	1.12556e-06	5.62782e-07	1.40696e-06	8.44173e-07	2.81391e-07	0
GB_GCA_019187085.1	Surface	4.88506e-06	2.71392e-07	0	2.44253e-06	2.71392e-07	1.08557e-06	8.14176e-07	8.14176e-07	5.42784e-07	5.42784e-07	0	2.71392e-07	5.42784e-07	2.71392e-07	5.42784e-07	2.71392e-07	2.71392e-07	2.71392e-07	1.89974e-06	2.71392e-07	5.42784e-07	1.62835e-06	0	0	0	2.71392e-07	2.71392e-07	2.17114e-06	1.35696e-06	2.71392e-07	8.14176e-07	0	5.42784e-07	2.71392e-07	2.71392e-07	8.14176e-07	2.71392e-07	2.71392e-07	2.71392e-07	8.14176e-07	5.42784e-07	2.71392e-07	1.08557e-06	5.42784e-07	1.35696e-06	8.14176e-07	2.71392e-07	2.71392e-07
GB_GCA_019245415.1	Surface	3.0687e-06	5.57946e-07	0	1.39486e-06	2.78973e-07	1.39486e-06	5.57946e-07	8.36918e-07	2.78973e-07	2.78973e-07	0	2.78973e-07	2.78973e-07	0	2.78973e-07	2.78973e-07	0	2.78973e-07	1.11589e-06	2.78973e-07	1.67384e-06	1.67384e-06	0	2.78973e-07	0	5.57946e-07	2.78973e-07	5.57946e-07	1.11589e-06	5.57946e-07	8.36918e-07	0	8.36918e-07	0	2.78973e-07	5.57946e-07	2.78973e-07	2.78973e-07	2.78973e-07	8.36918e-07	5.57946e-07	2.78973e-07	8.36918e-07	5.57946e-07	1.39486e-06	1.11589e-06	2.78973e-07	2.78973e-07
GB_GCA_019247975.1	Surface	9.0657e-06	3.1261e-07	9.37831e-07	3.43872e-06	9.37831e-07	1.25044e-06	6.25221e-07	3.1261e-07	9.37831e-07	6.25221e-07	0	0	3.1261e-07	3.1261e-07	3.1261e-07	3.1261e-07	3.1261e-07	3.1261e-07	1.56305e-06	0	9.37831e-07	9.37831e-07	0	3.1261e-07	6.25221e-07	3.1261e-07	3.1261e-07	9.37831e-07	1.25044e-06	9.37831e-07	6.25221e-07	3.1261e-07	9.37831e-07	3.1261e-07	3.1261e-07	1.25044e-06	9.37831e-07	3.1261e-07	3.1261e-07	1.25044e-06	3.1261e-07	0	9.37831e-07	9.37831e-07	6.25221e-07	1.25044e-06	3.1261e-07	3.1261e-07
GB_GCA_900104855.1	Surface	3.30016e-06	3.30016e-07	0	6.60033e-07	3.30016e-07	1.65008e-06	8.80044e-07	3.30016e-07	2.20011e-07	1.87009e-06	0	1.10005e-07	3.30016e-07	1.10005e-07	3.30016e-07	1.10005e-07	2.20011e-07	1.10005e-07	1.54008e-06	1.10005e-07	7.70038e-07	8.80044e-07	0	1.10005e-07	4.40022e-07	2.20011e-07	1.10005e-07	2.31011e-06	9.90049e-07	1.10005e-07	8.80044e-07	1.10005e-07	2.20011e-07	1.10005e-07	1.10005e-07	1.10005e-07	1.10005e-07	1.10005e-07	1.10005e-07	4.40022e-07	2.20011e-07	0	4.40022e-07	2.20011e-07	4.40022e-07	3.30016e-07	1.10005e-07	1.10005e-07
GB_GCA_901457705.2	Surface	2.52648e-06	4.5936e-07	0	1.83744e-06	2.2968e-07	6.89039e-07	1.60776e-06	6.89039e-07	2.2968e-07	1.37808e-06	0	2.2968e-07	2.2968e-07	2.2968e-07	2.2968e-07	2.2968e-07	0	2.2968e-07	1.1484e-06	4.5936e-07	4.5936e-07	6.89039e-07	0	2.2968e-07	6.89039e-07	2.2968e-07	2.2968e-07	1.37808e-06	6.89039e-07	2.2968e-07	6.89039e-07	2.2968e-07	4.5936e-07	0	2.2968e-07	4.5936e-07	4.5936e-07	2.2968e-07	2.2968e-07	6.89039e-07	4.5936e-07	0	4.5936e-07	9.18719e-07	1.1484e-06	6.89039e-07	2.2968e-07	2.2968e-07
GB_GCA_902805675.1	Surface	1.1347e-06	2.83674e-07	0	1.1347e-06	5.67348e-07	8.51022e-07	8.51022e-07	2.83674e-07	5.67348e-07	5.67348e-07	0	2.83674e-07	2.83674e-07	0	2.83674e-07	2.83674e-07	8.51022e-07	2.83674e-07	8.51022e-07	2.83674e-07	8.51022e-07	1.70204e-06	0	2.83674e-07	2.83674e-07	5.67348e-07	2.83674e-07	0	8.51022e-07	2.83674e-07	5.67348e-07	2.83674e-07	8.51022e-07	5.67348e-07	2.83674e-07	5.67348e-07	0	2.83674e-07	2.83674e-07	1.1347e-06	2.83674e-07	5.67348e-07	1.1347e-06	5.67348e-07	1.1347e-06	1.1347e-06	2.83674e-07	2.83674e-07
GB_GCA_902810735.1	Surface	2.65709e-06	3.32136e-07	3.32136e-07	9.96409e-07	6.64273e-07	9.96409e-07	6.64273e-07	9.96409e-07	6.64273e-07	9.96409e-07	0	3.32136e-07	3.32136e-07	0	3.32136e-07	6.64273e-07	6.64273e-07	3.32136e-07	6.64273e-07	3.32136e-07	6.64273e-07	2.98923e-06	0	3.32136e-07	1.32855e-06	6.64273e-07	3.32136e-07	9.96409e-07	1.66068e-06	3.32136e-07	1.32855e-06	0	1.32855e-06	6.64273e-07	3.32136e-07	9.96409e-07	9.96409e-07	3.32136e-07	0	1.32855e-06	3.32136e-07	6.64273e-07	2.32495e-06	1.32855e-06	1.32855e-06	1.32855e-06	3.32136e-07	3.32136e-07
GB_GCA_902812365.1	Subsurface	2.28834e-06	5.72086e-07	2.86043e-07	1.71626e-06	5.72086e-07	2.0023e-06	1.14417e-06	5.72086e-07	5.72086e-07	1.43021e-06	0	2.86043e-07	2.86043e-07	0	2.86043e-07	2.86043e-07	5.72086e-07	2.86043e-07	2.28834e-06	2.86043e-07	2.86043e-07	8.58129e-07	0	2.86043e-07	5.72086e-07	2.86043e-07	0	2.86043e-07	1.14417e-06	5.72086e-07	8.58129e-07	8.58129e-07	2.86043e-07	2.86043e-07	5.72086e-07	8.58129e-07	5.72086e-07	2.86043e-07	2.86043e-07	8.58129e-07	2.86043e-07	2.86043e-07	5.72086e-07	5.72086e-07	1.14417e-06	8.58129e-07	2.86043e-07	2.86043e-07
GB_GCA_902812375.1	Subsurface	1.54665e-06	3.0933e-07	0	3.71196e-06	3.0933e-07	1.85598e-06	6.1866e-07	3.0933e-07	6.1866e-07	0	0	3.0933e-07	3.0933e-07	0	3.0933e-07	3.0933e-07	6.1866e-07	3.0933e-07	1.85598e-06	3.0933e-07	9.2799e-07	2.78397e-06	0	3.0933e-07	6.1866e-07	3.0933e-07	3.0933e-07	3.0933e-07	1.23732e-06	3.0933e-07	9.2799e-07	3.0933e-07	6.1866e-07	6.1866e-07	3.0933e-07	9.2799e-07	6.1866e-07	3.0933e-07	3.0933e-07	1.54665e-06	3.0933e-07	6.1866e-07	6.1866e-07	6.1866e-07	1.54665e-06	1.54665e-06	3.0933e-07	3.0933e-07
GB_GCA_902825845.1	Surface	2.98242e-06	1.6569e-07	0	9.94141e-07	1.6569e-07	1.15983e-06	6.6276e-07	4.9707e-07	4.9707e-07	3.3138e-07	0	1.6569e-07	1.6569e-07	1.6569e-07	3.3138e-07	1.6569e-07	1.6569e-07	1.6569e-07	1.98828e-06	1.6569e-07	6.6276e-07	1.49121e-06	0	1.6569e-07	1.6569e-07	1.6569e-07	1.6569e-07	5.79915e-06	3.14811e-06	3.3138e-07	6.6276e-07	1.6569e-07	3.3138e-07	0	1.6569e-07	8.28451e-07	3.3138e-07	1.6569e-07	1.6569e-07	4.9707e-07	1.6569e-07	8.28451e-07	9.94141e-07	1.15983e-06	6.6276e-07	4.9707e-07	1.6569e-07	1.6569e-07
GB_GCA_902825875.1	Subsurface	2.04898e-06	1.36599e-07	0	5.46395e-07	2.73197e-07	1.22939e-06	4.09796e-07	2.73197e-07	4.09796e-07	5.46395e-07	0	1.36599e-07	2.73197e-07	0	1.36599e-07	1.36599e-07	2.73197e-07	1.36599e-07	1.36599e-06	1.36599e-07	2.73197e-07	2.73197e-07	0	1.36599e-07	0	1.36599e-07	1.36599e-07	5.46395e-07	6.82994e-07	2.73197e-07	9.56191e-07	4.09796e-07	#VALUE!	1.36599e-07	1.36599e-07	4.09796e-07	0	1.36599e-07	2.73197e-07	4.09796e-07	1.36599e-07	1.36599e-07	1.50259e-06	2.73197e-07	4.09796e-07	4.09796e-07	1.36599e-07	1.36599e-07
GB_GCA_903642325.1	Surface	1.88666e-06	3.43029e-07	3.43029e-07	1.02909e-06	1.71514e-07	1.02909e-06	3.43029e-07	3.43029e-07	6.86057e-07	6.86057e-07	0	1.71514e-07	1.71514e-07	1.71514e-07	1.71514e-07	1.71514e-07	0	1.71514e-07	8.57571e-07	1.71514e-07	1.71514e-07	6.86057e-07	0	3.43029e-07	5.14543e-07	1.71514e-07	3.43029e-07	5.14543e-07	6.86057e-07	3.43029e-07	8.57571e-07	5.14543e-07	1.71514e-07	1.71514e-07	1.71514e-07	5.14543e-07	6.86057e-07	1.71514e-07	1.71514e-07	6.86057e-07	3.43029e-07	0	1.71514e-07	3.43029e-07	5.14543e-07	3.43029e-07	1.71514e-07	1.71514e-07
GB_GCA_903832055.1	Surface	1.75118e-06	4.37794e-07	0	1.53228e-06	4.37794e-07	1.75118e-06	8.75588e-07	4.37794e-07	6.56691e-07	6.56691e-07	0	2.18897e-07	2.18897e-07	0	2.18897e-07	2.18897e-07	4.37794e-07	2.18897e-07	8.75588e-07	2.18897e-07	8.75588e-07	4.37794e-07	0	2.18897e-07	2.18897e-07	2.18897e-07	2.18897e-07	2.18897e-07	6.56691e-07	2.18897e-07	6.56691e-07	6.56691e-07	4.37794e-07	2.18897e-07	4.37794e-07	6.56691e-07	4.37794e-07	2.18897e-07	2.18897e-07	6.56691e-07	2.18897e-07	2.18897e-07	1.31338e-06	4.37794e-07	6.56691e-07	6.56691e-07	2.18897e-07	2.18897e-07
GB_GCA_903835255.1	Surface	1.89188e-06	3.15314e-07	3.15314e-07	1.89188e-06	6.30627e-07	1.26125e-06	9.45941e-07	9.45941e-07	6.30627e-07	3.15314e-07	0	3.15314e-07	3.15314e-07	3.15314e-07	3.15314e-07	3.15314e-07	3.15314e-07	3.15314e-07	1.26125e-06	3.15314e-07	1.26125e-06	1.26125e-06	3.15314e-07	3.15314e-07	0	3.15314e-07	0	6.30627e-07	9.45941e-07	6.30627e-07	6.30627e-07	6.30627e-07	6.30627e-07	3.15314e-07	6.30627e-07	6.30627e-07	0	3.15314e-07	3.15314e-07	9.45941e-07	6.30627e-07	3.15314e-07	6.30627e-07	6.30627e-07	1.26125e-06	1.26125e-06	3.15314e-07	3.15314e-07
GB_GCA_903839035.1	Surface	1.47377e-06	2.94753e-07	0	2.06327e-06	5.89507e-07	1.47377e-06	5.89507e-07	8.8426e-07	8.8426e-07	2.94753e-07	0	2.94753e-07	2.94753e-07	2.94753e-07	2.94753e-07	2.94753e-07	5.89507e-07	2.94753e-07	1.47377e-06	2.94753e-07	1.17901e-06	2.65278e-06	2.94753e-07	2.94753e-07	0	2.94753e-07	2.94753e-07	5.89507e-07	8.8426e-07	5.89507e-07	5.89507e-07	2.94753e-07	2.94753e-07	8.8426e-07	2.94753e-07	5.89507e-07	2.94753e-07	2.94753e-07	2.94753e-07	1.17901e-06	5.89507e-07	2.94753e-07	8.8426e-07	2.94753e-07	5.89507e-07	5.89507e-07	2.94753e-07	2.94753e-07
GB_GCA_903849645.1	Surface	1.32243e-06	2.20404e-07	0	1.54283e-06	4.40809e-07	1.32243e-06	4.40809e-07	6.61213e-07	6.61213e-07	4.40809e-07	0	2.20404e-07	2.20404e-07	0	2.20404e-07	2.20404e-07	4.40809e-07	2.20404e-07	8.81617e-07	2.20404e-07	4.40809e-07	2.20404e-07	0	2.20404e-07	2.20404e-07	2.20404e-07	2.20404e-07	2.20404e-07	6.61213e-07	2.20404e-07	6.61213e-07	6.61213e-07	6.61213e-07	2.20404e-07	2.20404e-07	6.61213e-07	2.20404e-07	2.20404e-07	2.20404e-07	6.61213e-07	2.20404e-07	2.20404e-07	1.10202e-06	4.40809e-07	8.81617e-07	6.61213e-07	2.20404e-07	2.20404e-07
GB_GCA_903861145.1	Surface	1.4892e-06	0	0	6.38228e-07	4.25486e-07	6.38228e-07	2.12743e-07	2.12743e-07	6.38228e-07	8.50971e-07	0	2.12743e-07	4.25486e-07	0	2.12743e-07	2.12743e-07	4.25486e-07	2.12743e-07	1.06371e-06	2.12743e-07	8.50971e-07	1.70194e-06	2.12743e-07	2.12743e-07	0	6.38228e-07	4.25486e-07	0	6.38228e-07	2.12743e-07	6.38228e-07	6.38228e-07	4.25486e-07	4.25486e-07	6.38228e-07	2.12743e-07	2.12743e-07	2.12743e-07	0	6.38228e-07	2.12743e-07	0	4.25486e-07	6.38228e-07	6.38228e-07	6.38228e-07	2.12743e-07	2.12743e-07
GB_GCA_903874975.1	Surface	3.62723e-06	5.18176e-07	0	2.0727e-06	5.18176e-07	7.77263e-07	5.18176e-07	7.77263e-07	2.59088e-07	1.29544e-06	0	2.59088e-07	2.59088e-07	2.59088e-07	2.59088e-07	2.59088e-07	2.59088e-07	2.59088e-07	7.77263e-07	2.59088e-07	2.59088e-07	1.81361e-06	0	2.59088e-07	2.59088e-07	5.18176e-07	2.59088e-07	5.18176e-07	1.03635e-06	2.59088e-07	5.18176e-07	0	5.18176e-07	2.59088e-07	2.59088e-07	7.77263e-07	0	2.59088e-07	2.59088e-07	1.03635e-06	5.18176e-07	2.59088e-07	5.18176e-07	5.18176e-07	5.18176e-07	1.03635e-06	2.59088e-07	2.59088e-07
GB_GCA_903897855.1	Surface	1.30309e-06	3.25772e-07	0	3.25772e-07	3.25772e-07	1.30309e-06	3.25772e-07	6.51544e-07	1.62886e-06	1.62886e-06	0	3.25772e-07	3.25772e-07	0	3.25772e-07	3.25772e-07	9.77316e-07	3.25772e-07	1.30309e-06	3.25772e-07	6.51544e-07	2.60618e-06	3.25772e-07	3.25772e-07	6.51544e-07	3.25772e-07	0	0	6.51544e-07	3.25772e-07	9.77316e-07	3.25772e-07	6.51544e-07	3.25772e-07	6.51544e-07	6.51544e-07	0	3.25772e-07	0	9.77316e-07	3.25772e-07	0	6.51544e-07	6.51544e-07	9.77316e-07	9.77316e-07	3.25772e-07	3.25772e-07
GB_GCA_903898675.1	Surface	1.70451e-06	5.68169e-07	0	2.84084e-06	2.84084e-07	1.42042e-06	5.68169e-07	8.52253e-07	8.52253e-07	2.84084e-07	0	2.84084e-07	2.84084e-07	2.84084e-07	2.84084e-07	2.84084e-07	8.52253e-07	2.84084e-07	8.52253e-07	2.84084e-07	5.68169e-07	1.42042e-06	2.84084e-07	2.84084e-07	2.84084e-07	2.84084e-07	2.84084e-07	8.52253e-07	8.52253e-07	5.68169e-07	8.52253e-07	2.84084e-07	2.84084e-07	5.68169e-07	2.84084e-07	8.52253e-07	8.52253e-07	2.84084e-07	2.84084e-07	1.13634e-06	5.68169e-07	2.84084e-07	1.13634e-06	5.68169e-07	5.68169e-07	5.68169e-07	2.84084e-07	2.84084e-07
GB_GCA_903902075.1	Surface	3.3614e-06	1.12047e-06	0	4.10838e-06	3.73489e-07	1.49395e-06	7.46977e-07	1.12047e-06	1.49395e-06	3.73489e-07	0	3.73489e-07	3.73489e-07	3.73489e-07	3.73489e-07	3.73489e-07	0	3.73489e-07	2.24093e-06	3.73489e-07	1.12047e-06	1.12047e-06	0	3.73489e-07	7.46977e-07	7.46977e-07	7.46977e-07	1.12047e-06	1.12047e-06	3.73489e-07	2.61442e-06	3.73489e-07	1.12047e-06	0	3.73489e-07	1.12047e-06	0	3.73489e-07	3.73489e-07	1.49395e-06	7.46977e-07	7.46977e-07	2.24093e-06	1.12047e-06	2.24093e-06	1.12047e-06	3.73489e-07	3.73489e-07
GB_GCA_903908495.1	Surface	1.1317e-06	1.61672e-07	1.61672e-07	1.29337e-06	3.23344e-07	6.46687e-07	3.23344e-07	4.85015e-07	6.46687e-07	3.23344e-07	0	1.61672e-07	1.61672e-07	1.61672e-07	3.23344e-07	1.61672e-07	4.85015e-07	1.61672e-07	9.70031e-07	1.61672e-07	1.61672e-07	8.08359e-07	1.61672e-07	1.61672e-07	0	1.61672e-07	1.61672e-07	1.61672e-07	3.23344e-07	3.23344e-07	4.85015e-07	1.61672e-07	1.61672e-07	0	1.61672e-07	1.61672e-07	0	1.61672e-07	1.61672e-07	3.23344e-07	3.23344e-07	1.61672e-07	1.61672e-07	3.23344e-07	4.85015e-07	6.46687e-07	3.23344e-07	1.61672e-07
GB_GCA_903944085.1	Surface	1.38102e-06	3.45254e-07	3.45254e-07	1.38102e-06	3.45254e-07	6.90508e-07	5.17881e-07	5.17881e-07	3.45254e-07	3.45254e-07	0	1.72627e-07	3.45254e-07	1.72627e-07	3.45254e-07	1.72627e-07	1.72627e-07	1.72627e-07	1.38102e-06	1.72627e-07	1.72627e-07	6.90508e-07	1.72627e-07	1.72627e-07	0	1.72627e-07	0	3.45254e-07	6.90508e-07	5.17881e-07	5.17881e-07	5.17881e-07	5.17881e-07	3.45254e-07	1.72627e-07	1.72627e-07	0	1.72627e-07	1.72627e-07	5.17881e-07	3.45254e-07	5.17881e-07	5.17881e-07	3.45254e-07	6.90508e-07	5.17881e-07	1.72627e-07	1.72627e-07
GB_GCA_905182555.1	Surface	6.25338e-06	0	2.34502e-06	1.17251e-06	0	2.34502e-06	1.17251e-06	1.56335e-06	0	1.17251e-06	0	3.90836e-07	0	0	3.90836e-07	0	0	3.90836e-07	1.56335e-06	3.90836e-07	0	7.81673e-07	0	3.90836e-07	7.81673e-07	3.90836e-07	0	1.95418e-06	3.90836e-07	7.81673e-07	7.81673e-07	0	0	0	3.90836e-07	7.81673e-07	3.90836e-07	7.81673e-07	0	7.81673e-07	3.90836e-07	0	1.17251e-06	7.81673e-07	0	0	3.90836e-07	3.90836e-07
RS_GCF_000014005.1	Surface	2.30074e-06	3.53959e-07	1.7698e-07	1.23886e-06	3.53959e-07	1.23886e-06	7.07918e-07	5.30939e-07	7.07918e-07	1.23886e-06	0	1.7698e-07	3.53959e-07	1.7698e-07	1.7698e-07	1.7698e-07	5.30939e-07	1.7698e-07	1.7698e-06	3.53959e-07	5.30939e-07	1.7698e-07	0	3.53959e-07	3.53959e-07	0	0	7.07918e-07	7.07918e-07	1.7698e-07	7.07918e-07	5.30939e-07	3.53959e-07	3.53959e-07	1.7698e-07	7.07918e-07	3.53959e-07	3.53959e-07	1.7698e-07	5.30939e-07	1.7698e-07	1.7698e-07	8.84898e-07	3.53959e-07	7.07918e-07	7.07918e-07	1.7698e-07	1.7698e-07
RS_GCF_000014905.1	Surface	1.30448e-06	2.0069e-07	1.00345e-07	5.01724e-07	2.0069e-07	1.10379e-06	5.01724e-07	2.0069e-07	3.01034e-07	3.01034e-07	0	1.00345e-07	2.0069e-07	0	2.0069e-07	1.00345e-07	2.0069e-07	1.00345e-07	1.20414e-06	2.0069e-07	6.02069e-07	6.02069e-07	0	2.0069e-07	2.0069e-07	2.0069e-07	1.00345e-07	9.03103e-07	3.01034e-07	3.01034e-07	6.02069e-07	3.01034e-07	3.01034e-07	2.0069e-07	2.0069e-07	5.01724e-07	2.0069e-07	1.00345e-07	1.00345e-07	3.01034e-07	1.00345e-07	1.00345e-07	1.10379e-06	2.0069e-07	4.01379e-07	3.01034e-07	1.00345e-07	1.00345e-07
RS_GCF_000016765.1	Surface	5.07164e-06	1.69055e-07	0	8.45273e-07	3.38109e-07	1.18338e-06	5.07164e-07	5.07164e-07	6.76219e-07	1.01433e-06	0	1.69055e-07	1.69055e-07	1.69055e-07	3.38109e-07	1.69055e-07	1.69055e-07	1.69055e-07	3.38109e-06	1.69055e-07	5.07164e-07	3.7192e-06	0	3.38109e-07	5.07164e-07	3.38109e-07	3.38109e-07	1.01433e-06	2.02866e-06	1.69055e-07	8.45273e-07	1.69055e-07	1.69055e-07	1.69055e-07	1.69055e-07	3.38109e-07	5.07164e-07	1.69055e-07	1.69055e-07	5.07164e-07	1.69055e-07	1.69055e-07	1.8596e-06	3.38109e-07	8.45273e-07	5.07164e-07	1.69055e-07	1.69055e-07
RS_GCF_000173075.1	Surface	1.52892e-06	2.54819e-07	0	3.05783e-06	2.54819e-07	5.09639e-07	1.2741e-07	5.09639e-07	1.2741e-07	1.2741e-07	0	1.2741e-07	1.2741e-07	1.2741e-07	1.2741e-07	1.2741e-07	1.2741e-07	1.2741e-07	1.14669e-06	1.2741e-07	2.54819e-07	8.91867e-07	0	1.2741e-07	1.2741e-07	1.2741e-07	1.2741e-07	3.82229e-07	3.82229e-07	1.2741e-07	5.09639e-07	0	2.54819e-07	1.2741e-07	1.2741e-07	3.82229e-07	5.09639e-07	1.2741e-07	1.2741e-07	5.09639e-07	2.54819e-07	1.2741e-07	1.2741e-07	2.54819e-07	2.54819e-07	5.09639e-07	1.2741e-07	1.2741e-07
RS_GCF_000178855.1	Surface	1.53716e-06	2.92792e-07	1.46396e-07	1.02477e-06	1.46396e-07	6.58781e-07	2.19594e-07	7.31979e-08	2.19594e-07	3.6599e-07	0	7.31979e-08	2.92792e-07	7.31979e-08	7.31979e-08	7.31979e-08	2.19594e-07	7.31979e-08	9.51573e-07	7.31979e-08	5.85584e-07	5.85584e-07	7.31979e-08	1.46396e-07	5.12386e-07	7.31979e-08	7.31979e-08	1.17117e-06	5.12386e-07	1.46396e-07	4.39188e-07	0	7.31979e-08	7.31979e-08	1.46396e-07	1.46396e-07	1.46396e-07	7.31979e-08	7.31979e-08	3.6599e-07	7.31979e-08	2.92792e-07	5.12386e-07	1.46396e-07	2.92792e-07	3.6599e-07	7.31979e-08	7.31979e-08
RS_GCF_000196015.1	Surface	4.05013e-06	2.89295e-07	0	1.44648e-06	0	7.23238e-07	2.89295e-07	4.33943e-07	4.33943e-07	8.67886e-07	0	1.44648e-07	2.89295e-07	1.44648e-07	2.89295e-07	1.44648e-07	1.44648e-07	1.44648e-07	2.02507e-06	1.44648e-07	5.78591e-07	5.78591e-07	0	1.44648e-07	4.33943e-07	4.33943e-07	2.89295e-07	1.44648e-06	1.15718e-06	1.44648e-07	8.67886e-07	0	1.44648e-07	2.89295e-07	2.89295e-07	4.33943e-07	2.89295e-07	1.44648e-07	1.44648e-07	5.78591e-07	2.89295e-07	1.44648e-07	8.67886e-07	7.23238e-07	4.33943e-07	2.89295e-07	1.44648e-07	1.44648e-07
RS_GCF_000218565.1	Surface	2.56669e-06	2.56669e-07	0	1.54001e-06	0	5.13337e-07	5.13337e-07	7.70006e-07	5.13337e-07	5.13337e-07	0	2.56669e-07	2.56669e-07	2.56669e-07	2.56669e-07	2.56669e-07	2.56669e-07	2.56669e-07	1.28334e-06	2.56669e-07	1.02667e-06	7.70006e-07	0	2.56669e-07	2.56669e-07	2.56669e-07	2.56669e-07	1.28334e-06	1.02667e-06	2.56669e-07	7.70006e-07	2.56669e-07	5.13337e-07	0	5.13337e-07	5.13337e-07	5.13337e-07	2.56669e-07	2.56669e-07	7.70006e-07	5.13337e-07	2.56669e-07	5.13337e-07	1.79668e-06	1.02667e-06	7.70006e-07	2.56669e-07	2.56669e-07
RS_GCF_000292525.1	Surface	2.60243e-06	2.89159e-07	0	1.59037e-06	1.44579e-07	2.31327e-06	1.01206e-06	2.89159e-07	4.33738e-07	1.44579e-06	0	1.44579e-07	2.89159e-07	1.44579e-07	2.89159e-07	1.44579e-07	2.89159e-07	1.44579e-07	2.31327e-06	1.44579e-07	7.22897e-07	8.67476e-07	0	2.89159e-07	2.89159e-07	2.89159e-07	1.44579e-07	1.01206e-06	5.78318e-07	1.44579e-07	4.33738e-07	2.89159e-07	4.33738e-07	4.33738e-07	5.78318e-07	5.78318e-07	2.89159e-07	1.44579e-07	1.44579e-07	7.22897e-07	2.89159e-07	0	5.78318e-07	2.89159e-07	7.22897e-07	4.33738e-07	1.44579e-07	1.44579e-07
RS_GCF_000312425.1	Surface	5.17933e-06	5.17933e-07	0	8.63221e-07	3.45288e-07	5.17933e-07	1.03587e-06	5.17933e-07	5.17933e-07	8.63221e-07	0	1.72644e-07	5.17933e-07	1.72644e-07	3.45288e-07	1.72644e-07	3.45288e-07	1.72644e-07	2.76231e-06	1.72644e-07	8.63221e-07	6.90577e-07	0	5.17933e-07	1.72644e-07	3.45288e-07	3.45288e-07	2.07173e-06	6.90577e-07	1.72644e-07	1.03587e-06	1.72644e-07	5.17933e-07	5.17933e-07	3.45288e-07	5.17933e-07	3.45288e-07	1.72644e-07	1.72644e-07	5.17933e-07	1.72644e-07	5.17933e-07	8.63221e-07	3.45288e-07	8.63221e-07	5.17933e-07	1.72644e-07	1.72644e-07
RS_GCF_000373365.1	Surface	3.80146e-06	1.26715e-07	2.5343e-07	6.33576e-07	1.26715e-07	5.06861e-07	5.06861e-07	1.26715e-07	2.5343e-07	5.06861e-07	1.26715e-07	1.26715e-07	1.26715e-07	1.26715e-07	1.26715e-07	1.26715e-07	0	1.26715e-07	2.02744e-06	2.5343e-07	3.80146e-07	1.26715e-06	0	2.5343e-07	1.26715e-07	0	0	1.01372e-06	7.60291e-07	6.33576e-07	3.80146e-07	3.80146e-07	0	2.5343e-07	1.26715e-07	1.26715e-07	2.5343e-07	1.26715e-07	1.26715e-07	3.80146e-07	0	1.26715e-07	8.87007e-07	2.5343e-07	3.80146e-07	3.80146e-07	1.26715e-07	1.26715e-07
RS_GCF_000374045.1	Surface	9.82336e-07	1.63723e-07	3.27445e-07	1.80095e-06	1.63723e-07	4.91168e-07	6.54891e-07	3.27445e-07	6.54891e-07	8.18613e-07	1.63723e-07	1.63723e-07	1.63723e-07	1.63723e-07	1.63723e-07	1.63723e-07	3.27445e-07	1.63723e-07	6.54891e-07	1.63723e-07	6.54891e-07	1.30978e-06	1.63723e-07	3.27445e-07	4.91168e-07	1.63723e-07	1.63723e-07	3.27445e-07	4.91168e-07	1.63723e-07	6.54891e-07	1.63723e-07	3.27445e-07	3.27445e-07	3.27445e-07	4.91168e-07	4.91168e-07	1.63723e-07	1.63723e-07	6.54891e-07	1.63723e-07	1.63723e-07	6.54891e-07	3.27445e-07	4.91168e-07	4.91168e-07	1.63723e-07	1.63723e-07
RS_GCF_000377565.1	Surface	1.67928e-06	3.05324e-07	0	1.52662e-06	1.52662e-07	1.67928e-06	1.2213e-06	3.05324e-07	1.52662e-07	2.13727e-06	0	1.52662e-07	3.05324e-07	1.52662e-07	3.05324e-07	1.52662e-07	3.05324e-07	1.52662e-07	1.98461e-06	1.52662e-07	4.57987e-07	6.10649e-07	0	3.05324e-07	3.05324e-07	3.05324e-07	1.52662e-07	1.2213e-06	6.10649e-07	1.52662e-07	4.57987e-07	3.05324e-07	3.05324e-07	4.57987e-07	1.52662e-07	6.10649e-07	7.63311e-07	1.52662e-07	1.52662e-07	7.63311e-07	3.05324e-07	1.52662e-07	1.06864e-06	3.05324e-07	7.63311e-07	4.57987e-07	1.52662e-07	1.52662e-07
RS_GCF_000378125.1	Surface	2.53244e-06	4.60443e-07	0	1.15111e-06	2.30222e-07	1.15111e-06	4.60443e-07	6.90665e-07	6.90665e-07	1.15111e-06	0	2.30222e-07	2.30222e-07	2.30222e-07	4.60443e-07	2.30222e-07	4.60443e-07	2.30222e-07	1.15111e-06	2.30222e-07	9.20887e-07	9.20887e-07	0	2.30222e-07	2.30222e-07	4.60443e-07	4.60443e-07	4.60443e-07	4.60443e-07	2.30222e-07	9.20887e-07	4.60443e-07	2.30222e-07	2.30222e-07	2.30222e-07	9.20887e-07	0	2.30222e-07	2.30222e-07	9.20887e-07	4.60443e-07	0	6.90665e-07	4.60443e-07	4.60443e-07	2.30222e-07	2.30222e-07	2.30222e-07
RS_GCF_000383095.1	Surface	2.04554e-06	5.11384e-07	0	1.27846e-06	2.55692e-07	1.53415e-06	2.04554e-06	7.67076e-07	7.67076e-07	7.67076e-07	0	2.55692e-07	2.55692e-07	2.55692e-07	2.55692e-07	2.55692e-07	2.55692e-07	2.55692e-07	2.30123e-06	2.55692e-07	7.67076e-07	1.02277e-06	0	2.55692e-07	0	5.11384e-07	2.55692e-07	1.02277e-06	7.67076e-07	2.55692e-07	7.67076e-07	2.55692e-07	5.11384e-07	2.55692e-07	2.55692e-07	5.11384e-07	1.02277e-06	2.55692e-07	5.11384e-07	7.67076e-07	2.55692e-07	0	7.67076e-07	5.11384e-07	1.02277e-06	7.67076e-07	2.55692e-07	2.55692e-07
RS_GCF_000420545.1	Surface	2.58753e-06	3.23441e-07	0	2.26409e-06	3.23441e-07	1.29376e-06	6.46882e-07	9.70323e-07	1.29376e-06	9.70323e-07	0	3.23441e-07	3.23441e-07	0	3.23441e-07	3.23441e-07	9.70323e-07	3.23441e-07	1.6172e-06	3.23441e-07	3.23441e-07	9.70323e-07	0	3.23441e-07	0	6.46882e-07	6.46882e-07	3.23441e-07	6.46882e-07	3.23441e-07	1.29376e-06	3.23441e-07	3.23441e-07	0	3.23441e-07	9.70323e-07	0	3.23441e-07	3.23441e-07	9.70323e-07	6.46882e-07	0	6.46882e-07	6.46882e-07	9.70323e-07	9.70323e-07	3.23441e-07	3.23441e-07
RS_GCF_000421445.1	Subsurface	2.35076e-06	1.95897e-07	5.87691e-07	3.91794e-07	5.87691e-07	5.87691e-07	9.79485e-07	1.95897e-07	1.95897e-07	9.79485e-07	0	1.95897e-07	1.95897e-07	1.95897e-07	1.95897e-07	1.95897e-07	0	1.95897e-07	1.95897e-06	3.91794e-07	9.79485e-07	9.79485e-07	0	5.87691e-07	9.79485e-07	1.95897e-07	1.95897e-07	1.17538e-06	1.76307e-06	5.87691e-07	7.83588e-07	3.91794e-07	1.95897e-07	1.95897e-07	1.95897e-07	5.87691e-07	3.91794e-07	1.95897e-07	1.95897e-07	7.83588e-07	1.95897e-07	1.95897e-07	1.56718e-06	3.91794e-07	5.87691e-07	5.87691e-07	1.95897e-07	1.95897e-07
RS_GCF_000423665.1	Surface	4.18726e-06	2.14731e-07	3.22097e-07	1.18102e-06	2.14731e-07	9.66291e-07	6.44194e-07	2.14731e-07	3.22097e-07	1.18102e-06	1.07366e-07	1.07366e-07	3.22097e-07	1.07366e-07	3.22097e-07	1.07366e-07	2.14731e-07	2.14731e-07	2.25468e-06	1.07366e-07	7.5156e-07	7.5156e-07	1.07366e-07	2.14731e-07	7.5156e-07	0	0	1.93258e-06	1.07366e-06	3.22097e-07	5.36828e-07	2.14731e-07	3.22097e-07	2.14731e-07	1.07366e-07	3.22097e-07	2.14731e-07	2.14731e-07	2.14731e-07	3.22097e-07	1.07366e-07	1.07366e-07	6.44194e-07	2.14731e-07	4.29463e-07	5.36828e-07	1.07366e-07	1.07366e-07
RS_GCF_000426045.1	Surface	4.34823e-06	2.07059e-07	6.21176e-07	2.07059e-06	4.14117e-07	1.44941e-06	1.24235e-06	2.07059e-07	6.21176e-07	8.28235e-07	2.07059e-07	2.07059e-07	2.07059e-07	2.07059e-07	4.14117e-07	2.07059e-07	4.14117e-07	2.07059e-07	1.65647e-06	4.14117e-07	1.24235e-06	1.03529e-06	0	6.21176e-07	8.28235e-07	4.14117e-07	2.07059e-07	1.44941e-06	1.24235e-06	2.07059e-07	6.21176e-07	4.14117e-07	4.14117e-07	4.14117e-07	2.07059e-07	6.21176e-07	2.07059e-07	2.07059e-07	2.07059e-07	8.28235e-07	2.07059e-07	0	6.21176e-07	4.14117e-07	6.21176e-07	6.21176e-07	2.07059e-07	2.07059e-07
RS_GCF_000472965.1	Surface	3.89822e-06	3.77247e-07	0	1.13174e-06	1.25749e-07	5.02996e-07	1.38324e-06	3.77247e-07	1.25749e-07	3.77247e-07	0	1.25749e-07	1.25749e-07	1.25749e-07	3.77247e-07	1.25749e-07	1.25749e-07	1.25749e-07	1.63474e-06	1.25749e-07	1.13174e-06	7.54494e-07	0	1.25749e-07	2.51498e-07	1.25749e-07	1.25749e-07	2.26348e-06	7.54494e-07	1.25749e-07	3.77247e-07	1.25749e-07	5.02996e-07	1.25749e-07	3.77247e-07	2.51498e-07	3.77247e-07	1.25749e-07	1.25749e-07	5.02996e-07	2.51498e-07	1.25749e-07	5.02996e-07	3.77247e-07	5.02996e-07	3.77247e-07	1.25749e-07	1.25749e-07
RS_GCF_000516555.1	Surface	4.326e-06	3.93273e-07	0	1.76973e-06	0	5.8991e-07	5.8991e-07	5.8991e-07	1.96637e-07	7.86546e-07	0	1.96637e-07	1.96637e-07	1.96637e-07	3.93273e-07	1.96637e-07	1.96637e-07	1.96637e-07	2.55628e-06	1.96637e-07	3.93273e-07	5.8991e-07	0	3.93273e-07	3.93273e-07	1.96637e-07	1.96637e-07	1.57309e-06	1.37646e-06	1.96637e-07	7.86546e-07	1.96637e-07	1.96637e-07	1.96637e-07	1.96637e-07	5.8991e-07	3.93273e-07	1.96637e-07	1.96637e-07	5.8991e-07	3.93273e-07	0	7.86546e-07	3.93273e-07	9.83183e-07	5.8991e-07	1.96637e-07	1.96637e-07
RS_GCF_000620685.1	Surface	3.13156e-06	3.29638e-07	0	8.24095e-07	3.29638e-07	1.48337e-06	8.24095e-07	4.94457e-07	1.64819e-07	2.14265e-06	0	1.64819e-07	3.29638e-07	1.64819e-07	1.64819e-07	1.64819e-07	1.64819e-07	1.64819e-07	2.47228e-06	1.64819e-07	4.94457e-07	9.88914e-07	0	1.64819e-07	3.29638e-07	1.64819e-07	1.64819e-07	1.81301e-06	1.64819e-07	1.64819e-07	1.15373e-06	1.64819e-07	6.59276e-07	4.94457e-07	1.64819e-07	3.29638e-07	4.94457e-07	1.64819e-07	1.64819e-07	6.59276e-07	1.64819e-07	1.64819e-07	1.31855e-06	6.59276e-07	6.59276e-07	4.94457e-07	1.64819e-07	1.64819e-07
RS_GCF_000620785.1	Surface	6.54495e-06	1.00691e-07	4.02766e-07	4.02766e-07	2.01383e-07	1.00691e-06	7.0484e-07	1.00691e-07	3.02074e-07	2.21521e-06	1.00691e-07	1.00691e-07	1.00691e-07	1.00691e-07	3.02074e-07	1.00691e-07	1.00691e-07	2.01383e-07	2.81936e-06	3.02074e-07	5.03457e-07	1.71175e-06	0	3.02074e-07	5.03457e-07	2.01383e-07	1.00691e-07	3.32282e-06	1.30899e-06	6.04149e-07	9.06223e-07	3.02074e-07	4.02766e-07	2.01383e-07	2.01383e-07	3.02074e-07	1.00691e-07	1.00691e-07	1.00691e-07	5.03457e-07	1.00691e-07	2.01383e-07	1.91314e-06	9.06223e-07	3.02074e-07	3.02074e-07	1.00691e-07	1.00691e-07
RS_GCF_000698575.1	Surface	2.83242e-06	1.28746e-07	0	1.15872e-06	0	1.28746e-06	6.43731e-07	3.86239e-07	6.43731e-07	1.28746e-06	0	1.28746e-07	2.57493e-07	1.28746e-07	2.57493e-07	1.28746e-07	1.28746e-07	1.28746e-07	1.28746e-06	1.28746e-07	7.72478e-07	3.86239e-07	0	2.57493e-07	7.72478e-07	2.57493e-07	2.57493e-07	1.93119e-06	1.41621e-06	5.14985e-07	2.57493e-07	1.28746e-07	1.28746e-07	1.28746e-07	1.28746e-07	3.86239e-07	1.15872e-06	1.28746e-07	1.28746e-07	5.14985e-07	2.57493e-07	3.86239e-07	6.43731e-07	7.72478e-07	3.86239e-07	2.57493e-07	1.28746e-07	1.28746e-07
RS_GCF_000716335.1	Surface	5.80384e-06	1.2617e-07	3.78511e-07	3.78511e-07	2.52341e-07	1.2617e-06	5.04682e-07	1.2617e-07	3.78511e-07	1.38787e-06	1.2617e-07	1.2617e-07	1.2617e-07	1.2617e-07	1.2617e-07	1.2617e-07	2.52341e-07	2.52341e-07	8.83193e-07	2.52341e-07	3.78511e-07	5.04682e-07	0	3.78511e-07	8.83193e-07	2.52341e-07	1.2617e-07	1.13553e-06	6.30852e-07	2.52341e-07	6.30852e-07	2.52341e-07	2.52341e-07	1.2617e-07	1.2617e-07	3.78511e-07	1.2617e-07	1.2617e-07	1.2617e-07	5.04682e-07	1.2617e-07	1.2617e-07	8.83193e-07	2.52341e-07	3.78511e-07	3.78511e-07	1.2617e-07	1.2617e-07
RS_GCF_000744505.1	Surface	1.50365e-06	2.73392e-07	0	1.50365e-06	2.73392e-07	1.23026e-06	1.09357e-06	2.73392e-07	2.73392e-07	1.50365e-06	0	1.36696e-07	2.73392e-07	1.36696e-07	2.73392e-07	1.36696e-07	2.73392e-07	1.36696e-07	2.32383e-06	1.36696e-07	6.83479e-07	6.83479e-07	0	2.73392e-07	2.73392e-07	2.73392e-07	1.36696e-07	1.36696e-06	5.46784e-07	2.73392e-07	4.10088e-07	2.73392e-07	4.10088e-07	2.73392e-07	2.73392e-07	5.46784e-07	2.73392e-07	1.36696e-07	1.36696e-07	6.83479e-07	2.73392e-07	1.36696e-07	5.46784e-07	2.73392e-07	6.83479e-07	4.10088e-07	1.36696e-07	1.36696e-07
RS_GCF_000938305.1	Surface	5.7316e-06	5.09475e-07	0	1.27369e-06	1.27369e-07	3.82106e-07	2.54738e-07	3.82106e-07	1.27369e-07	1.65579e-06	0	1.27369e-07	1.27369e-07	1.27369e-07	5.09475e-07	1.27369e-07	1.27369e-07	1.27369e-07	2.29264e-06	2.54738e-07	3.82106e-07	3.82106e-07	0	1.27369e-07	3.82106e-07	1.27369e-07	1.27369e-07	2.80211e-06	1.40106e-06	3.82106e-07	5.09475e-07	1.27369e-07	3.82106e-07	2.54738e-07	1.27369e-07	3.82106e-07	3.82106e-07	1.27369e-07	1.27369e-07	5.09475e-07	2.54738e-07	1.27369e-07	7.64213e-07	5.09475e-07	5.09475e-07	3.82106e-07	1.27369e-07	1.27369e-07
RS_GCF_000970345.1	Surface	3.38502e-06	1.61191e-07	0	1.45072e-06	0	1.12834e-06	6.44765e-07	4.83574e-07	4.83574e-07	4.83574e-07	0	1.61191e-07	1.61191e-07	1.61191e-07	4.83574e-07	1.61191e-07	1.61191e-07	1.61191e-07	1.61191e-06	1.61191e-07	8.05956e-07	1.61191e-07	0	3.22383e-07	3.22383e-07	1.61191e-07	1.61191e-07	8.05956e-07	4.83574e-07	3.22383e-07	6.44765e-07	0	1.61191e-07	1.61191e-07	3.22383e-07	3.22383e-07	4.83574e-07	1.61191e-07	1.61191e-07	4.83574e-07	3.22383e-07	1.61191e-07	8.05956e-07	3.22383e-07	3.22383e-07	4.83574e-07	1.61191e-07	1.61191e-07
RS_GCF_001043055.1	Surface	3.13015e-06	2.08676e-07	0	1.04338e-06	2.08676e-07	1.25206e-06	1.25206e-06	6.26029e-07	8.34706e-07	1.25206e-06	0	2.08676e-07	4.17353e-07	2.08676e-07	2.08676e-07	2.08676e-07	2.08676e-07	2.08676e-07	1.04338e-06	2.08676e-07	4.17353e-07	6.26029e-07	2.08676e-07	4.17353e-07	6.26029e-07	6.26029e-07	4.17353e-07	1.25206e-06	4.17353e-07	4.17353e-07	8.34706e-07	4.17353e-07	2.08676e-07	2.08676e-07	2.08676e-07	6.26029e-07	0	0	2.08676e-07	6.26029e-07	6.26029e-07	2.08676e-07	4.17353e-07	4.17353e-07	6.26029e-07	4.17353e-07	2.08676e-07	2.08676e-07
RS_GCF_001421965.1	Surface	2.38498e-06	2.38498e-07	0	1.66949e-06	0	1.19249e-06	9.53992e-07	7.15494e-07	7.15494e-07	7.15494e-07	0	2.38498e-07	2.38498e-07	2.38498e-07	4.76996e-07	2.38498e-07	2.38498e-07	2.38498e-07	2.38498e-06	2.38498e-07	9.53992e-07	1.43099e-06	0	4.76996e-07	4.76996e-07	2.38498e-07	2.38498e-07	7.15494e-07	7.15494e-07	2.38498e-07	9.53992e-07	4.76996e-07	4.76996e-07	2.38498e-07	4.76996e-07	7.15494e-07	2.38498e-07	4.76996e-07	4.76996e-07	7.15494e-07	2.38498e-07	2.38498e-07	4.76996e-07	4.76996e-07	9.53992e-07	7.15494e-07	2.38498e-07	2.38498e-07
RS_GCF_001425235.1	Surface	1.70897e-06	3.41793e-07	0	1.19628e-06	0	1.36717e-06	6.83586e-07	5.1269e-07	3.41793e-07	5.1269e-07	0	1.70897e-07	3.41793e-07	1.70897e-07	3.41793e-07	1.70897e-07	1.70897e-07	1.70897e-07	2.39255e-06	3.41793e-07	8.54483e-07	1.19628e-06	0	3.41793e-07	1.70897e-07	1.70897e-07	1.70897e-07	5.1269e-07	5.1269e-07	3.41793e-07	1.02538e-06	3.41793e-07	3.41793e-07	1.70897e-07	3.41793e-07	6.83586e-07	0	1.70897e-07	1.70897e-07	8.54483e-07	3.41793e-07	1.70897e-07	1.19628e-06	3.41793e-07	6.83586e-07	6.83586e-07	0	1.70897e-07
RS_GCF_001425325.1	Surface	2.7691e-06	2.7691e-07	0	5.53819e-07	2.7691e-07	1.10764e-06	1.10764e-06	2.7691e-07	5.53819e-07	1.66146e-06	2.7691e-07	5.53819e-07	2.7691e-07	2.7691e-07	2.7691e-07	2.7691e-07	2.7691e-07	2.7691e-07	1.10764e-06	5.53819e-07	8.30729e-07	1.38455e-06	0	5.53819e-07	8.30729e-07	5.53819e-07	0	1.10764e-06	8.30729e-07	2.7691e-07	1.38455e-06	5.53819e-07	2.7691e-07	2.7691e-07	2.7691e-07	8.30729e-07	2.7691e-07	5.53819e-07	2.7691e-07	8.30729e-07	2.7691e-07	0	1.38455e-06	5.53819e-07	8.30729e-07	8.30729e-07	2.7691e-07	2.7691e-07
RS_GCF_001425865.1	Surface	3.98134e-06	3.79176e-07	1.89588e-07	1.70629e-06	1.89588e-07	1.13753e-06	3.79176e-07	5.68764e-07	7.58351e-07	1.13753e-06	0	1.89588e-07	1.89588e-07	1.89588e-07	5.68764e-07	1.89588e-07	3.79176e-07	1.89588e-07	1.5167e-06	1.89588e-07	5.68764e-07	1.89588e-07	1.89588e-07	1.89588e-07	5.68764e-07	5.68764e-07	5.68764e-07	1.5167e-06	5.68764e-07	1.89588e-07	9.47939e-07	3.79176e-07	3.79176e-07	1.89588e-07	3.79176e-07	3.79176e-07	1.89588e-07	1.89588e-07	1.89588e-07	7.58351e-07	5.68764e-07	1.89588e-07	7.58351e-07	3.79176e-07	5.68764e-07	3.79176e-07	1.89588e-07	1.89588e-07
RS_GCF_001426435.1	Subsurface	3.38585e-06	5.209e-07	7.8135e-07	7.8135e-07	5.209e-07	1.30225e-06	5.209e-07	2.6045e-07	7.8135e-07	1.30225e-06	2.6045e-07	2.6045e-07	2.6045e-07	2.6045e-07	2.6045e-07	2.6045e-07	0	2.6045e-07	1.30225e-06	5.209e-07	1.30225e-06	1.30225e-06	0	7.8135e-07	7.8135e-07	5.209e-07	2.6045e-07	1.0418e-06	1.0418e-06	5.209e-07	7.8135e-07	5.209e-07	5.209e-07	7.8135e-07	2.6045e-07	5.209e-07	2.6045e-07	2.6045e-07	2.6045e-07	1.0418e-06	2.6045e-07	0	7.8135e-07	5.209e-07	7.8135e-07	7.8135e-07	2.6045e-07	2.6045e-07
RS_GCF_001449115.1	Surface	1.49653e-06	3.74132e-07	0	5.61199e-07	3.74132e-07	1.49653e-06	3.74132e-07	5.61199e-07	5.61199e-07	7.48265e-07	0	1.87066e-07	1.87066e-07	0	1.87066e-07	1.87066e-07	5.61199e-07	1.87066e-07	9.35331e-07	1.87066e-07	1.87066e-07	1.87066e-07	0	1.87066e-07	3.74132e-07	1.87066e-07	1.87066e-07	5.61199e-07	5.61199e-07	1.87066e-07	5.61199e-07	5.61199e-07	5.61199e-07	1.87066e-07	1.87066e-07	5.61199e-07	3.74132e-07	3.74132e-07	1.87066e-07	7.48265e-07	1.87066e-07	5.61199e-07	9.35331e-07	3.74132e-07	7.48265e-07	5.61199e-07	1.87066e-07	1.87066e-07
RS_GCF_001541315.1	Subsurface	2.82797e-06	3.53496e-07	0	1.06049e-06	1.76748e-07	2.12098e-06	1.23724e-06	3.53496e-07	1.76748e-07	1.76748e-06	0	1.76748e-07	3.53496e-07	1.76748e-07	3.53496e-07	1.76748e-07	3.53496e-07	1.76748e-07	2.82797e-06	1.76748e-07	5.30245e-07	7.06993e-07	0	3.53496e-07	1.76748e-07	1.76748e-07	1.76748e-07	7.06993e-07	8.83741e-07	1.76748e-07	7.06993e-07	3.53496e-07	3.53496e-07	1.76748e-07	3.53496e-07	7.06993e-07	5.30245e-07	1.76748e-07	1.76748e-07	8.83741e-07	3.53496e-07	1.76748e-07	7.06993e-07	3.53496e-07	8.83741e-07	5.30245e-07	1.76748e-07	1.76748e-07
RS_GCF_001544515.1	Surface	3.17021e-06	1.21931e-07	2.43862e-07	1.09738e-06	0	1.09738e-06	7.31586e-07	3.65793e-07	3.65793e-07	9.75448e-07	0	2.43862e-07	2.43862e-07	1.21931e-07	3.65793e-07	1.21931e-07	1.21931e-07	1.21931e-07	2.07283e-06	1.21931e-07	1.34124e-06	4.87724e-07	0	2.43862e-07	6.09655e-07	3.65793e-07	2.43862e-07	2.07283e-06	1.5851e-06	2.43862e-07	4.87724e-07	1.21931e-07	1.21931e-07	1.21931e-07	1.21931e-07	3.65793e-07	1.46317e-06	1.21931e-07	1.21931e-07	4.87724e-07	2.43862e-07	2.43862e-07	8.53517e-07	7.31586e-07	4.87724e-07	2.43862e-07	1.21931e-07	1.21931e-07
RS_GCF_001579845.1	Surface	2.92901e-06	2.44084e-07	0	1.58655e-06	1.22042e-07	1.70859e-06	1.09838e-06	3.66127e-07	2.44084e-07	1.22042e-07	0	1.22042e-07	1.22042e-07	1.22042e-07	2.44084e-07	1.22042e-07	1.22042e-07	1.22042e-07	1.22042e-06	2.44084e-07	4.88169e-07	6.10211e-07	0	1.22042e-07	1.22042e-07	0	0	4.51556e-06	1.34246e-06	2.44084e-07	4.88169e-07	1.22042e-07	3.66127e-07	1.22042e-07	1.22042e-07	3.66127e-07	3.66127e-07	1.22042e-07	1.22042e-07	2.44084e-07	2.44084e-07	2.92901e-06	1.46451e-06	2.44084e-07	6.10211e-07	3.66127e-07	1.22042e-07	1.22042e-07
RS_GCF_001665395.1	Surface	1.05243e-05	1.78377e-07	5.35132e-07	3.56755e-07	3.56755e-07	1.78377e-06	1.07026e-06	1.78377e-07	5.35132e-07	5.35132e-07	1.78377e-07	1.78377e-07	1.78377e-07	1.78377e-07	3.56755e-07	1.78377e-07	1.78377e-07	1.78377e-07	1.96215e-06	3.56755e-07	5.35132e-07	7.13509e-07	0	3.56755e-07	5.35132e-07	3.56755e-07	3.56755e-07	1.78377e-06	2.14053e-06	7.13509e-07	1.07026e-06	5.35132e-07	3.56755e-07	3.56755e-07	1.78377e-07	5.35132e-07	3.56755e-07	1.78377e-07	1.78377e-07	7.13509e-07	1.78377e-07	1.78377e-07	8.91886e-07	3.56755e-07	5.35132e-07	5.35132e-07	1.78377e-07	1.78377e-07
RS_GCF_001672895.1	Surface	8.87488e-06	2.16461e-07	6.49382e-07	6.49382e-07	4.32921e-07	1.51522e-06	1.29876e-06	4.32921e-07	4.32921e-07	8.65842e-07	2.16461e-07	2.16461e-07	2.16461e-07	2.16461e-07	2.16461e-07	2.16461e-07	4.32921e-07	2.16461e-07	1.29876e-06	6.49382e-07	6.49382e-07	4.32921e-07	0	4.32921e-07	6.49382e-07	6.49382e-07	4.32921e-07	1.29876e-06	2.81399e-06	6.49382e-07	1.29876e-06	2.16461e-07	4.32921e-07	4.32921e-07	2.16461e-07	6.49382e-07	2.16461e-07	2.16461e-07	2.16461e-07	8.65842e-07	2.16461e-07	0	1.0823e-06	4.32921e-07	6.49382e-07	6.49382e-07	2.16461e-07	2.16461e-07
RS_GCF_001673405.1	Surface	9.06777e-06	3.55599e-07	5.33398e-07	3.55599e-07	5.33398e-07	1.42239e-06	8.88997e-07	1.77799e-07	7.11197e-07	7.11197e-07	1.77799e-07	1.77799e-07	1.77799e-07	1.77799e-07	1.77799e-07	1.77799e-07	1.77799e-07	1.77799e-07	2.13359e-06	3.55599e-07	5.33398e-07	8.88997e-07	0	3.55599e-07	8.88997e-07	5.33398e-07	1.77799e-07	1.77799e-06	2.31139e-06	3.55599e-07	7.11197e-07	5.33398e-07	3.55599e-07	3.55599e-07	1.77799e-07	5.33398e-07	5.33398e-07	1.77799e-07	1.77799e-07	7.11197e-07	1.77799e-07	0	5.33398e-07	3.55599e-07	5.33398e-07	5.33398e-07	1.77799e-07	1.77799e-07
RS_GCF_001676615.1	Surface	2.74983e-06	2.61889e-07	1.30944e-07	6.54722e-07	1.30944e-07	1.30944e-06	7.85667e-07	3.92833e-07	2.61889e-07	2.48794e-06	0	1.30944e-07	2.61889e-07	1.30944e-07	2.61889e-07	1.30944e-07	0	2.61889e-07	2.357e-06	1.30944e-07	7.85667e-07	7.85667e-07	0	2.61889e-07	3.92833e-07	1.30944e-07	1.30944e-07	1.70228e-06	5.23778e-07	2.61889e-07	1.44039e-06	3.92833e-07	3.92833e-07	2.61889e-07	3.92833e-07	3.92833e-07	6.54722e-07	1.30944e-07	1.30944e-07	5.23778e-07	2.61889e-07	0	6.54722e-07	1.44039e-06	6.54722e-07	3.92833e-07	1.30944e-07	1.30944e-07
RS_GCF_001705515.1	Surface	1.82529e-06	1.82529e-07	0	1.09517e-06	1.82529e-07	7.30115e-07	5.47586e-07	5.47586e-07	7.30115e-07	9.12644e-07	0	1.82529e-07	1.82529e-07	1.82529e-07	1.82529e-07	1.82529e-07	3.65057e-07	1.82529e-07	1.2777e-06	1.82529e-07	1.09517e-06	2.00782e-06	1.82529e-07	3.65057e-07	3.65057e-07	1.82529e-07	1.82529e-07	1.09517e-06	5.47586e-07	1.82529e-07	7.30115e-07	1.82529e-07	5.47586e-07	1.82529e-07	3.65057e-07	1.82529e-07	3.65057e-07	1.82529e-07	1.82529e-07	7.30115e-07	1.82529e-07	1.82529e-07	1.09517e-06	3.65057e-07	5.47586e-07	5.47586e-07	1.82529e-07	1.82529e-07
RS_GCF_001722335.1	Surface	7.36596e-06	1.67408e-07	6.69633e-07	3.34817e-07	3.34817e-07	1.17186e-06	1.00445e-06	3.34817e-07	5.02225e-07	1.17186e-06	1.67408e-07	1.67408e-07	1.67408e-07	1.67408e-07	6.69633e-07	1.67408e-07	3.34817e-07	1.67408e-07	1.84149e-06	3.34817e-07	5.02225e-07	3.34817e-07	0	5.02225e-07	6.69633e-07	5.02225e-07	3.34817e-07	6.69633e-07	2.51112e-06	6.69633e-07	1.17186e-06	3.34817e-07	1.67408e-07	5.02225e-07	1.67408e-07	5.02225e-07	1.67408e-07	3.34817e-07	1.67408e-07	6.69633e-07	1.67408e-07	0	5.02225e-07	3.34817e-07	5.02225e-07	5.02225e-07	1.67408e-07	1.67408e-07
RS_GCF_001722355.1	Surface	9.91591e-06	1.73963e-07	5.2189e-07	3.47927e-07	3.47927e-07	1.39171e-06	1.21774e-06	3.47927e-07	5.2189e-07	1.04378e-06	0	1.73963e-07	1.73963e-07	1.73963e-07	1.73963e-07	1.73963e-07	3.47927e-07	1.73963e-07	1.9136e-06	3.47927e-07	6.95854e-07	8.69817e-07	0	5.2189e-07	3.47927e-07	3.47927e-07	3.47927e-07	1.39171e-06	2.08756e-06	5.2189e-07	8.69817e-07	5.2189e-07	3.47927e-07	3.47927e-07	3.47927e-07	5.2189e-07	3.47927e-07	1.73963e-07	1.73963e-07	5.2189e-07	1.73963e-07	1.73963e-07	8.69817e-07	3.47927e-07	6.95854e-07	6.95854e-07	1.73963e-07	1.73963e-07
RS_GCF_001746835.1	Surface	9.52543e-07	2.38136e-07	0	2.38136e-06	4.76272e-07	1.19068e-06	4.76272e-07	7.14408e-07	4.76272e-07	2.38136e-07	0	2.38136e-07	2.38136e-07	2.38136e-07	2.38136e-07	2.38136e-07	4.76272e-07	2.38136e-07	1.42882e-06	2.38136e-07	4.76272e-07	9.52543e-07	2.38136e-07	2.38136e-07	7.14408e-07	2.38136e-07	2.38136e-07	4.76272e-07	7.14408e-07	4.76272e-07	4.76272e-07	2.38136e-07	7.14408e-07	4.76272e-07	2.38136e-07	9.52543e-07	2.38136e-07	2.38136e-07	2.38136e-07	9.52543e-07	4.76272e-07	0	4.76272e-07	2.38136e-07	4.76272e-07	4.76272e-07	2.38136e-07	2.38136e-07
RS_GCF_001748245.1	Surface	1.45328e-06	1.32116e-07	2.64232e-07	9.24812e-07	1.32116e-07	9.24812e-07	6.6058e-07	2.64232e-07	5.28464e-07	3.96348e-07	1.32116e-07	1.32116e-07	1.32116e-07	1.32116e-07	1.32116e-07	1.32116e-07	3.96348e-07	1.32116e-07	9.24812e-07	1.32116e-07	5.28464e-07	5.28464e-07	1.32116e-07	2.64232e-07	3.96348e-07	2.64232e-07	1.32116e-07	5.28464e-07	3.96348e-07	1.32116e-07	5.28464e-07	0	2.64232e-07	3.96348e-07	1.32116e-07	2.64232e-07	1.32116e-07	1.32116e-07	1.32116e-07	5.28464e-07	2.64232e-07	0	1.32116e-07	2.64232e-07	6.6058e-07	3.96348e-07	1.32116e-07	1.32116e-07
RS_GCF_001984055.1	Surface	4.86733e-06	2.78133e-07	0	6.95333e-07	0	6.95333e-07	2.78133e-07	4.172e-07	1.11253e-06	8.344e-07	0	1.39067e-07	2.78133e-07	1.39067e-07	4.172e-07	1.39067e-07	1.39067e-07	1.39067e-07	1.80787e-06	1.39067e-07	2.78133e-07	8.344e-07	0	1.39067e-07	1.39067e-07	2.78133e-07	2.78133e-07	2.5032e-06	1.94693e-06	1.39067e-07	6.95333e-07	0	1.39067e-07	1.39067e-07	1.39067e-07	2.78133e-07	6.95333e-07	1.39067e-07	1.39067e-07	5.56266e-07	2.78133e-07	1.39067e-07	5.56266e-07	6.95333e-07	4.172e-07	2.78133e-07	1.39067e-07	1.39067e-07
RS_GCF_002007115.1	Surface	1.91808e-06	1.74371e-07	0	1.56934e-06	1.74371e-07	1.39497e-06	5.23114e-07	5.23114e-07	6.97485e-07	5.23114e-07	0	1.74371e-07	1.74371e-07	1.74371e-07	3.48743e-07	1.74371e-07	1.74371e-07	1.74371e-07	2.4412e-06	1.74371e-07	6.97485e-07	1.74371e-07	1.74371e-07	5.23114e-07	5.23114e-07	5.23114e-07	3.48743e-07	1.04623e-06	6.97485e-07	1.74371e-07	1.2206e-06	3.48743e-07	1.74371e-07	1.74371e-07	1.74371e-07	5.23114e-07	0	1.74371e-07	1.74371e-07	6.97485e-07	3.48743e-07	1.74371e-07	1.74371e-07	3.48743e-07	5.23114e-07	3.48743e-07	1.74371e-07	1.74371e-07
RS_GCF_002116905.1	Surface	3.28223e-06	1.56296e-07	1.56296e-07	1.25037e-06	0	1.40667e-06	1.56296e-07	4.68889e-07	4.68889e-07	9.37779e-07	0	1.56296e-07	1.56296e-07	1.56296e-07	3.12593e-07	1.56296e-07	0	1.56296e-07	1.87556e-06	1.56296e-07	3.12593e-07	1.56296e-07	1.56296e-07	4.68889e-07	1.56296e-07	4.68889e-07	4.68889e-07	4.68889e-07	1.25037e-06	1.56296e-07	6.25186e-07	0	1.56296e-07	1.56296e-07	1.56296e-07	3.12593e-07	3.12593e-07	3.12593e-07	1.56296e-07	6.25186e-07	4.68889e-07	1.56296e-07	3.12593e-07	3.12593e-07	4.68889e-07	3.12593e-07	1.56296e-07	1.56296e-07
RS_GCF_002119765.1	Surface	4.68885e-06	3.34918e-07	0	1.33967e-06	3.34918e-07	1.50713e-06	3.34918e-07	5.02377e-07	1.67459e-07	8.37294e-07	0	1.67459e-07	1.67459e-07	1.67459e-07	3.34918e-07	1.67459e-07	1.67459e-07	1.67459e-07	3.34918e-06	1.67459e-07	1.67459e-07	1.00475e-06	0	1.67459e-07	0	1.67459e-07	1.67459e-07	2.67934e-06	6.69836e-07	3.34918e-07	1.00475e-06	1.67459e-07	5.02377e-07	1.67459e-07	1.67459e-07	3.34918e-07	1.67459e-07	1.67459e-07	1.67459e-07	5.02377e-07	3.34918e-07	8.37294e-07	1.17221e-06	6.69836e-07	1.00475e-06	5.02377e-07	1.67459e-07	1.67459e-07
RS_GCF_002151445.1	Surface	2.91049e-06	2.42541e-07	0	1.45525e-06	2.42541e-07	7.27623e-07	9.70164e-07	7.27623e-07	7.27623e-07	4.85082e-07	0	2.42541e-07	2.42541e-07	2.42541e-07	2.42541e-07	2.42541e-07	2.42541e-07	2.42541e-07	4.1232e-06	2.42541e-07	4.85082e-07	9.70164e-07	0	2.42541e-07	0	7.27623e-07	4.85082e-07	1.21271e-06	2.91049e-06	2.42541e-07	9.70164e-07	2.42541e-07	2.42541e-07	2.42541e-07	2.42541e-07	4.85082e-07	2.42541e-07	2.42541e-07	2.42541e-07	7.27623e-07	2.42541e-07	0	7.27623e-07	4.85082e-07	1.21271e-06	7.27623e-07	2.42541e-07	2.42541e-07
RS_GCF_002355335.1	Surface	3.70674e-06	4.36087e-07	0	1.74435e-06	2.18044e-07	8.72175e-07	6.54131e-07	6.54131e-07	4.36087e-07	8.72175e-07	0	2.18044e-07	4.36087e-07	2.18044e-07	4.36087e-07	2.18044e-07	2.18044e-07	2.18044e-07	1.96239e-06	2.18044e-07	2.18044e-07	8.72175e-07	0	2.18044e-07	6.54131e-07	4.36087e-07	2.18044e-07	2.83457e-06	8.72175e-07	4.36087e-07	6.54131e-07	0	6.54131e-07	2.18044e-07	2.18044e-07	4.36087e-07	0	2.18044e-07	2.18044e-07	6.54131e-07	4.36087e-07	0	6.54131e-07	4.36087e-07	1.09022e-06	6.54131e-07	2.18044e-07	2.18044e-07
RS_GCF_002355435.1	Surface	2.36448e-06	1.57632e-07	0	1.10342e-06	1.57632e-07	7.88159e-07	6.30527e-07	4.72895e-07	4.72895e-07	7.88159e-07	0	1.57632e-07	1.57632e-07	1.57632e-07	1.57632e-07	1.57632e-07	1.57632e-07	0	1.10342e-06	1.57632e-07	6.30527e-07	9.45791e-07	1.57632e-07	3.15264e-07	7.88159e-07	3.15264e-07	1.57632e-07	6.30527e-07	4.72895e-07	1.57632e-07	4.72895e-07	0	4.72895e-07	3.15264e-07	1.57632e-07	4.72895e-07	4.72895e-07	1.57632e-07	1.57632e-07	6.30527e-07	1.57632e-07	1.57632e-07	7.88159e-07	3.15264e-07	4.72895e-07	4.72895e-07	1.57632e-07	1.57632e-07
RS_GCF_002930615.1	Subsurface	3.84278e-06	2.74484e-07	2.74484e-07	1.37242e-06	0	2.19587e-06	5.48968e-07	8.23452e-07	8.23452e-07	1.92139e-06	0	2.74484e-07	2.74484e-07	2.74484e-07	5.48968e-07	2.74484e-07	0	2.74484e-07	1.92139e-06	2.74484e-07	5.48968e-07	2.74484e-07	0	2.74484e-07	0	5.48968e-07	5.48968e-07	8.23452e-07	8.23452e-07	2.74484e-07	5.48968e-07	2.74484e-07	5.48968e-07	5.48968e-07	2.74484e-07	5.48968e-07	2.74484e-07	2.74484e-07	2.74484e-07	1.09794e-06	5.48968e-07	2.74484e-07	2.74484e-07	5.48968e-07	8.23452e-07	8.23452e-07	2.74484e-07	2.74484e-07
RS_GCF_002934625.1	Surface	1.51591e-06	2.16559e-07	0	1.51591e-06	2.16559e-07	8.66235e-07	4.33118e-07	2.16559e-07	4.33118e-07	6.49677e-07	2.16559e-07	2.16559e-07	2.16559e-07	2.16559e-07	4.33118e-07	2.16559e-07	2.16559e-07	2.16559e-07	1.08279e-06	2.16559e-07	6.49677e-07	4.33118e-07	0	6.49677e-07	6.49677e-07	4.33118e-07	2.16559e-07	6.49677e-07	6.49677e-07	4.33118e-07	6.49677e-07	0	4.33118e-07	4.33118e-07	2.16559e-07	6.49677e-07	0	2.16559e-07	2.16559e-07	8.66235e-07	2.16559e-07	0	8.66235e-07	4.33118e-07	8.66235e-07	6.49677e-07	2.16559e-07	2.16559e-07
RS_GCF_002937115.1	Surface	3.03526e-06	2.75933e-07	1.37966e-07	1.6556e-06	1.37966e-07	2.75933e-07	1.2417e-06	5.51865e-07	2.75933e-07	5.51865e-07	0	1.37966e-07	2.75933e-07	1.37966e-07	5.51865e-07	1.37966e-07	2.75933e-07	1.37966e-07	3.17322e-06	1.37966e-07	8.27798e-07	1.37966e-06	0	1.37966e-07	6.89831e-07	1.37966e-07	1.37966e-07	3.03526e-06	5.51865e-07	1.37966e-07	6.89831e-07	2.75933e-07	2.75933e-07	1.37966e-07	1.37966e-07	2.75933e-07	1.2417e-06	1.37966e-07	1.37966e-07	4.13899e-07	1.37966e-07	0	8.27798e-07	2.75933e-07	6.89831e-07	5.51865e-07	1.37966e-07	1.37966e-07
RS_GCF_002954265.1	Surface	1.65766e-06	0	0	1.65766e-06	1.84185e-07	7.3674e-07	1.84185e-07	3.6837e-07	9.20925e-07	7.3674e-07	0	1.84185e-07	1.84185e-07	0	1.84185e-07	1.84185e-07	3.6837e-07	1.84185e-07	3.6837e-07	1.84185e-07	5.52555e-07	1.47348e-06	1.84185e-07	3.6837e-07	3.6837e-07	3.6837e-07	3.6837e-07	1.84185e-07	5.52555e-07	1.84185e-07	3.6837e-07	1.84185e-07	3.6837e-07	3.6837e-07	3.6837e-07	3.6837e-07	1.84185e-07	1.84185e-07	0	1.28929e-06	1.84185e-07	1.84185e-07	5.52555e-07	3.6837e-07	5.52555e-07	5.52555e-07	1.84185e-07	1.84185e-07
RS_GCF_003002895.1	Surface	1.67916e-06	2.79859e-07	8.39578e-07	5.59719e-07	5.59719e-07	5.59719e-07	1.67916e-06	2.79859e-07	5.59719e-07	8.39578e-07	2.79859e-07	2.79859e-07	2.79859e-07	2.79859e-07	2.79859e-07	2.79859e-07	0	2.79859e-07	1.3993e-06	5.59719e-07	8.39578e-07	5.59719e-07	0	5.59719e-07	1.11944e-06	2.79859e-07	0	8.39578e-07	5.59719e-07	5.59719e-07	1.11944e-06	5.59719e-07	2.79859e-07	8.39578e-07	2.79859e-07	8.39578e-07	2.79859e-07	2.79859e-07	2.79859e-07	1.11944e-06	2.79859e-07	0	8.39578e-07	5.59719e-07	5.59719e-07	5.59719e-07	2.79859e-07	2.79859e-07
RS_GCF_003012815.1	Surface	2.79143e-06	3.98775e-07	0	7.9755e-07	0	2.39265e-06	0	1.19633e-06	7.9755e-07	7.9755e-07	0	3.98775e-07	3.98775e-07	0	3.98775e-07	3.98775e-07	3.98775e-07	3.98775e-07	2.39265e-06	3.98775e-07	1.19633e-06	1.5951e-06	0	7.9755e-07	3.98775e-07	3.98775e-07	3.98775e-07	3.98775e-07	1.19633e-06	3.98775e-07	7.9755e-07	0	7.9755e-07	3.98775e-07	3.98775e-07	1.19633e-06	0	3.98775e-07	0	1.19633e-06	3.98775e-07	0	3.98775e-07	7.9755e-07	1.99388e-06	1.19633e-06	3.98775e-07	3.98775e-07
RS_GCF_003054115.1	Surface	1.15386e-06	1.92311e-07	0	7.69242e-07	1.92311e-07	5.76932e-07	5.76932e-07	3.84621e-07	9.61553e-07	1.15386e-06	0	1.92311e-07	1.92311e-07	1.92311e-07	1.92311e-07	1.92311e-07	1.92311e-07	1.92311e-07	9.61553e-07	1.92311e-07	5.76932e-07	1.53848e-06	1.92311e-07	3.84621e-07	3.84621e-07	1.92311e-07	1.92311e-07	3.84621e-07	7.69242e-07	1.92311e-07	5.76932e-07	1.92311e-07	1.92311e-07	5.76932e-07	3.84621e-07	1.92311e-07	5.76932e-07	1.92311e-07	1.92311e-07	7.69242e-07	1.92311e-07	1.92311e-07	9.61553e-07	3.84621e-07	3.84621e-07	3.84621e-07	1.92311e-07	1.92311e-07
RS_GCF_003054705.1	Surface	2.62496e-06	3.49995e-07	0	1.57498e-06	1.74997e-07	8.74987e-07	3.49995e-07	3.49995e-07	5.24992e-07	5.24992e-07	0	1.74997e-07	1.74997e-07	1.74997e-07	1.74997e-07	1.74997e-07	3.49995e-07	1.74997e-07	8.74987e-07	1.74997e-07	1.04998e-06	1.04998e-06	1.74997e-07	1.74997e-07	0	1.74997e-07	1.74997e-07	3.49995e-07	5.24992e-07	5.24992e-07	8.74987e-07	3.49995e-07	1.74997e-07	3.49995e-07	3.49995e-07	5.24992e-07	5.24992e-07	1.74997e-07	1.74997e-07	3.49995e-07	3.49995e-07	0	3.49995e-07	3.49995e-07	3.49995e-07	3.49995e-07	1.74997e-07	1.74997e-07
RS_GCF_003097155.1	Surface	2.38509e-06	6.81455e-07	0	6.81455e-07	0	1.02218e-06	0	1.02218e-06	6.81455e-07	1.36291e-06	0	3.40728e-07	3.40728e-07	3.40728e-07	6.81455e-07	3.40728e-07	3.40728e-07	3.40728e-07	1.36291e-06	3.40728e-07	6.81455e-07	1.70364e-06	0	3.40728e-07	3.40728e-07	1.02218e-06	6.81455e-07	6.81455e-07	1.02218e-06	3.40728e-07	1.36291e-06	3.40728e-07	1.02218e-06	3.40728e-07	3.40728e-07	6.81455e-07	3.40728e-07	3.40728e-07	0	1.02218e-06	3.40728e-07	0	6.81455e-07	6.81455e-07	1.70364e-06	1.36291e-06	3.40728e-07	3.40728e-07
RS_GCF_003236175.1	Surface	1.67065e-06	1.85628e-07	0	1.85628e-07	1.85628e-07	5.56883e-07	5.56883e-07	3.71255e-07	7.4251e-07	1.11377e-06	1.85628e-07	1.85628e-07	1.85628e-07	0	1.85628e-07	1.85628e-07	3.71255e-07	1.85628e-07	1.67065e-06	1.85628e-07	7.4251e-07	1.48502e-06	1.85628e-07	3.71255e-07	5.56883e-07	1.85628e-07	1.85628e-07	7.4251e-07	5.56883e-07	1.85628e-07	5.56883e-07	3.71255e-07	3.71255e-07	3.71255e-07	1.85628e-07	5.56883e-07	9.28138e-07	1.85628e-07	0	5.56883e-07	1.85628e-07	1.85628e-07	3.71255e-07	3.71255e-07	5.56883e-07	5.56883e-07	1.85628e-07	1.85628e-07
RS_GCF_003254525.1	Surface	4.06245e-06	7.16904e-07	0	2.38968e-06	0	1.67278e-06	9.55871e-07	4.77936e-07	4.77936e-07	9.55871e-07	0	2.38968e-07	2.38968e-07	2.38968e-07	2.38968e-07	2.38968e-07	2.38968e-07	2.38968e-07	2.15071e-06	2.38968e-07	7.16904e-07	7.16904e-07	0	4.77936e-07	2.38968e-07	4.77936e-07	4.77936e-07	9.55871e-07	7.16904e-07	2.38968e-07	9.55871e-07	0	4.77936e-07	2.38968e-07	2.38968e-07	7.16904e-07	7.16904e-07	2.38968e-07	2.38968e-07	7.16904e-07	4.77936e-07	2.38968e-07	9.55871e-07	4.77936e-07	1.19484e-06	9.55871e-07	2.38968e-07	2.38968e-07
RS_GCF_003286915.1	Surface	1.37557e-06	3.05682e-07	0	1.22273e-06	1.52841e-07	9.17046e-07	7.64205e-07	3.05682e-07	6.11364e-07	9.17046e-07	0	1.52841e-07	1.52841e-07	0	1.52841e-07	1.52841e-07	1.52841e-07	1.52841e-07	1.06989e-06	1.52841e-07	3.05682e-07	1.22273e-06	1.52841e-07	3.05682e-07	7.64205e-07	1.52841e-07	1.52841e-07	3.05682e-07	4.58523e-07	3.05682e-07	4.58523e-07	1.52841e-07	3.05682e-07	1.52841e-07	3.05682e-07	4.58523e-07	1.52841e-07	1.52841e-07	1.52841e-07	6.11364e-07	1.52841e-07	1.52841e-07	4.58523e-07	3.05682e-07	3.05682e-07	3.05682e-07	1.52841e-07	1.52841e-07
RS_GCF_003293745.1	Surface	2.56809e-06	3.21011e-07	0	3.53112e-06	3.21011e-07	1.92606e-06	1.28404e-06	9.63032e-07	1.28404e-06	9.63032e-07	0	3.21011e-07	3.21011e-07	3.21011e-07	6.42022e-07	3.21011e-07	3.21011e-07	3.21011e-07	1.60505e-06	3.21011e-07	6.42022e-07	3.21011e-07	0	6.42022e-07	6.42022e-07	6.42022e-07	6.42022e-07	9.63032e-07	9.63032e-07	3.21011e-07	6.42022e-07	3.21011e-07	3.21011e-07	0	3.21011e-07	9.63032e-07	6.42022e-07	3.21011e-07	3.21011e-07	1.28404e-06	6.42022e-07	3.21011e-07	3.21011e-07	6.42022e-07	9.63032e-07	6.42022e-07	3.21011e-07	3.21011e-07
RS_GCF_003315135.1	Surface	3.82791e-06	2.94455e-07	0	1.32505e-06	2.94455e-07	2.94455e-07	8.83365e-07	4.41682e-07	1.47227e-07	8.83365e-07	0	1.47227e-07	2.94455e-07	1.47227e-07	1.47227e-07	1.47227e-07	0	1.47227e-07	1.6195e-06	1.47227e-07	8.83365e-07	4.41682e-07	0	1.47227e-07	4.41682e-07	1.47227e-07	1.47227e-07	1.47227e-06	7.36137e-07	4.41682e-07	8.83365e-07	4.41682e-07	2.94455e-07	4.41682e-07	2.94455e-07	4.41682e-07	4.41682e-07	2.94455e-07	1.47227e-07	4.41682e-07	2.94455e-07	4.41682e-07	7.36137e-07	2.94455e-07	7.36137e-07	4.41682e-07	1.47227e-07	1.47227e-07
RS_GCF_003347205.1	Surface	7.58077e-06	1.40385e-07	4.21154e-07	7.01923e-07	2.80769e-07	1.12308e-06	5.61538e-07	2.80769e-07	2.80769e-07	1.68462e-06	1.40385e-07	1.40385e-07	1.40385e-07	1.40385e-07	4.21154e-07	1.40385e-07	1.40385e-07	1.40385e-07	2.24615e-06	2.80769e-07	5.61538e-07	1.40385e-06	0	2.80769e-07	8.42308e-07	4.21154e-07	2.80769e-07	1.96538e-06	1.96538e-06	5.61538e-07	8.42308e-07	2.80769e-07	4.21154e-07	5.61538e-07	2.80769e-07	4.21154e-07	5.61538e-07	1.40385e-07	1.40385e-07	5.61538e-07	1.40385e-07	0	7.01923e-07	5.61538e-07	4.21154e-07	4.21154e-07	1.40385e-07	1.40385e-07
RS_GCF_003353175.1	Surface	2.26056e-06	1.18977e-07	1.18977e-07	1.30874e-06	0	1.78465e-06	7.1386e-07	3.5693e-07	5.94883e-07	1.18977e-06	0	1.18977e-07	2.37953e-07	1.18977e-07	3.5693e-07	1.18977e-07	1.18977e-07	1.18977e-07	2.26056e-06	1.18977e-07	7.1386e-07	5.94883e-07	0	2.37953e-07	8.32837e-07	3.5693e-07	2.37953e-07	1.90363e-06	7.1386e-07	1.18977e-07	7.1386e-07	2.37953e-07	1.18977e-07	1.18977e-07	2.37953e-07	2.37953e-07	7.1386e-07	1.18977e-07	1.18977e-07	4.75907e-07	2.37953e-07	1.18977e-07	7.1386e-07	7.1386e-07	2.37953e-07	2.37953e-07	1.18977e-07	1.18977e-07
RS_GCF_003428625.2	Surface	2.39912e-06	1.99927e-07	0	9.99635e-07	3.99854e-07	1.59942e-06	9.99635e-07	5.99781e-07	5.99781e-07	9.99635e-07	0	1.99927e-07	3.99854e-07	0	1.99927e-07	1.99927e-07	1.99927e-07	1.99927e-07	1.39949e-06	3.99854e-07	3.99854e-07	3.99854e-07	0	1.99927e-07	1.99927e-07	1.99927e-07	0	7.99708e-07	5.99781e-07	3.99854e-07	7.99708e-07	5.99781e-07	5.99781e-07	1.99927e-07	1.99927e-07	5.99781e-07	3.99854e-07	1.99927e-07	1.99927e-07	5.99781e-07	1.99927e-07	1.99927e-07	7.99708e-07	3.99854e-07	7.99708e-07	5.99781e-07	1.99927e-07	1.99927e-07
RS_GCF_003432115.1	Surface	1.8743e-06	1.8743e-07	0	9.37152e-07	1.8743e-07	9.37152e-07	3.74861e-07	3.74861e-07	7.49722e-07	5.62291e-07	0	1.8743e-07	1.8743e-07	1.8743e-07	1.8743e-07	1.8743e-07	1.8743e-07	1.8743e-07	1.31201e-06	1.8743e-07	5.62291e-07	9.37152e-07	1.8743e-07	3.74861e-07	1.31201e-06	3.74861e-07	1.8743e-07	1.12458e-06	5.62291e-07	1.8743e-07	3.74861e-07	1.8743e-07	5.62291e-07	3.74861e-07	1.8743e-07	3.74861e-07	3.74861e-07	0	1.8743e-07	5.62291e-07	1.8743e-07	1.8743e-07	3.74861e-07	3.74861e-07	5.62291e-07	5.62291e-07	1.8743e-07	1.8743e-07
RS_GCF_003633755.1	Surface	3.64375e-06	2.80289e-07	4.20433e-07	1.82188e-06	2.80289e-07	1.40144e-06	8.40866e-07	2.80289e-07	2.80289e-07	1.2613e-06	1.40144e-07	1.40144e-07	1.40144e-07	1.40144e-07	2.80289e-07	1.40144e-07	2.80289e-07	2.80289e-07	1.40144e-06	1.40144e-07	8.40866e-07	7.00722e-07	1.40144e-07	2.80289e-07	9.81011e-07	0	0	1.82188e-06	5.60578e-07	4.20433e-07	7.00722e-07	2.80289e-07	2.80289e-07	2.80289e-07	1.40144e-07	4.20433e-07	1.40144e-07	1.40144e-07	2.80289e-07	2.80289e-07	1.40144e-07	1.40144e-07	8.40866e-07	2.80289e-07	5.60578e-07	5.60578e-07	1.40144e-07	1.40144e-07
RS_GCF_003664255.1	Surface	7.553e-06	1.28017e-07	2.56034e-07	2.56034e-07	1.28017e-07	8.96119e-07	8.96119e-07	1.28017e-07	3.84051e-07	3.84051e-07	0	1.28017e-07	3.84051e-07	2.56034e-07	2.56034e-07	1.28017e-07	3.84051e-07	2.56034e-07	8.96119e-07	2.56034e-07	3.84051e-07	1.15215e-06	0	3.84051e-07	5.12068e-07	2.56034e-07	0	8.96119e-07	6.40085e-07	7.68102e-07	1.40819e-06	3.84051e-07	1.28017e-07	2.56034e-07	1.28017e-07	5.12068e-07	0	1.28017e-07	1.28017e-07	3.84051e-07	1.28017e-07	1.28017e-07	3.84051e-07	2.56034e-07	3.84051e-07	2.56034e-07	1.28017e-07	1.28017e-07
RS_GCF_003751275.1	Surface	2.08433e-06	3.20666e-07	0	8.01664e-07	3.20666e-07	9.61997e-07	6.41331e-07	3.20666e-07	4.80998e-07	4.80998e-07	0	1.60333e-07	3.20666e-07	0	1.60333e-07	1.60333e-07	3.20666e-07	1.60333e-07	1.12233e-06	1.60333e-07	3.20666e-07	3.20666e-07	0	1.60333e-07	4.80998e-07	1.60333e-07	1.60333e-07	6.41331e-07	8.01664e-07	1.60333e-07	6.41331e-07	4.80998e-07	4.80998e-07	0	1.60333e-07	3.20666e-07	8.01664e-07	3.20666e-07	1.60333e-07	3.20666e-07	1.60333e-07	1.60333e-07	8.01664e-07	3.20666e-07	6.41331e-07	4.80998e-07	1.60333e-07	1.60333e-07
RS_GCF_003860405.1	Surface	2.66433e-06	2.96037e-07	5.92074e-07	5.92074e-07	2.96037e-07	1.77622e-06	1.48019e-06	2.96037e-07	2.96037e-07	1.48019e-06	0	2.96037e-07	2.96037e-07	2.96037e-07	2.96037e-07	2.96037e-07	2.96037e-07	2.96037e-07	8.88111e-07	5.92074e-07	5.92074e-07	1.18415e-06	0	5.92074e-07	8.88111e-07	5.92074e-07	0	5.92074e-07	5.92074e-07	2.96037e-07	8.88111e-07	5.92074e-07	2.96037e-07	5.92074e-07	2.96037e-07	2.96037e-07	2.96037e-07	2.96037e-07	2.96037e-07	1.18415e-06	2.96037e-07	2.96037e-07	1.18415e-06	5.92074e-07	1.18415e-06	8.88111e-07	2.96037e-07	2.96037e-07
RS_GCF_003952225.1	Surface	2.41242e-06	4.52329e-07	0	1.05543e-06	1.50776e-07	1.50776e-06	6.03105e-07	6.03105e-07	6.03105e-07	1.96009e-06	0	1.50776e-07	3.01552e-07	1.50776e-07	1.50776e-07	1.50776e-07	4.52329e-07	3.01552e-07	1.65854e-06	3.01552e-07	4.52329e-07	1.20621e-06	0	6.03105e-07	3.01552e-07	4.52329e-07	3.01552e-07	7.53881e-07	6.03105e-07	3.01552e-07	6.03105e-07	0	3.01552e-07	4.52329e-07	1.50776e-07	4.52329e-07	1.50776e-07	1.50776e-07	1.50776e-07	6.03105e-07	3.01552e-07	3.01552e-07	9.04657e-07	3.01552e-07	7.53881e-07	6.03105e-07	1.50776e-07	1.50776e-07
RS_GCF_003963535.1	Surface	5.05754e-06	9.36581e-08	2.80974e-07	5.61948e-07	1.87316e-07	1.03024e-06	7.49265e-07	9.36581e-08	3.74632e-07	1.03024e-06	1.87316e-07	9.36581e-08	1.87316e-07	9.36581e-08	2.80974e-07	9.36581e-08	9.36581e-08	1.87316e-07	1.7795e-06	1.87316e-07	6.55606e-07	6.55606e-07	0	2.80974e-07	1.03024e-06	9.36581e-08	9.36581e-08	9.36581e-07	7.49265e-07	3.74632e-07	1.31121e-06	1.87316e-07	1.87316e-07	1.87316e-07	9.36581e-08	2.80974e-07	9.36581e-08	9.36581e-08	9.36581e-08	3.74632e-07	9.36581e-08	9.36581e-08	7.49265e-07	4.6829e-07	2.80974e-07	2.80974e-07	9.36581e-08	9.36581e-08
RS_GCF_004339725.1	Surface	1.66124e-06	4.74639e-07	0	4.74639e-07	4.74639e-07	1.42392e-06	9.49279e-07	7.11959e-07	7.11959e-07	7.11959e-07	0	2.3732e-07	4.74639e-07	0	4.74639e-07	2.3732e-07	4.74639e-07	2.3732e-07	1.1866e-06	2.3732e-07	2.3732e-07	7.11959e-07	0	2.3732e-07	7.11959e-07	4.74639e-07	2.3732e-07	7.11959e-07	7.11959e-07	2.3732e-07	9.49279e-07	7.11959e-07	7.11959e-07	2.3732e-07	2.3732e-07	4.74639e-07	7.11959e-07	2.3732e-07	2.3732e-07	9.49279e-07	2.3732e-07	2.3732e-07	4.74639e-07	4.74639e-07	9.49279e-07	9.49279e-07	2.3732e-07	2.3732e-07
RS_GCF_004342265.1	Surface	2.01283e-06	2.23647e-07	0	1.78918e-06	2.23647e-07	2.23647e-06	4.47295e-07	6.70942e-07	4.47295e-07	8.9459e-07	0	2.23647e-07	2.23647e-07	2.23647e-07	2.23647e-07	2.23647e-07	4.47295e-07	4.47295e-07	8.9459e-07	2.23647e-07	4.47295e-07	8.9459e-07	0	6.70942e-07	8.9459e-07	4.47295e-07	4.47295e-07	1.11824e-06	4.47295e-07	2.23647e-07	8.9459e-07	4.47295e-07	2.23647e-07	0	2.23647e-07	4.47295e-07	4.47295e-07	2.23647e-07	2.23647e-07	6.70942e-07	4.47295e-07	0	4.47295e-07	4.47295e-07	6.70942e-07	4.47295e-07	2.23647e-07	2.23647e-07
RS_GCF_004342425.1	Surface	2.57001e-06	2.33637e-07	0	7.00911e-07	2.33637e-07	1.63546e-06	4.67274e-07	7.00911e-07	4.67274e-07	4.67274e-07	0	2.33637e-07	2.33637e-07	0	2.33637e-07	2.33637e-07	4.67274e-07	2.33637e-07	7.00911e-07	2.33637e-07	4.67274e-07	1.16819e-06	0	2.33637e-07	7.00911e-07	4.67274e-07	4.67274e-07	2.33637e-07	4.67274e-07	2.33637e-07	9.34548e-07	4.67274e-07	2.33637e-07	2.33637e-07	2.33637e-07	4.67274e-07	7.00911e-07	2.33637e-07	2.33637e-07	9.34548e-07	4.67274e-07	2.33637e-07	4.67274e-07	4.67274e-07	7.00911e-07	4.67274e-07	2.33637e-07	2.33637e-07
RS_GCF_004348515.1	Surface	0	1.20992e-07	3.62976e-07	6.0496e-07	3.62976e-07	7.25952e-07	6.0496e-07	1.20992e-07	2.41984e-07	9.67936e-07	1.20992e-07	1.20992e-07	2.41984e-07	1.20992e-07	3.62976e-07	1.20992e-07	1.20992e-07	3.62976e-07	1.4519e-06	2.41984e-07	6.0496e-07	2.05686e-06	0	3.62976e-07	3.62976e-07	2.41984e-07	1.20992e-07	1.33091e-06	1.93587e-06	4.83968e-07	8.46944e-07	1.20992e-07	2.41984e-07	2.41984e-07	1.20992e-07	3.62976e-07	2.41984e-07	1.20992e-07	1.20992e-07	4.83968e-07	0	1.20992e-07	8.46944e-07	2.41984e-07	3.62976e-07	3.62976e-07	1.20992e-07	1.20992e-07
RS_GCF_004362715.1	Surface	1.14261e-06	1.90435e-07	0	5.71304e-07	1.90435e-07	1.14261e-06	7.61739e-07	3.80869e-07	5.71304e-07	9.52174e-07	0	1.90435e-07	1.90435e-07	1.90435e-07	1.90435e-07	1.90435e-07	1.90435e-07	1.90435e-07	9.52174e-07	1.90435e-07	3.80869e-07	1.52348e-06	1.90435e-07	3.80869e-07	7.61739e-07	1.90435e-07	1.90435e-07	3.80869e-07	5.71304e-07	1.90435e-07	7.61739e-07	0	1.90435e-07	3.80869e-07	1.90435e-07	3.80869e-07	3.80869e-07	1.90435e-07	1.90435e-07	7.61739e-07	1.90435e-07	1.90435e-07	5.71304e-07	3.80869e-07	3.80869e-07	3.80869e-07	1.90435e-07	1.90435e-07
RS_GCF_005280735.1	Surface	3.03153e-06	1.16597e-07	0	1.04938e-06	0	1.16597e-06	6.99585e-07	3.49792e-07	2.33195e-07	1.74896e-06	0	1.16597e-07	4.6639e-07	1.16597e-07	3.49792e-07	1.16597e-07	1.16597e-07	1.16597e-07	1.63236e-06	1.16597e-07	9.3278e-07	4.6639e-07	0	2.33195e-07	2.33195e-07	2.33195e-07	2.33195e-07	2.09875e-06	8.16182e-07	1.16597e-07	5.82987e-07	1.16597e-07	2.33195e-07	1.16597e-07	1.16597e-07	3.49792e-07	5.82987e-07	2.33195e-07	1.16597e-07	4.6639e-07	2.33195e-07	1.16597e-07	5.82987e-07	3.49792e-07	3.49792e-07	2.33195e-07	1.16597e-07	1.16597e-07
RS_GCF_005938025.2	Surface	1.82767e-06	2.28459e-07	0	1.37075e-06	2.28459e-07	1.1423e-06	4.56918e-07	4.56918e-07	1.1423e-06	1.1423e-06	0	2.28459e-07	2.28459e-07	2.28459e-07	2.28459e-07	2.28459e-07	2.28459e-07	2.28459e-07	1.1423e-06	2.28459e-07	4.56918e-07	1.1423e-06	2.28459e-07	4.56918e-07	6.85377e-07	2.28459e-07	2.28459e-07	4.56918e-07	6.85377e-07	2.28459e-07	4.56918e-07	2.28459e-07	4.56918e-07	0	2.28459e-07	6.85377e-07	6.85377e-07	0	2.28459e-07	9.13837e-07	2.28459e-07	2.28459e-07	6.85377e-07	4.56918e-07	6.85377e-07	6.85377e-07	2.28459e-07	2.28459e-07
RS_GCF_006716425.1	Surface	3.27466e-06	1.05634e-07	2.11268e-07	3.16902e-07	2.11268e-07	5.28171e-07	7.39439e-07	1.05634e-07	3.16902e-07	9.50707e-07	1.05634e-07	1.05634e-07	3.16902e-07	1.05634e-07	2.11268e-07	1.05634e-07	1.05634e-07	2.11268e-07	1.79578e-06	2.11268e-07	7.39439e-07	1.16198e-06	0	3.16902e-07	3.16902e-07	2.11268e-07	1.05634e-07	1.47888e-06	9.50707e-07	3.16902e-07	3.16902e-07	2.11268e-07	2.11268e-07	2.11268e-07	2.11268e-07	3.16902e-07	0	2.11268e-07	1.05634e-07	4.22536e-07	0	1.05634e-07	8.45073e-07	5.28171e-07	3.16902e-07	3.16902e-07	0	1.05634e-07
RS_GCF_006829085.1	Surface	2.77626e-06	1.85084e-07	0	5.55252e-07	3.70168e-07	1.1105e-06	3.70168e-07	3.70168e-07	5.55252e-07	1.66576e-06	0	1.85084e-07	1.85084e-07	0	3.70168e-07	1.85084e-07	3.70168e-07	1.85084e-07	9.2542e-07	1.85084e-07	3.70168e-07	1.29559e-06	1.85084e-07	3.70168e-07	9.2542e-07	3.70168e-07	1.85084e-07	5.55252e-07	9.2542e-07	1.85084e-07	7.40336e-07	0	1.85084e-07	3.70168e-07	3.70168e-07	9.2542e-07	9.2542e-07	1.85084e-07	1.85084e-07	5.55252e-07	1.85084e-07	0	1.85084e-07	3.70168e-07	5.55252e-07	5.55252e-07	1.85084e-07	1.85084e-07
RS_GCF_007558865.1	Surface	2.06168e-06	1.87426e-07	0	1.87426e-06	1.87426e-07	5.62278e-07	3.74852e-07	5.62278e-07	9.37129e-07	7.49704e-07	0	1.87426e-07	1.87426e-07	1.87426e-07	1.87426e-07	1.87426e-07	1.87426e-07	1.87426e-07	1.12456e-06	1.87426e-07	9.37129e-07	1.31198e-06	1.87426e-07	3.74852e-07	7.49704e-07	1.87426e-07	1.87426e-07	7.49704e-07	5.62278e-07	1.87426e-07	1.12456e-06	1.87426e-07	5.62278e-07	3.74852e-07	1.87426e-07	5.62278e-07	5.62278e-07	1.87426e-07	1.87426e-07	7.49704e-07	1.87426e-07	1.87426e-07	5.62278e-07	3.74852e-07	3.74852e-07	5.62278e-07	0	1.87426e-07
RS_GCF_007833165.1	Surface	3.21465e-06	3.38384e-07	0	1.35354e-06	0	8.4596e-07	1.69192e-07	5.07576e-07	6.76768e-07	5.07576e-07	1.69192e-07	1.69192e-07	3.38384e-07	3.38384e-07	1.69192e-07	1.69192e-07	3.38384e-07	1.69192e-07	2.36869e-06	1.69192e-07	3.38384e-07	6.76768e-07	1.69192e-07	1.69192e-07	8.4596e-07	3.38384e-07	5.07576e-07	8.4596e-07	6.76768e-07	1.69192e-07	8.4596e-07	0	1.69192e-07	1.69192e-07	1.69192e-07	3.38384e-07	1.69192e-07	1.69192e-07	1.69192e-07	6.76768e-07	3.38384e-07	0	6.76768e-07	3.38384e-07	5.07576e-07	3.38384e-07	1.69192e-07	1.69192e-07
RS_GCF_007954425.1	Surface	5.13006e-06	6.41257e-07	0	2.56503e-06	3.20629e-07	1.60314e-06	6.41257e-07	9.61886e-07	9.61886e-07	6.41257e-07	0	3.20629e-07	3.20629e-07	3.20629e-07	1.28251e-06	3.20629e-07	3.20629e-07	3.20629e-07	3.52692e-06	3.20629e-07	6.41257e-07	3.52692e-06	0	3.20629e-07	0	3.20629e-07	3.20629e-07	9.61886e-07	1.92377e-06	3.20629e-07	1.28251e-06	3.20629e-07	6.41257e-07	3.20629e-07	3.20629e-07	6.41257e-07	0	3.20629e-07	3.20629e-07	9.61886e-07	3.20629e-07	0	9.61886e-07	6.41257e-07	1.60314e-06	9.61886e-07	3.20629e-07	3.20629e-07
RS_GCF_007970805.1	Surface	1.77179e-06	1.96865e-07	0	5.90595e-07	1.96865e-07	9.84325e-07	5.90595e-07	5.90595e-07	7.8746e-07	1.37806e-06	1.96865e-07	1.96865e-07	1.96865e-07	1.96865e-07	1.96865e-07	1.96865e-07	1.96865e-07	1.96865e-07	1.18119e-06	1.96865e-07	7.8746e-07	1.77179e-06	1.96865e-07	1.96865e-07	0	3.9373e-07	1.96865e-07	3.9373e-07	5.90595e-07	3.9373e-07	5.90595e-07	1.96865e-07	3.9373e-07	3.9373e-07	3.9373e-07	1.18119e-06	3.9373e-07	1.96865e-07	1.96865e-07	7.8746e-07	1.96865e-07	1.96865e-07	1.18119e-06	3.9373e-07	5.90595e-07	5.90595e-07	1.96865e-07	1.96865e-07
RS_GCF_007992495.1	Surface	4.36711e-06	3.04682e-07	0	7.10925e-07	2.03121e-07	9.14046e-07	7.10925e-07	4.06243e-07	3.04682e-07	1.11717e-06	0	1.01561e-07	3.04682e-07	1.01561e-07	4.06243e-07	1.01561e-07	2.03121e-07	1.01561e-07	2.8437e-06	1.01561e-07	9.14046e-07	9.14046e-07	0	1.01561e-07	2.03121e-07	1.01561e-07	1.01561e-07	2.13277e-06	5.07803e-07	1.01561e-07	5.07803e-07	2.03121e-07	2.03121e-07	3.04682e-07	4.06243e-07	3.04682e-07	2.03121e-07	2.03121e-07	1.01561e-07	3.04682e-07	1.01561e-07	4.06243e-07	1.21873e-06	2.03121e-07	5.07803e-07	3.04682e-07	1.01561e-07	1.01561e-07
RS_GCF_007995055.1	Surface	3.28733e-06	3.28733e-07	0	9.862e-07	0	1.31493e-06	3.28733e-07	9.862e-07	6.57467e-07	9.862e-07	0	3.28733e-07	3.28733e-07	3.28733e-07	3.28733e-07	3.28733e-07	3.28733e-07	3.28733e-07	2.62987e-06	3.28733e-07	9.862e-07	2.30113e-06	0	3.28733e-07	0	6.57467e-07	6.57467e-07	1.64367e-06	1.64367e-06	3.28733e-07	6.57467e-07	0	6.57467e-07	3.28733e-07	3.28733e-07	6.57467e-07	6.57467e-07	3.28733e-07	3.28733e-07	9.862e-07	3.28733e-07	0	6.57467e-07	6.57467e-07	1.64367e-06	1.31493e-06	3.28733e-07	3.28733e-07
RS_GCF_008369935.1	Surface	3.11526e-06	9.16253e-08	0	1.37438e-06	0	8.24628e-07	5.49752e-07	2.74876e-07	2.74876e-07	1.00788e-06	0	9.16253e-08	9.16253e-08	9.16253e-08	3.66501e-07	9.16253e-08	9.16253e-08	9.16253e-08	2.84038e-06	9.16253e-08	5.49752e-07	1.83251e-07	9.16253e-08	1.83251e-07	3.66501e-07	1.83251e-07	1.83251e-07	1.83251e-06	1.19113e-06	1.83251e-07	2.74876e-07	1.83251e-07	9.16253e-08	1.83251e-07	1.83251e-07	1.83251e-07	4.58127e-07	9.16253e-08	9.16253e-08	3.66501e-07	2.74876e-07	9.16253e-08	6.41377e-07	3.66501e-07	1.83251e-07	1.83251e-07	9.16253e-08	9.16253e-08
RS_GCF_008710285.1	Surface	1.45309e-06	1.81636e-07	0	7.26544e-07	1.81636e-07	9.08179e-07	3.63272e-07	3.63272e-07	7.26544e-07	1.08982e-06	0	1.81636e-07	1.81636e-07	0	1.81636e-07	1.81636e-07	1.81636e-07	1.81636e-07	1.27145e-06	1.81636e-07	3.63272e-07	1.63472e-06	1.81636e-07	3.63272e-07	3.63272e-07	3.63272e-07	1.81636e-07	5.44908e-07	5.44908e-07	1.81636e-07	5.44908e-07	0	3.63272e-07	5.44908e-07	3.63272e-07	7.26544e-07	3.63272e-07	1.81636e-07	1.81636e-07	7.26544e-07	1.81636e-07	1.81636e-07	9.08179e-07	3.63272e-07	5.44908e-07	5.44908e-07	1.81636e-07	1.81636e-07
RS_GCF_008806385.1	Subsurface	2.25627e-06	3.00836e-07	0	1.50418e-06	3.00836e-07	1.50418e-07	7.52089e-07	4.51254e-07	1.50418e-07	9.02507e-07	1.50418e-07	1.50418e-07	1.50418e-07	1.50418e-07	1.50418e-07	1.50418e-07	0	1.50418e-07	1.50418e-06	1.50418e-07	6.01672e-07	4.51254e-07	0	1.50418e-07	6.01672e-07	1.50418e-07	1.50418e-07	1.20334e-06	7.52089e-07	1.50418e-07	6.01672e-07	3.00836e-07	4.51254e-07	0	1.50418e-07	1.50418e-07	4.51254e-07	1.50418e-07	1.50418e-07	6.01672e-07	3.00836e-07	1.50418e-07	7.52089e-07	7.52089e-07	7.52089e-07	4.51254e-07	1.50418e-07	1.50418e-07
RS_GCF_009184905.1	Surface	4.86349e-06	8.10581e-07	2.70194e-07	2.16155e-06	2.70194e-07	5.40388e-07	8.10581e-07	8.10581e-07	5.40388e-07	1.35097e-06	0	2.70194e-07	2.70194e-07	2.70194e-07	2.70194e-07	2.70194e-07	2.70194e-07	2.70194e-07	2.97213e-06	2.70194e-07	5.40388e-07	5.40388e-07	0	2.70194e-07	0	5.40388e-07	5.40388e-07	8.10581e-07	1.08078e-06	2.70194e-07	1.35097e-06	0	8.10581e-07	2.70194e-07	2.70194e-07	8.10581e-07	5.40388e-07	2.70194e-07	5.40388e-07	1.08078e-06	5.40388e-07	2.70194e-07	8.10581e-07	5.40388e-07	1.08078e-06	1.08078e-06	2.70194e-07	2.70194e-07
RS_GCF_009728935.1	Subsurface	2.0983e-06	2.46859e-07	0	1.60458e-06	2.46859e-07	8.64007e-07	3.70289e-07	2.46859e-07	3.70289e-07	6.17148e-07	2.46859e-07	1.2343e-07	2.46859e-07	1.2343e-07	1.2343e-07	1.2343e-07	2.46859e-07	2.46859e-07	2.22173e-06	1.2343e-07	6.17148e-07	1.11087e-06	0	2.46859e-07	4.93718e-07	3.70289e-07	2.46859e-07	8.64007e-07	6.17148e-07	3.70289e-07	6.17148e-07	1.2343e-07	3.70289e-07	2.46859e-07	2.46859e-07	3.70289e-07	3.70289e-07	1.2343e-07	1.2343e-07	4.93718e-07	1.2343e-07	2.46859e-07	7.40578e-07	2.46859e-07	4.93718e-07	4.93718e-07	1.2343e-07	1.2343e-07
RS_GCF_009760915.1	Surface	2.68648e-06	1.27928e-07	3.83783e-07	3.58197e-06	0	8.95493e-07	2.55855e-07	3.83783e-07	2.55855e-07	7.67565e-07	0	1.27928e-07	1.27928e-07	1.27928e-07	2.55855e-07	1.27928e-07	1.27928e-07	1.27928e-07	1.27928e-06	1.27928e-07	5.1171e-07	6.39638e-07	0	2.55855e-07	6.39638e-07	3.83783e-07	3.83783e-07	1.4072e-06	1.02342e-06	1.27928e-07	5.1171e-07	1.27928e-07	3.83783e-07	2.55855e-07	1.27928e-07	2.55855e-07	1.27928e-07	2.55855e-07	1.27928e-07	5.1171e-07	3.83783e-07	1.27928e-07	2.55855e-07	3.83783e-07	3.83783e-07	2.55855e-07	1.27928e-07	1.27928e-07
RS_GCF_009765835.1	Surface	1.69649e-06	4.24122e-07	0	1.27236e-06	4.24122e-07	6.36182e-07	6.36182e-07	2.12061e-07	6.36182e-07	6.36182e-07	0	2.12061e-07	2.12061e-07	0	2.12061e-07	2.12061e-07	4.24122e-07	2.12061e-07	1.48443e-06	2.12061e-07	4.24122e-07	4.24122e-07	0	2.12061e-07	6.36182e-07	2.12061e-07	2.12061e-07	4.24122e-07	6.36182e-07	6.36182e-07	6.36182e-07	6.36182e-07	6.36182e-07	2.12061e-07	0	4.24122e-07	8.48243e-07	2.12061e-07	2.12061e-07	8.48243e-07	2.12061e-07	2.12061e-07	6.36182e-07	4.24122e-07	8.48243e-07	6.36182e-07	2.12061e-07	2.12061e-07
RS_GCF_009765975.1	Surface	0	4.7785e-07	0	5.97312e-07	1.19462e-07	3.58387e-07	3.58387e-07	4.7785e-07	2.38925e-07	7.16775e-07	0	1.19462e-07	2.38925e-07	1.19462e-07	3.58387e-07	1.19462e-07	2.38925e-07	1.19462e-07	3.34495e-06	1.19462e-07	4.7785e-07	3.58387e-07	0	1.19462e-07	1.19462e-07	1.19462e-07	1.19462e-07	2.98656e-06	1.31409e-06	1.19462e-07	7.16775e-07	2.38925e-07	2.38925e-07	1.19462e-07	1.19462e-07	2.38925e-07	5.97312e-07	1.19462e-07	1.19462e-07	3.58387e-07	1.19462e-07	1.19462e-07	9.557e-07	4.7785e-07	5.97312e-07	3.58387e-07	1.19462e-07	1.19462e-07
RS_GCF_009789235.1	Surface	1.38673e-06	1.98105e-07	0	9.90523e-07	0	9.90523e-07	1.18863e-06	3.96209e-07	7.92419e-07	9.90523e-07	0	1.98105e-07	1.98105e-07	1.98105e-07	1.98105e-07	1.98105e-07	1.98105e-07	1.98105e-07	1.18863e-06	1.98105e-07	5.94314e-07	1.18863e-06	1.98105e-07	3.96209e-07	5.94314e-07	5.94314e-07	3.96209e-07	5.94314e-07	3.96209e-07	1.98105e-07	7.92419e-07	0	1.98105e-07	3.96209e-07	1.98105e-07	3.96209e-07	5.94314e-07	1.98105e-07	1.98105e-07	7.92419e-07	1.98105e-07	0	7.92419e-07	3.96209e-07	3.96209e-07	3.96209e-07	1.98105e-07	1.98105e-07
RS_GCF_010728725.1	Surface	1.10375e-05	1.67235e-07	5.01704e-07	1.67235e-07	3.34469e-07	1.33788e-06	8.36173e-07	1.67235e-07	6.68938e-07	6.68938e-07	1.67235e-07	1.67235e-07	1.67235e-07	1.67235e-07	3.34469e-07	1.67235e-07	3.34469e-07	1.67235e-07	1.83958e-06	3.34469e-07	5.01704e-07	8.36173e-07	0	3.34469e-07	6.68938e-07	5.01704e-07	1.67235e-07	2.00682e-06	2.34128e-06	3.34469e-07	8.36173e-07	3.34469e-07	3.34469e-07	3.34469e-07	1.67235e-07	3.34469e-07	5.01704e-07	1.67235e-07	1.67235e-07	6.68938e-07	1.67235e-07	0	5.01704e-07	3.34469e-07	5.01704e-07	5.01704e-07	1.67235e-07	1.67235e-07
RS_GCF_010729305.1	Surface	6.45458e-06	1.74448e-07	8.72241e-07	6.97793e-07	3.48896e-07	1.39559e-06	6.97793e-07	3.48896e-07	5.23344e-07	1.74448e-06	1.74448e-07	1.74448e-07	1.74448e-07	1.74448e-07	3.48896e-07	1.74448e-07	1.74448e-07	1.74448e-07	1.39559e-06	5.23344e-07	6.97793e-07	1.74448e-06	0	5.23344e-07	6.97793e-07	3.48896e-07	1.74448e-07	1.39559e-06	1.74448e-06	1.74448e-07	6.97793e-07	3.48896e-07	5.23344e-07	6.97793e-07	1.74448e-07	5.23344e-07	5.23344e-07	3.48896e-07	1.74448e-07	6.97793e-07	1.74448e-07	0	8.72241e-07	3.48896e-07	5.23344e-07	5.23344e-07	1.74448e-07	1.74448e-07
RS_GCF_010730195.1	Surface	8.33716e-06	1.6033e-07	4.8099e-07	4.8099e-07	3.2066e-07	1.6033e-06	8.0165e-07	1.6033e-07	6.4132e-07	4.8099e-07	1.6033e-07	1.6033e-07	1.6033e-07	3.2066e-07	3.2066e-07	1.6033e-07	1.6033e-07	1.6033e-07	2.56528e-06	3.2066e-07	4.8099e-07	8.0165e-07	0	3.2066e-07	3.2066e-07	3.2066e-07	1.6033e-07	1.6033e-06	2.08429e-06	4.8099e-07	6.4132e-07	1.6033e-07	3.2066e-07	3.2066e-07	1.6033e-07	4.8099e-07	1.6033e-07	1.6033e-07	1.6033e-07	6.4132e-07	1.6033e-07	1.6033e-07	6.4132e-07	3.2066e-07	4.8099e-07	4.8099e-07	1.6033e-07	1.6033e-07
RS_GCF_010731855.1	Surface	1.07079e-05	1.75539e-07	5.26616e-07	7.02155e-07	3.51077e-07	7.02155e-07	1.22877e-06	3.51077e-07	5.26616e-07	1.75539e-06	0	1.75539e-07	1.75539e-07	1.75539e-07	1.75539e-07	1.75539e-07	1.75539e-07	1.75539e-07	1.75539e-06	3.51077e-07	8.77693e-07	5.26616e-07	0	3.51077e-07	7.02155e-07	5.26616e-07	3.51077e-07	8.77693e-07	1.57985e-06	1.75539e-07	7.02155e-07	1.75539e-07	5.26616e-07	7.02155e-07	1.75539e-07	5.26616e-07	3.51077e-07	1.75539e-07	1.75539e-07	7.02155e-07	1.75539e-07	0	7.02155e-07	3.51077e-07	7.02155e-07	5.26616e-07	1.75539e-07	1.75539e-07
RS_GCF_010975005.1	Surface	2.62626e-06	4.77501e-07	0	9.55003e-07	2.38751e-07	1.4325e-06	0	7.16252e-07	4.77501e-07	7.16252e-07	0	2.38751e-07	2.38751e-07	0	2.38751e-07	2.38751e-07	2.38751e-07	2.38751e-07	1.4325e-06	2.38751e-07	7.16252e-07	1.19375e-06	0	4.77501e-07	2.38751e-07	7.16252e-07	4.77501e-07	4.77501e-07	1.19375e-06	2.38751e-07	7.16252e-07	0	7.16252e-07	0	2.38751e-07	7.16252e-07	2.38751e-07	2.38751e-07	0	7.16252e-07	4.77501e-07	2.38751e-07	7.16252e-07	4.77501e-07	1.19375e-06	9.55003e-07	2.38751e-07	2.38751e-07
RS_GCF_012911925.1	Surface	5.4082e-06	1.28767e-07	3.863e-07	3.863e-07	1.28767e-07	1.1589e-06	9.01366e-07	1.28767e-07	3.863e-07	1.5452e-06	1.28767e-07	1.28767e-07	1.28767e-07	1.28767e-07	2.57533e-07	1.28767e-07	1.28767e-07	1.28767e-07	1.67397e-06	3.863e-07	3.863e-07	1.1589e-06	0	5.15066e-07	3.863e-07	3.863e-07	2.57533e-07	2.44656e-06	9.01366e-07	7.72599e-07	1.80273e-06	1.28767e-07	2.57533e-07	2.57533e-07	1.28767e-07	3.863e-07	3.863e-07	2.57533e-07	1.28767e-07	5.15066e-07	1.28767e-07	1.28767e-07	1.28767e-06	7.72599e-07	2.57533e-07	3.863e-07	1.28767e-07	1.28767e-07
RS_GCF_013003965.1	Surface	3.94465e-06	2.19147e-07	0	1.75318e-06	2.19147e-07	6.57441e-07	8.76588e-07	6.57441e-07	1.09574e-06	6.57441e-07	0	2.19147e-07	4.38294e-07	2.19147e-07	6.57441e-07	2.19147e-07	6.57441e-07	2.19147e-07	1.97232e-06	2.19147e-07	6.57441e-07	2.19147e-07	0	2.19147e-07	0	4.38294e-07	2.19147e-07	1.09574e-06	1.09574e-06	2.19147e-07	6.57441e-07	2.19147e-07	4.38294e-07	0	2.19147e-07	8.76588e-07	0	2.19147e-07	2.19147e-07	8.76588e-07	2.19147e-07	0	2.19147e-07	4.38294e-07	6.57441e-07	4.38294e-07	2.19147e-07	2.19147e-07
RS_GCF_013003985.1	Surface	3.53642e-06	2.52601e-07	0	1.76821e-06	5.05203e-07	1.26301e-06	7.57804e-07	7.57804e-07	1.26301e-06	1.01041e-06	0	2.52601e-07	2.52601e-07	2.52601e-07	2.52601e-07	2.52601e-07	7.57804e-07	2.52601e-07	1.01041e-06	2.52601e-07	5.05203e-07	2.52601e-07	0	2.52601e-07	5.05203e-07	5.05203e-07	2.52601e-07	1.01041e-06	1.26301e-06	2.52601e-07	1.26301e-06	2.52601e-07	2.52601e-07	2.52601e-07	2.52601e-07	1.01041e-06	0	2.52601e-07	2.52601e-07	1.01041e-06	2.52601e-07	0	2.52601e-07	5.05203e-07	5.05203e-07	5.05203e-07	2.52601e-07	2.52601e-07
RS_GCF_013177455.1	Surface	4.78214e-06	2.27721e-07	6.83163e-07	9.10884e-07	4.55442e-07	1.13861e-06	6.83163e-07	2.27721e-07	4.55442e-07	6.83163e-07	2.27721e-07	2.27721e-07	2.27721e-07	2.27721e-07	2.27721e-07	2.27721e-07	2.27721e-07	2.27721e-07	1.13861e-06	4.55442e-07	6.83163e-07	1.13861e-06	0	4.55442e-07	6.83163e-07	2.27721e-07	2.27721e-07	6.83163e-07	2.27721e-06	2.27721e-07	1.13861e-06	6.83163e-07	4.55442e-07	4.55442e-07	2.27721e-07	6.83163e-07	0	2.27721e-07	2.27721e-07	9.10884e-07	2.27721e-07	2.27721e-07	1.13861e-06	4.55442e-07	6.83163e-07	6.83163e-07	2.27721e-07	2.27721e-07
RS_GCF_013340205.1	Subsurface	3.51979e-06	4.14093e-07	6.2114e-07	1.03523e-06	4.14093e-07	1.24228e-06	6.2114e-07	6.2114e-07	8.28186e-07	1.03523e-06	0	2.07047e-07	6.2114e-07	2.07047e-07	2.07047e-07	2.07047e-07	8.28186e-07	2.07047e-07	8.28186e-07	2.07047e-07	1.24228e-06	8.28186e-07	2.07047e-07	4.14093e-07	2.07047e-07	0	0	1.03523e-06	6.2114e-07	2.07047e-07	8.28186e-07	2.07047e-07	6.2114e-07	4.14093e-07	2.07047e-07	8.28186e-07	6.2114e-07	6.2114e-07	4.14093e-07	6.2114e-07	2.07047e-07	4.14093e-07	6.2114e-07	2.07047e-07	6.2114e-07	8.28186e-07	2.07047e-07	2.07047e-07
RS_GCF_013407765.1	Surface	2.55827e-06	1.50486e-07	4.51459e-07	4.51459e-07	1.50486e-07	7.52431e-07	4.51459e-07	3.00972e-07	3.00972e-07	6.01945e-07	1.50486e-07	1.50486e-07	3.00972e-07	1.50486e-07	3.00972e-07	1.50486e-07	1.50486e-07	1.50486e-07	7.52431e-07	3.00972e-07	6.01945e-07	4.51459e-07	0	4.51459e-07	3.00972e-07	3.00972e-07	1.50486e-07	4.51459e-07	6.01945e-07	1.50486e-07	9.02917e-07	4.51459e-07	3.00972e-07	3.00972e-07	1.50486e-07	3.00972e-07	1.50486e-07	1.50486e-07	1.50486e-07	6.01945e-07	1.50486e-07	0	9.02917e-07	3.00972e-07	6.01945e-07	4.51459e-07	1.50486e-07	1.50486e-07
RS_GCF_013408985.1	Surface	4.83556e-06	1.85983e-07	5.57949e-07	7.43932e-07	1.85983e-07	1.1159e-06	7.43932e-07	1.85983e-07	3.71966e-07	7.43932e-07	1.85983e-07	1.85983e-07	3.71966e-07	1.85983e-07	3.71966e-07	1.85983e-07	3.71966e-07	1.85983e-07	1.85983e-06	3.71966e-07	7.43932e-07	3.71966e-07	0	3.71966e-07	7.43932e-07	1.85983e-07	1.85983e-07	9.29915e-07	1.1159e-06	5.57949e-07	1.1159e-06	5.57949e-07	3.71966e-07	3.71966e-07	1.85983e-07	5.57949e-07	7.43932e-07	1.85983e-07	1.85983e-07	7.43932e-07	1.85983e-07	0	9.29915e-07	3.71966e-07	5.57949e-07	5.57949e-07	1.85983e-07	1.85983e-07
RS_GCF_013409505.1	Surface	6.32451e-06	1.62167e-07	4.86501e-07	9.73001e-07	1.62167e-07	9.73001e-07	6.48667e-07	1.62167e-07	4.86501e-07	4.86501e-07	1.62167e-07	3.24334e-07	1.62167e-07	1.62167e-07	3.24334e-07	1.62167e-07	0	1.62167e-07	1.62167e-06	3.24334e-07	9.73001e-07	1.62167e-07	0	6.48667e-07	1.4595e-06	1.62167e-07	0	1.78384e-06	8.10834e-07	3.24334e-07	1.4595e-06	1.62167e-07	4.86501e-07	3.24334e-07	3.24334e-07	6.48667e-07	4.86501e-07	1.62167e-07	0	4.86501e-07	1.62167e-07	0	9.73001e-07	3.24334e-07	3.24334e-07	4.86501e-07	1.62167e-07	1.62167e-07
RS_GCF_014083945.1	Surface	1.27269e-06	5.09074e-07	0	5.09074e-07	5.09074e-07	1.52722e-06	7.63611e-07	5.09074e-07	7.63611e-07	2.54537e-07	0	2.54537e-07	5.09074e-07	2.54537e-07	2.54537e-07	2.54537e-07	5.09074e-07	2.54537e-07	1.52722e-06	2.54537e-07	2.54537e-07	5.09074e-07	0	2.54537e-07	7.63611e-07	2.54537e-07	0	5.09074e-07	7.63611e-07	2.54537e-07	7.63611e-07	7.63611e-07	2.54537e-07	0	2.54537e-07	5.09074e-07	5.09074e-07	2.54537e-07	2.54537e-07	1.01815e-06	2.54537e-07	5.09074e-07	1.01815e-06	5.09074e-07	5.09074e-07	7.63611e-07	2.54537e-07	2.54537e-07
RS_GCF_014127485.1	Surface	5.22833e-06	2.37651e-07	7.12954e-07	7.12954e-07	4.75303e-07	9.50606e-07	4.75303e-07	2.37651e-07	4.75303e-07	1.18826e-06	2.37651e-07	2.37651e-07	2.37651e-07	2.37651e-07	4.75303e-07	2.37651e-07	2.37651e-07	2.37651e-07	1.90121e-06	4.75303e-07	1.18826e-06	1.18826e-06	0	7.12954e-07	1.18826e-06	4.75303e-07	2.37651e-07	7.12954e-07	1.42591e-06	4.75303e-07	7.12954e-07	4.75303e-07	4.75303e-07	4.75303e-07	2.37651e-07	7.12954e-07	2.37651e-07	2.37651e-07	2.37651e-07	9.50606e-07	2.37651e-07	0	9.50606e-07	4.75303e-07	7.12954e-07	7.12954e-07	2.37651e-07	2.37651e-07
RS_GCF_014172375.1	Surface	1.23238e-06	2.46477e-07	0	4.92954e-07	2.46477e-07	9.85907e-07	7.39431e-07	4.92954e-07	9.85907e-07	1.23238e-06	0	2.46477e-07	2.46477e-07	0	2.46477e-07	2.46477e-07	2.46477e-07	2.46477e-07	1.23238e-06	2.46477e-07	4.92954e-07	1.97181e-06	2.46477e-07	4.92954e-07	2.46477e-07	2.46477e-07	2.46477e-07	4.92954e-07	7.39431e-07	2.46477e-07	7.39431e-07	0	2.46477e-07	4.92954e-07	4.92954e-07	7.39431e-07	4.92954e-07	2.46477e-07	2.46477e-07	9.85907e-07	2.46477e-07	2.46477e-07	7.39431e-07	4.92954e-07	4.92954e-07	4.92954e-07	2.46477e-07	2.46477e-07
RS_GCF_014192645.1	Surface	2.404e-06	4.37092e-07	0	1.74837e-06	0	1.52982e-06	8.74183e-07	6.55637e-07	8.74183e-07	1.74837e-06	0	2.18546e-07	6.55637e-07	2.18546e-07	6.55637e-07	2.18546e-07	2.18546e-07	2.18546e-07	1.74837e-06	2.18546e-07	8.74183e-07	2.18546e-07	0	6.55637e-07	2.18546e-07	6.55637e-07	4.37092e-07	8.74183e-07	8.74183e-07	2.18546e-07	4.37092e-07	4.37092e-07	2.18546e-07	2.18546e-07	4.37092e-07	4.37092e-07	6.55637e-07	2.18546e-07	2.18546e-07	6.55637e-07	4.37092e-07	2.18546e-07	6.55637e-07	4.37092e-07	6.55637e-07	4.37092e-07	2.18546e-07	2.18546e-07
RS_GCF_014196765.1	Surface	0	3.39609e-07	0	1.18863e-06	3.39609e-07	1.18863e-06	1.35844e-06	3.39609e-07	1.69805e-07	1.52824e-06	0	1.69805e-07	3.39609e-07	1.69805e-07	5.09414e-07	1.69805e-07	3.39609e-07	1.69805e-07	2.20746e-06	1.69805e-07	8.49024e-07	1.18863e-06	0	3.39609e-07	0	3.39609e-07	1.69805e-07	1.69805e-06	1.01883e-06	1.69805e-07	5.09414e-07	3.39609e-07	3.39609e-07	5.09414e-07	6.79219e-07	6.79219e-07	3.39609e-07	1.69805e-07	1.69805e-07	8.49024e-07	3.39609e-07	1.69805e-07	6.79219e-07	3.39609e-07	8.49024e-07	5.09414e-07	1.69805e-07	1.69805e-07
RS_GCF_014200395.1	Surface	3.53091e-06	3.92324e-07	3.92324e-07	3.92324e-07	3.92324e-07	2.35394e-06	3.92324e-07	3.92324e-07	1.17697e-06	1.5693e-06	3.92324e-07	3.92324e-07	3.92324e-07	3.92324e-07	3.92324e-07	3.92324e-07	7.84648e-07	3.92324e-07	1.5693e-06	7.84648e-07	1.17697e-06	1.17697e-06	0	7.84648e-07	0	7.84648e-07	3.92324e-07	7.84648e-07	1.17697e-06	3.92324e-07	1.17697e-06	1.17697e-06	7.84648e-07	7.84648e-07	3.92324e-07	1.17697e-06	0	3.92324e-07	3.92324e-07	1.5693e-06	3.92324e-07	0	7.84648e-07	7.84648e-07	1.17697e-06	1.17697e-06	3.92324e-07	3.92324e-07
RS_GCF_014201315.1	Surface	1.84405e-06	2.04894e-07	0	8.19577e-07	4.09789e-07	1.43426e-06	1.43426e-06	2.04894e-07	6.14683e-07	6.14683e-07	0	2.04894e-07	2.04894e-07	0	2.04894e-07	2.04894e-07	4.09789e-07	2.04894e-07	1.43426e-06	0	4.09789e-07	8.19577e-07	0	2.04894e-07	6.14683e-07	2.04894e-07	2.04894e-07	6.14683e-07	8.19577e-07	4.09789e-07	8.19577e-07	6.14683e-07	6.14683e-07	0	2.04894e-07	4.09789e-07	4.09789e-07	2.04894e-07	2.04894e-07	6.14683e-07	2.04894e-07	2.04894e-07	6.14683e-07	4.09789e-07	8.19577e-07	6.14683e-07	2.04894e-07	2.04894e-07
RS_GCF_014201335.1	Surface	1.94211e-06	3.23686e-07	0	4.85529e-07	3.23686e-07	8.09215e-07	9.71057e-07	1.61843e-07	4.85529e-07	4.85529e-07	0	1.61843e-07	1.61843e-07	0	1.61843e-07	1.61843e-07	3.23686e-07	1.61843e-07	1.1329e-06	0	3.23686e-07	1.61843e-07	0	1.61843e-07	4.85529e-07	1.61843e-07	1.61843e-07	4.85529e-07	6.47372e-07	1.61843e-07	6.47372e-07	4.85529e-07	4.85529e-07	0	1.61843e-07	3.23686e-07	3.23686e-07	1.61843e-07	1.61843e-07	4.85529e-07	1.61843e-07	1.61843e-07	9.71057e-07	3.23686e-07	6.47372e-07	4.85529e-07	1.61843e-07	1.61843e-07
RS_GCF_014203115.1	Surface	4.69382e-06	3.75506e-07	0	1.68978e-06	0	5.63259e-07	1.87753e-07	5.63259e-07	3.75506e-07	3.75506e-07	0	1.87753e-07	1.87753e-07	1.87753e-07	3.75506e-07	1.87753e-07	1.87753e-07	1.87753e-07	2.81629e-06	1.87753e-07	3.75506e-07	7.51011e-07	0	1.87753e-07	1.87753e-07	3.75506e-07	3.75506e-07	1.12652e-06	1.12652e-06	1.87753e-07	9.38764e-07	0	3.75506e-07	0	1.87753e-07	3.75506e-07	3.75506e-07	1.87753e-07	1.87753e-07	5.63259e-07	3.75506e-07	1.87753e-07	3.75506e-07	9.38764e-07	9.38764e-07	7.51011e-07	1.87753e-07	1.87753e-07
RS_GCF_014274465.1	Surface	1.11623e-06	1.59461e-07	0	7.97307e-07	3.18923e-07	1.59461e-06	6.37845e-07	4.78384e-07	4.78384e-07	6.37845e-07	0	1.59461e-07	3.18923e-07	0	1.59461e-07	1.59461e-07	3.18923e-07	1.59461e-07	1.11623e-06	1.59461e-07	6.37845e-07	3.18923e-07	0	3.18923e-07	4.78384e-07	1.59461e-07	0	6.37845e-07	6.37845e-07	3.18923e-07	7.97307e-07	4.78384e-07	3.18923e-07	1.59461e-07	1.59461e-07	4.78384e-07	6.37845e-07	3.18923e-07	1.59461e-07	4.78384e-07	1.59461e-07	1.59461e-07	9.56768e-07	3.18923e-07	4.78384e-07	4.78384e-07	1.59461e-07	1.59461e-07
RS_GCF_014274685.1	Surface	1.88031e-06	4.70078e-07	0	9.40156e-07	4.70078e-07	1.64527e-06	9.40156e-07	4.70078e-07	4.70078e-07	7.05117e-07	0	2.35039e-07	4.70078e-07	0	2.35039e-07	2.35039e-07	2.35039e-07	2.35039e-07	1.17519e-06	2.35039e-07	1.17519e-06	9.40156e-07	0	2.35039e-07	4.70078e-07	2.35039e-07	2.35039e-07	9.40156e-07	7.05117e-07	2.35039e-07	9.40156e-07	7.05117e-07	7.05117e-07	0	4.70078e-07	4.70078e-07	1.17519e-06	2.35039e-07	2.35039e-07	9.40156e-07	2.35039e-07	2.35039e-07	2.35039e-07	4.70078e-07	9.40156e-07	7.05117e-07	2.35039e-07	2.35039e-07
RS_GCF_014303735.1	Surface	4.04813e-06	2.13059e-07	0	1.27836e-06	0	1.0653e-06	6.39178e-07	6.39178e-07	1.27836e-06	6.39178e-07	0	2.13059e-07	4.26119e-07	2.13059e-07	6.39178e-07	2.13059e-07	2.13059e-07	2.13059e-07	1.49142e-06	2.13059e-07	4.26119e-07	6.39178e-07	2.13059e-07	2.13059e-07	4.26119e-07	4.26119e-07	4.26119e-07	1.27836e-06	2.13059e-07	4.26119e-07	8.52237e-07	2.13059e-07	4.26119e-07	2.13059e-07	2.13059e-07	4.26119e-07	0	2.13059e-07	2.13059e-07	8.52237e-07	4.26119e-07	0	1.27836e-06	4.26119e-07	6.39178e-07	4.26119e-07	2.13059e-07	2.13059e-07
RS_GCF_014596725.1	Surface	2.13274e-06	4.26549e-07	2.13274e-07	1.49292e-06	0	6.39823e-07	1.06637e-06	6.39823e-07	6.39823e-07	8.53097e-07	0	2.13274e-07	2.13274e-07	2.13274e-07	2.13274e-07	2.13274e-07	4.26549e-07	2.13274e-07	1.70619e-06	2.13274e-07	8.53097e-07	6.39823e-07	2.13274e-07	2.13274e-07	6.39823e-07	4.26549e-07	4.26549e-07	6.39823e-07	8.53097e-07	2.13274e-07	8.53097e-07	8.53097e-07	4.26549e-07	4.26549e-07	6.39823e-07	6.39823e-07	4.26549e-07	4.26549e-07	2.13274e-07	6.39823e-07	6.39823e-07	2.13274e-07	2.13274e-07	8.53097e-07	6.39823e-07	4.26549e-07	2.13274e-07	2.13274e-07
RS_GCF_014636935.1	Surface	2.55772e-06	3.93496e-07	0	2.16423e-06	3.93496e-07	7.86992e-07	9.8374e-07	5.90244e-07	1.96748e-07	1.18049e-06	0	1.96748e-07	3.93496e-07	1.96748e-07	3.93496e-07	1.96748e-07	1.96748e-07	1.96748e-07	2.55772e-06	1.96748e-07	5.90244e-07	9.8374e-07	0	1.96748e-07	1.96748e-07	1.96748e-07	1.96748e-07	1.37724e-06	7.86992e-07	1.96748e-07	1.18049e-06	3.93496e-07	3.93496e-07	3.93496e-07	1.96748e-07	7.86992e-07	1.96748e-07	1.96748e-07	1.96748e-07	7.86992e-07	3.93496e-07	0	1.18049e-06	9.8374e-07	9.8374e-07	7.86992e-07	1.96748e-07	1.96748e-07
RS_GCF_014646215.1	Surface	1.41776e-06	2.02537e-07	4.05075e-07	6.07612e-07	2.02537e-07	8.10149e-07	1.21522e-06	4.05075e-07	4.05075e-07	8.10149e-07	2.02537e-07	2.02537e-07	4.05075e-07	2.02537e-07	2.02537e-07	2.02537e-07	2.02537e-07	2.02537e-07	1.6203e-06	4.05075e-07	6.07612e-07	1.82284e-06	0	6.07612e-07	1.21522e-06	2.02537e-07	0	1.01269e-06	8.10149e-07	2.02537e-07	8.10149e-07	4.05075e-07	2.02537e-07	4.05075e-07	4.05075e-07	2.02537e-07	0	2.02537e-07	0	6.07612e-07	2.02537e-07	0	1.41776e-06	4.05075e-07	6.07612e-07	6.07612e-07	2.02537e-07	2.02537e-07
RS_GCF_014647515.1	Surface	4.7921e-06	8.26223e-08	1.65245e-07	6.60979e-07	8.26223e-08	9.08846e-07	3.30489e-07	8.26223e-08	2.47867e-07	8.26223e-07	8.26223e-08	8.26223e-08	2.47867e-07	8.26223e-08	2.47867e-07	8.26223e-08	8.26223e-08	1.65245e-07	1.98294e-06	1.65245e-07	4.13112e-07	4.95734e-07	0	3.30489e-07	6.60979e-07	2.47867e-07	0	9.08846e-07	5.78356e-07	5.78356e-07	3.30489e-07	2.47867e-07	1.65245e-07	2.47867e-07	2.47867e-07	2.47867e-07	0	8.26223e-08	8.26223e-08	3.30489e-07	8.26223e-08	8.26223e-08	1.07409e-06	1.65245e-07	2.47867e-07	2.47867e-07	8.26223e-08	8.26223e-08
RS_GCF_014654205.1	Surface	4.37123e-06	1.06615e-07	3.19846e-07	5.33076e-07	3.19846e-07	7.46307e-07	5.33076e-07	1.06615e-07	4.26461e-07	1.17277e-06	2.13231e-07	1.06615e-07	1.06615e-07	1.06615e-07	3.19846e-07	2.13231e-07	2.13231e-07	2.13231e-07	1.81246e-06	2.13231e-07	4.26461e-07	5.33076e-07	0	3.19846e-07	5.33076e-07	3.19846e-07	2.13231e-07	1.81246e-06	9.59537e-07	2.13231e-07	7.46307e-07	0	1.06615e-07	1.06615e-07	1.06615e-07	3.19846e-07	0	1.06615e-07	1.06615e-07	4.26461e-07	1.06615e-07	0	1.386e-06	5.33076e-07	3.19846e-07	3.19846e-07	1.06615e-07	1.06615e-07
RS_GCF_014873345.1	Surface	1.05542e-06	2.11084e-07	0	6.33252e-07	2.11084e-07	8.44335e-07	6.33252e-07	4.22168e-07	1.05542e-06	1.05542e-06	0	2.11084e-07	2.11084e-07	2.11084e-07	2.11084e-07	2.11084e-07	4.22168e-07	2.11084e-07	1.2665e-06	2.11084e-07	6.33252e-07	1.68867e-06	2.11084e-07	4.22168e-07	2.11084e-07	2.11084e-07	2.11084e-07	2.11084e-07	6.33252e-07	2.11084e-07	6.33252e-07	2.11084e-07	2.11084e-07	6.33252e-07	4.22168e-07	1.05542e-06	4.22168e-07	2.11084e-07	2.11084e-07	8.44335e-07	2.11084e-07	2.11084e-07	6.33252e-07	4.22168e-07	4.22168e-07	6.33252e-07	2.11084e-07	2.11084e-07
RS_GCF_014873375.1	Surface	3.31496e-06	6.62991e-07	0	1.32598e-06	3.31496e-07	1.65748e-06	0	9.94487e-07	6.62991e-07	1.32598e-06	0	3.31496e-07	3.31496e-07	0	3.31496e-07	3.31496e-07	3.31496e-07	3.31496e-07	1.32598e-06	3.31496e-07	9.94487e-07	1.65748e-06	0	3.31496e-07	3.31496e-07	6.62991e-07	6.62991e-07	3.31496e-07	9.94487e-07	3.31496e-07	9.94487e-07	3.31496e-07	1.32598e-06	3.31496e-07	3.31496e-07	6.62991e-07	0	3.31496e-07	3.31496e-07	9.94487e-07	3.31496e-07	0	6.62991e-07	6.62991e-07	1.32598e-06	9.94487e-07	3.31496e-07	3.31496e-07
RS_GCF_015752305.1	Surface	2.28125e-06	3.25893e-07	0	9.77679e-07	6.51786e-07	1.95536e-06	6.51786e-07	3.25893e-07	6.51786e-07	1.62946e-06	3.25893e-07	3.25893e-07	3.25893e-07	3.25893e-07	3.25893e-07	3.25893e-07	3.25893e-07	3.25893e-07	1.30357e-06	6.51786e-07	9.77679e-07	1.30357e-06	0	9.77679e-07	0	6.51786e-07	3.25893e-07	3.25893e-07	9.77679e-07	3.25893e-07	9.77679e-07	9.77679e-07	3.25893e-07	6.51786e-07	3.25893e-07	9.77679e-07	0	6.51786e-07	3.25893e-07	1.30357e-06	3.25893e-07	0	1.30357e-06	6.51786e-07	9.77679e-07	9.77679e-07	3.25893e-07	3.25893e-07
RS_GCF_016107325.1	Subsurface	1.73075e-06	4.94499e-07	0	1.4835e-06	0	1.4835e-06	7.41749e-07	7.41749e-07	4.94499e-07	7.41749e-07	0	2.4725e-07	2.4725e-07	2.4725e-07	2.4725e-07	2.4725e-07	0	2.4725e-07	1.978e-06	2.4725e-07	7.41749e-07	9.88998e-07	0	4.94499e-07	9.88998e-07	2.4725e-07	2.4725e-07	7.41749e-07	7.41749e-07	2.4725e-07	1.23625e-06	4.94499e-07	4.94499e-07	2.4725e-07	2.4725e-07	7.41749e-07	1.4835e-06	4.94499e-07	4.94499e-07	7.41749e-07	2.4725e-07	0	2.4725e-07	4.94499e-07	1.23625e-06	7.41749e-07	2.4725e-07	2.4725e-07
RS_GCF_016467395.1	Surface	5.34517e-06	5.34517e-07	0	8.01775e-07	2.67258e-07	5.34517e-07	1.06903e-06	4.00888e-07	2.67258e-07	1.06903e-06	0	1.33629e-07	4.00888e-07	1.33629e-07	4.00888e-07	1.33629e-07	2.67258e-07	1.33629e-07	2.53896e-06	1.33629e-07	1.20266e-06	1.33629e-06	0	1.33629e-07	1.33629e-07	1.33629e-07	1.33629e-07	2.67258e-06	5.34517e-07	1.33629e-07	6.68146e-07	2.67258e-07	2.67258e-07	4.00888e-07	5.34517e-07	5.34517e-07	2.67258e-07	2.67258e-07	1.33629e-07	4.00888e-07	1.33629e-07	1.33629e-07	1.33629e-06	2.67258e-07	6.68146e-07	4.00888e-07	1.33629e-07	1.33629e-07
RS_GCF_016595465.1	Surface	1.04763e-06	3.49209e-07	0	5.23813e-07	3.49209e-07	5.23813e-07	3.49209e-07	5.23813e-07	3.49209e-07	3.49209e-07	0	1.74604e-07	1.74604e-07	1.74604e-07	1.74604e-07	1.74604e-07	5.23813e-07	1.74604e-07	8.73022e-07	1.74604e-07	1.74604e-07	8.73022e-07	0	1.74604e-07	0	3.49209e-07	1.74604e-07	1.74604e-07	3.49209e-07	1.74604e-07	5.23813e-07	1.74604e-07	1.74604e-07	3.49209e-07	1.74604e-07	3.49209e-07	3.49209e-07	1.74604e-07	1.74604e-07	5.23813e-07	3.49209e-07	1.74604e-07	3.49209e-07	3.49209e-07	3.49209e-07	3.49209e-07	1.74604e-07	1.74604e-07
RS_GCF_016612535.1	Surface	4.88156e-06	3.75505e-07	0	1.75236e-06	1.25168e-07	7.51009e-07	8.76178e-07	3.75505e-07	1.25168e-07	1.12651e-06	0	1.25168e-07	1.25168e-07	1.25168e-07	5.00673e-07	1.25168e-07	2.50336e-07	1.25168e-07	1.37685e-06	2.50336e-07	7.51009e-07	6.25841e-07	0	2.50336e-07	2.50336e-07	1.25168e-07	1.25168e-07	2.7537e-06	8.76178e-07	1.25168e-07	8.76178e-07	1.25168e-07	5.00673e-07	2.50336e-07	3.75505e-07	2.50336e-07	5.00673e-07	1.25168e-07	1.25168e-07	5.00673e-07	2.50336e-07	0	7.51009e-07	3.75505e-07	5.00673e-07	3.75505e-07	1.25168e-07	1.25168e-07
RS_GCF_016616425.1	Surface	5.17892e-06	4.19912e-07	0	1.25974e-06	1.39971e-07	1.25974e-06	1.11977e-06	4.19912e-07	1.39971e-07	1.11977e-06	0	1.39971e-07	1.39971e-07	1.39971e-07	4.19912e-07	1.39971e-07	2.79942e-07	1.39971e-07	1.53968e-06	2.79942e-07	9.79796e-07	6.99854e-07	0	1.39971e-07	4.19912e-07	1.39971e-07	1.39971e-07	2.65945e-06	9.79796e-07	1.39971e-07	5.59883e-07	1.39971e-07	4.19912e-07	2.79942e-07	4.19912e-07	2.79942e-07	6.99854e-07	1.39971e-07	1.39971e-07	5.59883e-07	2.79942e-07	0	5.59883e-07	4.19912e-07	4.19912e-07	4.19912e-07	1.39971e-07	1.39971e-07
RS_GCF_016654015.1	Surface	3.94157e-06	1.87694e-07	0	1.31386e-06	0	1.31386e-06	3.75388e-07	5.63082e-07	9.3847e-07	7.50776e-07	1.87694e-07	1.87694e-07	3.75388e-07	1.87694e-07	3.75388e-07	1.87694e-07	1.87694e-07	1.87694e-07	1.68925e-06	1.87694e-07	9.3847e-07	3.75388e-07	1.87694e-07	1.87694e-07	9.3847e-07	1.87694e-07	1.87694e-07	1.87694e-06	9.3847e-07	1.87694e-07	9.3847e-07	1.87694e-07	1.87694e-07	1.87694e-07	3.75388e-07	3.75388e-07	5.63082e-07	1.87694e-07	1.87694e-07	7.50776e-07	3.75388e-07	0	5.63082e-07	7.50776e-07	5.63082e-07	3.75388e-07	1.87694e-07	1.87694e-07
RS_GCF_016735495.2	Surface	2.15983e-06	2.39981e-07	0	1.1999e-06	2.39981e-07	1.1999e-06	4.79961e-07	7.19942e-07	4.79961e-07	4.79961e-07	0	4.79961e-07	2.39981e-07	2.39981e-07	2.39981e-07	2.39981e-07	7.19942e-07	2.39981e-07	1.43988e-06	2.39981e-07	4.79961e-07	7.19942e-07	0	2.39981e-07	0	4.79961e-07	4.79961e-07	2.39981e-07	4.79961e-07	2.39981e-07	9.59923e-07	2.39981e-07	2.39981e-07	2.39981e-07	2.39981e-07	9.59923e-07	0	2.39981e-07	2.39981e-07	9.59923e-07	4.79961e-07	0	4.79961e-07	4.79961e-07	7.19942e-07	4.79961e-07	2.39981e-07	2.39981e-07
RS_GCF_016735595.1	Surface	2.77909e-06	2.52644e-07	0	1.1369e-06	0	7.57932e-07	6.3161e-07	2.52644e-07	5.05288e-07	8.84254e-07	1.26322e-07	1.26322e-07	1.26322e-07	0	1.26322e-07	1.26322e-07	1.26322e-07	1.26322e-07	8.84254e-07	1.26322e-07	5.05288e-07	1.01058e-06	1.26322e-07	2.52644e-07	7.57932e-07	1.26322e-07	1.26322e-07	2.52644e-07	1.26322e-07	1.26322e-07	3.78966e-07	1.26322e-07	1.26322e-07	1.26322e-07	3.78966e-07	3.78966e-07	2.52644e-07	1.26322e-07	1.26322e-07	5.05288e-07	1.26322e-07	1.26322e-07	1.01058e-06	2.52644e-07	2.52644e-07	2.52644e-07	1.26322e-07	1.26322e-07
RS_GCF_016806835.1	Surface	2.09042e-06	3.91955e-07	1.30652e-07	1.43717e-06	1.30652e-07	3.91955e-07	1.04521e-06	3.91955e-07	3.91955e-07	7.83909e-07	0	1.30652e-07	2.61303e-07	1.30652e-07	3.91955e-07	1.30652e-07	1.30652e-07	1.30652e-07	1.82912e-06	1.30652e-07	9.14561e-07	6.53258e-07	0	2.61303e-07	6.53258e-07	1.30652e-07	1.30652e-07	9.14561e-07	3.91955e-07	2.61303e-07	5.22606e-07	2.61303e-07	2.61303e-07	3.91955e-07	3.91955e-07	2.61303e-07	5.22606e-07	2.61303e-07	2.61303e-07	5.22606e-07	2.61303e-07	1.30652e-07	9.14561e-07	6.53258e-07	6.53258e-07	3.91955e-07	1.30652e-07	1.30652e-07
RS_GCF_016863475.1	Surface	1.53842e-06	1.53842e-07	3.07685e-07	9.23054e-07	1.53842e-07	6.1537e-07	6.1537e-07	1.53842e-07	3.07685e-07	4.61527e-07	1.53842e-07	1.53842e-07	3.07685e-07	1.53842e-07	1.53842e-07	1.53842e-07	3.07685e-07	3.07685e-07	1.23074e-06	3.07685e-07	9.23054e-07	1.23074e-06	0	4.61527e-07	7.69212e-07	3.07685e-07	0	4.61527e-07	7.69212e-07	6.1537e-07	6.1537e-07	4.61527e-07	1.53842e-07	4.61527e-07	1.53842e-07	3.07685e-07	0	1.53842e-07	1.53842e-07	4.61527e-07	1.53842e-07	3.07685e-07	9.23054e-07	3.07685e-07	3.07685e-07	3.07685e-07	1.53842e-07	1.53842e-07
RS_GCF_016907215.1	Surface	3.87711e-06	5.00273e-07	0	1.25068e-06	1.25068e-07	1.00055e-06	7.50409e-07	3.75205e-07	1.25068e-07	7.50409e-07	0	1.25068e-07	1.25068e-07	1.25068e-07	3.75205e-07	1.25068e-07	1.25068e-07	1.25068e-07	1.87602e-06	2.50136e-07	1.00055e-06	5.00273e-07	0	2.50136e-07	3.75205e-07	1.25068e-07	1.25068e-07	2.25123e-06	8.75477e-07	1.25068e-07	8.75477e-07	2.50136e-07	3.75205e-07	3.75205e-07	3.75205e-07	2.50136e-07	2.50136e-07	1.25068e-07	1.25068e-07	5.00273e-07	2.50136e-07	0	8.75477e-07	3.75205e-07	5.00273e-07	3.75205e-07	1.25068e-07	1.25068e-07
RS_GCF_017603825.1	Surface	2.73876e-06	2.2823e-07	0	6.84691e-07	2.2823e-07	1.36938e-06	9.12921e-07	4.56461e-07	6.84691e-07	1.36938e-06	2.2823e-07	2.2823e-07	2.2823e-07	2.2823e-07	4.56461e-07	2.2823e-07	2.2823e-07	2.2823e-07	1.36938e-06	4.56461e-07	6.84691e-07	1.36938e-06	0	4.56461e-07	6.84691e-07	4.56461e-07	2.2823e-07	2.96699e-06	9.12921e-07	2.2823e-07	2.05407e-06	6.84691e-07	2.2823e-07	4.56461e-07	2.2823e-07	6.84691e-07	0	0	2.2823e-07	6.84691e-07	2.2823e-07	0	2.05407e-06	4.56461e-07	4.56461e-07	6.84691e-07	2.2823e-07	2.2823e-07
RS_GCF_017795745.1	Surface	3.33185e-06	1.85103e-07	3.70206e-07	2.22123e-06	1.85103e-07	1.11062e-06	9.25514e-07	5.55309e-07	7.40412e-07	1.29572e-06	1.85103e-07	1.85103e-07	1.85103e-07	1.85103e-07	1.85103e-07	1.85103e-07	1.85103e-07	1.85103e-07	1.11062e-06	1.85103e-07	5.55309e-07	5.55309e-07	1.85103e-07	1.85103e-07	1.85103e-07	5.55309e-07	5.55309e-07	5.55309e-07	7.40412e-07	1.85103e-07	9.25514e-07	3.70206e-07	3.70206e-07	3.70206e-07	3.70206e-07	5.55309e-07	0	1.85103e-07	1.85103e-07	7.40412e-07	3.70206e-07	3.70206e-07	5.55309e-07	3.70206e-07	5.55309e-07	3.70206e-07	1.85103e-07	1.85103e-07
RS_GCF_018130615.1	Surface	4.50098e-06	3.85798e-07	0	1.67179e-06	1.28599e-07	6.42997e-07	9.00195e-07	3.85798e-07	0	1.02879e-06	0	1.28599e-07	1.28599e-07	1.28599e-07	3.85798e-07	1.28599e-07	1.28599e-07	1.28599e-07	2.05759e-06	2.57199e-07	7.71596e-07	6.42997e-07	0	1.28599e-07	2.57199e-07	1.28599e-07	1.28599e-07	2.31479e-06	9.00195e-07	1.28599e-07	5.14397e-07	2.57199e-07	2.57199e-07	3.85798e-07	3.85798e-07	3.85798e-07	5.14397e-07	1.28599e-07	1.28599e-07	5.14397e-07	2.57199e-07	1.28599e-07	7.71596e-07	3.85798e-07	5.14397e-07	3.85798e-07	1.28599e-07	1.28599e-07
RS_GCF_018130945.1	Surface	4.66498e-06	3.58844e-07	0	1.55499e-06	1.19615e-07	4.78459e-07	1.07653e-06	4.78459e-07	2.3923e-07	9.56919e-07	0	1.19615e-07	1.19615e-07	1.19615e-07	2.3923e-07	1.19615e-07	1.19615e-07	1.19615e-07	2.03345e-06	2.3923e-07	9.56919e-07	4.78459e-07	0	1.19615e-07	2.3923e-07	1.19615e-07	1.19615e-07	2.27268e-06	1.19615e-06	1.19615e-07	4.78459e-07	1.19615e-07	2.3923e-07	2.3923e-07	3.58844e-07	3.58844e-07	3.58844e-07	1.19615e-07	1.19615e-07	4.78459e-07	2.3923e-07	1.19615e-07	4.78459e-07	3.58844e-07	4.78459e-07	3.58844e-07	1.19615e-07	1.19615e-07
RS_GCF_018140925.1	Surface	3.95167e-06	2.32451e-07	0	1.16226e-06	2.32451e-07	2.09206e-06	2.32451e-07	2.32451e-07	9.29805e-07	1.85961e-06	0	2.32451e-07	4.64902e-07	0	2.32451e-07	2.32451e-07	6.97354e-07	4.64902e-07	2.55696e-06	2.32451e-07	1.16226e-06	1.39471e-06	0	2.32451e-07	4.64902e-07	6.97354e-07	2.32451e-07	4.64902e-07	2.32451e-07	6.97354e-07	1.85961e-06	4.64902e-07	2.32451e-07	6.97354e-07	4.64902e-07	6.97354e-07	2.32451e-07	4.64902e-07	2.32451e-07	6.97354e-07	4.64902e-07	0	1.85961e-06	4.64902e-07	9.29805e-07	1.16226e-06	2.32451e-07	2.32451e-07
RS_GCF_018406645.1	Surface	1.83451e-06	3.05752e-07	3.05752e-07	1.83451e-06	3.05752e-07	1.52876e-06	3.05752e-07	9.17257e-07	9.17257e-07	6.11505e-07	0	3.05752e-07	3.05752e-07	0	3.05752e-07	3.05752e-07	6.11505e-07	3.05752e-07	6.11505e-07	3.05752e-07	6.11505e-07	1.22301e-06	0	3.05752e-07	6.11505e-07	9.17257e-07	6.11505e-07	0	6.11505e-07	3.05752e-07	1.52876e-06	3.05752e-07	3.05752e-07	0	3.05752e-07	1.22301e-06	0	3.05752e-07	3.05752e-07	9.17257e-07	6.11505e-07	0	6.11505e-07	6.11505e-07	9.17257e-07	9.17257e-07	3.05752e-07	3.05752e-07
RS_GCF_018413645.1	Surface	2.29524e-06	6.25975e-07	0	6.25975e-07	2.08658e-07	8.34634e-07	1.25195e-06	6.25975e-07	4.17317e-07	6.25975e-07	0	2.08658e-07	4.17317e-07	2.08658e-07	4.17317e-07	2.08658e-07	2.08658e-07	2.08658e-07	2.29524e-06	2.08658e-07	4.17317e-07	6.25975e-07	0	4.17317e-07	2.08658e-07	2.08658e-07	2.08658e-07	3.54719e-06	6.25975e-07	4.17317e-07	8.34634e-07	2.08658e-07	4.17317e-07	4.17317e-07	2.08658e-07	4.17317e-07	2.08658e-07	2.08658e-07	2.08658e-07	8.34634e-07	2.08658e-07	2.08658e-07	1.25195e-06	4.17317e-07	1.04329e-06	6.25975e-07	2.08658e-07	2.08658e-07
RS_GCF_018531445.1	Surface	6.32788e-06	1.24076e-07	3.72228e-07	7.44456e-07	1.24076e-07	4.96304e-07	7.44456e-07	1.24076e-07	3.72228e-07	6.2038e-07	1.24076e-07	1.24076e-07	1.24076e-07	2.48152e-07	3.72228e-07	2.48152e-07	1.24076e-07	1.24076e-07	1.36484e-06	3.72228e-07	3.72228e-07	9.92608e-07	0	4.96304e-07	4.96304e-07	2.48152e-07	1.24076e-07	1.36484e-06	9.92608e-07	6.2038e-07	8.68532e-07	1.24076e-07	3.72228e-07	2.48152e-07	1.24076e-07	3.72228e-07	1.24076e-07	1.24076e-07	1.24076e-07	4.96304e-07	1.24076e-07	0	6.2038e-07	2.48152e-07	1.24076e-07	2.48152e-07	1.24076e-07	1.24076e-07
RS_GCF_018619475.1	Surface	2.7358e-06	6.07956e-07	6.07956e-07	1.21591e-06	3.03978e-07	6.07956e-07	2.12785e-06	9.11934e-07	3.03978e-07	6.07956e-07	0	3.03978e-07	3.03978e-07	3.03978e-07	3.03978e-07	3.03978e-07	0	3.03978e-07	1.51989e-06	3.03978e-07	6.07956e-07	9.11934e-07	0	3.03978e-07	3.03978e-07	3.03978e-07	3.03978e-07	9.11934e-07	1.51989e-06	3.03978e-07	1.51989e-06	6.07956e-07	6.07956e-07	0	3.03978e-07	3.03978e-07	3.03978e-07	3.03978e-07	6.07956e-07	6.07956e-07	6.07956e-07	0	0	6.07956e-07	1.51989e-06	9.11934e-07	3.03978e-07	3.03978e-07
RS_GCF_018863195.1	Surface	2.47405e-06	2.74895e-07	0	2.47405e-06	0	1.64937e-06	8.24685e-07	8.24685e-07	8.24685e-07	5.4979e-07	0	2.74895e-07	2.74895e-07	2.74895e-07	2.74895e-07	2.74895e-07	2.74895e-07	2.74895e-07	2.47405e-06	2.74895e-07	1.09958e-06	8.24685e-07	0	2.74895e-07	5.4979e-07	5.4979e-07	5.4979e-07	1.09958e-06	8.24685e-07	2.74895e-07	1.09958e-06	2.74895e-07	5.4979e-07	2.74895e-07	2.74895e-07	5.4979e-07	5.4979e-07	2.74895e-07	2.74895e-07	8.24685e-07	2.74895e-07	0	1.09958e-06	5.4979e-07	1.37447e-06	8.24685e-07	2.74895e-07	2.74895e-07
RS_GCF_019039255.1	Surface	2.44809e-06	2.04008e-07	6.12023e-07	1.63206e-06	4.08015e-07	1.63206e-06	8.16031e-07	2.04008e-07	6.12023e-07	4.08015e-07	2.04008e-07	2.04008e-07	2.04008e-07	2.04008e-07	4.08015e-07	2.04008e-07	4.08015e-07	2.04008e-07	1.63206e-06	6.12023e-07	6.12023e-07	1.63206e-06	0	6.12023e-07	1.02004e-06	4.08015e-07	4.08015e-07	1.22405e-06	1.22405e-06	4.08015e-07	8.16031e-07	6.12023e-07	4.08015e-07	2.04008e-07	2.04008e-07	6.12023e-07	2.04008e-07	2.04008e-07	2.04008e-07	1.02004e-06	2.04008e-07	0	4.08015e-07	4.08015e-07	6.12023e-07	6.12023e-07	2.04008e-07	2.04008e-07
RS_GCF_019075875.1	Surface	4.01222e-06	2.76705e-07	0	1.52187e-06	1.38352e-07	4.15057e-07	1.10682e-06	2.76705e-07	5.53409e-07	4.15057e-07	0	1.38352e-07	2.76705e-07	1.38352e-07	1.38352e-07	1.38352e-07	1.38352e-07	1.38352e-07	2.76705e-06	1.38352e-07	1.24517e-06	1.38352e-06	0	1.38352e-07	4.15057e-07	1.38352e-07	1.38352e-07	8.30114e-07	2.76705e-06	1.38352e-07	4.15057e-07	2.76705e-07	2.76705e-07	2.76705e-07	1.38352e-07	2.76705e-07	8.30114e-07	1.38352e-07	1.38352e-07	4.15057e-07	1.38352e-07	0	5.53409e-07	5.53409e-07	6.91761e-07	4.15057e-07	1.38352e-07	1.38352e-07
RS_GCF_900090105.1	Subsurface	3.7523e-06	1.50092e-07	3.00184e-07	3.00184e-07	1.50092e-07	7.50459e-07	6.00367e-07	3.00184e-07	6.00367e-07	9.00551e-07	1.50092e-07	1.50092e-07	4.50275e-07	3.00184e-07	1.50092e-07	1.50092e-07	3.00184e-07	3.00184e-07	9.00551e-07	4.50275e-07	9.00551e-07	1.05064e-06	0	4.50275e-07	1.05064e-06	3.00184e-07	0	7.50459e-07	7.50459e-07	7.50459e-07	7.50459e-07	3.00184e-07	1.50092e-07	3.00184e-07	1.50092e-07	3.00184e-07	1.50092e-07	1.50092e-07	3.00184e-07	4.50275e-07	1.50092e-07	1.50092e-07	3.00184e-07	3.00184e-07	3.00184e-07	3.00184e-07	1.50092e-07	1.50092e-07
RS_GCF_900099835.1	Surface	1.51494e-06	1.16534e-07	1.16534e-07	1.16534e-06	1.16534e-07	1.04881e-06	6.99205e-07	3.49602e-07	4.66137e-07	1.04881e-06	0	1.16534e-07	1.16534e-07	1.16534e-07	2.33068e-07	1.16534e-07	1.16534e-07	1.16534e-07	2.09761e-06	1.16534e-07	1.04881e-06	3.49602e-07	1.16534e-07	3.49602e-07	4.66137e-07	2.33068e-07	2.33068e-07	2.56375e-06	9.32273e-07	1.16534e-07	2.33068e-07	1.16534e-07	1.16534e-07	1.16534e-07	3.49602e-07	2.33068e-07	5.82671e-07	1.16534e-07	1.16534e-07	4.66137e-07	3.49602e-07	2.33068e-07	6.99205e-07	2.33068e-07	2.33068e-07	2.33068e-07	1.16534e-07	1.16534e-07
RS_GCF_900100165.1	Surface	1.7742e-06	2.53458e-07	0	1.26729e-06	2.53458e-07	1.26729e-06	1.01383e-06	5.06915e-07	7.60373e-07	1.52075e-06	0	2.53458e-07	2.53458e-07	2.53458e-07	5.06915e-07	2.53458e-07	2.53458e-07	2.53458e-07	1.01383e-06	2.53458e-07	1.52075e-06	1.52075e-06	2.53458e-07	2.53458e-07	0	5.06915e-07	5.06915e-07	2.53458e-07	7.60373e-07	2.53458e-07	7.60373e-07	0	2.53458e-07	5.06915e-07	5.06915e-07	7.60373e-07	7.60373e-07	2.53458e-07	2.53458e-07	1.01383e-06	5.06915e-07	2.53458e-07	7.60373e-07	5.06915e-07	5.06915e-07	5.06915e-07	2.53458e-07	2.53458e-07
RS_GCF_900103325.1	Surface	2.97298e-06	2.83141e-07	0	9.90992e-07	1.4157e-07	1.69884e-06	8.49422e-07	4.24711e-07	2.83141e-07	1.69884e-06	0	1.4157e-07	2.83141e-07	1.4157e-07	2.83141e-07	1.4157e-07	2.83141e-07	1.4157e-07	2.26513e-06	1.4157e-07	9.90992e-07	2.12356e-06	0	2.83141e-07	4.24711e-07	1.4157e-07	1.4157e-07	1.69884e-06	7.07852e-07	1.4157e-07	9.90992e-07	2.83141e-07	5.66281e-07	2.83141e-07	5.66281e-07	5.66281e-07	5.66281e-07	1.4157e-07	1.4157e-07	5.66281e-07	2.83141e-07	1.4157e-07	8.49422e-07	2.83141e-07	7.07852e-07	4.24711e-07	1.4157e-07	1.4157e-07
RS_GCF_900104385.1	Subsurface	3.31226e-06	1.74329e-07	0	1.39464e-06	0	1.22031e-06	1.04598e-06	5.22988e-07	5.22988e-07	1.22031e-06	0	1.74329e-07	1.74329e-07	1.74329e-07	5.22988e-07	1.74329e-07	1.74329e-07	1.74329e-07	2.26628e-06	1.74329e-07	5.22988e-07	3.48659e-07	1.74329e-07	1.74329e-07	1.74329e-07	5.22988e-07	3.48659e-07	1.04598e-06	1.04598e-06	1.74329e-07	6.97318e-07	3.48659e-07	3.48659e-07	1.74329e-07	3.48659e-07	3.48659e-07	1.74329e-07	3.48659e-07	1.74329e-07	6.97318e-07	5.22988e-07	0	8.71647e-07	3.48659e-07	3.48659e-07	5.22988e-07	1.74329e-07	1.74329e-07
RS_GCF_900104925.1	Surface	2.16821e-06	4.81825e-07	0	1.9273e-06	2.40913e-07	1.44548e-06	4.81825e-07	7.22738e-07	7.22738e-07	7.22738e-07	0	2.40913e-07	2.40913e-07	2.40913e-07	2.40913e-07	2.40913e-07	4.81825e-07	2.40913e-07	9.6365e-07	2.40913e-07	4.81825e-07	9.6365e-07	2.40913e-07	2.40913e-07	4.81825e-07	2.40913e-07	2.40913e-07	7.22738e-07	7.22738e-07	4.81825e-07	4.81825e-07	0	4.81825e-07	4.81825e-07	2.40913e-07	4.81825e-07	4.81825e-07	2.40913e-07	2.40913e-07	9.6365e-07	4.81825e-07	0	1.44548e-06	4.81825e-07	4.81825e-07	4.81825e-07	2.40913e-07	2.40913e-07
RS_GCF_900105125.1	Surface	3.5705e-06	3.82553e-07	0	1.27518e-06	1.27518e-07	1.02014e-06	8.92624e-07	3.82553e-07	1.27518e-07	6.37589e-07	0	1.27518e-07	1.27518e-07	1.27518e-07	5.10071e-07	1.27518e-07	1.27518e-07	1.27518e-07	3.06043e-06	1.27518e-07	6.37589e-07	5.10071e-07	0	1.27518e-07	3.82553e-07	1.27518e-07	1.27518e-07	2.67787e-06	1.53021e-06	2.55036e-07	3.82553e-07	0	3.82553e-07	0	2.55036e-07	2.55036e-07	7.65107e-07	2.55036e-07	1.27518e-07	5.10071e-07	2.55036e-07	6.37589e-07	7.65107e-07	6.37589e-07	5.10071e-07	5.10071e-07	1.27518e-07	1.27518e-07
RS_GCF_900107255.1	Surface	3.92239e-06	1.86781e-07	3.73561e-07	9.33903e-07	1.86781e-07	5.60342e-07	1.12068e-06	1.86781e-07	1.86781e-07	1.12068e-06	0	1.86781e-07	1.86781e-07	1.86781e-07	3.73561e-07	1.86781e-07	3.73561e-07	1.86781e-07	1.30746e-06	3.73561e-07	5.60342e-07	7.47123e-07	0	5.60342e-07	1.12068e-06	3.73561e-07	1.86781e-07	7.47123e-07	9.33903e-07	5.60342e-07	1.12068e-06	3.73561e-07	1.86781e-07	3.73561e-07	1.86781e-07	5.60342e-07	1.86781e-07	1.86781e-07	1.86781e-07	7.47123e-07	1.86781e-07	1.86781e-07	9.33903e-07	3.73561e-07	5.60342e-07	3.73561e-07	1.86781e-07	1.86781e-07
RS_GCF_900115755.1	Surface	1.60468e-06	4.01171e-07	0	8.02341e-07	2.00585e-07	8.02341e-07	8.02341e-07	4.01171e-07	8.02341e-07	8.02341e-07	0	2.00585e-07	2.00585e-07	2.00585e-07	2.00585e-07	2.00585e-07	4.01171e-07	2.00585e-07	2.00585e-06	2.00585e-07	4.01171e-07	1.20351e-06	2.00585e-07	2.00585e-07	1.20351e-06	0	0	4.01171e-07	6.01756e-07	2.00585e-07	4.01171e-07	2.00585e-07	4.01171e-07	2.00585e-07	2.00585e-07	6.01756e-07	4.01171e-07	2.00585e-07	2.00585e-07	6.01756e-07	2.00585e-07	2.00585e-07	8.02341e-07	4.01171e-07	6.01756e-07	6.01756e-07	2.00585e-07	2.00585e-07
RS_GCF_900116325.1	Surface	2.9672e-06	1.23633e-07	3.709e-07	6.18166e-07	2.47267e-07	1.1127e-06	7.418e-07	1.23633e-07	3.709e-07	1.23633e-06	2.47267e-07	1.23633e-07	1.23633e-07	1.23633e-07	3.709e-07	2.47267e-07	1.23633e-07	2.47267e-07	1.23633e-06	2.47267e-07	9.89066e-07	4.94533e-07	0	4.94533e-07	8.65433e-07	2.47267e-07	1.23633e-07	9.89066e-07	7.418e-07	2.47267e-07	7.418e-07	2.47267e-07	2.47267e-07	1.23633e-07	1.23633e-07	3.709e-07	3.709e-07	1.23633e-07	1.23633e-07	4.94533e-07	1.23633e-07	1.23633e-07	8.65433e-07	8.65433e-07	3.709e-07	3.709e-07	1.23633e-07	1.23633e-07
RS_GCF_900129455.1	Surface	4.91066e-06	4.46424e-07	6.69636e-07	6.69636e-07	4.46424e-07	1.11606e-06	1.11606e-06	2.23212e-07	4.46424e-07	6.69636e-07	0	2.23212e-07	2.23212e-07	2.23212e-07	4.46424e-07	2.23212e-07	4.46424e-07	2.23212e-07	8.92848e-07	4.46424e-07	1.11606e-06	1.11606e-06	0	6.69636e-07	1.56248e-06	4.46424e-07	2.23212e-07	6.69636e-07	1.33927e-06	2.23212e-07	1.11606e-06	2.23212e-07	4.46424e-07	2.23212e-07	4.46424e-07	6.69636e-07	2.23212e-07	2.23212e-07	2.23212e-07	6.69636e-07	2.23212e-07	2.23212e-07	1.11606e-06	4.46424e-07	6.69636e-07	6.69636e-07	2.23212e-07	2.23212e-07
RS_GCF_900155965.1	Surface	2.35611e-06	1.47257e-07	0	4.41771e-07	1.47257e-07	8.83542e-07	2.94514e-07	4.41771e-07	7.36285e-07	7.36285e-07	0	1.47257e-07	1.47257e-07	1.47257e-07	1.47257e-07	1.47257e-07	2.94514e-07	1.47257e-07	1.32531e-06	1.47257e-07	8.83542e-07	1.17806e-06	0	2.94514e-07	7.36285e-07	2.94514e-07	1.47257e-07	7.36285e-07	4.41771e-07	1.47257e-07	7.36285e-07	1.47257e-07	4.41771e-07	2.94514e-07	4.41771e-07	2.94514e-07	4.41771e-07	0	1.47257e-07	5.89028e-07	1.47257e-07	1.47257e-07	4.41771e-07	2.94514e-07	4.41771e-07	4.41771e-07	1.47257e-07	1.47257e-07
RS_GCF_900157365.1	Surface	8.96151e-06	3.20054e-07	4.80081e-07	8.00135e-07	3.20054e-07	1.7603e-06	9.60161e-07	1.60027e-07	3.20054e-07	8.00135e-07	1.60027e-07	1.60027e-07	1.60027e-07	3.20054e-07	1.60027e-07	1.60027e-07	1.60027e-07	1.60027e-07	1.60027e-06	3.20054e-07	4.80081e-07	4.80081e-07	0	3.20054e-07	4.80081e-07	4.80081e-07	3.20054e-07	1.60027e-06	2.08035e-06	4.80081e-07	8.00135e-07	3.20054e-07	3.20054e-07	3.20054e-07	1.60027e-07	1.60027e-07	6.40108e-07	1.60027e-07	1.60027e-07	6.40108e-07	1.60027e-07	0	1.60027e-07	3.20054e-07	4.80081e-07	4.80081e-07	1.60027e-07	1.60027e-07
RS_GCF_900168015.1	Surface	1.48934e-06	4.96445e-07	0	1.24111e-06	2.48223e-07	9.92891e-07	7.44668e-07	4.96445e-07	1.48934e-06	1.24111e-06	0	2.48223e-07	2.48223e-07	2.48223e-07	2.48223e-07	2.48223e-07	2.48223e-07	2.48223e-07	9.92891e-07	2.48223e-07	4.96445e-07	1.48934e-06	2.48223e-07	4.96445e-07	4.96445e-07	2.48223e-07	2.48223e-07	7.44668e-07	7.44668e-07	2.48223e-07	7.44668e-07	0	4.96445e-07	2.48223e-07	4.96445e-07	7.44668e-07	2.48223e-07	2.48223e-07	2.48223e-07	9.92891e-07	2.48223e-07	2.48223e-07	1.48934e-06	4.96445e-07	7.44668e-07	7.44668e-07	2.48223e-07	2.48223e-07
RS_GCF_900188345.1	Surface	3.70969e-06	9.27422e-08	2.78227e-07	1.85484e-07	1.85484e-07	9.27422e-07	3.70969e-07	9.27422e-08	2.78227e-07	8.3468e-07	9.27422e-08	1.85484e-07	1.85484e-07	9.27422e-08	1.85484e-07	9.27422e-08	1.85484e-07	1.85484e-07	1.48388e-06	1.85484e-07	3.70969e-07	7.41938e-07	0	2.78227e-07	5.56453e-07	2.78227e-07	9.27422e-08	1.20565e-06	5.56453e-07	6.49196e-07	9.27422e-07	2.78227e-07	1.85484e-07	1.85484e-07	9.27422e-08	2.78227e-07	0	9.27422e-08	9.27422e-08	3.70969e-07	9.27422e-08	9.27422e-08	7.41938e-07	5.56453e-07	3.70969e-07	3.70969e-07	9.27422e-08	9.27422e-08
RS_GCF_900188485.1	Surface	2.66051e-06	1.15674e-07	2.31348e-07	5.78371e-07	1.15674e-07	6.94045e-07	9.25393e-07	1.15674e-07	3.47023e-07	1.15674e-06	1.15674e-07	1.15674e-07	3.47023e-07	1.15674e-07	5.78371e-07	2.31348e-07	1.15674e-07	2.31348e-07	1.38809e-06	3.47023e-07	9.25393e-07	1.15674e-06	0	3.47023e-07	1.15674e-06	2.31348e-07	0	1.04107e-06	6.94045e-07	4.62697e-07	8.09719e-07	3.47023e-07	2.31348e-07	2.31348e-07	1.15674e-07	4.62697e-07	2.31348e-07	1.15674e-07	1.15674e-07	3.47023e-07	1.15674e-07	1.15674e-07	9.25393e-07	2.31348e-07	3.47023e-07	3.47023e-07	1.15674e-07	1.15674e-07
RS_GCF_900637195.1	Surface	7.78715e-06	1.65684e-07	3.31368e-07	8.2842e-07	3.31368e-07	1.15979e-06	9.94104e-07	3.31368e-07	4.97052e-07	1.49116e-06	1.65684e-07	1.65684e-07	1.65684e-07	1.65684e-07	1.65684e-07	1.65684e-07	1.65684e-07	1.65684e-07	1.98821e-06	4.97052e-07	6.62736e-07	3.31368e-07	0	4.97052e-07	9.94104e-07	6.62736e-07	4.97052e-07	1.82252e-06	2.31958e-06	1.65684e-07	6.62736e-07	4.97052e-07	3.31368e-07	8.2842e-07	1.65684e-07	4.97052e-07	3.31368e-07	3.31368e-07	1.65684e-07	6.62736e-07	1.65684e-07	0	6.62736e-07	3.31368e-07	4.97052e-07	4.97052e-07	1.65684e-07	1.65684e-07
RS_GCF_902459485.1	Surface	2.47071e-06	3.52959e-07	0	3.52959e-07	3.52959e-07	1.05888e-06	3.52959e-07	7.05919e-07	3.52959e-07	1.7648e-06	0	3.52959e-07	7.05919e-07	0	7.05919e-07	3.52959e-07	3.52959e-07	3.52959e-07	1.7648e-06	3.52959e-07	3.52959e-07	1.7648e-06	0	3.52959e-07	2.11776e-06	7.05919e-07	3.52959e-07	1.05888e-06	3.52959e-07	3.52959e-07	1.05888e-06	3.52959e-07	1.05888e-06	0	3.52959e-07	1.41184e-06	3.52959e-07	3.52959e-07	0	7.05919e-07	7.05919e-07	0	7.05919e-07	7.05919e-07	1.05888e-06	1.41184e-06	3.52959e-07	3.52959e-07
RS_GCF_902498785.1	Surface	2.74548e-06	3.05053e-07	0	1.52526e-06	0	1.22021e-06	9.15159e-07	9.15159e-07	6.10106e-07	6.10106e-07	0	3.05053e-07	3.05053e-07	3.05053e-07	3.05053e-07	3.05053e-07	3.05053e-07	3.05053e-07	2.44042e-06	3.05053e-07	1.22021e-06	9.15159e-07	0	3.05053e-07	0	6.10106e-07	3.05053e-07	6.10106e-07	9.15159e-07	3.05053e-07	9.15159e-07	6.10106e-07	6.10106e-07	3.05053e-07	3.05053e-07	6.10106e-07	9.15159e-07	3.05053e-07	3.05053e-07	9.15159e-07	3.05053e-07	0	9.15159e-07	6.10106e-07	1.52526e-06	9.15159e-07	3.05053e-07	3.05053e-07
RS_GCF_902506345.1	Surface	1.6757e-06	2.79284e-07	0	5.58567e-07	2.79284e-07	8.37851e-07	1.6757e-06	5.58567e-07	1.11713e-06	1.6757e-06	0	2.79284e-07	2.79284e-07	2.79284e-07	2.79284e-07	2.79284e-07	5.58567e-07	2.79284e-07	1.11713e-06	2.79284e-07	1.11713e-06	1.95499e-06	2.79284e-07	2.79284e-07	2.79284e-07	5.58567e-07	2.79284e-07	2.79284e-07	8.37851e-07	2.79284e-07	1.39642e-06	0	2.79284e-07	5.58567e-07	2.79284e-07	5.58567e-07	8.37851e-07	2.79284e-07	2.79284e-07	1.11713e-06	5.58567e-07	0	8.37851e-07	5.58567e-07	5.58567e-07	5.58567e-07	2.79284e-07	2.79284e-07
RS_GCF_902859895.1	Surface	2.08842e-06	1.49173e-07	0	1.49173e-06	0	1.19338e-06	4.47519e-07	4.47519e-07	7.45865e-07	8.95039e-07	0	2.98346e-07	1.49173e-07	1.49173e-07	4.47519e-07	1.49173e-07	1.49173e-07	1.49173e-07	1.93925e-06	1.49173e-07	5.96692e-07	1.49173e-07	1.49173e-07	4.47519e-07	2.98346e-07	2.98346e-07	1.49173e-07	8.95039e-07	7.45865e-07	1.49173e-07	4.47519e-07	2.98346e-07	1.49173e-07	4.47519e-07	1.49173e-07	2.98346e-07	1.04421e-06	1.49173e-07	1.49173e-07	4.47519e-07	4.47519e-07	1.49173e-07	5.96692e-07	2.98346e-07	2.98346e-07	2.98346e-07	1.49173e-07	1.49173e-07
GB_GCA_005881575.1	Subsurface	3.93323e-06	2.62215e-07	0	1.83551e-06	2.62215e-07	2.62215e-06	7.86645e-07	7.86645e-07	7.86645e-07	1.04886e-06	0	2.62215e-07	2.62215e-07	2.62215e-07	7.86645e-07	2.62215e-07	5.2443e-07	2.62215e-07	1.04886e-06	2.62215e-07	5.2443e-07	1.04886e-06	0	2.62215e-07	5.2443e-07	2.62215e-07	0	3.14658e-06	7.86645e-07	2.62215e-07	7.86645e-07	2.62215e-07	2.62215e-07	0	2.62215e-07	1.04886e-06	2.62215e-07	2.62215e-07	2.62215e-07	7.86645e-07	2.62215e-07	1.31108e-06	7.86645e-07	5.2443e-07	7.86645e-07	5.2443e-07	2.62215e-07	2.62215e-07
[truncated: 4,829 more columns]

## Sheet: B. Rhizosphere
GTDB_Accession	Group	COG0001	COG0002	COG0003	COG0004	COG0005	COG0006	COG0007	COG0008	COG0009	COG0010	COG0011	COG0012	COG0013	COG0014	COG0015	COG0016	COG0017	COG0018	COG0019	COG0020	COG0021	COG0022	COG0023	COG0024	COG0025	COG0026	COG0027	COG0028	COG0029	COG0030	COG0031	COG0033	COG0034	COG0035	COG0036	COG0037	COG0038	COG0039	COG0040	COG0041	COG0042	COG0043	COG0044	COG0045	COG0046	COG0047	COG0048	COG0049
GB_GCA_000263195.1	Rhizosphere	1.91558e-06	3.83115e-07	0	7.66231e-07	1.91558e-07	1.14935e-06	9.57788e-07	3.83115e-07	3.83115e-07	3.83115e-07	0	1.91558e-07	1.91558e-07	1.91558e-07	3.83115e-07	1.91558e-07	1.91558e-07	1.91558e-07	1.72402e-06	1.91558e-07	9.57788e-07	1.3409e-06	1.91558e-07	1.91558e-07	3.83115e-07	1.91558e-07	1.91558e-07	3.83115e-07	5.74673e-07	1.91558e-07	5.74673e-07	1.91558e-07	1.91558e-07	3.83115e-07	5.74673e-07	5.74673e-07	3.83115e-07	1.91558e-07	1.91558e-07	7.66231e-07	1.91558e-07	0	1.72402e-06	3.83115e-07	3.83115e-07	3.83115e-07	1.91558e-07	1.91558e-07
GB_GCA_000381565.1	Rhizosphere	2.41889e-06	1.42288e-07	4.26863e-07	2.2766e-06	1.42288e-07	1.1383e-06	4.26863e-07	4.26863e-07	5.69151e-07	9.96015e-07	0	1.42288e-07	1.42288e-07	1.42288e-07	2.84576e-07	1.42288e-07	0	1.42288e-07	1.1383e-06	1.42288e-07	4.26863e-07	1.42288e-07	1.42288e-07	4.26863e-07	4.26863e-07	4.26863e-07	2.84576e-07	7.11439e-07	4.26863e-07	1.42288e-07	8.53727e-07	2.84576e-07	2.84576e-07	2.84576e-07	1.42288e-07	4.26863e-07	7.11439e-07	1.42288e-07	1.42288e-07	4.26863e-07	2.84576e-07	1.42288e-07	5.69151e-07	2.84576e-07	4.26863e-07	2.84576e-07	1.42288e-07	1.42288e-07
GB_GCA_000525025.1	Rhizosphere	2.15298e-06	3.58831e-07	0	2.87065e-06	3.58831e-07	1.07649e-06	1.07649e-06	1.07649e-06	1.07649e-06	7.17662e-07	0	3.58831e-07	3.58831e-07	3.58831e-07	3.58831e-07	3.58831e-07	0	3.58831e-07	1.43532e-06	3.58831e-07	7.17662e-07	3.58831e-07	0	3.58831e-07	3.58831e-07	1.07649e-06	7.17662e-07	1.07649e-06	1.07649e-06	3.58831e-07	1.07649e-06	7.17662e-07	7.17662e-07	0	3.58831e-07	1.43532e-06	0	0	3.58831e-07	1.43532e-06	3.58831e-07	0	3.58831e-07	7.17662e-07	1.07649e-06	1.07649e-06	3.58831e-07	3.58831e-07
GB_GCA_000688095.1	Rhizosphere	3.8036e-06	3.04288e-07	6.08575e-07	1.52144e-06	3.04288e-07	1.36929e-06	7.60719e-07	3.04288e-07	4.56431e-07	1.21715e-06	1.52144e-07	3.04288e-07	1.52144e-07	1.52144e-07	3.04288e-07	1.52144e-07	0	1.52144e-07	1.52144e-06	1.52144e-07	4.56431e-07	4.56431e-07	1.52144e-07	3.04288e-07	7.60719e-07	0	0	1.97787e-06	1.21715e-06	1.52144e-07	6.08575e-07	1.52144e-07	3.04288e-07	1.52144e-07	1.52144e-07	4.56431e-07	4.56431e-07	1.52144e-07	3.04288e-07	4.56431e-07	1.52144e-07	0	9.12863e-07	6.08575e-07	4.56431e-07	4.56431e-07	1.52144e-07	1.52144e-07
GB_GCA_000688615.1	Bulk soil	1.39971e-06	3.99917e-07	0	7.99834e-07	3.99917e-07	1.59967e-06	5.99876e-07	3.99917e-07	5.99876e-07	3.99917e-07	0	1.99959e-07	1.99959e-07	0	1.99959e-07	1.99959e-07	3.99917e-07	1.99959e-07	1.39971e-06	1.99959e-07	3.99917e-07	3.99917e-07	0	1.99959e-07	5.99876e-07	1.99959e-07	1.99959e-07	5.99876e-07	5.99876e-07	1.99959e-07	7.99834e-07	3.99917e-07	3.99917e-07	0	1.99959e-07	3.99917e-07	7.99834e-07	1.99959e-07	1.99959e-07	7.99834e-07	1.99959e-07	1.99959e-07	3.99917e-07	3.99917e-07	7.99834e-07	5.99876e-07	1.99959e-07	1.99959e-07
GB_GCA_000715855.1	Rhizosphere	4.0976e-06	8.03452e-08	8.03452e-08	3.05312e-06	8.03452e-08	3.21381e-07	4.82071e-07	1.6069e-07	2.41036e-07	1.04449e-06	8.03452e-08	8.03452e-08	8.03452e-08	8.03452e-08	1.6069e-07	8.03452e-08	1.6069e-07	1.6069e-07	8.83797e-07	2.41036e-07	3.21381e-07	5.62416e-07	0	2.41036e-07	4.82071e-07	2.41036e-07	8.03452e-08	8.83797e-07	1.6069e-07	4.01726e-07	6.42761e-07	2.41036e-07	8.03452e-08	8.03452e-08	8.03452e-08	2.41036e-07	0	8.03452e-08	8.03452e-08	2.41036e-07	8.03452e-08	0	4.82071e-07	1.6069e-07	2.41036e-07	3.21381e-07	8.03452e-08	8.03452e-08
GB_GCA_000719025.1	Rhizosphere	2.21687e-06	1.10843e-07	3.3253e-07	1.21928e-06	3.3253e-07	7.75903e-07	7.75903e-07	1.10843e-07	3.3253e-07	3.3253e-07	0	1.10843e-07	1.10843e-07	1.10843e-07	2.21687e-07	1.10843e-07	0	1.10843e-07	1.33012e-06	2.21687e-07	7.75903e-07	8.86747e-07	0	3.3253e-07	8.86747e-07	1.10843e-07	0	1.33012e-06	5.54217e-07	2.21687e-07	5.54217e-07	3.3253e-07	2.21687e-07	2.21687e-07	1.10843e-07	3.3253e-07	1.10843e-07	1.10843e-07	0	3.3253e-07	1.10843e-07	0	1.10843e-06	2.21687e-07	3.3253e-07	3.3253e-07	1.10843e-07	1.10843e-07
GB_GCA_000974665.1	Rhizosphere	3.20731e-06	4.93432e-07	0	1.48029e-06	4.93432e-07	7.40147e-07	4.93432e-07	7.40147e-07	2.46716e-07	9.86863e-07	0	2.46716e-07	2.46716e-07	2.46716e-07	2.46716e-07	2.46716e-07	2.46716e-07	2.46716e-07	1.48029e-06	2.46716e-07	2.46716e-07	1.23358e-06	0	2.46716e-07	0	4.93432e-07	4.93432e-07	7.40147e-07	9.86863e-07	2.46716e-07	1.23358e-06	0	4.93432e-07	2.46716e-07	2.46716e-07	1.23358e-06	0	2.46716e-07	2.46716e-07	7.40147e-07	4.93432e-07	0	1.23358e-06	4.93432e-07	1.23358e-06	9.86863e-07	2.46716e-07	2.46716e-07
GB_GCA_001025035.1	Rhizosphere	6.9344e-06	3.01496e-07	1.50748e-06	1.80897e-06	0	6.02991e-07	6.02991e-07	6.02991e-07	6.02991e-07	6.02991e-07	0	3.01496e-07	3.01496e-07	3.01496e-07	3.01496e-07	3.01496e-07	6.02991e-07	3.01496e-07	1.50748e-06	3.01496e-07	9.04487e-07	0	0	3.01496e-07	0	6.02991e-07	6.02991e-07	6.02991e-07	9.04487e-07	9.04487e-07	6.02991e-07	3.01496e-07	6.02991e-07	0	3.01496e-07	1.20598e-06	3.01496e-07	6.02991e-07	3.01496e-07	1.20598e-06	3.01496e-07	0	3.01496e-07	6.02991e-07	6.02991e-07	1.20598e-06	3.01496e-07	3.01496e-07
GB_GCA_001263235.1	Rhizosphere	4.80845e-06	2.09063e-07	2.09063e-07	1.04531e-06	2.09063e-07	8.36251e-07	6.27188e-07	6.27188e-07	8.36251e-07	1.04531e-06	0	2.09063e-07	2.09063e-07	2.09063e-07	2.09063e-07	2.09063e-07	4.18126e-07	2.09063e-07	2.71782e-06	2.09063e-07	8.36251e-07	6.27188e-07	2.09063e-07	4.18126e-07	2.09063e-07	4.18126e-07	6.27188e-07	8.36251e-07	2.09063e-07	2.09063e-07	1.04531e-06	4.18126e-07	2.09063e-07	2.09063e-07	2.09063e-07	2.09063e-07	0	2.09063e-07	2.09063e-07	8.36251e-07	6.27188e-07	2.09063e-07	8.36251e-07	4.18126e-07	6.27188e-07	4.18126e-07	2.09063e-07	2.09063e-07
GB_GCA_001464385.1	Rhizosphere	8.78687e-07	1.95264e-07	2.92896e-07	4.88159e-07	1.95264e-07	5.85791e-07	1.95264e-07	3.90528e-07	4.88159e-07	4.88159e-07	0	9.76319e-08	9.76319e-08	9.76319e-08	9.76319e-08	9.76319e-08	1.95264e-07	9.76319e-08	6.83423e-07	9.76319e-08	1.95264e-07	7.81055e-07	9.76319e-08	1.95264e-07	0	9.76319e-08	9.76319e-08	2.92896e-07	3.90528e-07	9.76319e-08	5.85791e-07	9.76319e-08	2.92896e-07	1.95264e-07	9.76319e-08	2.92896e-07	1.95264e-07	9.76319e-08	9.76319e-08	2.92896e-07	2.92896e-07	1.95264e-07	2.92896e-07	1.95264e-07	3.90528e-07	2.92896e-07	9.76319e-08	9.76319e-08
GB_GCA_001704575.1	Rhizosphere	2.84781e-06	4.74636e-07	0	2.37318e-06	4.74636e-07	1.89854e-06	1.89854e-06	1.42391e-06	1.42391e-06	9.49271e-07	0	4.74636e-07	4.74636e-07	4.74636e-07	4.74636e-07	4.74636e-07	0	4.74636e-07	1.42391e-06	4.74636e-07	9.49271e-07	4.74636e-07	0	4.74636e-07	0	9.49271e-07	9.49271e-07	9.49271e-07	1.42391e-06	4.74636e-07	1.42391e-06	9.49271e-07	9.49271e-07	0	4.74636e-07	2.37318e-06	0	0	4.74636e-07	1.89854e-06	4.74636e-07	0	9.49271e-07	9.49271e-07	1.42391e-06	9.49271e-07	4.74636e-07	4.74636e-07
GB_GCA_001708385.1	Rhizosphere	9.6553e-07	2.41383e-07	0	7.24148e-07	2.41383e-07	7.24148e-07	7.24148e-07	4.82765e-07	9.6553e-07	9.6553e-07	0	2.41383e-07	2.41383e-07	0	2.41383e-07	2.41383e-07	4.82765e-07	2.41383e-07	1.20691e-06	2.41383e-07	7.24148e-07	1.93106e-06	2.41383e-07	4.82765e-07	1.20691e-06	4.82765e-07	4.82765e-07	4.82765e-07	2.41383e-07	2.41383e-07	9.6553e-07	2.41383e-07	2.41383e-07	2.41383e-07	2.41383e-07	7.24148e-07	9.6553e-07	2.41383e-07	2.41383e-07	9.6553e-07	2.41383e-07	0	7.24148e-07	4.82765e-07	4.82765e-07	4.82765e-07	2.41383e-07	2.41383e-07
GB_GCA_001724025.1	Bulk soil	1.80476e-06	2.25595e-07	4.5119e-07	1.12798e-06	4.5119e-07	9.0238e-07	4.5119e-07	6.76785e-07	4.5119e-07	4.5119e-07	0	2.25595e-07	4.5119e-07	0	6.76785e-07	2.25595e-07	4.5119e-07	2.25595e-07	1.12798e-06	2.25595e-07	9.0238e-07	4.5119e-07	2.25595e-07	4.5119e-07	2.25595e-07	0	0	2.25595e-07	6.76785e-07	4.5119e-07	2.25595e-07	2.25595e-07	4.5119e-07	6.76785e-07	4.5119e-07	9.0238e-07	6.76785e-07	2.25595e-07	2.25595e-07	6.76785e-07	4.5119e-07	2.25595e-07	4.5119e-07	4.5119e-07	6.76785e-07	4.5119e-07	2.25595e-07	2.25595e-07
GB_GCA_001788395.1	Bulk soil	8.37793e-06	2.14819e-07	1.07409e-06	1.07409e-06	2.14819e-07	1.93337e-06	1.07409e-06	4.29637e-07	4.29637e-07	8.59274e-07	0	2.14819e-07	2.14819e-07	0	4.29637e-07	2.14819e-07	0	2.14819e-07	2.363e-06	2.14819e-07	6.44456e-07	4.08155e-06	2.14819e-07	2.14819e-07	0	0	0	2.79264e-06	1.07409e-06	2.14819e-07	4.29637e-07	2.14819e-07	4.29637e-07	2.14819e-07	4.29637e-07	1.07409e-06	2.14819e-07	2.14819e-07	2.14819e-07	6.44456e-07	2.14819e-07	4.29637e-07	2.14819e-06	4.29637e-07	8.59274e-07	8.59274e-07	2.14819e-07	2.14819e-07
GB_GCA_001794945.1	Bulk soil	5.45371e-06	3.40857e-07	0	0	3.40857e-07	1.70428e-06	0	3.40857e-07	6.81713e-07	3.40857e-06	0	3.40857e-07	3.40857e-07	0	6.81713e-07	3.40857e-07	0	3.40857e-07	2.386e-06	3.40857e-07	2.04514e-06	1.36343e-06	0	3.40857e-07	6.81713e-07	0	0	2.72685e-06	0	3.40857e-07	1.36343e-06	6.81713e-07	6.81713e-07	6.81713e-07	6.81713e-07	3.40857e-07	3.40857e-07	6.81713e-07	3.40857e-07	1.02257e-06	0	0	1.70428e-06	0	1.36343e-06	1.02257e-06	3.40857e-07	3.40857e-07
GB_GCA_001821055.1	Rhizosphere	0	0	0	0	0	2.65128e-06	1.32564e-06	1.32564e-06	0	0	0	1.32564e-06	1.32564e-06	0	1.32564e-06	1.32564e-06	2.65128e-06	1.32564e-06	1.32564e-06	0	2.65128e-06	0	0	1.32564e-06	0	0	0	0	0	1.32564e-06	1.32564e-06	0	0	0	1.32564e-06	0	0	0	0	2.65128e-06	1.32564e-06	0	0	0	1.32564e-06	1.32564e-06	1.32564e-06	1.32564e-06
GB_GCA_001897355.1	Rhizosphere	5.25854e-06	6.18652e-07	9.27978e-07	9.27978e-07	0	2.47461e-06	6.18652e-07	6.18652e-07	9.27978e-07	2.47461e-06	3.09326e-07	3.09326e-07	3.09326e-07	3.09326e-07	3.09326e-07	3.09326e-07	3.09326e-07	3.09326e-07	1.2373e-06	3.09326e-07	6.18652e-07	9.27978e-07	3.09326e-07	3.09326e-07	1.2373e-06	0	0	1.54663e-06	6.18652e-07	3.09326e-07	9.27978e-07	3.09326e-07	6.18652e-07	3.09326e-07	3.09326e-07	9.27978e-07	6.18652e-07	3.09326e-07	6.18652e-07	9.27978e-07	3.09326e-07	0	6.18652e-07	1.2373e-06	1.2373e-06	1.2373e-06	3.09326e-07	3.09326e-07
GB_GCA_001898035.1	Rhizosphere	8.83885e-07	6.62913e-07	0	1.10486e-06	4.41942e-07	1.32583e-06	0	2.20971e-07	8.83885e-07	8.83885e-07	0	2.20971e-07	2.20971e-07	0	2.20971e-07	2.20971e-07	2.20971e-07	2.20971e-07	6.62913e-07	2.20971e-07	8.83885e-07	1.5468e-06	0	2.20971e-07	2.20971e-07	6.62913e-07	4.41942e-07	4.41942e-07	6.62913e-07	2.20971e-07	1.10486e-06	2.20971e-07	4.41942e-07	4.41942e-07	2.20971e-07	2.20971e-07	6.62913e-07	2.20971e-07	2.20971e-07	8.83885e-07	4.41942e-07	4.41942e-07	8.83885e-07	4.41942e-07	8.83885e-07	6.62913e-07	2.20971e-07	2.20971e-07
GB_GCA_001899525.1	Bulk soil	4.04496e-06	2.2472e-07	0	1.34832e-06	4.4944e-07	2.02248e-06	2.2472e-07	4.4944e-07	4.4944e-07	6.7416e-07	0	2.2472e-07	6.7416e-07	2.2472e-07	2.2472e-07	2.2472e-07	0	4.4944e-07	3.3708e-06	2.2472e-07	6.7416e-07	1.34832e-06	0	2.2472e-07	2.2472e-07	2.2472e-07	2.2472e-07	1.79776e-06	6.7416e-07	2.2472e-07	8.9888e-07	2.2472e-07	4.4944e-07	2.2472e-07	2.2472e-07	6.7416e-07	2.2472e-07	2.2472e-07	2.2472e-07	6.7416e-07	4.4944e-07	2.2472e-07	6.7416e-07	4.4944e-07	1.1236e-06	6.7416e-07	2.2472e-07	2.2472e-07
GB_GCA_001953215.1	Bulk soil	3.74466e-06	2.08037e-07	0	2.2884e-06	4.16073e-07	4.16073e-07	8.32146e-07	6.2411e-07	6.2411e-07	8.32146e-07	0	2.08037e-07	4.16073e-07	2.08037e-07	6.2411e-07	2.08037e-07	6.2411e-07	2.08037e-07	1.87233e-06	2.08037e-07	4.16073e-07	2.08037e-07	0	2.08037e-07	2.08037e-07	4.16073e-07	2.08037e-07	1.04018e-06	1.04018e-06	4.16073e-07	1.04018e-06	2.08037e-07	4.16073e-07	2.08037e-07	2.08037e-07	8.32146e-07	0	2.08037e-07	2.08037e-07	8.32146e-07	2.08037e-07	0	6.2411e-07	4.16073e-07	6.2411e-07	4.16073e-07	2.08037e-07	2.08037e-07
GB_GCA_002066995.1	Bulk soil	2.12915e-06	2.66144e-07	0	5.32288e-07	2.66144e-07	7.98432e-07	2.66144e-07	5.32288e-07	5.32288e-07	1.59686e-06	0	2.66144e-07	2.66144e-07	0	2.66144e-07	2.66144e-07	5.32288e-07	2.66144e-07	1.33072e-06	2.66144e-07	5.32288e-07	2.3953e-06	2.66144e-07	2.66144e-07	2.66144e-07	5.32288e-07	2.66144e-07	2.66144e-07	7.98432e-07	7.98432e-07	5.32288e-07	2.66144e-07	2.66144e-07	7.98432e-07	5.32288e-07	1.06458e-06	5.32288e-07	2.66144e-07	2.66144e-07	1.06458e-06	2.66144e-07	2.66144e-07	1.59686e-06	5.32288e-07	7.98432e-07	7.98432e-07	2.66144e-07	2.66144e-07
GB_GCA_002127295.1	Bulk soil	1.25036e-06	2.50073e-07	0	1.00029e-06	5.00146e-07	1.50044e-06	2.50073e-07	5.00146e-07	7.50219e-07	1.75051e-06	0	2.50073e-07	2.50073e-07	0	2.50073e-07	2.50073e-07	2.50073e-07	2.50073e-07	1.25036e-06	0	7.50219e-07	2.25066e-06	2.50073e-07	2.50073e-07	2.50073e-07	5.00146e-07	5.00146e-07	5.00146e-07	5.00146e-07	2.50073e-07	5.00146e-07	2.50073e-07	2.50073e-07	5.00146e-07	5.00146e-07	1.00029e-06	2.50073e-07	2.50073e-07	2.50073e-07	1.00029e-06	2.50073e-07	2.50073e-07	1.50044e-06	5.00146e-07	7.50219e-07	7.50219e-07	2.50073e-07	2.50073e-07
GB_GCA_002215675.1	Bulk soil	1.18462e-06	2.96154e-07	0	2.96154e-07	2.96154e-07	1.18462e-06	2.96154e-07	5.92308e-07	8.88462e-07	1.18462e-06	0	2.96154e-07	2.96154e-07	0	2.96154e-07	2.96154e-07	5.92308e-07	2.96154e-07	8.88462e-07	2.96154e-07	8.88462e-07	2.07308e-06	0	2.96154e-07	0	2.96154e-07	2.96154e-07	0	5.92308e-07	5.92308e-07	5.92308e-07	2.96154e-07	5.92308e-07	5.92308e-07	5.92308e-07	8.88462e-07	0	2.96154e-07	0	8.88462e-07	2.96154e-07	2.96154e-07	5.92308e-07	5.92308e-07	8.88462e-07	8.88462e-07	2.96154e-07	2.96154e-07
GB_GCA_002243285.1	Rhizosphere	1.97739e-06	4.39421e-07	0	4.39421e-07	2.19711e-07	8.78842e-07	4.39421e-07	2.19711e-07	6.59132e-07	1.53797e-06	0	2.19711e-07	2.19711e-07	0	2.19711e-07	2.19711e-07	4.39421e-07	2.19711e-07	8.78842e-07	2.19711e-07	6.59132e-07	1.31826e-06	2.19711e-07	2.19711e-07	0	4.39421e-07	4.39421e-07	2.19711e-07	4.39421e-07	2.19711e-07	4.39421e-07	2.19711e-07	4.39421e-07	4.39421e-07	6.59132e-07	8.78842e-07	2.19711e-07	2.19711e-07	2.19711e-07	6.59132e-07	4.39421e-07	0	4.39421e-07	4.39421e-07	6.59132e-07	6.59132e-07	2.19711e-07	2.19711e-07
GB_GCA_002256425.1	Rhizosphere	4.89739e-06	5.76164e-07	0	3.1689e-06	0	8.64245e-07	5.76164e-07	5.76164e-07	2.88082e-07	5.76164e-07	0	2.88082e-07	2.88082e-07	2.88082e-07	2.88082e-07	2.88082e-07	5.76164e-07	2.88082e-07	2.01657e-06	2.88082e-07	8.64245e-07	1.15233e-06	0	5.76164e-07	0	5.76164e-07	5.76164e-07	5.76164e-07	8.64245e-07	2.88082e-07	8.64245e-07	0	8.64245e-07	2.88082e-07	2.88082e-07	8.64245e-07	0	2.88082e-07	2.88082e-07	1.15233e-06	5.76164e-07	2.88082e-07	1.72849e-06	5.76164e-07	1.44041e-06	1.15233e-06	2.88082e-07	2.88082e-07
GB_GCA_002343775.1	Bulk soil	4.08972e-06	4.08972e-07	0	2.24934e-06	4.08972e-07	1.4314e-06	0	4.08972e-07	8.17944e-07	1.63589e-06	0	2.04486e-07	4.08972e-07	0	2.04486e-07	2.04486e-07	4.08972e-07	2.04486e-07	8.17944e-07	2.04486e-07	6.13458e-07	1.02243e-06	2.04486e-07	4.08972e-07	2.04486e-07	0	0	2.04486e-07	2.04486e-07	4.08972e-07	1.22692e-06	4.08972e-07	0	4.08972e-07	4.08972e-07	8.17944e-07	0	2.04486e-07	2.04486e-07	0	2.04486e-07	4.08972e-07	8.17944e-07	4.08972e-07	0	0	2.04486e-07	2.04486e-07
GB_GCA_002344125.1	Bulk soil	1.07866e-06	0	0	5.39331e-07	8.08997e-07	1.07866e-06	0	5.39331e-07	5.39331e-07	1.07866e-06	0	2.69666e-07	2.69666e-07	0	2.69666e-07	2.69666e-07	5.39331e-07	2.69666e-07	8.08997e-07	2.69666e-07	1.07866e-06	1.07866e-06	0	2.69666e-07	2.69666e-07	5.39331e-07	5.39331e-07	0	8.08997e-07	2.69666e-07	8.08997e-07	2.69666e-07	5.39331e-07	5.39331e-07	5.39331e-07	5.39331e-07	0	2.69666e-07	0	8.08997e-07	0	2.69666e-07	5.39331e-07	2.69666e-07	1.07866e-06	1.07866e-06	2.69666e-07	2.69666e-07
GB_GCA_002427845.1	Bulk soil	4.63993e-06	3.71194e-07	0	9.27985e-07	3.71194e-07	7.42388e-07	5.56791e-07	1.85597e-07	0	5.56791e-07	0	1.85597e-07	3.71194e-07	0	3.71194e-07	1.85597e-07	3.71194e-07	1.85597e-07	1.48478e-06	1.85597e-07	3.71194e-07	5.56791e-07	0	1.85597e-07	1.85597e-07	0	0	1.85597e-07	1.85597e-07	3.71194e-07	5.56791e-07	3.71194e-07	3.71194e-07	3.71194e-07	1.85597e-07	3.71194e-07	0	1.85597e-07	1.85597e-07	5.56791e-07	1.85597e-07	1.85597e-07	1.29918e-06	3.71194e-07	5.56791e-07	7.42388e-07	1.85597e-07	1.85597e-07
GB_GCA_002428665.1	Bulk soil	1.16087e-06	1.45108e-07	0	8.70649e-07	2.90216e-07	5.80433e-07	2.90216e-07	4.35325e-07	2.90216e-07	2.90216e-07	0	2.90216e-07	1.45108e-07	1.45108e-07	1.45108e-07	1.45108e-07	2.90216e-07	1.45108e-07	5.80433e-07	1.45108e-07	2.90216e-07	7.25541e-07	1.45108e-07	1.45108e-07	0	1.45108e-07	0	2.90216e-07	4.35325e-07	2.90216e-07	4.35325e-07	4.35325e-07	4.35325e-07	1.45108e-07	1.45108e-07	1.45108e-07	1.45108e-07	1.45108e-07	1.45108e-07	4.35325e-07	2.90216e-07	1.45108e-07	5.80433e-07	2.90216e-07	5.80433e-07	4.35325e-07	1.45108e-07	1.45108e-07
GB_GCA_002483765.1	Rhizosphere	2.70978e-06	6.77444e-07	0	0	3.38722e-07	2.03233e-06	3.38722e-07	6.77444e-07	1.35489e-06	6.77444e-07	0	3.38722e-07	3.38722e-07	3.38722e-07	3.38722e-07	3.38722e-07	1.01617e-06	3.38722e-07	1.01617e-06	3.38722e-07	3.38722e-07	1.01617e-06	0	3.38722e-07	3.38722e-07	3.38722e-07	3.38722e-07	6.77444e-07	1.01617e-06	3.38722e-07	6.77444e-07	6.77444e-07	3.38722e-07	0	3.38722e-07	1.01617e-06	3.38722e-07	0	6.77444e-07	1.01617e-06	6.77444e-07	0	6.77444e-07	0	1.01617e-06	1.01617e-06	3.38722e-07	3.38722e-07
GB_GCA_002632325.1	Rhizosphere	2.67189e-06	2.96877e-07	0	8.90631e-07	2.96877e-07	1.48438e-06	5.93754e-07	8.90631e-07	2.96877e-07	8.90631e-07	0	2.96877e-07	2.96877e-07	2.96877e-07	2.96877e-07	2.96877e-07	5.93754e-07	2.96877e-07	5.93754e-07	2.96877e-07	5.93754e-07	8.90631e-07	0	2.96877e-07	2.96877e-07	5.93754e-07	5.93754e-07	5.93754e-07	1.18751e-06	2.96877e-07	1.48438e-06	2.96877e-07	2.96877e-07	2.96877e-07	2.96877e-07	8.90631e-07	5.93754e-07	2.96877e-07	2.96877e-07	1.18751e-06	5.93754e-07	2.96877e-07	8.90631e-07	5.93754e-07	8.90631e-07	5.93754e-07	2.96877e-07	2.96877e-07
GB_GCA_002737345.1	Bulk soil	2.39354e-06	1.19677e-06	0	1.79516e-06	5.98385e-07	2.39354e-06	1.79516e-06	1.79516e-06	1.79516e-06	1.19677e-06	5.98385e-07	5.98385e-07	5.98385e-07	1.19677e-06	5.98385e-07	5.98385e-07	1.19677e-06	5.98385e-07	2.39354e-06	5.98385e-07	1.19677e-06	1.19677e-06	5.98385e-07	5.98385e-07	0	5.98385e-07	5.98385e-07	2.39354e-06	1.79516e-06	5.98385e-07	1.79516e-06	5.98385e-07	1.79516e-06	0	5.98385e-07	2.39354e-06	0	5.98385e-07	5.98385e-07	1.79516e-06	5.98385e-07	0	1.79516e-06	1.79516e-06	2.39354e-06	2.39354e-06	5.98385e-07	5.98385e-07
GB_GCA_002748455.1	Rhizosphere	7.97586e-07	0	0	7.97586e-07	0	2.39276e-06	0	7.97586e-07	7.97586e-07	0	0	7.97586e-07	7.97586e-07	7.97586e-07	0	0	7.97586e-07	0	7.97586e-07	1.59517e-06	3.98793e-06	7.97586e-07	0	7.97586e-07	1.59517e-06	0	0	1.59517e-06	7.97586e-07	7.97586e-07	1.59517e-06	1.59517e-06	0	1.59517e-06	0	1.59517e-06	7.97586e-07	7.97586e-07	7.97586e-07	0	7.97586e-07	0	7.97586e-07	2.39276e-06	1.59517e-06	1.59517e-06	7.97586e-07	7.97586e-07
GB_GCA_002841765.1	Bulk soil	2.64738e-06	6.61846e-07	0	3.30923e-06	3.30923e-07	1.32369e-06	1.32369e-06	9.92769e-07	1.32369e-06	6.61846e-07	3.30923e-07	3.30923e-07	3.30923e-07	3.30923e-07	3.30923e-07	3.30923e-07	1.32369e-06	3.30923e-07	1.65462e-06	3.30923e-07	6.61846e-07	3.30923e-07	3.30923e-07	3.30923e-07	0	6.61846e-07	0	6.61846e-07	9.92769e-07	3.30923e-07	9.92769e-07	6.61846e-07	6.61846e-07	6.61846e-07	3.30923e-07	9.92769e-07	6.61846e-07	3.30923e-07	6.61846e-07	1.65462e-06	6.61846e-07	9.92769e-07	3.30923e-07	1.32369e-06	1.32369e-06	9.92769e-07	3.30923e-07	3.30923e-07
GB_GCA_003096615.1	Rhizosphere	2.07377e-06	2.96253e-07	0	1.48127e-06	2.96253e-07	4.4438e-07	8.88759e-07	4.4438e-07	1.48127e-07	1.03689e-06	1.48127e-07	1.48127e-07	1.48127e-07	1.48127e-07	1.48127e-07	1.48127e-07	0	1.48127e-07	1.33314e-06	1.48127e-07	4.4438e-07	2.96253e-07	0	2.96253e-07	7.40633e-07	2.96253e-07	1.48127e-07	1.92565e-06	7.40633e-07	1.48127e-07	7.40633e-07	2.96253e-07	4.4438e-07	1.48127e-07	1.48127e-07	1.48127e-07	2.96253e-07	1.48127e-07	1.48127e-07	5.92506e-07	2.96253e-07	0	5.92506e-07	5.92506e-07	7.40633e-07	4.4438e-07	1.48127e-07	1.48127e-07
GB_GCA_003132405.1	Bulk soil	1.92151e-06	1.74683e-07	0	5.24048e-07	1.74683e-07	1.74683e-06	6.98731e-07	1.74683e-07	5.24048e-07	5.24048e-07	1.74683e-07	1.74683e-07	3.49365e-07	0	1.74683e-07	1.74683e-07	3.49365e-07	1.74683e-07	1.57214e-06	1.74683e-07	5.24048e-07	1.57214e-06	0	3.49365e-07	1.74683e-07	0	0	8.73413e-07	6.98731e-07	1.74683e-07	8.73413e-07	3.49365e-07	3.49365e-07	0	0	6.98731e-07	5.24048e-07	1.74683e-07	1.74683e-07	5.24048e-07	0	1.74683e-07	8.73413e-07	3.49365e-07	6.98731e-07	6.98731e-07	1.74683e-07	1.74683e-07
GB_GCA_003134045.1	Bulk soil	3.81276e-06	1.8156e-07	1.8156e-07	1.99716e-06	0	1.63404e-06	5.4468e-07	5.4468e-07	3.6312e-07	9.078e-07	0	3.6312e-07	1.8156e-07	1.8156e-07	1.8156e-07	1.8156e-07	1.8156e-07	1.8156e-07	1.8156e-06	3.6312e-07	9.078e-07	2.36028e-06	1.8156e-07	1.8156e-07	9.078e-07	1.8156e-07	1.8156e-07	1.8156e-06	1.08936e-06	1.8156e-07	1.08936e-06	3.6312e-07	3.6312e-07	0	1.8156e-07	5.4468e-07	9.078e-07	1.8156e-07	3.6312e-07	7.2624e-07	3.6312e-07	0	5.4468e-07	1.8156e-07	9.078e-07	7.2624e-07	1.8156e-07	1.8156e-07
GB_GCA_003134685.1	Bulk soil	2.20093e-06	2.75116e-07	0	1.92582e-06	2.75116e-07	1.6507e-06	5.50233e-07	2.75116e-07	5.50233e-07	2.75116e-07	0	2.75116e-07	2.75116e-07	0	2.75116e-07	2.75116e-07	5.50233e-07	2.75116e-07	1.10047e-06	2.75116e-07	8.25349e-07	1.10047e-06	0	2.75116e-07	5.50233e-07	5.50233e-07	2.75116e-07	5.50233e-07	1.10047e-06	2.75116e-07	8.25349e-07	2.75116e-07	5.50233e-07	5.50233e-07	2.75116e-07	5.50233e-07	5.50233e-07	2.75116e-07	2.75116e-07	1.10047e-06	2.75116e-07	2.75116e-07	1.37558e-06	5.50233e-07	1.10047e-06	8.25349e-07	5.50233e-07	2.75116e-07
GB_GCA_003134765.1	Bulk soil	2.22287e-06	4.93971e-07	2.46985e-07	4.93971e-07	4.93971e-07	9.87941e-07	4.93971e-07	4.93971e-07	4.93971e-07	9.87941e-07	0	2.46985e-07	2.46985e-07	0	2.46985e-07	2.46985e-07	7.40956e-07	2.46985e-07	7.40956e-07	2.46985e-07	7.40956e-07	1.23493e-06	0	2.46985e-07	4.93971e-07	4.93971e-07	2.46985e-07	2.46985e-07	7.40956e-07	2.46985e-07	9.87941e-07	0	7.40956e-07	2.46985e-07	2.46985e-07	4.93971e-07	2.46985e-07	2.46985e-07	0	9.87941e-07	4.93971e-07	4.93971e-07	1.48191e-06	4.93971e-07	7.40956e-07	9.87941e-07	0	2.46985e-07
GB_GCA_003134785.1	Bulk soil	2.04784e-06	4.55076e-07	6.82613e-07	1.36523e-06	4.55076e-07	9.10151e-07	6.82613e-07	6.82613e-07	2.27538e-07	9.10151e-07	0	2.27538e-07	2.27538e-07	0	2.27538e-07	2.27538e-07	6.82613e-07	2.27538e-07	9.10151e-07	2.27538e-07	1.36523e-06	1.36523e-06	0	2.27538e-07	6.82613e-07	0	0	6.82613e-07	9.10151e-07	2.27538e-07	1.13769e-06	0	6.82613e-07	2.27538e-07	4.55076e-07	6.82613e-07	2.27538e-07	2.27538e-07	0	6.82613e-07	4.55076e-07	4.55076e-07	4.55076e-07	2.27538e-07	6.82613e-07	9.10151e-07	2.27538e-07	2.27538e-07
GB_GCA_003136215.1	Bulk soil	1.40939e-06	4.22818e-07	1.40939e-07	9.86576e-07	2.81879e-07	1.12752e-06	5.63758e-07	2.81879e-07	4.22818e-07	4.22818e-07	0	1.40939e-07	2.81879e-07	0	1.40939e-07	1.40939e-07	2.81879e-07	1.40939e-07	1.26845e-06	2.81879e-07	4.22818e-07	8.45636e-07	0	1.40939e-07	1.40939e-07	1.40939e-07	0	4.22818e-07	2.81879e-07	2.81879e-07	7.04697e-07	2.81879e-07	2.81879e-07	1.40939e-07	2.81879e-07	7.04697e-07	2.81879e-07	1.40939e-07	1.40939e-07	2.81879e-07	1.40939e-07	2.81879e-07	9.86576e-07	2.81879e-07	4.22818e-07	5.63758e-07	1.40939e-07	1.40939e-07
GB_GCA_003136475.1	Bulk soil	1.50225e-06	2.50376e-07	2.50376e-07	7.51127e-07	2.50376e-07	1.0015e-06	2.50376e-07	5.00752e-07	7.51127e-07	1.0015e-06	0	7.51127e-07	5.00752e-07	0	2.50376e-07	2.50376e-07	5.00752e-07	5.00752e-07	1.0015e-06	2.50376e-07	5.00752e-07	1.75263e-06	0	7.51127e-07	0	0	0	2.50376e-07	1.0015e-06	2.50376e-07	2.50376e-07	5.00752e-07	2.50376e-07	7.51127e-07	0	5.00752e-07	2.50376e-07	2.50376e-07	0	5.00752e-07	7.51127e-07	5.00752e-07	0	5.00752e-07	1.25188e-06	1.0015e-06	2.50376e-07	2.50376e-07
GB_GCA_003167365.1	Bulk soil	2.2353e-06	3.19329e-07	0	9.57987e-07	3.19329e-07	9.57987e-07	9.57987e-07	3.19329e-07	6.38658e-07	6.38658e-07	0	3.19329e-07	3.19329e-07	0	3.19329e-07	3.19329e-07	9.57987e-07	3.19329e-07	6.38658e-07	3.19329e-07	1.27732e-06	1.59665e-06	0	3.19329e-07	6.38658e-07	0	0	3.19329e-07	1.27732e-06	3.19329e-07	9.57987e-07	0	9.57987e-07	3.19329e-07	3.19329e-07	6.38658e-07	3.19329e-07	3.19329e-07	0	9.57987e-07	3.19329e-07	3.19329e-07	1.27732e-06	6.38658e-07	9.57987e-07	1.27732e-06	3.19329e-07	3.19329e-07
GB_GCA_003168335.1	Bulk soil	2.71281e-06	3.87544e-07	0	7.75087e-07	3.87544e-07	9.68859e-07	1.93772e-07	1.93772e-07	3.87544e-07	7.75087e-07	0	1.93772e-07	5.81315e-07	0	1.93772e-07	1.93772e-07	1.93772e-07	1.93772e-07	9.68859e-07	1.93772e-07	3.87544e-07	1.55017e-06	0	1.93772e-07	5.81315e-07	0	0	1.93772e-07	5.81315e-07	3.87544e-07	1.55017e-06	1.93772e-07	5.81315e-07	1.93772e-07	1.93772e-07	5.81315e-07	0	1.93772e-07	0	5.81315e-07	1.93772e-07	3.87544e-07	1.55017e-06	3.87544e-07	7.75087e-07	5.81315e-07	1.93772e-07	1.93772e-07
GB_GCA_003169975.1	Bulk soil	2.68675e-06	2.23896e-07	0	1.11948e-06	4.47792e-07	6.71688e-07	4.47792e-07	6.71688e-07	4.47792e-07	6.71688e-07	0	2.23896e-07	2.23896e-07	2.23896e-07	2.23896e-07	2.23896e-07	6.71688e-07	2.23896e-07	8.95584e-07	2.23896e-07	8.95584e-07	1.34338e-06	0	2.23896e-07	8.95584e-07	2.23896e-07	2.23896e-07	4.47792e-07	8.95584e-07	2.23896e-07	6.71688e-07	4.47792e-07	6.71688e-07	4.47792e-07	2.23896e-07	6.71688e-07	8.95584e-07	4.47792e-07	0	6.71688e-07	2.23896e-07	2.23896e-07	8.95584e-07	4.47792e-07	6.71688e-07	8.95584e-07	2.23896e-07	2.23896e-07
GB_GCA_003218375.1	Bulk soil	1.76911e-06	5.0546e-07	0	7.58191e-07	5.0546e-07	1.01092e-06	5.0546e-07	5.0546e-07	2.5273e-07	1.51638e-06	0	2.5273e-07	2.5273e-07	0	2.5273e-07	2.5273e-07	7.58191e-07	2.5273e-07	7.58191e-07	2.5273e-07	7.58191e-07	1.51638e-06	0	2.5273e-07	5.0546e-07	2.5273e-07	0	2.5273e-07	1.26365e-06	5.0546e-07	1.01092e-06	0	7.58191e-07	5.0546e-07	2.5273e-07	7.58191e-07	0	2.5273e-07	0	7.58191e-07	2.5273e-07	2.5273e-07	1.26365e-06	5.0546e-07	7.58191e-07	1.01092e-06	5.0546e-07	5.0546e-07
GB_GCA_003219415.1	Bulk soil	2.21238e-06	5.53095e-07	0	1.10619e-06	2.76547e-07	1.10619e-06	5.53095e-07	5.53095e-07	5.53095e-07	2.76547e-07	0	2.76547e-07	2.76547e-07	0	2.76547e-07	2.76547e-07	5.53095e-07	2.76547e-07	1.38274e-06	2.76547e-07	5.53095e-07	1.38274e-06	0	2.76547e-07	2.76547e-07	2.76547e-07	0	5.53095e-07	1.10619e-06	5.53095e-07	1.38274e-06	2.76547e-07	8.29642e-07	2.76547e-07	2.76547e-07	8.29642e-07	0	2.76547e-07	0	8.29642e-07	2.76547e-07	5.53095e-07	8.29642e-07	5.53095e-07	5.53095e-07	1.10619e-06	2.76547e-07	2.76547e-07
GB_GCA_003220265.1	Bulk soil	7.31661e-06	1.66287e-07	1.66287e-07	1.49658e-06	1.66287e-07	9.9772e-07	4.9886e-07	4.9886e-07	3.32573e-07	1.66287e-06	0	1.66287e-07	1.66287e-07	3.32573e-07	4.9886e-07	1.66287e-07	3.32573e-07	1.66287e-07	2.66059e-06	1.66287e-07	8.31433e-07	1.49658e-06	0	1.66287e-07	3.32573e-07	1.66287e-07	0	3.49202e-06	4.9886e-07	1.66287e-07	6.65147e-07	1.66287e-07	3.32573e-07	0	3.32573e-07	4.9886e-07	0	3.32573e-07	1.66287e-07	4.9886e-07	1.66287e-07	9.9772e-07	2.66059e-06	3.32573e-07	6.65147e-07	4.9886e-07	0	1.66287e-07
GB_GCA_003220595.1	Bulk soil	7.87687e-06	4.92304e-07	0	2.70767e-06	2.46152e-07	1.47691e-06	1.47691e-06	2.46152e-07	2.46152e-07	2.21537e-06	0	4.92304e-07	2.46152e-07	2.46152e-07	4.92304e-07	2.46152e-07	2.46152e-07	2.46152e-07	4.18459e-06	2.46152e-07	4.92304e-07	1.96922e-06	0	2.46152e-07	0	2.46152e-07	0	4.18459e-06	7.38456e-07	2.46152e-07	9.84609e-07	0	4.92304e-07	4.92304e-07	2.46152e-07	9.84609e-07	2.46152e-07	2.46152e-07	2.46152e-07	4.92304e-07	2.46152e-07	1.47691e-06	2.95383e-06	4.92304e-07	9.84609e-07	7.38456e-07	2.46152e-07	2.46152e-07
GB_GCA_003220615.1	Bulk soil	6.13881e-06	1.70523e-07	1.70523e-07	1.36418e-06	1.70523e-07	1.36418e-06	1.5347e-06	3.41045e-07	5.11568e-07	1.19366e-06	0	1.70523e-07	1.70523e-07	1.70523e-07	8.52613e-07	1.70523e-07	1.70523e-07	1.70523e-07	3.06941e-06	3.41045e-07	6.82091e-07	1.5347e-06	0	1.70523e-07	1.70523e-07	1.70523e-07	0	3.92202e-06	8.52613e-07	1.70523e-07	6.82091e-07	1.70523e-07	5.11568e-07	1.70523e-07	1.70523e-07	8.52613e-07	0	1.70523e-07	1.70523e-07	3.41045e-07	1.70523e-07	1.70523e-06	1.87575e-06	5.11568e-07	6.82091e-07	6.82091e-07	1.70523e-07	1.70523e-07
GB_GCA_003221035.1	Bulk soil	2.97923e-06	2.97923e-07	0	1.19169e-06	5.95847e-07	2.08546e-06	5.95847e-07	2.97923e-07	1.19169e-06	5.95847e-07	0	5.95847e-07	2.97923e-07	0	2.97923e-07	2.97923e-07	2.97923e-07	2.97923e-07	8.9377e-07	5.95847e-07	8.9377e-07	2.68131e-06	0	2.97923e-07	2.97923e-07	2.97923e-07	0	5.95847e-07	5.95847e-07	5.95847e-07	5.95847e-07	0	8.9377e-07	5.95847e-07	2.97923e-07	8.9377e-07	2.97923e-07	2.97923e-07	2.97923e-07	8.9377e-07	5.95847e-07	2.97923e-07	1.78754e-06	5.95847e-07	1.19169e-06	8.9377e-07	2.97923e-07	2.97923e-07
GB_GCA_003221195.1	Bulk soil	1.61504e-06	6.46015e-07	0	1.29203e-06	3.23007e-07	1.61504e-06	6.46015e-07	6.46015e-07	3.23007e-07	3.23007e-07	0	3.23007e-07	3.23007e-07	0	3.23007e-07	3.23007e-07	6.46015e-07	3.23007e-07	1.29203e-06	3.23007e-07	6.46015e-07	1.29203e-06	0	3.23007e-07	3.23007e-07	3.23007e-07	0	6.46015e-07	1.29203e-06	0	1.93804e-06	0	9.69022e-07	3.23007e-07	3.23007e-07	6.46015e-07	3.23007e-07	3.23007e-07	0	9.69022e-07	3.23007e-07	9.69022e-07	9.69022e-07	6.46015e-07	6.46015e-07	1.29203e-06	3.23007e-07	3.23007e-07
GB_GCA_003222385.1	Bulk soil	1.66643e-06	2.77739e-07	0	1.11096e-06	5.55478e-07	1.94417e-06	5.55478e-07	2.77739e-07	5.55478e-07	8.33217e-07	2.77739e-07	2.77739e-07	2.77739e-07	0	2.77739e-07	2.77739e-07	8.33217e-07	5.55478e-07	1.38869e-06	8.33217e-07	8.33217e-07	1.38869e-06	2.77739e-07	2.77739e-07	5.55478e-07	0	0	2.77739e-07	8.33217e-07	5.55478e-07	1.66643e-06	5.55478e-07	2.77739e-07	2.77739e-07	2.77739e-07	5.55478e-07	2.77739e-07	2.77739e-07	0	5.55478e-07	2.77739e-07	5.55478e-07	1.11096e-06	5.55478e-07	1.11096e-06	8.33217e-07	2.77739e-07	2.77739e-07
GB_GCA_003222395.1	Bulk soil	2.7127e-06	2.58352e-07	2.58352e-07	6.4588e-07	2.58352e-07	1.16258e-06	6.4588e-07	6.4588e-07	1.29176e-07	7.75056e-07	0	1.29176e-07	2.58352e-07	0	1.29176e-07	1.29176e-07	3.87528e-07	1.29176e-07	9.04232e-07	1.29176e-07	2.58352e-07	9.04232e-07	0	1.29176e-07	1.29176e-07	2.58352e-07	1.29176e-07	1.16258e-06	5.16704e-07	1.29176e-07	1.03341e-06	1.29176e-07	2.58352e-07	2.58352e-07	1.29176e-07	6.4588e-07	1.29176e-07	2.58352e-07	1.29176e-07	3.87528e-07	1.29176e-07	1.29176e-07	1.80846e-06	2.58352e-07	5.16704e-07	5.16704e-07	1.29176e-07	1.29176e-07
GB_GCA_003222945.1	Bulk soil	2.95076e-06	4.21537e-07	2.10768e-07	1.05384e-06	4.21537e-07	1.05384e-06	4.21537e-07	2.10768e-07	2.10768e-07	1.05384e-06	0	2.10768e-07	4.21537e-07	0	4.21537e-07	2.10768e-07	2.10768e-07	2.10768e-07	1.05384e-06	4.21537e-07	1.05384e-06	1.68615e-06	0	2.10768e-07	2.10768e-07	0	0	4.21537e-07	2.10768e-07	2.10768e-07	8.43073e-07	8.43073e-07	6.32305e-07	4.21537e-07	4.21537e-07	6.32305e-07	6.32305e-07	2.10768e-07	2.10768e-07	8.43073e-07	2.10768e-07	4.21537e-07	6.32305e-07	4.21537e-07	6.32305e-07	8.43073e-07	2.10768e-07	2.10768e-07
GB_GCA_003223025.1	Bulk soil	2.07329e-06	4.60731e-07	0	1.38219e-06	4.60731e-07	1.84293e-06	0	2.30366e-07	4.60731e-07	1.15183e-06	0	2.30366e-07	4.60731e-07	0	4.60731e-07	2.30366e-07	4.60731e-07	2.30366e-07	1.38219e-06	2.30366e-07	4.60731e-07	6.91097e-07	0	2.30366e-07	6.91097e-07	4.60731e-07	2.30366e-07	0	9.21463e-07	2.30366e-07	6.91097e-07	2.30366e-07	6.91097e-07	2.30366e-07	2.30366e-07	1.15183e-06	2.30366e-07	2.30366e-07	0	9.21463e-07	2.30366e-07	6.91097e-07	1.38219e-06	4.60731e-07	9.21463e-07	9.21463e-07	2.30366e-07	2.30366e-07
GB_GCA_003225295.1	Bulk soil	1.47522e-06	1.22935e-07	0	8.60547e-07	2.45871e-07	1.10642e-06	6.14676e-07	1.22935e-07	1.22935e-07	8.60547e-07	0	1.22935e-07	2.45871e-07	1.22935e-07	2.45871e-07	1.22935e-07	3.68806e-07	1.22935e-07	7.37612e-07	2.45871e-07	2.45871e-07	1.10642e-06	0	2.45871e-07	6.14676e-07	1.22935e-07	1.22935e-07	3.68806e-07	4.91741e-07	2.45871e-07	7.37612e-07	3.68806e-07	3.68806e-07	1.22935e-07	1.22935e-07	2.45871e-07	2.45871e-07	1.22935e-07	1.22935e-07	4.91741e-07	1.22935e-07	2.45871e-07	1.10642e-06	2.45871e-07	3.68806e-07	3.68806e-07	1.22935e-07	1.22935e-07
GB_GCA_003258405.1	Rhizosphere	3.66107e-06	4.57634e-07	2.28817e-07	1.83054e-06	4.57634e-07	1.83054e-06	1.83054e-06	6.86451e-07	4.57634e-07	2.28817e-06	0	2.28817e-07	4.57634e-07	2.28817e-07	6.86451e-07	2.28817e-07	2.28817e-07	0	2.05935e-06	4.57634e-07	9.15268e-07	6.86451e-07	0	2.28817e-07	2.28817e-07	2.28817e-07	2.28817e-07	1.3729e-06	1.14409e-06	2.28817e-07	1.3729e-06	4.57634e-07	4.57634e-07	2.28817e-07	2.28817e-07	1.14409e-06	2.28817e-07	4.57634e-07	4.57634e-07	6.86451e-07	4.57634e-07	0	4.57634e-07	1.83054e-06	9.15268e-07	9.15268e-07	2.28817e-07	2.28817e-07
GB_GCA_003326205.1	Rhizosphere	2.71915e-06	3.54672e-07	2.36448e-07	1.18224e-06	1.18224e-07	8.27568e-07	5.9112e-07	1.18224e-07	2.36448e-07	4.72896e-07	0	1.18224e-07	1.18224e-07	2.36448e-07	1.18224e-07	1.18224e-07	2.36448e-07	2.36448e-07	5.9112e-07	2.36448e-07	8.27568e-07	5.9112e-07	1.18224e-07	2.36448e-07	7.09344e-07	2.36448e-07	2.36448e-07	9.45792e-07	5.9112e-07	2.36448e-07	9.45792e-07	3.54672e-07	3.54672e-07	3.54672e-07	1.18224e-07	2.36448e-07	4.72896e-07	1.18224e-07	1.18224e-07	3.54672e-07	2.36448e-07	1.18224e-07	4.72896e-07	2.36448e-07	4.72896e-07	3.54672e-07	1.18224e-07	1.18224e-07
GB_GCA_003347635.1	Bulk soil	3.232e-06	2.02e-07	0	1.414e-06	2.02e-07	1.212e-06	4.03999e-07	6.05999e-07	6.05999e-07	1.01e-06	0	2.02e-07	2.02e-07	2.02e-07	2.02e-07	2.02e-07	2.02e-07	2.02e-07	2.424e-06	2.02e-07	6.05999e-07	1.01e-06	0	2.02e-07	4.03999e-07	2.02e-07	2.02e-07	1.01e-06	8.07999e-07	2.02e-07	8.07999e-07	0	4.03999e-07	2.02e-07	2.02e-07	4.03999e-07	2.02e-07	2.02e-07	2.02e-07	6.05999e-07	2.02e-07	0	6.05999e-07	4.03999e-07	1.01e-06	6.05999e-07	2.02e-07	2.02e-07
GB_GCA_003574685.1	Bulk soil	7.67709e-06	3.74492e-07	0	1.12348e-06	3.74492e-07	3.74492e-07	5.61738e-07	5.61738e-07	5.61738e-07	1.87246e-06	0	1.87246e-07	3.74492e-07	1.87246e-07	3.74492e-07	1.87246e-07	3.74492e-07	1.87246e-07	2.24695e-06	1.87246e-07	5.61738e-07	7.48985e-07	0	1.87246e-07	1.87246e-07	3.74492e-07	3.74492e-07	2.24695e-06	9.36231e-07	1.87246e-07	7.48985e-07	1.87246e-07	5.61738e-07	5.61738e-07	1.87246e-07	5.61738e-07	0	1.87246e-07	3.74492e-07	7.48985e-07	1.87246e-07	1.87246e-07	9.36231e-07	3.74492e-07	9.36231e-07	5.61738e-07	1.87246e-07	1.87246e-07
GB_GCA_003574735.1	Bulk soil	4.0765e-06	3.2612e-07	0	1.6306e-06	1.6306e-07	1.14142e-06	9.7836e-07	4.8918e-07	1.6306e-07	3.2612e-06	0	1.6306e-07	4.8918e-07	1.6306e-07	3.2612e-07	1.6306e-07	1.6306e-07	1.6306e-07	2.4459e-06	3.2612e-07	4.8918e-07	1.30448e-06	0	1.6306e-07	3.2612e-07	3.2612e-07	1.6306e-07	1.95672e-06	3.2612e-07	3.2612e-07	1.14142e-06	1.6306e-07	6.5224e-07	3.2612e-07	3.2612e-07	3.2612e-07	0	1.6306e-07	3.2612e-07	6.5224e-07	1.6306e-07	1.6306e-07	6.5224e-07	8.153e-07	8.153e-07	4.8918e-07	1.6306e-07	1.6306e-07
GB_GCA_003574895.1	Bulk soil	2.01041e-06	2.23379e-07	0	3.1273e-06	2.23379e-07	1.34027e-06	1.11689e-06	8.93514e-07	8.93514e-07	6.70136e-07	2.23379e-07	4.46757e-07	2.23379e-07	2.23379e-07	2.23379e-07	2.23379e-07	8.93514e-07	2.23379e-07	8.93514e-07	2.23379e-07	6.70136e-07	1.11689e-06	2.23379e-07	2.23379e-07	2.23379e-07	4.46757e-07	2.23379e-07	6.70136e-07	6.70136e-07	2.23379e-07	8.93514e-07	4.46757e-07	4.46757e-07	6.70136e-07	2.23379e-07	1.11689e-06	6.70136e-07	2.23379e-07	4.46757e-07	6.70136e-07	4.46757e-07	6.70136e-07	4.46757e-07	4.46757e-07	8.93514e-07	6.70136e-07	0	2.23379e-07
GB_GCA_003576805.1	Bulk soil	0	1.8051e-07	7.22038e-07	1.62459e-06	1.8051e-07	5.41529e-07	7.22038e-07	5.41529e-07	3.61019e-07	1.26357e-06	0	3.61019e-07	1.8051e-07	1.8051e-07	1.8051e-07	1.8051e-07	1.8051e-07	1.8051e-07	1.62459e-06	1.8051e-07	7.22038e-07	7.22038e-07	1.8051e-07	1.8051e-07	1.8051e-07	0	0	1.08306e-06	9.02548e-07	3.61019e-07	3.61019e-07	7.22038e-07	3.61019e-07	0	1.8051e-07	1.8051e-07	9.02548e-07	1.8051e-07	1.8051e-07	5.41529e-07	1.8051e-07	0	1.08306e-06	7.22038e-07	7.22038e-07	5.41529e-07	0	0
GB_GCA_003818285.1	Bulk soil	1.73404e-06	3.46808e-07	5.20213e-07	1.73404e-06	3.46808e-07	1.04043e-06	5.20213e-07	3.46808e-07	6.93617e-07	6.93617e-07	0	1.73404e-07	3.46808e-07	1.73404e-07	1.73404e-07	3.46808e-07	5.20213e-07	1.73404e-07	1.04043e-06	1.73404e-07	1.04043e-06	6.93617e-07	1.73404e-07	5.20213e-07	6.93617e-07	1.73404e-07	1.73404e-07	6.93617e-07	8.67021e-07	3.46808e-07	6.93617e-07	1.73404e-07	5.20213e-07	0	5.20213e-07	6.93617e-07	1.73404e-07	1.73404e-07	1.73404e-07	6.93617e-07	1.73404e-07	1.73404e-07	8.67021e-07	3.46808e-07	8.67021e-07	5.20213e-07	0	1.73404e-07
GB_GCA_003963365.1	Bulk soil	1.73373e-06	2.47676e-07	0	4.95351e-07	0	1.48605e-06	9.90702e-07	2.47676e-07	1.23838e-06	1.73373e-06	2.47676e-07	2.47676e-07	2.47676e-07	2.47676e-07	2.47676e-07	2.47676e-07	4.95351e-07	2.47676e-07	1.48605e-06	2.47676e-07	4.95351e-07	2.22908e-06	2.47676e-07	2.47676e-07	0	2.47676e-07	2.47676e-07	2.47676e-07	7.43027e-07	2.47676e-07	9.90702e-07	4.95351e-07	4.95351e-07	7.43027e-07	4.95351e-07	7.43027e-07	2.47676e-07	2.47676e-07	2.47676e-07	9.90702e-07	2.47676e-07	2.47676e-07	1.48605e-06	4.95351e-07	7.43027e-07	7.43027e-07	2.47676e-07	2.47676e-07
GB_GCA_003987775.1	Rhizosphere	8.22714e-06	1.37119e-07	4.11357e-07	4.11357e-07	4.11357e-07	9.59833e-07	8.22714e-07	1.37119e-07	4.11357e-07	5.48476e-07	1.37119e-07	1.37119e-07	1.37119e-07	1.37119e-07	2.74238e-07	1.37119e-07	1.37119e-07	1.37119e-07	1.23407e-06	2.74238e-07	6.85595e-07	5.48476e-07	0	2.74238e-07	6.85595e-07	2.74238e-07	2.74238e-07	1.23407e-06	1.91967e-06	2.74238e-07	9.59833e-07	2.74238e-07	2.74238e-07	2.74238e-07	2.74238e-07	4.11357e-07	4.11357e-07	1.37119e-07	1.37119e-07	5.48476e-07	1.37119e-07	0	8.22714e-07	2.74238e-07	4.11357e-07	4.11357e-07	1.37119e-07	1.37119e-07
GB_GCA_004295015.1	Bulk soil	1.29299e-06	0	0	2.58599e-07	2.58599e-07	1.29299e-06	2.58599e-07	5.17197e-07	7.75796e-07	1.55159e-06	0	0	2.58599e-07	0	2.58599e-07	2.58599e-07	5.17197e-07	2.58599e-07	1.03439e-06	2.58599e-07	1.03439e-06	1.81019e-06	2.58599e-07	2.58599e-07	2.58599e-07	5.17197e-07	2.58599e-07	0	7.75796e-07	2.58599e-07	5.17197e-07	2.58599e-07	5.17197e-07	5.17197e-07	7.75796e-07	7.75796e-07	0	2.58599e-07	0	7.75796e-07	2.58599e-07	2.58599e-07	1.03439e-06	5.17197e-07	7.75796e-07	7.75796e-07	2.58599e-07	2.58599e-07
GB_GCA_004297465.1	Bulk soil	6.0907e-06	6.41126e-07	0	2.5645e-06	3.20563e-07	9.61689e-07	6.41126e-07	9.61689e-07	3.20563e-07	9.61689e-07	0	3.20563e-07	3.20563e-07	3.20563e-07	3.20563e-07	3.20563e-07	3.20563e-07	3.20563e-07	1.60281e-06	3.20563e-07	6.41126e-07	1.92338e-06	0	3.20563e-07	0	3.20563e-07	3.20563e-07	6.41126e-07	1.28225e-06	3.20563e-07	9.61689e-07	0	6.41126e-07	0	3.20563e-07	6.41126e-07	3.20563e-07	3.20563e-07	3.20563e-07	1.28225e-06	6.41126e-07	1.92338e-06	6.41126e-07	6.41126e-07	1.60281e-06	9.61689e-07	3.20563e-07	3.20563e-07
GB_GCA_004297845.1	Bulk soil	2.59382e-06	2.88202e-07	0	2.88202e-07	0	1.44101e-06	2.88202e-07	2.88202e-07	8.64607e-07	2.01742e-06	0	2.88202e-07	2.88202e-07	0	2.88202e-07	2.88202e-07	2.88202e-07	2.88202e-07	1.72921e-06	2.88202e-07	1.72921e-06	1.72921e-06	0	2.88202e-07	0	2.88202e-07	2.88202e-07	2.88202e-07	8.64607e-07	2.88202e-07	5.76405e-07	0	8.64607e-07	5.76405e-07	8.64607e-07	8.64607e-07	0	2.88202e-07	0	8.64607e-07	2.88202e-07	2.88202e-07	5.76405e-07	5.76405e-07	1.15281e-06	1.15281e-06	2.88202e-07	2.88202e-07
GB_GCA_004299445.1	Rhizosphere	4.69054e-06	6.1181e-07	0	2.85511e-06	0	1.83543e-06	6.1181e-07	4.07873e-07	4.07873e-07	6.1181e-07	0	2.03937e-07	2.03937e-07	2.03937e-07	6.1181e-07	2.03937e-07	2.03937e-07	2.03937e-07	1.63149e-06	2.03937e-07	6.1181e-07	6.1181e-07	0	6.1181e-07	0	6.1181e-07	4.07873e-07	6.1181e-07	6.1181e-07	2.03937e-07	8.15747e-07	0	6.1181e-07	4.07873e-07	2.03937e-07	8.15747e-07	0	2.03937e-07	2.03937e-07	8.15747e-07	4.07873e-07	2.03937e-07	1.22362e-06	4.07873e-07	1.01968e-06	8.15747e-07	2.03937e-07	2.03937e-07
GB_GCA_004366385.1	Bulk soil	4.02732e-06	7.32241e-07	0	1.8306e-06	3.6612e-07	4.02732e-06	1.09836e-06	7.32241e-07	7.32241e-07	2.19672e-06	0	3.6612e-07	0	0	7.32241e-07	3.6612e-07	7.32241e-07	3.6612e-07	1.46448e-06	3.6612e-07	1.09836e-06	3.6612e-06	0	7.32241e-07	1.8306e-06	3.6612e-07	3.6612e-07	3.6612e-07	1.46448e-06	1.46448e-06	1.09836e-06	0	1.09836e-06	3.6612e-07	3.6612e-07	1.09836e-06	3.6612e-07	3.6612e-07	0	7.32241e-07	3.6612e-07	3.6612e-07	1.09836e-06	7.32241e-07	1.09836e-06	1.46448e-06	3.6612e-07	3.6612e-07
GB_GCA_005116745.1	Bulk soil	1.81132e-06	2.5876e-07	0	2.5876e-06	2.5876e-07	1.03504e-06	1.2938e-06	5.17521e-07	7.76281e-07	7.76281e-07	2.5876e-07	2.5876e-07	2.5876e-07	5.17521e-07	2.5876e-07	2.5876e-07	2.5876e-07	2.5876e-07	1.2938e-06	2.5876e-07	7.76281e-07	2.5876e-07	2.5876e-07	2.5876e-07	5.17521e-07	2.5876e-07	2.5876e-07	1.2938e-06	1.03504e-06	2.5876e-07	5.17521e-07	5.17521e-07	7.76281e-07	0	2.5876e-07	1.2938e-06	2.5876e-07	2.5876e-07	2.5876e-07	7.76281e-07	2.5876e-07	0	2.5876e-07	7.76281e-07	1.03504e-06	7.76281e-07	2.5876e-07	2.5876e-07
GB_GCA_005502915.1	Rhizosphere	4.36204e-06	2.29581e-07	0	9.18325e-07	2.29581e-07	1.37749e-06	4.59162e-07	6.88743e-07	6.88743e-07	9.18325e-07	0	2.29581e-07	2.29581e-07	2.29581e-07	2.29581e-07	2.29581e-07	4.59162e-07	2.29581e-07	6.88743e-07	2.29581e-07	4.59162e-07	6.88743e-07	0	2.29581e-07	0	4.59162e-07	4.59162e-07	4.59162e-07	4.59162e-07	2.29581e-07	9.18325e-07	2.29581e-07	2.29581e-07	2.29581e-07	2.29581e-07	1.14791e-06	0	2.29581e-07	2.29581e-07	9.18325e-07	4.59162e-07	0	4.59162e-07	4.59162e-07	6.88743e-07	6.88743e-07	2.29581e-07	2.29581e-07
GB_GCA_005503065.1	Bulk soil	5.3329e-06	1.66653e-07	0	6.66612e-07	0	1.33322e-06	1.66653e-07	4.99959e-07	6.66612e-07	9.99919e-07	0	1.66653e-07	4.99959e-07	1.66653e-07	3.33306e-07	1.66653e-07	1.66653e-07	1.66653e-07	2.4998e-06	1.66653e-07	3.33306e-07	8.33266e-07	0	3.33306e-07	3.33306e-07	3.33306e-07	3.33306e-07	9.99919e-07	8.33266e-07	3.33306e-07	8.33266e-07	0	3.33306e-07	1.66653e-07	1.66653e-07	3.33306e-07	1.66653e-07	1.66653e-07	1.66653e-07	6.66612e-07	3.33306e-07	0	9.99919e-07	3.33306e-07	4.99959e-07	3.33306e-07	1.66653e-07	1.66653e-07
GB_GCA_005879605.1	Bulk soil	3.34078e-06	4.55562e-07	3.03708e-07	2.12595e-06	1.51854e-07	3.03708e-06	6.07415e-07	7.59269e-07	1.51854e-07	4.55562e-07	0	3.03708e-07	1.51854e-07	3.03708e-07	3.03708e-07	1.51854e-07	4.55562e-07	1.51854e-07	1.06298e-06	1.51854e-07	1.06298e-06	1.67039e-06	0	1.51854e-07	3.03708e-07	0	0	6.52972e-06	1.67039e-06	1.51854e-07	6.07415e-07	3.03708e-07	4.55562e-07	1.51854e-07	3.03708e-07	4.55562e-07	1.51854e-07	1.51854e-07	1.51854e-07	4.55562e-07	1.51854e-07	7.13713e-06	1.9741e-06	3.03708e-07	6.07415e-07	6.07415e-07	1.51854e-07	1.51854e-07
GB_GCA_005882315.1	Bulk soil	1.06062e-06	2.12124e-07	0	6.36372e-07	0	1.06062e-06	4.24248e-07	4.24248e-07	6.36372e-07	1.48487e-06	0	2.12124e-07	2.12124e-07	0	2.12124e-07	2.12124e-07	4.24248e-07	2.12124e-07	1.48487e-06	2.12124e-07	8.48496e-07	1.69699e-06	2.12124e-07	2.12124e-07	4.24248e-07	2.12124e-07	2.12124e-07	4.24248e-07	4.24248e-07	4.24248e-07	6.36372e-07	2.12124e-07	4.24248e-07	4.24248e-07	6.36372e-07	1.48487e-06	2.12124e-07	2.12124e-07	2.12124e-07	6.36372e-07	2.12124e-07	2.12124e-07	1.69699e-06	4.24248e-07	6.36372e-07	6.36372e-07	2.12124e-07	2.12124e-07
GB_GCA_005882715.1	Bulk soil	4.45058e-06	4.94509e-07	4.94509e-07	2.47254e-06	4.94509e-07	1.48353e-06	9.89018e-07	0	4.94509e-07	1.97804e-06	0	4.94509e-07	4.94509e-07	4.94509e-07	4.94509e-07	4.94509e-07	4.94509e-07	0	1.97804e-06	4.94509e-07	1.48353e-06	1.48353e-06	0	4.94509e-07	1.48353e-06	0	0	1.97804e-06	9.89018e-07	4.94509e-07	9.89018e-07	4.94509e-07	9.89018e-07	4.94509e-07	9.89018e-07	9.89018e-07	0	4.94509e-07	4.94509e-07	4.94509e-07	0	0	1.48353e-06	2.47254e-06	1.48353e-06	9.89018e-07	0	4.94509e-07
GB_GCA_005883765.1	Bulk soil	1.49836e-06	2.14051e-07	0	1.71241e-06	2.14051e-07	6.42154e-07	4.28103e-07	8.56206e-07	6.42154e-07	1.28431e-06	0	2.14051e-07	2.14051e-07	2.14051e-07	2.14051e-07	2.14051e-07	2.14051e-07	2.14051e-07	1.07026e-06	2.14051e-07	4.28103e-07	1.49836e-06	2.14051e-07	2.14051e-07	2.14051e-07	2.14051e-07	2.14051e-07	4.28103e-07	8.56206e-07	2.14051e-07	6.42154e-07	2.14051e-07	6.42154e-07	4.28103e-07	2.14051e-07	1.07026e-06	2.14051e-07	2.14051e-07	2.14051e-07	6.42154e-07	2.14051e-07	2.14051e-07	2.14051e-06	4.28103e-07	6.42154e-07	6.42154e-07	2.14051e-07	2.14051e-07
GB_GCA_005884665.1	Bulk soil	1.22894e-06	5.26687e-07	0	8.77811e-07	1.75562e-07	8.77811e-07	3.51124e-07	3.51124e-07	8.77811e-07	1.05337e-06	0	3.51124e-07	1.75562e-07	0	1.75562e-07	1.75562e-07	3.51124e-07	1.75562e-07	1.22894e-06	1.75562e-07	7.02249e-07	1.22894e-06	1.75562e-07	1.75562e-07	5.26687e-07	3.51124e-07	1.75562e-07	3.51124e-07	5.26687e-07	3.51124e-07	5.26687e-07	1.75562e-07	3.51124e-07	5.26687e-07	3.51124e-07	5.26687e-07	1.75562e-07	1.75562e-07	1.75562e-07	7.02249e-07	1.75562e-07	1.75562e-07	1.05337e-06	5.26687e-07	5.26687e-07	5.26687e-07	1.75562e-07	1.75562e-07
GB_GCA_005884715.1	Bulk soil	3.63487e-06	7.78901e-07	0	2.3367e-06	5.19267e-07	3.1156e-06	1.81744e-06	1.03853e-06	0	2.85597e-06	0	2.59634e-07	7.78901e-07	2.59634e-07	5.19267e-07	2.59634e-07	2.59634e-07	2.59634e-07	3.37524e-06	2.59634e-07	1.29817e-06	2.3367e-06	0	5.19267e-07	0	2.59634e-07	2.59634e-07	1.29817e-06	2.59634e-07	2.59634e-07	7.78901e-07	5.19267e-07	1.29817e-06	5.19267e-07	5.19267e-07	7.78901e-07	5.19267e-07	0	2.59634e-07	7.78901e-07	2.59634e-07	0	1.03853e-06	5.19267e-07	1.03853e-06	7.78901e-07	2.59634e-07	2.59634e-07
GB_GCA_005885405.1	Rhizosphere	3.0665e-06	7.66624e-07	7.66624e-07	3.0665e-06	0	1.91656e-06	1.14994e-06	3.83312e-07	7.66624e-07	1.14994e-06	0	3.83312e-07	3.83312e-07	3.83312e-07	3.83312e-07	3.83312e-07	0	3.83312e-07	1.14994e-06	3.83312e-07	7.66624e-07	3.83312e-07	0	7.66624e-07	7.66624e-07	0	0	1.14994e-06	1.14994e-06	3.83312e-07	1.14994e-06	3.83312e-07	7.66624e-07	0	3.83312e-07	1.14994e-06	0	3.83312e-07	7.66624e-07	7.66624e-07	3.83312e-07	7.66624e-07	3.83312e-07	1.53325e-06	1.14994e-06	1.14994e-06	3.83312e-07	3.83312e-07
GB_GCA_005887995.1	Bulk soil	2.9763e-06	6.61401e-07	0	3.63771e-06	3.30701e-07	2.6456e-06	3.30701e-07	3.30701e-07	9.92102e-07	1.3228e-06	0	3.30701e-07	6.61401e-07	0	6.61401e-07	3.30701e-07	0	3.30701e-07	9.92102e-07	3.30701e-07	9.92102e-07	1.6535e-06	0	3.30701e-07	1.3228e-06	3.30701e-07	0	1.6535e-06	6.61401e-07	6.61401e-07	1.3228e-06	6.61401e-07	6.61401e-07	6.61401e-07	3.30701e-07	9.92102e-07	0	3.30701e-07	0	9.92102e-07	0	9.92102e-07	2.6456e-06	9.92102e-07	1.6535e-06	1.3228e-06	0	3.30701e-07
GB_GCA_005888095.1	Bulk soil	3.66184e-06	1.83092e-07	9.15461e-07	2.19711e-06	1.83092e-07	9.15461e-07	5.49276e-07	1.83092e-07	5.49276e-07	5.49276e-07	0	1.83092e-07	1.83092e-07	1.83092e-07	1.83092e-07	1.83092e-07	5.49276e-07	1.83092e-07	1.46474e-06	1.83092e-07	5.49276e-07	5.49276e-07	0	1.83092e-07	0	0	0	1.28164e-06	9.15461e-07	3.66184e-07	9.15461e-07	5.49276e-07	3.66184e-07	1.83092e-07	7.32368e-07	5.49276e-07	3.66184e-07	1.83092e-07	1.83092e-07	5.49276e-07	1.83092e-07	0	5.49276e-07	5.49276e-07	7.32368e-07	5.49276e-07	1.83092e-07	1.83092e-07
GB_GCA_008123405.1	Rhizosphere	6.91915e-06	2.16224e-07	8.64894e-07	6.48671e-07	4.32447e-07	8.64894e-07	8.64894e-07	2.16224e-07	4.32447e-07	4.32447e-07	2.16224e-07	2.16224e-07	2.16224e-07	2.16224e-07	2.16224e-07	2.16224e-07	2.16224e-07	2.16224e-07	2.59468e-06	4.32447e-07	6.48671e-07	6.48671e-07	0	4.32447e-07	8.64894e-07	4.32447e-07	2.16224e-07	1.08112e-06	3.02713e-06	2.16224e-07	6.48671e-07	2.16224e-07	4.32447e-07	4.32447e-07	2.16224e-07	6.48671e-07	2.16224e-07	2.16224e-07	2.16224e-07	8.64894e-07	2.16224e-07	0	8.64894e-07	4.32447e-07	8.64894e-07	6.48671e-07	2.16224e-07	2.16224e-07
GB_GCA_008933705.1	Bulk soil	5.28109e-06	3.77221e-07	0	1.69749e-06	1.8861e-07	5.65831e-07	7.54441e-07	5.65831e-07	1.8861e-07	5.65831e-07	0	0	3.77221e-07	1.8861e-07	3.77221e-07	1.8861e-07	0	1.8861e-07	2.26332e-06	1.8861e-07	1.32027e-06	1.8861e-06	0	1.8861e-07	0	1.8861e-07	3.77221e-07	2.82916e-06	9.43052e-07	1.8861e-07	1.13166e-06	1.8861e-07	5.65831e-07	0	5.65831e-07	5.65831e-07	3.77221e-07	1.8861e-07	1.8861e-07	5.65831e-07	3.77221e-07	3.77221e-07	5.65831e-07	9.43052e-07	7.54441e-07	7.54441e-07	1.8861e-07	1.8861e-07
GB_GCA_009377585.1	Bulk soil	2.95877e-06	1.47938e-07	0	1.18351e-06	1.47938e-07	1.03557e-06	4.43815e-07	4.43815e-07	2.95877e-07	8.87631e-07	0	1.47938e-07	1.47938e-07	1.47938e-07	1.47938e-07	1.47938e-07	1.47938e-07	1.47938e-07	1.18351e-06	1.47938e-07	4.43815e-07	8.87631e-07	0	1.47938e-07	2.95877e-07	1.47938e-07	1.47938e-07	5.02991e-06	2.21908e-06	1.47938e-07	1.03557e-06	1.47938e-07	2.95877e-07	0	1.47938e-07	8.87631e-07	1.47938e-07	1.47938e-07	2.95877e-07	5.91754e-07	2.95877e-07	8.87631e-07	8.87631e-07	2.81083e-06	4.43815e-07	2.95877e-07	1.47938e-07	1.47938e-07
GB_GCA_009377665.1	Bulk soil	5.74883e-06	3.38167e-07	0	1.35267e-06	0	1.0145e-06	6.76334e-07	3.38167e-07	3.38167e-07	1.69083e-06	0	3.38167e-07	6.76334e-07	3.38167e-07	3.38167e-07	3.38167e-07	6.76334e-07	3.38167e-07	2.36717e-06	6.76334e-07	1.35267e-06	2.029e-06	0	0	3.38167e-07	0	0	2.029e-06	1.0145e-06	3.38167e-07	1.69083e-06	3.38167e-07	6.76334e-07	3.38167e-07	3.38167e-07	3.38167e-07	3.38167e-07	3.38167e-07	3.38167e-07	1.0145e-06	0	0	1.0145e-06	1.35267e-06	1.35267e-06	1.35267e-06	6.76334e-07	6.76334e-07
GB_GCA_009377755.1	Bulk soil	2.87074e-06	3.82765e-07	0	1.1483e-06	1.91383e-07	2.10521e-06	1.1483e-06	5.74148e-07	3.82765e-07	7.65531e-07	0	1.91383e-07	3.82765e-07	1.91383e-07	3.82765e-07	1.91383e-07	1.91383e-07	1.91383e-07	1.72244e-06	1.91383e-07	3.82765e-07	2.10521e-06	0	1.91383e-07	0	1.91383e-07	1.91383e-07	3.63627e-06	1.33968e-06	1.91383e-07	7.65531e-07	1.91383e-07	3.82765e-07	0	1.91383e-07	3.82765e-07	0	1.91383e-07	1.91383e-07	5.74148e-07	3.82765e-07	2.29659e-06	9.56913e-07	3.82765e-07	9.56913e-07	5.74148e-07	1.91383e-07	1.91383e-07
GB_GCA_009377845.1	Bulk soil	1.86597e-06	6.21991e-07	0	2.48796e-06	3.10995e-07	6.21991e-07	6.21991e-07	6.21991e-07	6.21991e-07	3.10995e-07	0	0	3.10995e-07	6.21991e-07	3.10995e-07	3.10995e-07	9.32986e-07	3.10995e-07	1.24398e-06	3.10995e-07	6.21991e-07	1.55498e-06	0	3.10995e-07	9.32986e-07	0	0	1.55498e-06	9.32986e-07	6.21991e-07	3.10995e-07	9.32986e-07	9.32986e-07	0	0	1.55498e-06	6.21991e-07	3.10995e-07	3.10995e-07	6.21991e-07	3.10995e-07	0	3.10995e-07	3.10995e-07	9.32986e-07	9.32986e-07	3.10995e-07	3.10995e-07
GB_GCA_009691855.1	Bulk soil	1.86729e-06	0	0	0	7.00233e-07	9.33644e-07	0	4.66822e-07	4.66822e-07	4.66822e-07	0	2.33411e-07	2.33411e-07	0	2.33411e-07	2.33411e-07	4.66822e-07	2.33411e-07	2.33411e-07	2.33411e-07	7.00233e-07	9.33644e-07	0	2.33411e-07	2.33411e-07	0	0	2.33411e-07	7.00233e-07	2.33411e-07	4.66822e-07	0	2.33411e-07	0	2.33411e-07	7.00233e-07	0	4.66822e-07	0	7.00233e-07	2.33411e-07	4.66822e-07	7.00233e-07	4.66822e-07	7.00233e-07	9.33644e-07	2.33411e-07	2.33411e-07
GB_GCA_009692435.1	Bulk soil	3.73486e-06	0	4.66857e-07	2.80114e-06	4.66857e-07	1.86743e-06	9.33714e-07	0	4.66857e-07	4.66857e-07	0	0	4.66857e-07	4.66857e-07	4.66857e-07	4.66857e-07	4.66857e-07	0	1.40057e-06	4.66857e-07	4.66857e-07	1.40057e-06	0	4.66857e-07	0	4.66857e-07	0	9.33714e-07	1.86743e-06	4.66857e-07	1.40057e-06	4.66857e-07	9.33714e-07	0	0	4.66857e-07	9.33714e-07	0	4.66857e-07	9.33714e-07	0	0	0	0	1.86743e-06	1.40057e-06	4.66857e-07	4.66857e-07
GB_GCA_009694265.1	Bulk soil	3.2066e-06	8.01649e-07	0	2.00412e-06	4.00825e-07	2.40495e-06	4.00825e-07	1.20247e-06	4.00825e-07	0	0	8.01649e-07	4.00825e-07	0	8.01649e-07	4.00825e-07	4.00825e-07	4.00825e-07	2.80577e-06	4.00825e-07	1.20247e-06	2.40495e-06	0	4.00825e-07	0	0	0	4.40907e-06	2.00412e-06	4.00825e-07	1.20247e-06	4.00825e-07	8.01649e-07	0	4.00825e-07	8.01649e-07	0	4.00825e-07	4.00825e-07	8.01649e-07	1.20247e-06	0	1.6033e-06	8.01649e-07	2.00412e-06	1.20247e-06	4.00825e-07	4.00825e-07
GB_GCA_009694305.1	Bulk soil	4.86251e-06	8.10418e-07	0	1.21563e-06	4.05209e-07	4.05209e-06	8.10418e-07	4.05209e-07	4.05209e-07	3.24167e-06	0	8.10418e-07	4.05209e-07	0	8.10418e-07	4.05209e-07	8.10418e-07	4.05209e-07	2.43125e-06	4.05209e-07	2.02605e-06	3.64688e-06	4.05209e-07	4.05209e-07	4.05209e-07	4.05209e-07	4.05209e-07	1.21563e-06	8.10418e-07	8.10418e-07	2.43125e-06	0	1.21563e-06	8.10418e-07	8.10418e-07	1.21563e-06	4.05209e-07	4.05209e-07	4.05209e-07	1.62084e-06	4.05209e-07	4.05209e-07	1.62084e-06	8.10418e-07	1.21563e-06	1.21563e-06	4.05209e-07	4.05209e-07
GB_GCA_009720755.1	Bulk soil	2.18138e-06	1.81782e-07	1.81782e-07	1.81782e-06	1.81782e-07	1.09069e-06	9.08908e-07	5.45345e-07	3.63563e-07	5.45345e-07	0	1.81782e-07	3.63563e-07	1.81782e-07	3.63563e-07	1.81782e-07	1.81782e-07	1.81782e-07	1.09069e-06	3.63563e-07	3.63563e-07	9.08908e-07	0	1.81782e-07	1.81782e-07	3.63563e-07	1.81782e-07	1.09069e-06	1.27247e-06	1.81782e-07	1.09069e-06	3.63563e-07	5.45345e-07	0	3.63563e-07	1.81782e-07	3.63563e-07	3.63563e-07	1.81782e-07	5.45345e-07	3.63563e-07	3.63563e-07	7.27126e-07	5.45345e-07	9.08908e-07	5.45345e-07	1.81782e-07	1.81782e-07
GB_GCA_009773055.1	Rhizosphere	2.65361e-06	0	0	8.84538e-07	4.42269e-07	2.21134e-06	2.21134e-06	4.42269e-07	0	1.76908e-06	0	8.84538e-07	4.42269e-07	4.42269e-07	4.42269e-07	0	4.42269e-07	0	1.32681e-06	0	0	0	0	0	0	4.42269e-07	4.42269e-07	8.84538e-07	4.42269e-07	4.42269e-07	4.42269e-07	8.84538e-07	0	4.42269e-07	0	1.32681e-06	0	0	4.42269e-07	1.32681e-06	8.84538e-07	0	8.84538e-07	1.32681e-06	0	4.42269e-07	4.42269e-07	4.42269e-07
GB_GCA_009926865.1	Rhizosphere	1.72267e-06	4.30667e-07	0	1.292e-06	0	3.01467e-06	0	8.61334e-07	1.292e-06	1.292e-06	0	4.30667e-07	8.61334e-07	4.30667e-07	4.30667e-07	4.30667e-07	8.61334e-07	4.30667e-07	1.72267e-06	4.30667e-07	1.292e-06	8.61334e-07	4.30667e-07	8.61334e-07	0	8.61334e-07	8.61334e-07	1.292e-06	2.584e-06	4.30667e-07	4.30667e-07	4.30667e-07	4.30667e-07	0	4.30667e-07	1.292e-06	4.30667e-07	4.30667e-07	4.30667e-07	1.72267e-06	8.61334e-07	8.61334e-07	8.61334e-07	8.61334e-07	1.72267e-06	1.72267e-06	4.30667e-07	4.30667e-07
GB_GCA_011046715.1	Bulk soil	2.75049e-06	5.8939e-07	0	7.85854e-07	3.92927e-07	1.76817e-06	9.82317e-07	3.92927e-07	3.92927e-07	7.85854e-07	0	1.96463e-07	1.96463e-07	3.92927e-07	1.96463e-07	1.96463e-07	7.85854e-07	1.96463e-07	7.85854e-07	1.96463e-07	3.92927e-07	1.76817e-06	0	3.92927e-07	1.96463e-07	1.96463e-07	0	9.82317e-07	7.85854e-07	1.96463e-07	7.85854e-07	5.8939e-07	3.92927e-07	0	1.96463e-07	7.85854e-07	1.96463e-07	0	3.92927e-07	5.8939e-07	1.96463e-07	1.96463e-07	7.85854e-07	3.92927e-07	7.85854e-07	5.8939e-07	1.96463e-07	1.96463e-07
GB_GCA_011525685.1	Bulk soil	1.63406e-06	2.97102e-07	2.97102e-07	8.91307e-07	4.45654e-07	5.94205e-07	4.45654e-07	4.45654e-07	2.97102e-07	4.45654e-07	0	2.97102e-07	1.48551e-07	1.48551e-07	1.48551e-07	1.48551e-07	2.97102e-07	1.48551e-07	7.42756e-07	1.48551e-07	1.03986e-06	1.18841e-06	0	1.48551e-07	1.48551e-07	1.48551e-07	0	5.94205e-07	4.45654e-07	2.97102e-07	5.94205e-07	2.97102e-07	4.45654e-07	1.48551e-07	4.45654e-07	1.48551e-07	2.97102e-07	1.48551e-07	1.48551e-07	4.45654e-07	2.97102e-07	1.48551e-07	5.94205e-07	2.97102e-07	4.45654e-07	5.94205e-07	1.48551e-07	1.48551e-07
GB_GCA_011620145.1	Bulk soil	3.34252e-06	5.57086e-07	0	1.67126e-06	5.57086e-07	2.78543e-06	5.57086e-07	1.11417e-06	1.11417e-06	1.11417e-06	5.57086e-07	5.57086e-07	0	5.57086e-07	5.57086e-07	1.11417e-06	0	0	2.22834e-06	5.57086e-07	5.57086e-07	1.67126e-06	0	5.57086e-07	0	1.67126e-06	1.11417e-06	1.11417e-06	1.11417e-06	5.57086e-07	1.11417e-06	1.67126e-06	5.57086e-07	0	5.57086e-07	5.57086e-07	0	0	5.57086e-07	1.67126e-06	0	5.57086e-07	1.11417e-06	1.11417e-06	1.67126e-06	1.67126e-06	5.57086e-07	5.57086e-07
GB_GCA_012927555.1	Rhizosphere	2.42643e-06	2.42643e-07	9.7057e-07	1.94114e-06	7.27928e-07	1.6985e-06	1.21321e-06	2.42643e-07	4.85285e-07	9.7057e-07	2.42643e-07	2.42643e-07	2.42643e-07	4.85285e-07	2.42643e-07	2.42643e-07	2.42643e-07	2.42643e-07	1.21321e-06	4.85285e-07	9.7057e-07	4.85285e-07	0	7.27928e-07	7.27928e-07	2.42643e-07	2.42643e-07	7.27928e-07	9.7057e-07	2.42643e-07	7.27928e-07	4.85285e-07	4.85285e-07	2.42643e-07	2.42643e-07	7.27928e-07	2.42643e-07	0	2.42643e-07	9.7057e-07	2.42643e-07	0	1.21321e-06	7.27928e-07	9.7057e-07	9.7057e-07	2.42643e-07	2.42643e-07
GB_GCA_013140635.1	Bulk soil	2.61894e-06	2.61894e-07	0	7.85683e-07	5.23788e-07	1.83326e-06	0	5.23788e-07	5.23788e-07	1.30947e-06	0	2.61894e-07	2.61894e-07	0	2.61894e-07	2.61894e-07	7.85683e-07	2.61894e-07	5.23788e-07	5.23788e-07	1.30947e-06	2.61894e-06	0	5.23788e-07	0	5.23788e-07	2.61894e-07	0	7.85683e-07	2.61894e-07	1.04758e-06	0	5.23788e-07	5.23788e-07	2.61894e-07	7.85683e-07	2.61894e-07	2.61894e-07	0	1.04758e-06	0	2.61894e-07	1.04758e-06	5.23788e-07	1.04758e-06	1.04758e-06	2.61894e-07	2.61894e-07
GB_GCA_013140775.1	Bulk soil	2.46782e-06	2.05652e-07	0	1.02826e-06	4.11304e-07	1.43956e-06	6.16956e-07	1.02826e-06	2.05652e-07	4.11304e-07	0	2.05652e-07	4.11304e-07	0	2.05652e-07	2.05652e-07	6.16956e-07	2.05652e-07	1.23391e-06	0	4.11304e-07	1.43956e-06	2.05652e-07	2.05652e-07	2.05652e-07	4.11304e-07	2.05652e-07	1.43956e-06	8.22608e-07	2.05652e-07	1.02826e-06	2.05652e-07	4.11304e-07	4.11304e-07	2.05652e-07	6.16956e-07	2.05652e-07	4.11304e-07	2.05652e-07	8.22608e-07	2.05652e-07	6.16956e-07	1.23391e-06	4.11304e-07	6.16956e-07	8.22608e-07	2.05652e-07	2.05652e-07
GB_GCA_013141065.1	Bulk soil	1.11647e-06	0	5.58234e-07	2.79117e-07	2.79117e-07	8.37351e-07	2.79117e-07	2.79117e-07	2.79117e-07	5.58234e-07	0	2.79117e-07	2.79117e-07	0	2.79117e-07	2.79117e-07	8.37351e-07	2.79117e-07	8.37351e-07	2.79117e-07	5.58234e-07	1.11647e-06	2.79117e-07	2.79117e-07	0	2.79117e-07	2.79117e-07	5.58234e-07	8.37351e-07	2.79117e-07	1.11647e-06	2.79117e-07	2.79117e-07	5.58234e-07	2.79117e-07	5.58234e-07	5.58234e-07	2.79117e-07	0	8.37351e-07	5.58234e-07	0	2.79117e-07	5.58234e-07	1.11647e-06	1.11647e-06	2.79117e-07	2.79117e-07
GB_GCA_013285595.1	Bulk soil	1.70388e-06	3.40777e-07	0	1.02233e-06	3.40777e-07	6.81553e-07	6.81553e-07	3.40777e-07	3.40777e-07	1.36311e-06	0	0	3.40777e-07	0	3.40777e-07	0	6.81553e-07	3.40777e-07	6.81553e-07	0	1.02233e-06	2.38544e-06	3.40777e-07	3.40777e-07	3.40777e-07	0	0	6.81553e-07	6.81553e-07	3.40777e-07	6.81553e-07	3.40777e-07	3.40777e-07	6.81553e-07	6.81553e-07	6.81553e-07	3.40777e-07	3.40777e-07	0	3.40777e-07	3.40777e-07	3.40777e-07	6.81553e-07	6.81553e-07	3.40777e-07	3.40777e-07	3.40777e-07	3.40777e-07
GB_GCA_013286315.1	Bulk soil	1.81015e-06	3.01692e-07	0	1.50846e-06	0	6.03384e-07	6.03384e-07	6.03384e-07	6.03384e-07	6.03384e-07	0	3.01692e-07	0	0	0	3.01692e-07	6.03384e-07	0	9.05076e-07	3.01692e-07	9.05076e-07	1.20677e-06	3.01692e-07	0	9.05076e-07	6.03384e-07	3.01692e-07	6.03384e-07	1.20677e-06	3.01692e-07	9.05076e-07	3.01692e-07	6.03384e-07	3.01692e-07	0	9.05076e-07	3.01692e-07	3.01692e-07	0	6.03384e-07	3.01692e-07	3.01692e-07	9.05076e-07	3.01692e-07	9.05076e-07	9.05076e-07	0	0
GB_GCA_013286425.1	Bulk soil	2.02842e-06	2.89774e-07	0	8.69323e-07	2.89774e-07	5.79548e-07	2.89774e-07	2.89774e-07	5.79548e-07	8.69323e-07	2.89774e-07	2.89774e-07	2.89774e-07	2.89774e-07	0	2.89774e-07	2.89774e-07	0	1.44887e-06	0	0	2.89774e-07	2.89774e-07	2.89774e-07	1.1591e-06	0	0	2.89774e-07	5.79548e-07	2.89774e-07	5.79548e-07	0	2.89774e-07	2.89774e-07	2.89774e-07	2.89774e-07	2.89774e-07	0	2.89774e-07	5.79548e-07	2.89774e-07	0	1.1591e-06	5.79548e-07	2.89774e-07	2.89774e-07	0	0
GB_GCA_013288805.1	Bulk soil	4.52822e-06	2.83014e-07	0	8.49041e-07	2.83014e-07	2.26411e-06	0	2.83014e-07	2.83014e-07	1.69808e-06	0	2.83014e-07	0	0	2.83014e-07	0	2.83014e-07	2.83014e-07	1.13205e-06	2.83014e-07	0	1.13205e-06	0	5.66027e-07	2.83014e-07	2.83014e-07	0	1.41507e-06	5.66027e-07	2.83014e-07	0	2.83014e-07	5.66027e-07	0	2.83014e-07	2.83014e-07	2.83014e-07	2.83014e-07	0	5.66027e-07	0	2.83014e-07	1.13205e-06	0	1.69808e-06	1.13205e-06	2.83014e-07	2.83014e-07
GB_GCA_013372845.1	Bulk soil	2.17237e-06	6.20678e-07	0	9.31017e-07	0	6.20678e-07	6.20678e-07	6.20678e-07	3.10339e-07	6.20678e-07	0	3.10339e-07	6.20678e-07	0	3.10339e-07	3.10339e-07	6.20678e-07	3.10339e-07	1.24136e-06	3.10339e-07	1.55169e-06	1.86203e-06	0	6.20678e-07	3.10339e-07	0	0	6.20678e-07	1.24136e-06	6.20678e-07	9.31017e-07	1.24136e-06	9.31017e-07	6.20678e-07	9.31017e-07	6.20678e-07	0	3.10339e-07	0	3.10339e-07	0	6.20678e-07	6.20678e-07	6.20678e-07	3.10339e-07	9.31017e-07	3.10339e-07	3.10339e-07
GB_GCA_013377015.1	Rhizosphere	4.14429e-06	4.14429e-07	0	2.07214e-06	2.07214e-07	6.21643e-07	2.07214e-07	6.21643e-07	2.07214e-07	8.28857e-07	0	2.07214e-07	2.07214e-07	2.07214e-07	2.07214e-07	2.07214e-07	2.07214e-07	2.07214e-07	2.07214e-06	2.07214e-07	6.21643e-07	6.21643e-07	0	2.07214e-07	2.07214e-07	2.07214e-07	2.07214e-07	1.4505e-06	6.21643e-07	2.07214e-07	8.28857e-07	2.07214e-07	4.14429e-07	0	2.07214e-07	4.14429e-07	0	2.07214e-07	2.07214e-07	8.28857e-07	4.14429e-07	2.07214e-07	4.14429e-07	6.21643e-07	1.03607e-06	8.28857e-07	2.07214e-07	2.07214e-07
GB_GCA_013696305.1	Bulk soil	2.15472e-06	3.07818e-07	0	2.46254e-06	3.07818e-07	9.23453e-07	6.15635e-07	6.15635e-07	6.15635e-07	6.15635e-07	3.07818e-07	3.07818e-07	6.15635e-07	6.15635e-07	3.07818e-07	3.07818e-07	6.15635e-07	3.07818e-07	9.23453e-07	3.07818e-07	6.15635e-07	1.84691e-06	0	3.07818e-07	6.15635e-07	3.07818e-07	3.07818e-07	3.07818e-06	1.23127e-06	0	6.15635e-07	6.15635e-07	9.23453e-07	0	3.07818e-07	1.84691e-06	3.07818e-07	3.07818e-07	3.07818e-07	9.23453e-07	3.07818e-07	0	9.23453e-07	9.23453e-07	1.23127e-06	9.23453e-07	3.07818e-07	3.07818e-07
GB_GCA_013816245.1	Bulk soil	3.80108e-06	3.16756e-07	3.16756e-07	1.58378e-06	3.16756e-07	2.85081e-06	6.33513e-07	6.33513e-07	6.33513e-07	1.26703e-06	0	6.33513e-07	3.16756e-07	0	3.16756e-07	3.16756e-07	6.33513e-07	3.16756e-07	1.26703e-06	3.16756e-07	1.58378e-06	2.53405e-06	0	3.16756e-07	1.26703e-06	3.16756e-07	0	0	6.33513e-07	6.33513e-07	1.90054e-06	0	9.50269e-07	6.33513e-07	3.16756e-07	6.33513e-07	9.50269e-07	3.16756e-07	0	6.33513e-07	3.16756e-07	6.33513e-07	1.26703e-06	6.33513e-07	1.26703e-06	1.26703e-06	3.16756e-07	3.16756e-07
GB_GCA_013816585.1	Bulk soil	3.18664e-06	3.54071e-07	0	1.41629e-06	3.54071e-07	1.77036e-06	0	1.06221e-06	1.06221e-06	1.77036e-06	0	3.54071e-07	3.54071e-07	0	3.54071e-07	3.54071e-07	3.54071e-07	3.54071e-07	2.4785e-06	3.54071e-07	1.06221e-06	1.77036e-06	0	3.54071e-07	0	1.06221e-06	7.08143e-07	3.54071e-07	1.06221e-06	3.54071e-07	7.08143e-07	3.54071e-07	7.08143e-07	3.54071e-07	3.54071e-07	1.41629e-06	0	7.08143e-07	3.54071e-07	1.06221e-06	3.54071e-07	0	7.08143e-07	7.08143e-07	1.77036e-06	1.06221e-06	3.54071e-07	3.54071e-07
GB_GCA_013816615.1	Rhizosphere	1.49481e-06	0	0	1.06772e-06	4.2709e-07	8.54179e-07	6.40635e-07	2.13545e-07	6.40635e-07	1.06772e-06	2.13545e-07	2.13545e-07	2.13545e-07	0	2.13545e-07	2.13545e-07	2.13545e-07	2.13545e-07	1.28127e-06	2.13545e-07	4.2709e-07	1.49481e-06	2.13545e-07	4.2709e-07	0	6.40635e-07	4.2709e-07	0	4.2709e-07	2.13545e-07	4.2709e-07	0	1.06772e-06	4.2709e-07	4.2709e-07	1.49481e-06	4.2709e-07	2.13545e-07	2.13545e-07	6.40635e-07	2.13545e-07	2.13545e-07	6.40635e-07	4.2709e-07	6.40635e-07	6.40635e-07	2.13545e-07	2.13545e-07
GB_GCA_013817065.1	Bulk soil	1.38844e-06	3.96696e-07	1.98348e-07	1.38844e-06	1.98348e-07	1.58679e-06	3.96696e-07	9.91741e-07	1.98348e-07	7.93393e-07	0	3.96696e-07	3.96696e-07	0	1.98348e-07	0	7.93393e-07	1.98348e-07	7.93393e-07	0	1.98348e-07	5.95044e-07	1.98348e-07	3.96696e-07	1.98348e-07	0	0	0	7.93393e-07	1.98348e-07	9.91741e-07	5.95044e-07	3.96696e-07	3.96696e-07	1.98348e-07	5.95044e-07	1.98348e-07	1.98348e-07	1.98348e-07	7.93393e-07	1.98348e-07	3.96696e-07	1.58679e-06	5.95044e-07	7.93393e-07	9.91741e-07	3.96696e-07	3.96696e-07
GB_GCA_013820855.1	Bulk soil	2.58018e-06	2.86687e-07	0	1.14675e-06	5.73374e-07	2.00681e-06	2.86687e-07	8.60061e-07	5.73374e-07	1.72012e-06	0	2.86687e-07	2.86687e-07	0	2.86687e-07	2.86687e-07	5.73374e-07	2.86687e-07	1.14675e-06	8.60061e-07	1.14675e-06	2.00681e-06	0	2.86687e-07	5.73374e-07	2.86687e-07	2.86687e-07	2.86687e-07	8.60061e-07	5.73374e-07	1.14675e-06	0	5.73374e-07	8.60061e-07	2.86687e-07	1.14675e-06	5.73374e-07	2.86687e-07	8.60061e-07	1.14675e-06	2.86687e-07	2.86687e-07	1.14675e-06	1.14675e-06	1.14675e-06	8.60061e-07	2.86687e-07	2.86687e-07
GB_GCA_013821195.1	Rhizosphere	2.84343e-06	4.06205e-07	0	8.1241e-07	0	1.21861e-06	8.1241e-07	4.06205e-07	8.1241e-07	1.21861e-06	0	4.06205e-07	8.1241e-07	4.06205e-07	4.06205e-07	0	8.1241e-07	4.06205e-07	8.1241e-07	1.21861e-06	2.43723e-06	0	0	0	1.21861e-06	8.1241e-07	4.06205e-07	1.21861e-06	1.21861e-06	4.06205e-07	1.62482e-06	8.1241e-07	8.1241e-07	0	4.06205e-07	8.1241e-07	0	4.06205e-07	4.06205e-07	1.62482e-06	4.06205e-07	0	1.21861e-06	4.06205e-07	1.62482e-06	1.21861e-06	4.06205e-07	4.06205e-07
GB_GCA_013822395.1	Bulk soil	3.06684e-06	3.4076e-07	3.4076e-07	6.81521e-07	6.81521e-07	2.72608e-06	0	1.02228e-06	3.4076e-07	1.36304e-06	0	0	3.4076e-07	0	3.4076e-07	3.4076e-07	0	3.4076e-07	2.04456e-06	3.4076e-07	1.36304e-06	2.72608e-06	0	3.4076e-07	6.81521e-07	0	0	3.4076e-07	3.4076e-07	6.81521e-07	1.36304e-06	6.81521e-07	6.81521e-07	6.81521e-07	0	3.4076e-07	0	3.4076e-07	3.4076e-07	1.02228e-06	0	0	3.06684e-06	6.81521e-07	1.02228e-06	6.81521e-07	0	3.4076e-07
GB_GCA_013822735.1	Rhizosphere	1.30775e-06	2.90612e-07	1.45306e-07	1.59837e-06	2.90612e-07	5.81224e-07	1.45306e-07	2.90612e-07	4.35918e-07	4.35918e-07	0	1.45306e-07	1.45306e-07	1.45306e-07	1.45306e-07	1.45306e-07	4.35918e-07	1.45306e-07	7.2653e-07	1.45306e-07	7.2653e-07	2.90612e-07	1.45306e-07	1.45306e-07	1.45306e-07	2.90612e-07	1.45306e-07	1.01714e-06	2.90612e-07	1.45306e-07	4.35918e-07	1.45306e-07	1.45306e-07	2.90612e-07	4.35918e-07	4.35918e-07	0	2.90612e-07	1.45306e-07	5.81224e-07	4.35918e-07	2.90612e-07	7.2653e-07	2.90612e-07	4.35918e-07	5.81224e-07	1.45306e-07	1.45306e-07
GB_GCA_013823135.1	Bulk soil	1.09372e-06	3.64574e-07	1.21525e-07	4.86099e-07	2.4305e-07	7.29149e-07	6.07624e-07	2.4305e-07	3.64574e-07	3.64574e-07	0	2.4305e-07	1.21525e-07	1.21525e-07	2.4305e-07	1.21525e-07	2.4305e-07	1.21525e-07	7.29149e-07	1.21525e-07	4.86099e-07	3.64574e-07	0	1.21525e-07	1.21525e-07	2.4305e-07	1.21525e-07	3.64574e-07	2.4305e-07	1.21525e-07	3.64574e-07	0	2.4305e-07	3.64574e-07	2.4305e-07	3.64574e-07	0	2.4305e-07	1.21525e-07	4.86099e-07	2.4305e-07	2.4305e-07	8.50673e-07	2.4305e-07	4.86099e-07	3.64574e-07	1.21525e-07	1.21525e-07
GB_GCA_014191545.1	Bulk soil	1.60532e-06	6.42129e-07	0	2.24745e-06	0	9.63193e-07	6.42129e-07	6.42129e-07	6.42129e-07	1.60532e-06	0	3.21064e-07	3.21064e-07	3.21064e-07	6.42129e-07	3.21064e-07	3.21064e-07	3.21064e-07	2.24745e-06	3.21064e-07	9.63193e-07	6.42129e-07	0	3.21064e-07	0	6.42129e-07	3.21064e-07	2.24745e-06	1.60532e-06	3.21064e-07	1.60532e-06	3.21064e-07	9.63193e-07	3.21064e-07	3.21064e-07	9.63193e-07	3.21064e-07	3.21064e-07	3.21064e-07	9.63193e-07	6.42129e-07	0	6.42129e-07	9.63193e-07	1.60532e-06	9.63193e-07	3.21064e-07	3.21064e-07
GB_GCA_014379455.1	Bulk soil	1.33935e-06	5.35739e-07	0	2.6787e-06	2.6787e-07	1.07148e-06	5.35739e-07	5.35739e-07	5.35739e-07	8.03609e-07	2.6787e-07	2.6787e-07	2.6787e-07	5.35739e-07	2.6787e-07	2.6787e-07	2.6787e-07	2.6787e-07	1.33935e-06	5.35739e-07	2.6787e-07	1.60722e-06	2.6787e-07	2.6787e-07	5.35739e-07	2.6787e-07	2.6787e-07	2.14296e-06	1.07148e-06	2.6787e-07	5.35739e-07	5.35739e-07	8.03609e-07	0	2.6787e-07	1.07148e-06	2.6787e-07	2.6787e-07	2.6787e-07	8.03609e-07	2.6787e-07	0	2.6787e-07	8.03609e-07	8.03609e-07	1.07148e-06	2.6787e-07	2.6787e-07
GB_GCA_014841835.1	Rhizosphere	1.696e-06	1.88445e-07	0	2.26133e-06	1.88445e-07	1.50756e-06	5.65334e-07	5.65334e-07	5.65334e-07	5.65334e-07	0	1.88445e-07	1.88445e-07	1.88445e-07	1.88445e-07	1.88445e-07	1.88445e-07	1.88445e-07	1.13067e-06	1.88445e-07	3.76889e-07	3.76889e-07	1.88445e-07	5.65334e-07	7.53778e-07	3.76889e-07	3.76889e-07	3.76889e-07	7.53778e-07	1.88445e-07	5.65334e-07	3.76889e-07	3.76889e-07	1.88445e-07	1.88445e-07	5.65334e-07	3.76889e-07	1.88445e-07	1.88445e-07	5.65334e-07	3.76889e-07	1.88445e-07	1.88445e-07	3.76889e-07	5.65334e-07	3.76889e-07	1.88445e-07	1.88445e-07
GB_GCA_014859905.1	Rhizosphere	4.70977e-06	2.14081e-07	4.28161e-07	2.56897e-06	0	4.28161e-07	4.28161e-07	6.42242e-07	6.42242e-07	1.49856e-06	2.14081e-07	0	4.28161e-07	0	4.28161e-07	2.14081e-07	0	2.14081e-07	1.49856e-06	2.14081e-07	6.42242e-07	4.28161e-07	0	2.14081e-07	2.14081e-07	0	0	1.49856e-06	1.28448e-06	4.28161e-07	6.42242e-07	0	2.14081e-07	4.28161e-07	2.14081e-07	6.42242e-07	2.14081e-07	2.14081e-07	0	4.28161e-07	4.28161e-07	4.28161e-07	8.56323e-07	6.42242e-07	4.28161e-07	2.14081e-07	0	0
GB_GCA_014879845.1	Bulk soil	9.19531e-07	3.67812e-07	0	1.28734e-06	1.83906e-07	9.19531e-07	1.83906e-07	7.35625e-07	7.35625e-07	1.83906e-07	0	1.83906e-07	1.83906e-07	1.83906e-07	1.83906e-07	1.83906e-07	7.35625e-07	1.83906e-07	9.19531e-07	1.83906e-07	9.19531e-07	1.10344e-06	1.83906e-07	1.83906e-07	0	3.67812e-07	3.67812e-07	3.67812e-07	5.51718e-07	3.67812e-07	1.28734e-06	1.83906e-07	3.67812e-07	3.67812e-07	5.51718e-07	3.67812e-07	3.67812e-07	1.83906e-07	1.83906e-07	9.19531e-07	3.67812e-07	0	1.83906e-07	3.67812e-07	3.67812e-07	3.67812e-07	1.83906e-07	1.83906e-07
GB_GCA_015075165.1	Bulk soil	5.7243e-06	1.9739e-07	1.9739e-07	7.89558e-07	3.94779e-07	1.18434e-06	7.89558e-07	5.92169e-07	3.94779e-07	1.57912e-06	0	1.9739e-07	3.94779e-07	1.9739e-07	3.94779e-07	1.9739e-07	1.9739e-07	1.9739e-07	1.57912e-06	1.9739e-07	3.94779e-07	1.77651e-06	0	1.9739e-07	0	1.9739e-07	1.9739e-07	2.17129e-06	3.94779e-07	1.9739e-07	5.92169e-07	1.9739e-07	1.9739e-07	1.9739e-07	1.9739e-07	5.92169e-07	0	1.9739e-07	1.9739e-07	7.89558e-07	3.94779e-07	9.86948e-07	5.92169e-07	5.92169e-07	5.92169e-07	3.94779e-07	1.9739e-07	1.9739e-07
GB_GCA_015075645.1	Bulk soil	6.37307e-06	2.2761e-07	0	1.36566e-06	2.2761e-07	6.82829e-07	4.55219e-07	6.82829e-07	4.55219e-07	9.10439e-07	0	2.2761e-07	2.2761e-07	2.2761e-07	2.2761e-07	2.2761e-07	4.55219e-07	2.2761e-07	1.82088e-06	2.2761e-07	4.55219e-07	9.10439e-07	0	2.2761e-07	2.2761e-07	2.2761e-07	2.2761e-07	2.2761e-06	9.10439e-07	2.2761e-07	9.10439e-07	2.2761e-07	2.2761e-07	2.2761e-07	2.2761e-07	6.82829e-07	0	4.55219e-07	2.2761e-07	6.82829e-07	4.55219e-07	9.10439e-07	2.2761e-07	6.82829e-07	6.82829e-07	4.55219e-07	2.2761e-07	2.2761e-07
GB_GCA_015478725.1	Bulk soil	4.63435e-06	2.89647e-07	2.89647e-07	2.89647e-07	5.79294e-07	1.44824e-06	0	2.89647e-07	5.79294e-07	2.60682e-06	0	2.89647e-07	5.79294e-07	0	5.79294e-07	2.89647e-07	0	2.89647e-07	2.31718e-06	0	2.31718e-06	4.63435e-06	0	2.89647e-07	8.68941e-07	0	0	2.02753e-06	2.89647e-07	5.79294e-07	1.15859e-06	5.79294e-07	5.79294e-07	5.79294e-07	5.79294e-07	2.89647e-07	2.89647e-07	2.89647e-07	2.89647e-07	8.68941e-07	0	0	1.15859e-06	5.79294e-07	8.68941e-07	8.68941e-07	2.89647e-07	2.89647e-07
GB_GCA_015905245.1	Rhizosphere	2.4362e-06	2.21473e-07	0	1.10736e-06	2.21473e-07	1.77178e-06	2.21473e-07	6.64418e-07	8.85891e-07	1.10736e-06	0	2.21473e-07	2.21473e-07	2.21473e-07	2.21473e-07	2.21473e-07	2.21473e-07	2.21473e-07	1.10736e-06	2.21473e-07	4.42945e-07	6.64418e-07	0	4.42945e-07	6.64418e-07	4.42945e-07	4.42945e-07	1.55031e-06	4.42945e-07	2.21473e-07	1.10736e-06	2.21473e-07	2.21473e-07	2.21473e-07	2.21473e-07	8.85891e-07	4.42945e-07	2.21473e-07	2.21473e-07	8.85891e-07	4.42945e-07	0	2.21473e-07	8.85891e-07	6.64418e-07	4.42945e-07	2.21473e-07	2.21473e-07
GB_GCA_016124855.1	Rhizosphere	2.53767e-06	1.40982e-07	1.40982e-07	2.11472e-06	5.63926e-07	1.69178e-06	4.22945e-07	2.81963e-07	2.81963e-07	1.5508e-06	0	1.40982e-07	2.81963e-07	1.40982e-07	2.81963e-07	0	2.81963e-07	1.40982e-07	2.11472e-06	1.40982e-07	5.63926e-07	1.40982e-06	0	2.81963e-07	4.22945e-07	1.40982e-07	0	5.63926e-07	4.22945e-07	1.40982e-07	9.86871e-07	1.40982e-07	1.40982e-07	2.81963e-07	2.81963e-07	4.22945e-07	7.04908e-07	2.81963e-07	1.40982e-07	4.22945e-07	1.40982e-07	1.40982e-07	9.86871e-07	2.81963e-07	4.22945e-07	4.22945e-07	1.40982e-07	1.40982e-07
GB_GCA_016185425.1	Bulk soil	1.65567e-06	3.01031e-07	1.50516e-07	1.20413e-06	3.01031e-07	1.05361e-06	6.02063e-07	3.01031e-07	4.51547e-07	4.51547e-07	0	1.50516e-07	3.01031e-07	0	1.50516e-07	1.50516e-07	3.01031e-07	1.50516e-07	1.50516e-06	1.50516e-07	3.01031e-07	6.02063e-07	0	3.01031e-07	3.01031e-07	3.01031e-07	1.50516e-07	9.03094e-07	7.52579e-07	4.51547e-07	6.02063e-07	4.51547e-07	4.51547e-07	3.01031e-07	3.01031e-07	4.51547e-07	0	1.50516e-07	1.50516e-07	6.02063e-07	1.50516e-07	1.50516e-07	1.65567e-06	3.01031e-07	6.02063e-07	4.51547e-07	1.50516e-07	1.50516e-07
GB_GCA_016195245.1	Bulk soil	2.69498e-06	6.73745e-07	0	2.69498e-06	0	1.01062e-06	3.36873e-07	1.01062e-06	6.73745e-07	1.34749e-06	0	3.36873e-07	3.36873e-07	0	3.36873e-07	3.36873e-07	6.73745e-07	3.36873e-07	2.02124e-06	3.36873e-07	6.73745e-07	2.02124e-06	0	3.36873e-07	3.36873e-07	1.01062e-06	6.73745e-07	3.36873e-07	1.01062e-06	0	1.68436e-06	0	1.01062e-06	0	3.36873e-07	6.73745e-07	0	6.73745e-07	3.36873e-07	1.01062e-06	6.73745e-07	0	6.73745e-07	1.01062e-06	1.68436e-06	1.01062e-06	3.36873e-07	3.36873e-07
GB_GCA_016195265.1	Bulk soil	2.8665e-06	4.41001e-07	0	2.205e-07	4.41001e-07	1.5435e-06	2.205e-07	6.61501e-07	4.41001e-07	8.82001e-07	0	2.205e-07	4.41001e-07	0	4.41001e-07	2.205e-07	6.61501e-07	2.205e-07	1.323e-06	0	6.61501e-07	8.82001e-07	0	2.205e-07	2.205e-07	2.205e-07	0	1.764e-06	1.1025e-06	2.205e-07	1.1025e-06	0	4.41001e-07	6.61501e-07	2.205e-07	8.82001e-07	0	4.41001e-07	2.205e-07	6.61501e-07	2.205e-07	2.205e-07	1.323e-06	4.41001e-07	8.82001e-07	8.82001e-07	2.205e-07	2.205e-07
GB_GCA_016196065.1	Bulk soil	2.89467e-06	1.80917e-07	0	7.23667e-07	3.61833e-07	1.0855e-06	7.23667e-07	5.4275e-07	5.4275e-07	1.44733e-06	0	1.80917e-07	5.4275e-07	0	3.61833e-07	1.80917e-07	3.61833e-07	1.80917e-07	1.0855e-06	1.80917e-07	1.80917e-07	5.4275e-07	0	1.80917e-07	3.61833e-07	1.80917e-07	0	5.4275e-07	3.61833e-07	1.80917e-07	7.23667e-07	7.23667e-07	3.61833e-07	0	1.80917e-07	5.4275e-07	0	1.80917e-07	1.80917e-07	5.4275e-07	1.80917e-07	3.61833e-07	1.80917e-06	3.61833e-07	7.23667e-07	7.23667e-07	1.80917e-07	1.80917e-07
GB_GCA_016200145.1	Bulk soil	2.05341e-06	1.20789e-07	0	1.20789e-06	1.20789e-07	9.66311e-07	2.41578e-07	2.41578e-07	4.83155e-07	7.24733e-07	0	1.20789e-07	1.20789e-07	2.41578e-07	1.20789e-07	1.20789e-07	3.62367e-07	1.20789e-07	1.0871e-06	1.20789e-07	3.62367e-07	6.03944e-07	0	1.20789e-07	0	1.20789e-07	1.20789e-07	6.03944e-07	3.62367e-07	1.20789e-07	3.62367e-07	1.20789e-07	2.41578e-07	1.20789e-07	1.20789e-07	3.62367e-07	0	2.41578e-07	2.41578e-07	3.62367e-07	3.62367e-07	1.20789e-07	8.45522e-07	2.41578e-07	4.83155e-07	4.83155e-07	1.20789e-07	1.20789e-07
GB_GCA_016200545.1	Bulk soil	3.76436e-06	2.21433e-07	8.85732e-07	1.55003e-06	2.21433e-07	6.64299e-07	1.3286e-06	4.42866e-07	6.64299e-07	4.42866e-07	0	2.21433e-07	2.21433e-07	2.21433e-07	2.21433e-07	2.21433e-07	4.42866e-07	2.21433e-07	1.55003e-06	2.21433e-07	6.64299e-07	2.21433e-07	0	2.21433e-07	0	0	0	1.3286e-06	8.85732e-07	4.42866e-07	8.85732e-07	2.21433e-07	4.42866e-07	0	4.42866e-07	6.64299e-07	4.42866e-07	2.21433e-07	2.21433e-07	4.42866e-07	0	0	8.85732e-07	1.10717e-06	6.64299e-07	6.64299e-07	0	0
GB_GCA_016222805.1	Bulk soil	1.13835e-06	2.52967e-07	1.26483e-07	8.85384e-07	1.26483e-07	6.32417e-07	2.52967e-07	3.7945e-07	3.7945e-07	1.26483e-07	0	2.52967e-07	1.26483e-07	0	1.26483e-07	1.26483e-07	2.52967e-07	1.26483e-07	8.85384e-07	1.26483e-07	7.589e-07	5.05933e-07	1.26483e-07	1.26483e-07	0	0	0	3.7945e-07	3.7945e-07	2.52967e-07	3.7945e-07	1.26483e-07	1.26483e-07	2.52967e-07	2.52967e-07	5.05933e-07	1.26483e-07	1.26483e-07	1.26483e-07	3.7945e-07	2.52967e-07	1.26483e-07	6.32417e-07	2.52967e-07	2.52967e-07	2.52967e-07	1.26483e-07	1.26483e-07
GB_GCA_016223045.1	Bulk soil	2.06005e-06	0	0	5.15013e-07	5.15013e-07	7.7252e-07	0	7.7252e-07	1.03003e-06	1.28753e-06	0	2.57507e-07	2.57507e-07	0	2.57507e-07	2.57507e-07	5.15013e-07	2.57507e-07	1.28753e-06	5.15013e-07	1.54504e-06	1.28753e-06	0	2.57507e-07	0	0	0	0	5.15013e-07	2.57507e-07	1.28753e-06	2.57507e-07	5.15013e-07	2.57507e-07	2.57507e-07	5.15013e-07	0	2.57507e-07	0	5.15013e-07	2.57507e-07	2.57507e-07	7.7252e-07	2.57507e-07	5.15013e-07	5.15013e-07	2.57507e-07	2.57507e-07
GB_GCA_016432585.1	Rhizosphere	0	0	0	1.04975e-06	0	2.09951e-06	0	1.04975e-06	1.04975e-06	0	0	1.04975e-06	1.04975e-06	0	0	2.09951e-06	1.04975e-06	1.04975e-06	0	1.04975e-06	2.09951e-06	1.04975e-06	0	1.04975e-06	0	0	0	1.04975e-06	0	2.09951e-06	0	1.04975e-06	1.04975e-06	0	2.09951e-06	1.04975e-06	0	0	0	0	1.04975e-06	0	0	2.09951e-06	1.04975e-06	0	1.04975e-06	1.04975e-06
GB_GCA_016463515.1	Rhizosphere	3.04637e-06	2.53864e-07	2.53864e-07	2.28478e-06	2.53864e-07	1.01546e-06	7.61593e-07	7.61593e-07	0	7.61593e-07	0	0	2.53864e-07	2.53864e-07	2.53864e-07	2.53864e-07	2.53864e-07	2.53864e-07	7.61593e-07	5.07729e-07	5.07729e-07	5.07729e-07	0	2.53864e-07	7.61593e-07	1.01546e-06	1.01546e-06	1.26932e-06	7.61593e-07	0	7.61593e-07	0	5.07729e-07	5.07729e-07	2.53864e-07	5.07729e-07	0	2.53864e-07	5.07729e-07	1.52319e-06	2.53864e-07	0	7.61593e-07	5.07729e-07	1.26932e-06	5.07729e-07	2.53864e-07	2.53864e-07
GB_GCA_016467405.1	Bulk soil	6.9212e-06	2.23265e-07	0	1.33959e-06	0	2.00938e-06	2.23265e-07	6.69794e-07	1.11632e-06	8.93059e-07	0	2.23265e-07	2.23265e-07	2.23265e-07	4.46529e-07	2.23265e-07	2.23265e-07	2.23265e-07	1.56285e-06	2.23265e-07	4.46529e-07	2.23265e-07	0	2.23265e-07	2.23265e-07	4.46529e-07	2.23265e-07	1.78612e-06	8.93059e-07	2.23265e-07	6.69794e-07	2.23265e-07	2.23265e-07	0	2.23265e-07	6.69794e-07	2.23265e-07	2.23265e-07	2.23265e-07	8.93059e-07	4.46529e-07	4.46529e-07	2.23265e-07	4.46529e-07	6.69794e-07	4.46529e-07	2.23265e-07	2.23265e-07
GB_GCA_016700075.1	Bulk soil	1.76806e-06	2.94677e-07	0	0	5.89354e-07	1.47339e-06	0	2.94677e-07	2.94677e-07	1.17871e-06	0	2.94677e-07	5.89354e-07	0	5.89354e-07	2.94677e-07	2.94677e-07	2.94677e-07	1.17871e-06	2.94677e-07	5.89354e-07	8.84031e-07	0	2.94677e-07	2.94677e-07	5.89354e-07	2.94677e-07	0	8.84031e-07	2.94677e-07	8.84031e-07	2.94677e-07	8.84031e-07	2.94677e-07	2.94677e-07	1.17871e-06	2.94677e-07	2.94677e-07	0	1.17871e-06	2.94677e-07	5.89354e-07	1.76806e-06	5.89354e-07	8.84031e-07	1.17871e-06	2.94677e-07	2.94677e-07
GB_GCA_016702745.1	Bulk soil	1.28646e-06	4.28821e-07	0	1.28646e-06	0	8.57642e-07	0	6.43231e-07	8.57642e-07	1.50087e-06	0	2.1441e-07	2.1441e-07	0	2.1441e-07	2.1441e-07	2.1441e-07	2.1441e-07	1.71528e-06	2.1441e-07	4.28821e-07	1.71528e-06	2.1441e-07	2.1441e-07	4.28821e-07	2.1441e-07	2.1441e-07	4.28821e-07	4.28821e-07	2.1441e-07	4.28821e-07	2.1441e-07	4.28821e-07	4.28821e-07	2.1441e-07	6.43231e-07	2.1441e-07	2.1441e-07	2.1441e-07	8.57642e-07	2.1441e-07	2.1441e-07	8.57642e-07	6.43231e-07	6.43231e-07	6.43231e-07	2.1441e-07	2.1441e-07
GB_GCA_016703335.1	Bulk soil	3.28956e-06	2.7413e-07	0	3.28956e-06	5.4826e-07	1.37065e-06	0	1.09652e-06	2.7413e-07	8.22389e-07	0	2.7413e-07	2.7413e-07	0	5.4826e-07	5.4826e-07	2.7413e-07	2.7413e-07	1.91891e-06	2.7413e-07	5.4826e-07	1.91891e-06	0	5.4826e-07	0	5.4826e-07	5.4826e-07	5.4826e-07	8.22389e-07	0	1.09652e-06	0	5.4826e-07	2.7413e-07	2.7413e-07	8.22389e-07	2.7413e-07	2.7413e-07	0	8.22389e-07	8.22389e-07	0	5.4826e-07	2.7413e-07	1.09652e-06	1.09652e-06	2.7413e-07	2.7413e-07
GB_GCA_016703525.1	Rhizosphere	5.70207e-06	2.37586e-07	9.50344e-07	1.90069e-06	4.75172e-07	9.50344e-07	4.75172e-07	4.75172e-07	2.37586e-07	1.42552e-06	0	2.37586e-07	2.37586e-07	2.37586e-07	2.37586e-07	2.37586e-07	2.37586e-07	2.37586e-07	1.42552e-06	2.37586e-07	7.12758e-07	4.75172e-07	0	2.37586e-07	0	0	0	4.75172e-07	9.50344e-07	7.12758e-07	9.50344e-07	2.37586e-07	4.75172e-07	4.75172e-07	2.37586e-07	7.12758e-07	2.37586e-07	2.37586e-07	2.37586e-07	7.12758e-07	2.37586e-07	0	7.12758e-07	7.12758e-07	7.12758e-07	7.12758e-07	2.37586e-07	2.37586e-07
GB_GCA_016704305.1	Bulk soil	4.65052e-06	1.86021e-07	0	1.86021e-06	1.86021e-07	9.30104e-07	5.58063e-07	5.58063e-07	9.30104e-07	7.44083e-07	0	1.86021e-07	1.86021e-07	1.86021e-07	1.86021e-07	3.72042e-07	5.58063e-07	1.86021e-07	1.67419e-06	0	3.72042e-07	7.44083e-07	1.86021e-07	1.86021e-07	3.72042e-07	7.44083e-07	3.72042e-07	9.30104e-07	2.23225e-06	1.86021e-07	5.58063e-07	1.86021e-07	3.72042e-07	0	5.58063e-07	7.44083e-07	3.72042e-07	1.86021e-07	1.86021e-07	5.58063e-07	5.58063e-07	1.86021e-07	0	3.72042e-07	5.58063e-07	5.58063e-07	1.86021e-07	1.86021e-07
GB_GCA_016704325.1	Bulk soil	1.82861e-06	0	0	8.12714e-07	4.06357e-07	8.12714e-07	0	2.03179e-07	6.09536e-07	1.21907e-06	0	2.03179e-07	2.03179e-07	0	2.03179e-07	2.03179e-07	4.06357e-07	4.06357e-07	8.12714e-07	2.03179e-07	4.06357e-07	1.42225e-06	2.03179e-07	2.03179e-07	2.03179e-07	2.03179e-07	2.03179e-07	0	4.06357e-07	2.03179e-07	6.09536e-07	2.03179e-07	2.03179e-07	4.06357e-07	4.06357e-07	4.06357e-07	2.03179e-07	2.03179e-07	0	6.09536e-07	4.06357e-07	4.06357e-07	6.09536e-07	4.06357e-07	6.09536e-07	6.09536e-07	2.03179e-07	2.03179e-07
GB_GCA_016704895.1	Bulk soil	5.74728e-06	2.3947e-07	0	9.5788e-07	2.3947e-07	1.19735e-06	4.7894e-07	7.1841e-07	4.7894e-07	4.7894e-07	0	2.3947e-07	2.3947e-07	2.3947e-07	4.7894e-07	2.3947e-07	0	4.7894e-07	1.43682e-06	2.3947e-07	7.1841e-07	1.43682e-06	0	4.7894e-07	0	2.3947e-07	2.3947e-07	2.15523e-06	1.19735e-06	2.3947e-07	9.5788e-07	2.3947e-07	2.3947e-07	2.3947e-07	2.3947e-07	4.7894e-07	2.3947e-07	2.3947e-07	2.3947e-07	7.1841e-07	4.7894e-07	4.7894e-07	4.7894e-07	7.1841e-07	9.5788e-07	7.1841e-07	2.3947e-07	2.3947e-07
GB_GCA_016706275.1	Bulk soil	2.37401e-06	5.93503e-07	2.96751e-07	2.96751e-07	5.93503e-07	1.18701e-06	0	2.96751e-07	8.90254e-07	1.48376e-06	0	2.96751e-07	5.93503e-07	0	5.93503e-07	2.96751e-07	2.96751e-07	2.96751e-07	1.18701e-06	2.96751e-07	5.93503e-07	8.90254e-07	0	2.96751e-07	0	5.93503e-07	2.96751e-07	2.96751e-07	1.18701e-06	5.93503e-07	1.18701e-06	5.93503e-07	8.90254e-07	2.96751e-07	2.96751e-07	8.90254e-07	0	2.96751e-07	0	1.18701e-06	2.96751e-07	5.93503e-07	1.48376e-06	5.93503e-07	1.18701e-06	1.18701e-06	2.96751e-07	2.96751e-07
GB_GCA_016706545.1	Rhizosphere	2.92103e-06	1.16841e-07	2.33683e-07	7.01048e-07	2.33683e-07	2.33683e-07	1.16841e-07	3.50524e-07	3.50524e-07	8.17889e-07	0	0	2.33683e-07	1.16841e-07	2.33683e-07	1.16841e-07	3.50524e-07	1.16841e-07	2.33683e-07	1.16841e-07	5.84206e-07	4.67365e-07	1.16841e-07	1.16841e-07	0	2.33683e-07	1.16841e-07	1.16841e-07	3.50524e-07	1.16841e-07	7.01048e-07	1.16841e-07	3.50524e-07	2.33683e-07	1.16841e-07	5.84206e-07	4.67365e-07	1.16841e-07	1.16841e-07	2.33683e-07	2.33683e-07	1.16841e-07	3.50524e-07	2.33683e-07	3.50524e-07	2.33683e-07	1.16841e-07	1.16841e-07
GB_GCA_016709225.1	Bulk soil	1.14433e-06	2.08059e-07	1.0403e-07	3.12089e-07	2.08059e-07	7.28208e-07	2.08059e-07	3.12089e-07	4.16119e-07	4.16119e-07	0	1.0403e-07	1.0403e-07	1.0403e-07	2.08059e-07	1.0403e-07	1.0403e-07	1.0403e-07	8.32237e-07	1.0403e-07	2.08059e-07	9.36267e-07	1.0403e-07	2.08059e-07	1.0403e-07	1.0403e-07	1.0403e-07	3.12089e-07	4.16119e-07	1.0403e-07	5.20148e-07	1.0403e-07	2.08059e-07	2.08059e-07	1.0403e-07	2.08059e-07	2.08059e-07	1.0403e-07	1.0403e-07	4.16119e-07	3.12089e-07	3.12089e-07	5.20148e-07	2.08059e-07	4.16119e-07	1.0403e-07	1.0403e-07	1.0403e-07
GB_GCA_016709315.1	Bulk soil	2.43076e-06	0	2.43076e-07	4.86153e-07	7.29229e-07	1.21538e-06	0	2.43076e-07	2.43076e-07	9.72305e-07	0	2.43076e-07	7.29229e-07	0	2.43076e-07	2.43076e-07	7.29229e-07	2.43076e-07	4.86153e-07	2.43076e-07	1.70153e-06	1.21538e-06	0	2.43076e-07	0	4.86153e-07	4.86153e-07	2.43076e-07	7.29229e-07	2.43076e-07	7.29229e-07	2.43076e-07	4.86153e-07	2.43076e-07	7.29229e-07	4.86153e-07	0	2.43076e-07	0	7.29229e-07	2.43076e-07	2.43076e-07	7.29229e-07	4.86153e-07	9.72305e-07	9.72305e-07	2.43076e-07	2.43076e-07
GB_GCA_016709385.1	Rhizosphere	4.23556e-06	2.01693e-07	4.03387e-07	1.21016e-06	4.03387e-07	8.06773e-07	4.03387e-07	6.0508e-07	6.0508e-07	1.61355e-06	0	2.01693e-07	4.03387e-07	2.01693e-07	2.01693e-07	2.01693e-07	0	2.01693e-07	1.61355e-06	2.01693e-07	6.0508e-07	8.06773e-07	2.01693e-07	2.01693e-07	6.0508e-07	6.0508e-07	2.01693e-07	1.00847e-06	8.06773e-07	2.01693e-07	4.03387e-07	2.01693e-07	2.01693e-07	2.01693e-07	2.01693e-07	4.03387e-07	2.01693e-07	4.03387e-07	2.01693e-07	6.0508e-07	4.03387e-07	4.03387e-07	4.03387e-07	4.03387e-07	6.0508e-07	4.03387e-07	2.01693e-07	2.01693e-07
GB_GCA_016710065.1	Rhizosphere	3.79639e-06	1.8078e-07	0	9.03902e-07	0	1.08468e-06	7.23121e-07	5.42341e-07	7.23121e-07	1.44624e-06	0	1.8078e-07	1.8078e-07	1.8078e-07	1.8078e-07	1.8078e-07	0	1.8078e-07	1.26546e-06	1.8078e-07	5.42341e-07	5.42341e-07	1.8078e-07	1.8078e-07	3.61561e-07	5.42341e-07	3.61561e-07	1.8078e-07	7.23121e-07	1.8078e-07	7.23121e-07	0	1.8078e-07	1.8078e-07	3.61561e-07	5.42341e-07	1.8078e-07	1.8078e-07	1.8078e-07	7.23121e-07	5.42341e-07	1.8078e-07	1.8078e-07	1.8078e-07	5.42341e-07	3.61561e-07	1.8078e-07	1.8078e-07
GB_GCA_016710095.1	Bulk soil	9.12734e-07	4.56367e-07	0	1.14092e-06	2.28183e-07	1.14092e-06	0	6.8455e-07	2.28183e-07	4.56367e-07	0	4.56367e-07	4.56367e-07	0	2.28183e-07	2.28183e-07	4.56367e-07	2.28183e-07	9.12734e-07	4.56367e-07	6.8455e-07	9.12734e-07	2.28183e-07	4.56367e-07	2.28183e-07	0	0	0	6.8455e-07	0	1.14092e-06	2.28183e-07	2.28183e-07	2.28183e-07	2.28183e-07	4.56367e-07	0	2.28183e-07	2.28183e-07	6.8455e-07	2.28183e-07	2.28183e-07	9.12734e-07	4.56367e-07	9.12734e-07	4.56367e-07	2.28183e-07	2.28183e-07
GB_GCA_016710985.1	Bulk soil	5.27959e-06	0	0	3.77114e-07	5.6567e-07	7.54227e-07	0	1.88557e-07	7.54227e-07	9.42784e-07	0	1.88557e-07	1.88557e-07	0	3.77114e-07	1.88557e-07	7.54227e-07	1.88557e-07	3.77114e-07	1.88557e-07	1.3199e-06	1.3199e-06	0	1.88557e-07	3.77114e-07	1.88557e-07	1.88557e-07	1.88557e-07	5.6567e-07	1.88557e-07	9.42784e-07	1.88557e-07	3.77114e-07	1.88557e-07	7.54227e-07	5.6567e-07	0	1.88557e-07	0	5.6567e-07	1.88557e-07	0	1.13134e-06	1.88557e-07	5.6567e-07	7.54227e-07	1.88557e-07	1.88557e-07
GB_GCA_016711345.1	Bulk soil	1.52336e-06	2.17622e-07	0	2.17622e-07	4.35245e-07	6.52867e-07	0	2.17622e-07	4.35245e-07	1.52336e-06	0	2.17622e-07	4.35245e-07	0	2.17622e-07	2.17622e-07	4.35245e-07	2.17622e-07	6.52867e-07	2.17622e-07	4.35245e-07	6.52867e-07	0	2.17622e-07	2.17622e-07	2.17622e-07	2.17622e-07	2.17622e-07	8.7049e-07	4.35245e-07	6.52867e-07	4.35245e-07	6.52867e-07	2.17622e-07	2.17622e-07	6.52867e-07	0	2.17622e-07	0	8.7049e-07	2.17622e-07	4.35245e-07	8.7049e-07	2.17622e-07	6.52867e-07	8.7049e-07	2.17622e-07	2.17622e-07
GB_GCA_016711805.1	Bulk soil	1.7759e-06	2.21987e-07	2.21987e-07	2.21987e-07	2.21987e-07	1.10994e-06	2.21987e-07	2.21987e-07	1.10994e-06	1.33192e-06	2.21987e-07	0	2.21987e-07	0	2.21987e-07	2.21987e-07	4.43975e-07	2.21987e-07	1.33192e-06	2.21987e-07	0	1.33192e-06	2.21987e-07	2.21987e-07	2.21987e-07	4.43975e-07	4.43975e-07	4.43975e-07	2.21987e-07	4.43975e-07	4.43975e-07	2.21987e-07	4.43975e-07	4.43975e-07	4.43975e-07	6.65962e-07	4.43975e-07	2.21987e-07	2.21987e-07	8.8795e-07	2.21987e-07	2.21987e-07	4.43975e-07	4.43975e-07	4.43975e-07	4.43975e-07	2.21987e-07	2.21987e-07
GB_GCA_016712025.1	Bulk soil	1.86263e-06	0	0	5.32181e-07	2.66091e-07	7.98272e-07	0	5.32181e-07	7.98272e-07	7.98272e-07	0	7.98272e-07	0	0	2.66091e-07	2.66091e-07	5.32181e-07	2.66091e-07	1.33045e-06	2.66091e-07	5.32181e-07	1.33045e-06	2.66091e-07	2.66091e-07	0	0	0	2.66091e-07	5.32181e-07	2.66091e-07	5.32181e-07	5.32181e-07	7.98272e-07	5.32181e-07	2.66091e-07	1.06436e-06	5.32181e-07	2.66091e-07	0	2.66091e-07	5.32181e-07	0	7.98272e-07	5.32181e-07	1.06436e-06	1.33045e-06	0	2.66091e-07
GB_GCA_016712345.1	Rhizosphere	1.65151e-06	2.60765e-07	3.47687e-07	4.34608e-07	1.73843e-07	3.47687e-07	3.47687e-07	3.47687e-07	2.60765e-07	5.2153e-07	0	8.69217e-08	1.73843e-07	8.69217e-08	8.69217e-08	8.69217e-08	8.69217e-08	8.69217e-08	3.47687e-07	1.73843e-07	8.69217e-08	5.2153e-07	0	1.73843e-07	8.69217e-08	1.73843e-07	8.69217e-08	6.95373e-07	3.47687e-07	2.60765e-07	7.82295e-07	8.69217e-08	1.73843e-07	0	8.69217e-08	3.47687e-07	2.60765e-07	8.69217e-08	8.69217e-08	3.47687e-07	8.69217e-08	8.69217e-08	4.34608e-07	8.69217e-08	2.60765e-07	1.73843e-07	0	8.69217e-08
GB_GCA_016712565.1	Bulk soil	1.1339e-06	1.88984e-07	0	0	5.66952e-07	9.44919e-07	0	5.66952e-07	5.66952e-07	3.77968e-07	0	1.88984e-07	1.88984e-07	0	1.88984e-07	1.88984e-07	5.66952e-07	1.88984e-07	5.66952e-07	0	3.77968e-07	7.55935e-07	0	1.88984e-07	0	0	0	0	3.77968e-07	1.88984e-07	5.66952e-07	1.88984e-07	9.44919e-07	1.88984e-07	0	5.66952e-07	3.77968e-07	3.77968e-07	0	5.66952e-07	1.88984e-07	3.77968e-07	5.66952e-07	3.77968e-07	7.55935e-07	5.66952e-07	1.88984e-07	1.88984e-07
GB_GCA_016712715.1	Rhizosphere	4.37e-06	2.08095e-07	2.08095e-07	1.87286e-06	2.08095e-07	1.45667e-06	8.32381e-07	6.24285e-07	2.08095e-07	2.70524e-06	0	2.08095e-07	6.24285e-07	2.08095e-07	2.08095e-07	2.08095e-07	2.08095e-07	2.08095e-07	2.28905e-06	2.08095e-07	4.1619e-07	1.24857e-06	0	4.1619e-07	2.08095e-07	2.08095e-07	2.08095e-07	1.24857e-06	2.08095e-07	2.08095e-07	1.24857e-06	4.1619e-07	6.24285e-07	4.1619e-07	2.08095e-07	6.24285e-07	0	2.08095e-07	2.08095e-07	6.24285e-07	2.08095e-07	2.08095e-07	8.32381e-07	8.32381e-07	1.04048e-06	6.24285e-07	2.08095e-07	2.08095e-07
GB_GCA_016713225.1	Rhizosphere	3.88004e-06	1.76365e-07	3.52731e-07	1.76365e-06	5.29096e-07	3.52731e-07	7.05462e-07	1.76365e-07	8.81827e-07	8.81827e-07	0	1.76365e-07	3.52731e-07	1.76365e-07	1.76365e-07	1.76365e-07	0	1.76365e-07	1.05819e-06	3.52731e-07	7.05462e-07	1.58729e-06	0	3.52731e-07	5.29096e-07	3.52731e-07	1.76365e-07	8.81827e-07	7.05462e-07	1.76365e-07	1.23456e-06	5.29096e-07	1.76365e-07	3.52731e-07	1.76365e-07	3.52731e-07	0	3.52731e-07	1.76365e-07	7.05462e-07	3.52731e-07	0	8.81827e-07	3.52731e-07	5.29096e-07	3.52731e-07	1.76365e-07	1.76365e-07
GB_GCA_016713525.1	Bulk soil	1.34273e-06	0	0	1.15091e-06	3.83637e-07	7.67274e-07	1.91819e-07	3.83637e-07	7.67274e-07	9.59093e-07	0	1.91819e-07	1.91819e-07	0	1.91819e-07	3.83637e-07	5.75456e-07	1.91819e-07	7.67274e-07	1.91819e-07	1.34273e-06	1.53455e-06	1.91819e-07	1.91819e-07	0	3.83637e-07	1.91819e-07	0	5.75456e-07	0	3.83637e-07	3.83637e-07	3.83637e-07	3.83637e-07	5.75456e-07	3.83637e-07	0	0	0	7.67274e-07	3.83637e-07	3.83637e-07	3.83637e-07	3.83637e-07	7.67274e-07	5.75456e-07	1.91819e-07	1.91819e-07
GB_GCA_016713785.1	Rhizosphere	3.39823e-06	4.53097e-07	4.53097e-07	1.81239e-06	4.53097e-07	1.13274e-06	0	4.53097e-07	6.79646e-07	1.13274e-06	0	2.26549e-07	4.53097e-07	0	2.26549e-07	2.26549e-07	6.79646e-07	2.26549e-07	6.79646e-07	4.53097e-07	1.13274e-06	1.58584e-06	0	2.26549e-07	6.79646e-07	2.26549e-07	2.26549e-07	2.26549e-07	6.79646e-07	2.26549e-07	9.06194e-07	2.26549e-07	6.79646e-07	4.53097e-07	2.26549e-07	6.79646e-07	4.53097e-07	2.26549e-07	4.53097e-07	9.06194e-07	2.26549e-07	6.79646e-07	1.35929e-06	9.06194e-07	6.79646e-07	6.79646e-07	2.26549e-07	2.26549e-07
GB_GCA_016714495.1	Bulk soil	3.16132e-06	4.51617e-07	0	1.80647e-06	2.25808e-07	6.77425e-07	2.25808e-07	6.77425e-07	4.51617e-07	4.51617e-07	0	2.25808e-07	2.25808e-07	2.25808e-07	2.25808e-07	2.25808e-07	0	2.25808e-07	1.12904e-06	2.25808e-07	4.51617e-07	6.77425e-07	0	2.25808e-07	4.51617e-07	2.25808e-07	2.25808e-07	2.25808e-07	6.77425e-07	2.25808e-07	9.03234e-07	0	4.51617e-07	2.25808e-07	2.25808e-07	9.03234e-07	2.25808e-07	4.51617e-07	2.25808e-07	6.77425e-07	4.51617e-07	0	4.51617e-07	4.51617e-07	1.12904e-06	9.03234e-07	2.25808e-07	2.25808e-07
GB_GCA_016714565.1	Rhizosphere	3.64232e-06	2.02351e-07	0	2.42821e-06	4.04702e-07	1.41646e-06	0	4.04702e-07	6.07053e-07	1.01176e-06	0	0	8.09405e-07	0	4.04702e-07	2.02351e-07	6.07053e-07	2.02351e-07	1.01176e-06	4.04702e-07	8.09405e-07	6.07053e-07	2.02351e-07	2.02351e-07	4.04702e-07	0	0	1.01176e-06	0	6.07053e-07	1.61881e-06	4.04702e-07	2.02351e-07	6.07053e-07	6.07053e-07	8.09405e-07	0	2.02351e-07	2.02351e-07	4.04702e-07	2.02351e-07	2.02351e-07	1.01176e-06	4.04702e-07	1.01176e-06	8.09405e-07	2.02351e-07	2.02351e-07
GB_GCA_016715115.1	Rhizosphere	1.40895e-06	3.52238e-07	1.76119e-07	3.52238e-07	3.52238e-07	8.80594e-07	0	1.76119e-07	5.28357e-07	5.28357e-07	0	1.76119e-07	1.76119e-07	0	3.52238e-07	1.76119e-07	1.76119e-07	1.76119e-07	1.23283e-06	1.76119e-07	3.52238e-07	5.28357e-07	0	1.76119e-07	1.76119e-07	0	0	0	5.28357e-07	3.52238e-07	7.04475e-07	3.52238e-07	3.52238e-07	1.76119e-07	1.76119e-07	7.04475e-07	0	1.76119e-07	1.76119e-07	5.28357e-07	1.76119e-07	1.76119e-07	1.23283e-06	5.28357e-07	3.52238e-07	7.04475e-07	1.76119e-07	1.76119e-07
GB_GCA_016715365.1	Bulk soil	1.64488e-06	4.69965e-07	0	4.69965e-07	2.34982e-07	1.17491e-06	2.34982e-07	4.69965e-07	9.39929e-07	1.64488e-06	0	2.34982e-07	2.34982e-07	0	2.34982e-07	2.34982e-07	4.69965e-07	2.34982e-07	7.04947e-07	2.34982e-07	7.04947e-07	2.11484e-06	2.34982e-07	2.34982e-07	4.69965e-07	0	0	0	7.04947e-07	2.34982e-07	4.69965e-07	2.34982e-07	4.69965e-07	4.69965e-07	4.69965e-07	7.04947e-07	0	2.34982e-07	2.34982e-07	7.04947e-07	2.34982e-07	2.34982e-07	9.39929e-07	4.69965e-07	7.04947e-07	7.04947e-07	4.69965e-07	2.34982e-07
GB_GCA_016715895.1	Bulk soil	2.52734e-06	2.29758e-07	0	2.29758e-07	2.29758e-07	4.59517e-07	2.29758e-07	4.59517e-07	6.89275e-07	1.60831e-06	0	2.29758e-07	2.29758e-07	0	2.29758e-07	2.29758e-07	4.59517e-07	2.29758e-07	4.59517e-07	2.29758e-07	6.89275e-07	1.83807e-06	2.29758e-07	2.29758e-07	4.59517e-07	2.29758e-07	2.29758e-07	0	6.89275e-07	4.59517e-07	4.59517e-07	2.29758e-07	6.89275e-07	4.59517e-07	4.59517e-07	6.89275e-07	2.29758e-07	2.29758e-07	0	6.89275e-07	2.29758e-07	2.29758e-07	4.59517e-07	4.59517e-07	6.89275e-07	6.89275e-07	2.29758e-07	2.29758e-07
GB_GCA_016716235.1	Bulk soil	3.62406e-06	2.41604e-07	0	1.69123e-06	4.83208e-07	1.69123e-06	0	4.83208e-07	4.83208e-07	1.44962e-06	0	2.41604e-07	7.24812e-07	0	2.41604e-07	2.41604e-07	4.83208e-07	2.41604e-07	1.44962e-06	2.41604e-07	4.83208e-07	7.24812e-07	2.41604e-07	2.41604e-07	0	0	0	1.20802e-06	2.41604e-07	2.41604e-07	9.66415e-07	4.83208e-07	2.41604e-07	4.83208e-07	2.41604e-07	1.20802e-06	0	2.41604e-07	0	0	2.41604e-07	0	7.24812e-07	4.83208e-07	0	0	2.41604e-07	2.41604e-07
GB_GCA_016716305.1	Bulk soil	2.37231e-06	2.6359e-07	0	0	5.27181e-07	1.05436e-06	0	2.6359e-07	7.90771e-07	1.05436e-06	0	2.6359e-07	5.27181e-07	0	2.6359e-07	2.6359e-07	2.6359e-07	2.6359e-07	1.05436e-06	2.6359e-07	5.27181e-07	7.90771e-07	0	2.6359e-07	2.6359e-07	2.6359e-07	2.6359e-07	0	1.05436e-06	5.27181e-07	7.90771e-07	5.27181e-07	5.27181e-07	2.6359e-07	2.6359e-07	1.05436e-06	0	5.27181e-07	2.6359e-07	1.05436e-06	2.6359e-07	2.6359e-07	1.58154e-06	5.27181e-07	7.90771e-07	1.05436e-06	2.6359e-07	2.6359e-07
GB_GCA_016716425.1	Bulk soil	3.49505e-06	2.18441e-07	2.18441e-07	1.31064e-06	2.18441e-07	8.73763e-07	8.73763e-07	6.55322e-07	8.73763e-07	6.55322e-07	2.18441e-07	2.18441e-07	2.18441e-07	2.18441e-07	0	2.18441e-07	6.55322e-07	2.18441e-07	1.74753e-06	2.18441e-07	1.0922e-06	4.36881e-07	0	2.18441e-07	2.18441e-07	4.36881e-07	4.36881e-07	1.96597e-06	2.18441e-07	2.18441e-07	8.73763e-07	2.18441e-07	2.18441e-07	2.18441e-07	2.18441e-07	6.55322e-07	0	2.18441e-07	2.18441e-07	6.55322e-07	4.36881e-07	2.18441e-07	4.36881e-07	6.55322e-07	6.55322e-07	4.36881e-07	2.18441e-07	2.18441e-07
GB_GCA_016716675.1	Rhizosphere	2.29504e-06	5.7376e-07	0	2.29504e-06	2.8688e-07	5.7376e-07	8.6064e-07	8.6064e-07	2.8688e-07	1.14752e-06	0	2.8688e-07	2.8688e-07	2.8688e-07	2.8688e-07	2.8688e-07	0	2.8688e-07	1.4344e-06	2.8688e-07	5.7376e-07	8.6064e-07	0	2.8688e-07	2.8688e-07	2.8688e-07	2.8688e-07	1.4344e-06	8.6064e-07	2.8688e-07	1.14752e-06	2.8688e-07	1.4344e-06	0	2.8688e-07	8.6064e-07	2.8688e-07	2.8688e-07	2.8688e-07	8.6064e-07	5.7376e-07	2.8688e-07	5.7376e-07	1.14752e-06	1.4344e-06	8.6064e-07	0	2.8688e-07
GB_GCA_016716905.1	Bulk soil	1.33307e-06	1.90438e-07	1.90438e-07	3.80876e-07	3.80876e-07	1.90438e-06	1.90438e-07	7.61753e-07	3.80876e-07	1.14263e-06	0	1.90438e-07	3.80876e-07	0	1.90438e-07	1.90438e-07	5.71314e-07	1.90438e-07	1.14263e-06	1.90438e-07	1.90438e-07	1.90438e-07	1.90438e-07	1.90438e-07	1.90438e-07	0	0	0	9.52191e-07	3.80876e-07	1.52351e-06	1.90438e-07	3.80876e-07	1.90438e-07	1.90438e-07	9.52191e-07	0	3.80876e-07	1.90438e-07	5.71314e-07	5.71314e-07	3.80876e-07	1.14263e-06	3.80876e-07	5.71314e-07	5.71314e-07	1.90438e-07	1.90438e-07
GB_GCA_016717265.1	Bulk soil	9.51319e-07	2.3783e-07	0	0	2.3783e-07	7.13489e-07	0	4.75659e-07	4.75659e-07	7.13489e-07	0	2.3783e-07	2.3783e-07	0	2.3783e-07	2.3783e-07	4.75659e-07	2.3783e-07	9.51319e-07	2.3783e-07	4.75659e-07	2.14047e-06	2.3783e-07	2.3783e-07	2.3783e-07	2.3783e-07	2.3783e-07	0	7.13489e-07	2.3783e-07	4.75659e-07	2.3783e-07	4.75659e-07	2.3783e-07	4.75659e-07	7.13489e-07	2.3783e-07	2.3783e-07	0	9.51319e-07	2.3783e-07	2.3783e-07	7.13489e-07	4.75659e-07	7.13489e-07	7.13489e-07	2.3783e-07	2.3783e-07
GB_GCA_016718135.1	Bulk soil	1.02214e-06	5.11072e-07	2.55536e-07	0	5.11072e-07	1.53322e-06	0	2.55536e-07	7.66608e-07	1.27768e-06	0	2.55536e-07	5.11072e-07	2.55536e-07	2.55536e-07	2.55536e-07	2.55536e-07	2.55536e-07	1.27768e-06	2.55536e-07	5.11072e-07	5.11072e-07	0	2.55536e-07	0	2.55536e-07	2.55536e-07	0	5.11072e-07	2.55536e-07	1.02214e-06	7.66608e-07	7.66608e-07	2.55536e-07	2.55536e-07	1.02214e-06	0	2.55536e-07	2.55536e-07	1.02214e-06	2.55536e-07	5.11072e-07	1.27768e-06	5.11072e-07	1.02214e-06	1.02214e-06	2.55536e-07	2.55536e-07
GB_GCA_016719015.1	Bulk soil	1.07901e-06	2.69752e-07	0	8.09257e-07	2.69752e-07	1.07901e-06	0	5.39504e-07	8.09257e-07	1.61851e-06	0	2.69752e-07	2.69752e-07	0	5.39504e-07	2.69752e-07	8.09257e-07	2.69752e-07	1.34876e-06	2.69752e-07	5.39504e-07	2.15802e-06	2.69752e-07	2.69752e-07	2.69752e-07	2.69752e-07	2.69752e-07	0	5.39504e-07	2.69752e-07	5.39504e-07	0	5.39504e-07	5.39504e-07	5.39504e-07	8.09257e-07	2.69752e-07	2.69752e-07	2.69752e-07	1.07901e-06	2.69752e-07	2.69752e-07	1.61851e-06	5.39504e-07	8.09257e-07	8.09257e-07	2.69752e-07	2.69752e-07
GB_GCA_016719165.1	Bulk soil	1.4865e-06	2.4775e-07	0	9.90998e-07	0	1.23875e-06	0	9.90998e-07	9.90998e-07	1.4865e-06	0	2.4775e-07	4.95499e-07	0	2.4775e-07	2.4775e-07	2.4775e-07	0	1.4865e-06	2.4775e-07	7.43249e-07	1.4865e-06	2.4775e-07	2.4775e-07	2.4775e-07	4.95499e-07	4.95499e-07	4.95499e-07	4.95499e-07	4.95499e-07	7.43249e-07	2.4775e-07	2.4775e-07	4.95499e-07	4.95499e-07	7.43249e-07	2.4775e-07	2.4775e-07	2.4775e-07	9.90998e-07	2.4775e-07	2.4775e-07	1.23875e-06	4.95499e-07	7.43249e-07	7.43249e-07	2.4775e-07	2.4775e-07
GB_GCA_016719395.1	Bulk soil	4.35169e-06	2.90113e-07	0	1.74068e-06	0	1.45056e-06	8.70338e-07	2.90113e-07	5.80225e-07	5.80225e-07	0	2.90113e-07	2.90113e-07	2.90113e-07	2.90113e-07	2.90113e-07	5.80225e-07	5.80225e-07	3.48135e-06	2.90113e-07	1.45056e-06	2.61101e-06	0	2.90113e-07	5.80225e-07	0	0	1.16045e-06	1.45056e-06	5.80225e-07	1.16045e-06	2.90113e-07	8.70338e-07	2.90113e-07	5.80225e-07	2.90113e-07	0	2.90113e-07	2.90113e-07	8.70338e-07	0	2.90113e-07	1.74068e-06	1.16045e-06	1.16045e-06	1.16045e-06	2.90113e-07	2.90113e-07
GB_GCA_016719945.1	Rhizosphere	1.50848e-06	2.15498e-07	4.30995e-07	3.23246e-07	2.15498e-07	5.38744e-07	4.30995e-07	3.23246e-07	3.23246e-07	3.23246e-07	0	1.07749e-07	1.07749e-07	1.07749e-07	1.07749e-07	1.07749e-07	1.07749e-07	1.07749e-07	5.38744e-07	2.15498e-07	4.30995e-07	7.54242e-07	0	2.15498e-07	1.07749e-07	1.07749e-07	1.07749e-07	2.15498e-07	4.30995e-07	1.07749e-07	7.54242e-07	0	1.07749e-07	1.07749e-07	2.15498e-07	3.23246e-07	2.15498e-07	1.07749e-07	1.07749e-07	2.15498e-07	1.07749e-07	1.07749e-07	3.23246e-07	2.15498e-07	3.23246e-07	3.23246e-07	1.07749e-07	1.07749e-07
GB_GCA_016720585.1	Bulk soil	1.41985e-06	5.67942e-07	0	1.13588e-06	2.83971e-07	2.27177e-06	0	5.67942e-07	1.13588e-06	1.70383e-06	0	2.83971e-07	2.83971e-07	0	2.83971e-07	2.83971e-07	2.83971e-07	2.83971e-07	1.41985e-06	2.83971e-07	8.51913e-07	2.55574e-06	2.83971e-07	2.83971e-07	0	2.83971e-07	2.83971e-07	2.83971e-07	8.51913e-07	2.83971e-07	5.67942e-07	2.83971e-07	5.67942e-07	5.67942e-07	5.67942e-07	8.51913e-07	0	2.83971e-07	0	1.13588e-06	2.83971e-07	2.83971e-07	1.41985e-06	5.67942e-07	8.51913e-07	8.51913e-07	2.83971e-07	2.83971e-07
GB_GCA_016720705.1	Rhizosphere	2.22957e-06	4.95459e-07	0	0	4.95459e-07	1.23865e-06	0	2.47729e-07	7.43188e-07	1.23865e-06	0	2.47729e-07	4.95459e-07	0	2.47729e-07	2.47729e-07	4.95459e-07	2.47729e-07	9.90918e-07	2.47729e-07	4.95459e-07	7.43188e-07	0	2.47729e-07	0	4.95459e-07	2.47729e-07	0	7.43188e-07	2.47729e-07	7.43188e-07	4.95459e-07	7.43188e-07	2.47729e-07	2.47729e-07	9.90918e-07	0	2.47729e-07	2.47729e-07	9.90918e-07	2.47729e-07	2.47729e-07	1.23865e-06	4.95459e-07	9.90918e-07	9.90918e-07	2.47729e-07	2.47729e-07
GB_GCA_016720825.1	Bulk soil	1.39652e-06	2.32753e-07	0	1.16377e-06	2.32753e-07	6.9826e-07	2.32753e-07	6.9826e-07	4.65507e-07	1.62927e-06	0	2.32753e-07	2.32753e-07	0	0	2.32753e-07	4.65507e-07	2.32753e-07	1.16377e-06	2.32753e-07	4.65507e-07	1.62927e-06	2.32753e-07	2.32753e-07	4.65507e-07	4.65507e-07	2.32753e-07	4.65507e-07	4.65507e-07	2.32753e-07	6.9826e-07	2.32753e-07	6.9826e-07	4.65507e-07	4.65507e-07	6.9826e-07	0	2.32753e-07	2.32753e-07	6.9826e-07	2.32753e-07	9.31013e-07	6.9826e-07	4.65507e-07	9.31013e-07	6.9826e-07	2.32753e-07	2.32753e-07
GB_GCA_016720905.1	Bulk soil	1.88782e-06	3.77564e-07	1.88782e-07	1.88782e-07	3.77564e-07	1.88782e-06	0	5.66345e-07	5.66345e-07	9.43909e-07	0	1.88782e-07	3.77564e-07	0	1.88782e-07	1.88782e-07	3.77564e-07	1.88782e-07	9.43909e-07	3.77564e-07	5.66345e-07	9.43909e-07	0	1.88782e-07	0	1.88782e-07	1.88782e-07	1.13269e-06	5.66345e-07	1.88782e-07	9.43909e-07	1.88782e-07	3.77564e-07	3.77564e-07	1.88782e-07	1.88782e-07	0	0	1.88782e-07	5.66345e-07	1.88782e-07	1.88782e-07	1.51025e-06	3.77564e-07	7.55127e-07	5.66345e-07	1.88782e-07	1.88782e-07
GB_GCA_016721005.1	Bulk soil	2.21961e-06	2.21961e-07	2.21961e-07	2.21961e-07	2.21961e-07	6.65882e-07	0	4.43921e-07	8.87843e-07	1.33176e-06	0	2.21961e-07	2.21961e-07	0	2.21961e-07	2.21961e-07	4.43921e-07	2.21961e-07	6.65882e-07	2.21961e-07	6.65882e-07	1.55372e-06	2.21961e-07	2.21961e-07	2.21961e-07	2.21961e-07	2.21961e-07	0	6.65882e-07	4.43921e-07	4.43921e-07	2.21961e-07	4.43921e-07	4.43921e-07	4.43921e-07	6.65882e-07	2.21961e-07	2.21961e-07	0	6.65882e-07	4.43921e-07	2.21961e-07	8.87843e-07	4.43921e-07	6.65882e-07	6.65882e-07	0	2.21961e-07
GB_GCA_016721425.1	Bulk soil	1.29988e-06	2.59976e-07	2.59976e-07	9.09917e-07	2.59976e-07	9.09917e-07	2.59976e-07	3.89964e-07	5.19952e-07	5.19952e-07	0	1.29988e-07	2.59976e-07	0	1.29988e-07	1.29988e-07	3.89964e-07	1.29988e-07	1.81983e-06	2.59976e-07	5.19952e-07	6.4994e-07	0	1.29988e-07	5.19952e-07	1.29988e-07	0	2.59976e-07	3.89964e-07	2.59976e-07	2.59976e-07	2.59976e-07	2.59976e-07	1.29988e-07	5.19952e-07	6.4994e-07	2.59976e-07	1.29988e-07	1.29988e-07	3.89964e-07	1.29988e-07	2.59976e-07	6.4994e-07	2.59976e-07	3.89964e-07	5.19952e-07	1.29988e-07	1.29988e-07
GB_GCA_016721905.1	Bulk soil	7.47022e-07	0	0	1.6808e-06	1.86755e-07	5.60266e-07	0	5.60266e-07	7.47022e-07	5.60266e-07	0	1.86755e-07	1.86755e-07	0	1.86755e-07	1.86755e-07	3.73511e-07	1.86755e-07	7.47022e-07	0	3.73511e-07	1.30729e-06	1.86755e-07	5.60266e-07	3.73511e-07	3.73511e-07	1.86755e-07	0	7.47022e-07	1.86755e-07	1.49404e-06	0	3.73511e-07	1.86755e-07	3.73511e-07	3.73511e-07	1.86755e-07	1.86755e-07	1.86755e-07	7.47022e-07	1.86755e-07	3.73511e-07	3.73511e-07	5.60266e-07	5.60266e-07	5.60266e-07	1.86755e-07	1.86755e-07
GB_GCA_016722025.1	Rhizosphere	6.16151e-06	2.28204e-07	1.14102e-06	1.36922e-06	0	1.14102e-06	9.12816e-07	6.84612e-07	4.56408e-07	6.84612e-07	0	2.28204e-07	4.56408e-07	2.28204e-07	2.28204e-07	0	2.28204e-07	2.28204e-07	4.56408e-07	2.28204e-07	6.84612e-07	4.56408e-07	0	4.56408e-07	2.28204e-07	2.28204e-07	2.28204e-07	9.12816e-07	2.28204e-07	4.56408e-07	1.36922e-06	2.28204e-07	2.28204e-07	2.28204e-07	2.28204e-07	6.84612e-07	2.28204e-07	2.28204e-07	2.28204e-07	6.84612e-07	2.28204e-07	0	6.84612e-07	4.56408e-07	4.56408e-07	2.28204e-07	2.28204e-07	2.28204e-07
GB_GCA_016722045.1	Bulk soil	8.1911e-07	0	0	8.1911e-07	3.27644e-07	1.14675e-06	0	3.27644e-07	4.91466e-07	6.55288e-07	0	1.63822e-07	1.63822e-07	0	1.63822e-07	1.63822e-07	1.63822e-07	1.63822e-07	8.1911e-07	1.63822e-07	4.91466e-07	1.14675e-06	1.63822e-07	3.27644e-07	4.91466e-07	3.27644e-07	1.63822e-07	1.63822e-07	4.91466e-07	1.63822e-07	1.4744e-06	3.27644e-07	3.27644e-07	3.27644e-07	3.27644e-07	4.91466e-07	1.63822e-07	1.63822e-07	1.63822e-07	8.1911e-07	1.63822e-07	1.63822e-07	6.55288e-07	3.27644e-07	3.27644e-07	8.1911e-07	1.63822e-07	1.63822e-07
GB_GCA_016722375.1	Bulk soil	1.12622e-06	2.81554e-07	0	2.81554e-07	2.81554e-07	1.12622e-06	2.81554e-07	2.81554e-07	8.44662e-07	1.40777e-06	0	2.81554e-07	5.63108e-07	0	5.63108e-07	2.81554e-07	5.63108e-07	2.81554e-07	8.44662e-07	2.81554e-07	1.68932e-06	2.25243e-06	2.81554e-07	2.81554e-07	5.63108e-07	2.81554e-07	2.81554e-07	0	8.44662e-07	2.81554e-07	5.63108e-07	2.81554e-07	2.81554e-07	2.81554e-07	8.44662e-07	8.44662e-07	5.63108e-07	2.81554e-07	2.81554e-07	1.12622e-06	2.81554e-07	0	5.63108e-07	5.63108e-07	8.44662e-07	8.44662e-07	2.81554e-07	2.81554e-07
GB_GCA_016722525.1	Bulk soil	2.44748e-06	2.03957e-07	0	2.24352e-06	6.1187e-07	1.22374e-06	2.03957e-07	1.01978e-06	8.15827e-07	1.01978e-06	0	0	6.1187e-07	0	2.03957e-07	2.03957e-07	8.15827e-07	2.03957e-07	6.1187e-07	4.07913e-07	2.03957e-07	2.24352e-06	2.03957e-07	2.03957e-07	0	2.03957e-07	2.03957e-07	0	6.1187e-07	4.07913e-07	8.15827e-07	2.03957e-07	6.1187e-07	6.1187e-07	2.03957e-07	4.07913e-07	0	4.07913e-07	0	6.1187e-07	2.03957e-07	2.03957e-07	4.07913e-07	6.1187e-07	8.15827e-07	6.1187e-07	2.03957e-07	2.03957e-07
GB_GCA_016722655.1	Rhizosphere	1.60016e-06	4.0004e-07	0	1.0001e-06	2.0002e-07	1.0001e-06	1.0001e-06	4.0004e-07	4.0004e-07	4.0004e-07	0	2.0002e-07	2.0002e-07	2.0002e-07	2.0002e-07	2.0002e-07	2.0002e-07	2.0002e-07	1.40014e-06	2.0002e-07	4.0004e-07	1.0001e-06	2.0002e-07	2.0002e-07	0	4.0004e-07	2.0002e-07	2.0002e-07	6.0006e-07	2.0002e-07	2.0002e-07	2.0002e-07	2.0002e-07	4.0004e-07	4.0004e-07	8.0008e-07	4.0004e-07	2.0002e-07	2.0002e-07	8.0008e-07	2.0002e-07	0	6.0006e-07	4.0004e-07	4.0004e-07	4.0004e-07	2.0002e-07	2.0002e-07
GB_GCA_016789145.1	Rhizosphere	1.93657e-06	5.53307e-07	0	0	5.53307e-07	1.38327e-06	0	2.76653e-07	8.2996e-07	1.65992e-06	0	2.76653e-07	5.53307e-07	0	5.53307e-07	2.76653e-07	2.76653e-07	2.76653e-07	5.53307e-07	2.76653e-07	5.53307e-07	8.2996e-07	0	2.76653e-07	2.76653e-07	5.53307e-07	2.76653e-07	0	1.10661e-06	2.76653e-07	1.10661e-06	5.53307e-07	8.2996e-07	2.76653e-07	0	1.38327e-06	2.76653e-07	2.76653e-07	5.53307e-07	1.10661e-06	2.76653e-07	2.76653e-07	1.10661e-06	5.53307e-07	8.2996e-07	1.10661e-06	2.76653e-07	2.76653e-07
GB_GCA_016791045.1	Rhizosphere	3.11045e-06	2.82768e-07	2.82768e-07	1.97938e-06	2.82768e-07	5.65536e-07	5.65536e-07	5.65536e-07	1.13107e-06	2.82768e-07	0	2.82768e-07	2.82768e-07	2.82768e-07	2.82768e-07	2.82768e-07	5.65536e-07	2.82768e-07	2.26214e-06	2.82768e-07	2.82768e-07	8.48304e-07	0	2.82768e-07	5.65536e-07	2.82768e-07	5.65536e-07	2.82768e-07	1.13107e-06	2.82768e-07	1.13107e-06	2.82768e-07	8.48304e-07	0	2.82768e-07	1.13107e-06	2.82768e-07	2.82768e-07	2.82768e-07	8.48304e-07	5.65536e-07	2.82768e-07	2.82768e-07	1.41384e-06	5.65536e-07	5.65536e-07	0	0
GB_GCA_016793355.1	Bulk soil	5.3348e-06	5.08076e-07	0	1.52423e-06	5.08076e-07	1.27019e-06	1.27019e-06	5.08076e-07	2.54038e-07	3.04846e-06	0	2.54038e-07	5.08076e-07	2.54038e-07	2.54038e-07	2.54038e-07	2.54038e-07	2.54038e-07	3.30249e-06	2.54038e-07	7.62114e-07	2.28634e-06	0	2.54038e-07	0	5.08076e-07	5.08076e-07	1.52423e-06	2.54038e-07	2.54038e-07	1.01615e-06	5.08076e-07	1.01615e-06	5.08076e-07	2.54038e-07	7.62114e-07	2.54038e-07	2.54038e-07	0	5.08076e-07	5.08076e-07	0	1.01615e-06	5.08076e-07	1.01615e-06	7.62114e-07	2.54038e-07	2.54038e-07
GB_GCA_016794585.1	Rhizosphere	6.37333e-06	1.82095e-07	9.10475e-07	9.10475e-07	1.82095e-07	7.2838e-07	3.6419e-07	1.82095e-07	3.6419e-07	7.2838e-07	1.82095e-07	1.82095e-07	3.6419e-07	1.82095e-07	1.82095e-07	1.82095e-07	3.6419e-07	1.82095e-07	1.45676e-06	1.82095e-07	7.2838e-07	5.46285e-07	0	1.82095e-07	9.10475e-07	7.2838e-07	3.6419e-07	1.09257e-06	7.2838e-07	3.6419e-07	5.46285e-07	1.82095e-07	3.6419e-07	1.82095e-07	5.46285e-07	7.2838e-07	3.6419e-07	1.82095e-07	1.82095e-07	9.10475e-07	0	0	9.10475e-07	5.46285e-07	3.6419e-07	7.2838e-07	1.82095e-07	1.82095e-07
GB_GCA_016794615.1	Bulk soil	2.98019e-06	2.29246e-07	6.87737e-07	6.87737e-07	2.29246e-07	1.37547e-06	9.16983e-07	4.58491e-07	6.87737e-07	1.60472e-06	2.29246e-07	2.29246e-07	2.29246e-07	2.29246e-07	2.29246e-07	2.29246e-07	2.29246e-07	4.58491e-07	9.16983e-07	2.29246e-07	9.16983e-07	1.37547e-06	0	6.87737e-07	9.16983e-07	4.58491e-07	0	1.37547e-06	1.14623e-06	2.29246e-07	1.60472e-06	4.58491e-07	4.58491e-07	4.58491e-07	2.29246e-07	6.87737e-07	0	2.29246e-07	2.29246e-07	9.16983e-07	2.29246e-07	0	1.14623e-06	4.58491e-07	4.58491e-07	6.87737e-07	2.29246e-07	2.29246e-07
GB_GCA_016795205.1	Bulk soil	1.51456e-06	2.16365e-07	0	0	8.65461e-07	8.65461e-07	2.16365e-07	6.49096e-07	6.49096e-07	4.32731e-07	0	2.16365e-07	2.16365e-07	0	2.16365e-07	2.16365e-07	4.32731e-07	2.16365e-07	6.49096e-07	2.16365e-07	4.32731e-07	1.08183e-06	2.16365e-07	2.16365e-07	2.16365e-07	4.32731e-07	2.16365e-07	0	2.16365e-07	8.65461e-07	4.32731e-07	0	4.32731e-07	2.16365e-07	2.16365e-07	8.65461e-07	4.32731e-07	6.49096e-07	0	4.32731e-07	0	4.32731e-07	2.16365e-07	4.32731e-07	6.49096e-07	6.49096e-07	2.16365e-07	2.16365e-07
GB_GCA_016795245.1	Bulk soil	2.01364e-06	2.23738e-07	0	2.23738e-07	6.71214e-07	8.94952e-07	2.23738e-07	6.71214e-07	6.71214e-07	8.94952e-07	0	2.23738e-07	2.23738e-07	0	2.23738e-07	2.23738e-07	4.47476e-07	2.23738e-07	1.11869e-06	4.47476e-07	6.71214e-07	1.11869e-06	0	2.23738e-07	2.23738e-07	2.23738e-07	2.23738e-07	0	6.71214e-07	4.47476e-07	4.47476e-07	2.23738e-07	6.71214e-07	2.23738e-07	2.23738e-07	8.94952e-07	2.23738e-07	4.47476e-07	0	8.94952e-07	4.47476e-07	4.47476e-07	6.71214e-07	4.47476e-07	6.71214e-07	8.94952e-07	2.23738e-07	2.23738e-07
GB_GCA_016861045.1	Rhizosphere	4.80933e-06	3.69948e-07	1.10985e-06	7.39897e-07	3.69948e-07	2.21969e-06	7.39897e-07	7.39897e-07	1.10985e-06	2.95959e-06	0	3.69948e-07	3.69948e-07	3.69948e-07	3.69948e-07	3.69948e-07	0	3.69948e-07	2.21969e-06	3.69948e-07	1.10985e-06	3.69948e-07	0	3.69948e-07	0	0	0	1.84974e-06	1.10985e-06	3.69948e-07	1.10985e-06	3.69948e-07	7.39897e-07	7.39897e-07	3.69948e-07	7.39897e-07	0	3.69948e-07	7.39897e-07	7.39897e-07	3.69948e-07	3.69948e-07	7.39897e-07	1.47979e-06	1.47979e-06	1.10985e-06	3.69948e-07	3.69948e-07
GB_GCA_016867235.1	Bulk soil	2.28755e-06	1.63397e-07	1.63397e-07	1.47057e-06	3.26793e-07	6.53586e-07	3.26793e-07	3.26793e-07	3.26793e-07	8.16983e-07	0	1.63397e-07	3.26793e-07	1.63397e-07	1.63397e-07	1.63397e-07	4.9019e-07	1.63397e-07	4.9019e-07	1.63397e-07	4.9019e-07	9.8038e-07	0	1.63397e-07	8.16983e-07	0	0	6.53586e-07	8.16983e-07	1.63397e-07	9.8038e-07	4.9019e-07	3.26793e-07	3.26793e-07	1.63397e-07	3.26793e-07	1.63397e-07	1.63397e-07	3.26793e-07	3.26793e-07	1.63397e-07	1.63397e-07	3.26793e-07	3.26793e-07	4.9019e-07	6.53586e-07	1.63397e-07	1.63397e-07
GB_GCA_016868015.1	Bulk soil	3.51896e-06	2.19935e-07	0	2.19935e-06	2.19935e-07	1.97941e-06	6.59804e-07	6.59804e-07	8.79739e-07	1.09967e-06	0	2.19935e-07	2.19935e-07	2.19935e-07	4.3987e-07	2.19935e-07	2.19935e-07	2.19935e-07	2.19935e-06	2.19935e-07	6.59804e-07	1.53954e-06	0	2.19935e-07	2.19935e-07	4.3987e-07	4.3987e-07	7.25785e-06	3.95883e-06	2.19935e-07	6.59804e-07	2.19935e-07	2.19935e-07	0	2.19935e-07	8.79739e-07	0	2.19935e-07	2.19935e-07	8.79739e-07	2.19935e-07	6.59804e-07	8.79739e-07	1.09967e-06	6.59804e-07	6.59804e-07	0	0
GB_GCA_016868105.1	Bulk soil	8.3577e-06	3.97986e-07	0	1.98993e-06	3.97986e-07	3.18389e-06	3.97986e-07	1.19396e-06	3.97986e-07	2.38792e-06	0	3.97986e-07	7.95972e-07	3.97986e-07	3.97986e-07	3.97986e-07	3.97986e-07	7.95972e-07	3.97986e-06	0	7.95972e-07	3.97986e-07	0	3.97986e-07	0	7.95972e-07	3.97986e-07	3.97986e-06	1.59194e-06	3.97986e-07	1.19396e-06	3.97986e-07	3.97986e-07	0	3.97986e-07	1.19396e-06	3.97986e-07	3.97986e-07	3.97986e-07	1.59194e-06	7.95972e-07	3.97986e-07	1.98993e-06	7.95972e-07	1.59194e-06	1.19396e-06	3.97986e-07	3.97986e-07
GB_GCA_016869535.1	Bulk soil	4.38911e-06	7.98021e-07	0	3.59109e-06	3.9901e-07	1.19703e-06	1.59604e-06	7.98021e-07	7.98021e-07	1.59604e-06	0	3.9901e-07	3.9901e-07	3.9901e-07	3.9901e-07	3.9901e-07	3.9901e-07	3.9901e-07	1.59604e-06	3.9901e-07	1.99505e-06	7.98021e-07	0	3.9901e-07	0	3.9901e-07	3.9901e-07	7.98021e-07	1.19703e-06	3.9901e-07	1.19703e-06	3.9901e-07	1.59604e-06	0	3.9901e-07	1.19703e-06	3.9901e-07	3.9901e-07	3.9901e-07	1.19703e-06	3.9901e-07	0	1.19703e-06	1.59604e-06	1.99505e-06	1.19703e-06	3.9901e-07	3.9901e-07
GB_GCA_016871215.1	Bulk soil	4.23889e-06	5.52898e-07	0	1.47439e-06	1.84299e-07	2.39589e-06	3.68599e-07	1.84299e-07	3.68599e-07	1.2901e-06	0	1.84299e-07	3.68599e-07	0	1.84299e-07	1.84299e-07	3.68599e-07	1.84299e-07	1.47439e-06	1.84299e-07	9.21497e-07	2.02729e-06	0	1.84299e-07	0	3.68599e-07	1.84299e-07	7.37197e-07	7.37197e-07	1.84299e-07	7.37197e-07	7.37197e-07	7.37197e-07	1.84299e-07	3.68599e-07	7.37197e-07	0	1.84299e-07	1.84299e-07	7.37197e-07	3.68599e-07	1.84299e-07	1.65869e-06	5.52898e-07	7.37197e-07	5.52898e-07	1.84299e-07	1.84299e-07
GB_GCA_016871275.1	Bulk soil	4.28873e-06	7.56834e-07	2.52278e-07	7.56834e-07	5.04556e-07	1.26139e-06	0	1.00911e-06	5.04556e-07	1.76595e-06	0	2.52278e-07	5.04556e-07	0	2.52278e-07	2.52278e-07	7.56834e-07	2.52278e-07	5.04556e-07	2.52278e-07	2.52278e-07	2.52278e-07	2.52278e-07	2.52278e-07	0	5.04556e-07	2.52278e-07	1.51367e-06	2.52278e-07	2.52278e-07	1.51367e-06	2.52278e-07	5.04556e-07	5.04556e-07	2.52278e-07	7.56834e-07	0	5.04556e-07	2.52278e-07	1.00911e-06	5.04556e-07	5.04556e-07	3.27961e-06	5.04556e-07	1.00911e-06	1.00911e-06	2.52278e-07	2.52278e-07
GB_GCA_016871775.1	Bulk soil	1.85166e-06	5.29047e-07	0	1.05809e-06	2.64524e-07	1.32262e-06	5.29047e-07	1.05809e-06	7.93571e-07	2.64524e-07	0	2.64524e-07	2.64524e-07	2.64524e-07	2.64524e-07	2.64524e-07	5.29047e-07	2.64524e-07	1.32262e-06	2.64524e-07	5.29047e-07	1.32262e-06	2.64524e-07	2.64524e-07	0	5.29047e-07	2.64524e-07	5.29047e-07	1.05809e-06	7.93571e-07	5.29047e-07	0	2.64524e-07	2.64524e-07	2.64524e-07	2.64524e-07	0	5.29047e-07	2.64524e-07	7.93571e-07	5.29047e-07	0	1.05809e-06	5.29047e-07	5.29047e-07	5.29047e-07	2.64524e-07	2.64524e-07
GB_GCA_016872595.1	Bulk soil	1.17437e-06	2.93593e-07	0	8.8078e-07	2.93593e-07	7.33983e-07	5.87186e-07	4.4039e-07	8.8078e-07	5.87186e-07	0	1.46797e-07	1.46797e-07	1.46797e-07	1.46797e-07	1.46797e-07	2.93593e-07	1.46797e-07	7.33983e-07	1.46797e-07	2.93593e-07	5.87186e-07	0	1.46797e-07	1.46797e-07	2.93593e-07	1.46797e-07	4.4039e-07	5.87186e-07	1.46797e-07	5.87186e-07	0	2.93593e-07	2.93593e-07	1.46797e-07	4.4039e-07	0	1.46797e-07	1.46797e-07	5.87186e-07	2.93593e-07	2.93593e-07	5.87186e-07	2.93593e-07	5.87186e-07	4.4039e-07	1.46797e-07	1.46797e-07
GB_GCA_016872605.1	Bulk soil	2.09019e-06	2.98599e-07	0	7.46497e-07	2.98599e-07	7.46497e-07	2.98599e-07	4.47898e-07	5.97197e-07	7.46497e-07	0	1.49299e-07	1.49299e-07	1.49299e-07	1.49299e-07	1.49299e-07	4.47898e-07	1.49299e-07	1.0451e-06	1.49299e-07	8.95796e-07	8.95796e-07	0	1.49299e-07	0	1.49299e-07	0	7.46497e-07	4.47898e-07	1.49299e-07	5.97197e-07	1.49299e-07	2.98599e-07	1.49299e-07	4.47898e-07	5.97197e-07	0	2.98599e-07	1.49299e-07	4.47898e-07	1.49299e-07	1.49299e-07	5.97197e-07	2.98599e-07	7.46497e-07	4.47898e-07	0	1.49299e-07
GB_GCA_016873995.1	Bulk soil	3.25968e-06	2.96335e-07	2.96335e-07	1.77801e-06	2.96335e-07	1.48167e-06	8.89004e-07	5.92669e-07	8.89004e-07	1.18534e-06	0	2.96335e-07	2.96335e-07	2.96335e-07	2.96335e-07	2.96335e-07	2.96335e-07	2.96335e-07	1.18534e-06	5.92669e-07	1.18534e-06	1.18534e-06	0	2.96335e-07	2.96335e-07	2.96335e-07	0	5.92669e-07	1.18534e-06	2.96335e-07	1.77801e-06	2.96335e-07	5.92669e-07	2.96335e-07	2.96335e-07	1.48167e-06	0	2.96335e-07	2.96335e-07	1.18534e-06	2.96335e-07	2.96335e-07	8.89004e-07	5.92669e-07	1.48167e-06	1.18534e-06	2.96335e-07	2.96335e-07
GB_GCA_016874295.1	Bulk soil	3.79721e-06	4.21912e-07	0	2.95338e-06	0	3.79721e-06	1.26574e-06	1.26574e-06	1.26574e-06	2.95338e-06	4.21912e-07	4.21912e-07	8.43824e-07	4.21912e-07	4.21912e-07	4.21912e-07	8.43824e-07	4.21912e-07	2.53147e-06	4.21912e-07	8.43824e-07	1.26574e-06	0	8.43824e-07	0	4.21912e-07	4.21912e-07	1.68765e-06	1.68765e-06	4.21912e-07	1.68765e-06	0	4.21912e-07	0	4.21912e-07	1.26574e-06	0	4.21912e-07	4.21912e-07	1.68765e-06	4.21912e-07	0	8.43824e-07	8.43824e-07	1.26574e-06	8.43824e-07	4.21912e-07	4.21912e-07
GB_GCA_016874755.1	Bulk soil	4.13639e-06	3.59686e-07	1.79843e-07	1.07906e-06	1.79843e-07	3.41701e-06	7.19371e-07	5.39529e-07	3.59686e-07	8.99214e-07	0	1.79843e-07	1.79843e-07	1.79843e-07	3.59686e-07	1.79843e-07	3.59686e-07	1.79843e-07	1.61859e-06	1.79843e-07	5.39529e-07	2.33796e-06	0	1.79843e-07	1.79843e-07	3.59686e-07	1.79843e-07	5.0356e-06	2.5178e-06	1.79843e-07	8.99214e-07	1.79843e-07	5.39529e-07	3.59686e-07	1.79843e-07	1.79843e-07	7.19371e-07	1.79843e-07	1.79843e-07	7.19371e-07	1.79843e-07	7.91309e-06	1.2589e-06	3.59686e-07	7.19371e-07	5.39529e-07	1.79843e-07	1.79843e-07
GB_GCA_016875225.1	Bulk soil	6.45206e-06	5.16165e-07	5.16165e-07	2.32274e-06	0	1.03233e-06	7.74247e-07	5.16165e-07	5.16165e-07	1.29041e-06	0	2.58082e-07	2.58082e-07	2.58082e-07	2.58082e-07	2.58082e-07	5.16165e-07	2.58082e-07	2.58082e-06	2.58082e-07	7.74247e-07	2.58082e-06	2.58082e-07	2.58082e-07	2.58082e-07	0	0	2.06466e-06	2.06466e-06	2.58082e-07	1.03233e-06	2.58082e-07	5.16165e-07	2.58082e-07	2.58082e-07	2.58082e-07	7.74247e-07	2.58082e-07	2.58082e-07	5.16165e-07	5.16165e-07	0	5.16165e-07	1.03233e-06	7.74247e-07	7.74247e-07	2.58082e-07	2.58082e-07
GB_GCA_016875395.1	Bulk soil	4.87327e-06	4.43025e-07	0	1.32907e-06	0	6.64537e-07	4.43025e-07	6.64537e-07	6.64537e-07	1.32907e-06	0	2.21512e-07	2.21512e-07	2.21512e-07	2.21512e-07	2.21512e-07	4.43025e-07	2.21512e-07	3.10117e-06	2.21512e-07	4.43025e-07	1.32907e-06	2.21512e-07	2.21512e-07	0	2.21512e-07	0	1.99361e-06	1.55059e-06	2.21512e-07	8.8605e-07	4.43025e-07	2.21512e-07	0	2.21512e-07	4.43025e-07	2.21512e-07	2.21512e-07	2.21512e-07	6.64537e-07	2.21512e-07	2.21512e-07	1.32907e-06	8.8605e-07	6.64537e-07	4.43025e-07	2.21512e-07	2.21512e-07
GB_GCA_017303895.1	Bulk soil	1.10953e-06	2.77383e-07	0	2.77383e-07	2.77383e-07	1.38691e-06	5.54766e-07	2.77383e-07	8.32149e-07	1.94168e-06	0	2.77383e-07	2.77383e-07	0	2.77383e-07	2.77383e-07	2.77383e-07	2.77383e-07	1.38691e-06	2.77383e-07	8.32149e-07	1.94168e-06	2.77383e-07	2.77383e-07	0	5.54766e-07	5.54766e-07	0	8.32149e-07	5.54766e-07	5.54766e-07	2.77383e-07	2.77383e-07	5.54766e-07	5.54766e-07	1.10953e-06	2.77383e-07	2.77383e-07	2.77383e-07	1.38691e-06	2.77383e-07	5.54766e-07	8.32149e-07	5.54766e-07	5.54766e-07	5.54766e-07	2.77383e-07	2.77383e-07
GB_GCA_017304135.1	Bulk soil	1.23204e-06	3.08011e-07	3.08011e-07	1.54005e-06	3.08011e-07	1.07804e-06	3.08011e-07	4.62016e-07	6.16021e-07	4.62016e-07	0	1.54005e-07	4.62016e-07	0	1.54005e-07	1.54005e-07	1.54005e-07	1.54005e-07	1.69406e-06	4.62016e-07	3.08011e-07	6.16021e-07	0	3.08011e-07	0	1.54005e-07	1.54005e-07	7.70026e-07	4.62016e-07	4.62016e-07	4.62016e-07	3.08011e-07	4.62016e-07	1.54005e-07	3.08011e-07	7.70026e-07	1.54005e-07	1.54005e-07	1.54005e-07	6.16021e-07	1.54005e-07	1.54005e-07	1.07804e-06	3.08011e-07	7.70026e-07	6.16021e-07	1.54005e-07	1.54005e-07
GB_GCA_017304655.1	Rhizosphere	1.95212e-06	5.57747e-07	0	1.39437e-06	0	1.67324e-06	1.11549e-06	8.36621e-07	8.36621e-07	5.57747e-07	0	2.78874e-07	2.78874e-07	2.78874e-07	2.78874e-07	2.78874e-07	2.78874e-07	2.78874e-07	1.95212e-06	2.78874e-07	8.36621e-07	1.11549e-06	0	5.57747e-07	2.78874e-07	2.78874e-07	2.78874e-07	1.11549e-06	8.36621e-07	2.78874e-07	8.36621e-07	5.57747e-07	8.36621e-07	2.78874e-07	2.78874e-07	5.57747e-07	5.57747e-07	2.78874e-07	2.78874e-07	5.57747e-07	2.78874e-07	0	1.11549e-06	5.57747e-07	1.11549e-06	8.36621e-07	2.78874e-07	2.78874e-07
GB_GCA_017308255.1	Bulk soil	1.26653e-06	6.33265e-07	0	1.89979e-06	3.16632e-07	6.33265e-07	9.49897e-07	9.49897e-07	6.33265e-07	3.16632e-07	0	3.16632e-07	3.16632e-07	3.16632e-07	3.16632e-07	3.16632e-07	3.16632e-07	3.16632e-07	2.21643e-06	3.16632e-07	1.58316e-06	9.49897e-07	0	3.16632e-07	3.16632e-07	3.16632e-07	3.16632e-07	1.58316e-06	9.49897e-07	3.16632e-07	1.26653e-06	3.16632e-07	6.33265e-07	3.16632e-07	3.16632e-07	6.33265e-07	3.16632e-07	3.16632e-07	3.16632e-07	9.49897e-07	3.16632e-07	0	6.33265e-07	6.33265e-07	1.58316e-06	1.26653e-06	3.16632e-07	3.16632e-07
GB_GCA_017354415.1	Rhizosphere	2.71568e-06	2.4688e-07	7.4064e-07	4.9376e-07	7.4064e-07	9.8752e-07	4.9376e-07	2.4688e-07	4.9376e-07	1.97504e-06	2.4688e-07	2.4688e-07	4.9376e-07	2.4688e-07	4.9376e-07	2.4688e-07	4.9376e-07	2.4688e-07	7.4064e-07	4.9376e-07	1.48128e-06	9.8752e-07	0	7.4064e-07	1.2344e-06	4.9376e-07	2.4688e-07	1.2344e-06	4.9376e-07	7.4064e-07	1.2344e-06	7.4064e-07	4.9376e-07	2.4688e-07	2.4688e-07	7.4064e-07	2.4688e-07	0	2.4688e-07	9.8752e-07	2.4688e-07	2.4688e-07	1.48128e-06	4.9376e-07	7.4064e-07	9.8752e-07	2.4688e-07	2.4688e-07
GB_GCA_017592665.1	Bulk soil	0	1.00349e-07	3.01046e-07	2.00697e-07	2.00697e-07	7.0244e-07	6.02092e-07	1.00349e-07	2.00697e-07	1.00349e-06	0	2.00697e-07	2.00697e-07	1.00349e-07	2.00697e-07	1.00349e-07	2.00697e-07	2.00697e-07	1.30453e-06	2.00697e-07	4.01394e-07	1.20418e-06	0	3.01046e-07	6.02092e-07	2.00697e-07	0	1.30453e-06	5.01743e-07	3.01046e-07	8.02789e-07	3.01046e-07	3.01046e-07	2.00697e-07	1.00349e-07	2.00697e-07	1.00349e-07	1.00349e-07	1.00349e-07	4.01394e-07	1.00349e-07	0	6.02092e-07	2.00697e-07	4.01394e-07	4.01394e-07	1.00349e-07	1.00349e-07
GB_GCA_017859785.1	Rhizosphere	8.15757e-06	5.09848e-07	1.0197e-06	1.52954e-06	0	2.03939e-06	5.09848e-07	1.52954e-06	5.09848e-07	1.52954e-06	0	5.09848e-07	1.0197e-06	5.09848e-07	5.09848e-07	5.09848e-07	5.09848e-07	5.09848e-07	1.52954e-06	5.09848e-07	1.52954e-06	5.09848e-07	0	5.09848e-07	1.0197e-06	5.09848e-07	0	1.52954e-06	5.09848e-07	5.09848e-07	1.52954e-06	1.0197e-06	5.09848e-07	1.0197e-06	5.09848e-07	1.52954e-06	5.09848e-07	5.09848e-07	5.09848e-07	1.52954e-06	5.09848e-07	0	1.52954e-06	1.0197e-06	1.52954e-06	1.0197e-06	5.09848e-07	5.09848e-07
GB_GCA_017881025.1	Bulk soil	5.08423e-06	2.31101e-07	4.62202e-07	1.38661e-06	0	1.15551e-06	6.93304e-07	6.93304e-07	9.24405e-07	9.24405e-07	0	2.31101e-07	2.31101e-07	2.31101e-07	4.62202e-07	2.31101e-07	4.62202e-07	2.31101e-07	2.54211e-06	2.31101e-07	9.24405e-07	2.31101e-06	0	2.31101e-07	2.31101e-07	4.62202e-07	2.31101e-07	9.24405e-07	4.62202e-07	2.31101e-07	1.38661e-06	6.93304e-07	4.62202e-07	2.31101e-07	4.62202e-07	4.62202e-07	0	2.31101e-07	2.31101e-07	6.93304e-07	4.62202e-07	4.62202e-07	6.93304e-07	6.93304e-07	6.93304e-07	4.62202e-07	2.31101e-07	2.31101e-07
GB_GCA_017882215.1	Bulk soil	2.37259e-06	3.38941e-07	0	1.35576e-06	3.38941e-07	1.01682e-06	6.77882e-07	3.38941e-07	1.35576e-06	2.37259e-06	3.38941e-07	6.77882e-07	3.38941e-07	0	3.38941e-07	3.38941e-07	6.77882e-07	3.38941e-07	1.6947e-06	3.38941e-07	3.38941e-07	2.71153e-06	3.38941e-07	3.38941e-07	6.77882e-07	1.01682e-06	3.38941e-07	6.77882e-07	6.77882e-07	3.38941e-07	6.77882e-07	3.38941e-07	3.38941e-07	6.77882e-07	3.38941e-07	1.01682e-06	3.38941e-07	3.38941e-07	3.38941e-07	1.35576e-06	0	3.38941e-07	1.35576e-06	6.77882e-07	1.01682e-06	1.01682e-06	3.38941e-07	3.38941e-07
GB_GCA_017883415.1	Bulk soil	2.22525e-06	3.42345e-07	3.42345e-07	1.19821e-06	3.42345e-07	1.71173e-06	6.84691e-07	3.42345e-07	6.84691e-07	8.55864e-07	0	1.71173e-07	5.13518e-07	0	3.42345e-07	1.71173e-07	1.71173e-07	1.71173e-07	1.36938e-06	3.42345e-07	8.55864e-07	8.55864e-07	0	1.71173e-07	3.42345e-07	1.71173e-07	0	6.84691e-07	3.42345e-07	1.71173e-07	1.19821e-06	3.42345e-07	5.13518e-07	3.42345e-07	3.42345e-07	1.02704e-06	1.71173e-07	1.71173e-07	1.71173e-07	3.42345e-07	1.71173e-07	1.71173e-07	8.55864e-07	3.42345e-07	3.42345e-07	5.13518e-07	1.71173e-07	3.42345e-07
GB_GCA_017983695.1	Rhizosphere	1.56247e-06	2.2321e-07	0	2.2321e-07	2.2321e-07	8.92841e-07	0	4.4642e-07	1.11605e-06	8.92841e-07	0	2.2321e-07	2.2321e-07	0	0	2.2321e-07	2.2321e-07	2.2321e-07	1.11605e-06	2.2321e-07	1.11605e-06	2.00889e-06	2.2321e-07	2.2321e-07	0	2.2321e-07	2.2321e-07	2.2321e-07	4.4642e-07	2.2321e-07	6.69631e-07	2.2321e-07	2.2321e-07	4.4642e-07	6.69631e-07	6.69631e-07	6.69631e-07	2.2321e-07	2.2321e-07	6.69631e-07	2.2321e-07	2.2321e-07	6.69631e-07	4.4642e-07	6.69631e-07	6.69631e-07	2.2321e-07	2.2321e-07
GB_GCA_017998715.1	Bulk soil	3.74076e-06	2.49384e-07	0	1.4963e-06	4.98768e-07	1.24692e-06	4.98768e-07	4.98768e-07	4.98768e-07	1.4963e-06	0	4.98768e-07	2.49384e-07	0	2.49384e-07	2.49384e-07	2.49384e-07	2.49384e-07	7.48152e-07	2.49384e-07	9.97535e-07	1.4963e-06	2.49384e-07	2.49384e-07	2.49384e-07	0	0	0	7.48152e-07	2.49384e-07	1.24692e-06	0	4.98768e-07	2.49384e-07	2.49384e-07	2.49384e-07	0	0	2.49384e-07	9.97535e-07	4.98768e-07	2.49384e-07	7.48152e-07	4.98768e-07	9.97535e-07	9.97535e-07	2.49384e-07	2.49384e-07
GB_GCA_018060305.1	Bulk soil	2.34498e-06	0	0	3.90831e-07	7.81662e-07	1.95415e-06	0	3.90831e-07	3.90831e-07	1.17249e-06	0	3.90831e-07	7.81662e-07	0	7.81662e-07	3.90831e-07	7.81662e-07	3.90831e-07	7.81662e-07	0	7.81662e-07	1.95415e-06	0	7.81662e-07	0	3.90831e-07	3.90831e-07	3.90831e-07	1.56332e-06	3.90831e-07	1.17249e-06	1.17249e-06	1.17249e-06	3.90831e-07	0	7.81662e-07	0	3.90831e-07	0	2.34498e-06	3.90831e-07	7.81662e-07	7.81662e-07	7.81662e-07	1.95415e-06	1.95415e-06	3.90831e-07	3.90831e-07
GB_GCA_018241995.1	Rhizosphere	2.64993e-06	5.29986e-07	0	1.58996e-06	5.29986e-07	1.32496e-06	2.64993e-07	7.94979e-07	7.94979e-07	1.05997e-06	0	2.64993e-07	2.64993e-07	0	2.64993e-07	2.64993e-07	0	2.64993e-07	1.85495e-06	2.64993e-07	5.29986e-07	1.58996e-06	0	2.64993e-07	2.64993e-07	5.29986e-07	2.64993e-07	2.64993e-07	7.94979e-07	2.64993e-07	1.58996e-06	0	5.29986e-07	2.64993e-07	2.64993e-07	7.94979e-07	2.64993e-07	2.64993e-07	2.64993e-07	7.94979e-07	5.29986e-07	2.64993e-07	1.32496e-06	2.64993e-07	1.32496e-06	1.05997e-06	0	0
GB_GCA_018242085.1	Bulk soil	3.17239e-06	3.52488e-07	0	3.52488e-06	3.52488e-07	1.76244e-06	3.52488e-07	1.05746e-06	1.05746e-06	7.04975e-07	0	7.04975e-07	3.52488e-07	3.52488e-07	7.04975e-07	3.52488e-07	3.52488e-07	3.52488e-07	2.11493e-06	7.04975e-07	1.76244e-06	2.11493e-06	0	3.52488e-07	7.04975e-07	3.52488e-07	3.52488e-07	2.11493e-06	1.40995e-06	7.04975e-07	2.11493e-06	3.52488e-07	1.05746e-06	0	7.04975e-07	1.05746e-06	1.05746e-06	7.04975e-07	3.52488e-07	1.05746e-06	7.04975e-07	3.52488e-07	7.04975e-07	1.05746e-06	1.05746e-06	1.05746e-06	3.52488e-07	3.52488e-07
GB_GCA_018242765.1	Bulk soil	2.34795e-06	2.1345e-07	2.1345e-07	1.49415e-06	2.1345e-07	8.53801e-07	6.40351e-07	4.269e-07	4.269e-07	1.06725e-06	2.1345e-07	2.1345e-07	2.1345e-07	4.269e-07	2.1345e-07	2.1345e-07	2.1345e-07	2.1345e-07	6.40351e-07	2.1345e-07	6.40351e-07	8.53801e-07	2.1345e-07	2.1345e-07	8.53801e-07	2.1345e-07	0	1.49415e-06	8.53801e-07	2.1345e-07	4.269e-07	4.269e-07	6.40351e-07	0	2.1345e-07	1.06725e-06	2.1345e-07	2.1345e-07	2.1345e-07	2.1345e-07	2.1345e-07	0	4.269e-07	6.40351e-07	8.53801e-07	6.40351e-07	2.1345e-07	2.1345e-07
GB_GCA_018266755.1	Bulk soil	1.40937e-06	5.63747e-07	0	0	0	1.40937e-06	1.12749e-06	2.81874e-07	8.45621e-07	1.12749e-06	0	2.81874e-07	2.81874e-07	0	5.63747e-07	2.81874e-07	5.63747e-07	2.81874e-07	8.45621e-07	2.81874e-07	1.40937e-06	1.97311e-06	0	2.81874e-07	0	8.45621e-07	5.63747e-07	0	8.45621e-07	5.63747e-07	5.63747e-07	2.81874e-07	5.63747e-07	2.81874e-07	0	5.63747e-07	5.63747e-07	2.81874e-07	2.81874e-07	8.45621e-07	2.81874e-07	2.81874e-07	5.63747e-07	2.81874e-07	1.12749e-06	1.12749e-06	2.81874e-07	2.81874e-07
GB_GCA_018267705.1	Rhizosphere	3.03751e-06	7.59377e-07	0	0	3.79688e-07	1.51875e-06	0	7.59377e-07	1.89844e-06	1.89844e-06	0	3.79688e-07	3.79688e-07	0	3.79688e-07	3.79688e-07	7.59377e-07	3.79688e-07	1.51875e-06	3.79688e-07	1.13907e-06	3.4172e-06	3.79688e-07	3.79688e-07	0	3.79688e-07	3.79688e-07	3.79688e-07	1.13907e-06	7.59377e-07	7.59377e-07	3.79688e-07	3.79688e-07	7.59377e-07	3.79688e-07	1.13907e-06	7.59377e-07	3.79688e-07	3.79688e-07	1.51875e-06	3.79688e-07	3.79688e-07	1.89844e-06	7.59377e-07	1.13907e-06	1.13907e-06	3.79688e-07	3.79688e-07
GB_GCA_018268415.1	Rhizosphere	5.05969e-06	4.21641e-07	4.21641e-07	1.0541e-06	2.1082e-07	3.1623e-06	4.21641e-07	2.1082e-07	2.1082e-07	2.52984e-06	0	2.1082e-07	2.1082e-07	2.1082e-07	4.21641e-07	2.1082e-07	2.1082e-07	2.1082e-07	2.1082e-06	2.1082e-07	1.47574e-06	2.95148e-06	0	4.21641e-07	8.43281e-07	0	0	1.89738e-06	1.26492e-06	2.1082e-07	8.43281e-07	2.1082e-07	4.21641e-07	0	4.21641e-07	6.32461e-07	6.32461e-07	2.1082e-07	4.21641e-07	6.32461e-07	2.1082e-07	6.32461e-07	8.43281e-07	8.43281e-07	8.43281e-07	8.43281e-07	2.1082e-07	2.1082e-07
GB_GCA_018268595.1	Rhizosphere	5.60274e-06	5.60274e-07	5.60274e-07	1.96096e-06	0	8.40411e-07	5.60274e-07	5.60274e-07	8.40411e-07	3.36164e-06	0	2.80137e-07	5.60274e-07	2.80137e-07	2.80137e-07	2.80137e-07	5.60274e-07	5.60274e-07	1.96096e-06	2.80137e-07	1.68082e-06	3.08151e-06	0	2.80137e-07	8.40411e-07	0	0	1.96096e-06	8.40411e-07	5.60274e-07	1.40068e-06	2.80137e-07	5.60274e-07	2.80137e-07	5.60274e-07	8.40411e-07	5.60274e-07	2.80137e-07	5.60274e-07	5.60274e-07	2.80137e-07	0	2.80137e-07	1.12055e-06	1.12055e-06	8.40411e-07	2.80137e-07	2.80137e-07
GB_GCA_018268785.1	Bulk soil	2.59618e-06	4.72033e-07	0	4.72033e-07	4.72033e-07	1.4161e-06	1.4161e-06	2.36016e-07	4.72033e-07	1.4161e-06	0	2.36016e-07	4.72033e-07	2.36016e-07	4.72033e-07	2.36016e-07	7.08049e-07	4.72033e-07	1.65211e-06	4.72033e-07	4.72033e-07	7.08049e-07	0	2.36016e-07	4.72033e-07	2.36016e-07	2.36016e-07	7.08049e-07	9.44065e-07	4.72033e-07	7.08049e-07	7.08049e-07	7.08049e-07	0	2.36016e-07	7.08049e-07	4.72033e-07	2.36016e-07	2.36016e-07	7.08049e-07	2.36016e-07	4.72033e-07	1.18008e-06	4.72033e-07	9.44065e-07	9.44065e-07	2.36016e-07	2.36016e-07
GB_GCA_018268955.1	Bulk soil	2.72357e-06	4.19011e-07	0	1.46654e-06	4.19011e-07	1.46654e-06	8.38022e-07	6.28517e-07	4.19011e-07	1.04753e-06	0	2.09506e-07	6.28517e-07	0	2.09506e-07	2.09506e-07	6.28517e-07	2.09506e-07	6.28517e-07	2.09506e-07	2.09506e-07	2.09506e-07	2.09506e-07	2.09506e-07	2.09506e-07	4.19011e-07	2.09506e-07	4.19011e-07	6.28517e-07	2.09506e-07	6.28517e-07	4.19011e-07	2.09506e-07	4.19011e-07	2.09506e-07	8.38022e-07	6.28517e-07	4.19011e-07	2.09506e-07	8.38022e-07	4.19011e-07	4.19011e-07	4.19011e-07	4.19011e-07	6.28517e-07	4.19011e-07	2.09506e-07	2.09506e-07
GB_GCA_018449595.1	Bulk soil	1.90474e-06	4.76185e-07	0	1.42855e-06	2.38092e-07	9.5237e-07	4.76185e-07	7.14277e-07	7.14277e-07	4.76185e-07	0	2.38092e-07	2.38092e-07	2.38092e-07	2.38092e-07	2.38092e-07	2.38092e-07	2.38092e-07	1.42855e-06	2.38092e-07	4.76185e-07	4.76185e-07	0	2.38092e-07	9.5237e-07	7.14277e-07	4.76185e-07	2.38092e-06	7.14277e-07	2.38092e-07	9.5237e-07	2.38092e-07	7.14277e-07	0	2.38092e-07	7.14277e-07	2.38092e-07	2.38092e-07	2.38092e-07	7.14277e-07	4.76185e-07	2.38092e-07	4.76185e-07	4.76185e-07	1.19046e-06	7.14277e-07	2.38092e-07	2.38092e-07
GB_GCA_018598175.1	Rhizosphere	1.22891e-06	2.73092e-07	0	9.55821e-07	0	5.46183e-07	6.82729e-07	2.73092e-07	5.46183e-07	1.09237e-06	1.36546e-07	1.36546e-07	1.36546e-07	0	1.36546e-07	1.36546e-07	1.36546e-07	1.36546e-07	6.82729e-07	1.36546e-07	2.73092e-07	1.09237e-06	1.36546e-07	2.73092e-07	5.46183e-07	2.73092e-07	2.73092e-07	2.73092e-07	4.09637e-07	1.36546e-07	5.46183e-07	1.36546e-07	2.73092e-07	5.46183e-07	4.09637e-07	4.09637e-07	4.09637e-07	1.36546e-07	1.36546e-07	5.46183e-07	1.36546e-07	0	4.09637e-07	2.73092e-07	2.73092e-07	2.73092e-07	1.36546e-07	1.36546e-07
GB_GCA_018598225.1	Rhizosphere	1.36759e-06	2.48653e-07	0	6.21631e-07	1.24326e-07	6.21631e-07	6.21631e-07	3.72979e-07	6.21631e-07	9.9461e-07	0	1.24326e-07	1.24326e-07	0	1.24326e-07	1.24326e-07	2.48653e-07	1.24326e-07	9.9461e-07	1.24326e-07	4.97305e-07	9.9461e-07	1.24326e-07	2.48653e-07	4.97305e-07	2.48653e-07	2.48653e-07	3.72979e-07	3.72979e-07	3.72979e-07	6.21631e-07	1.24326e-07	1.24326e-07	2.48653e-07	3.72979e-07	6.21631e-07	1.24326e-07	1.24326e-07	1.24326e-07	4.97305e-07	1.24326e-07	1.24326e-07	8.70284e-07	2.48653e-07	2.48653e-07	2.48653e-07	1.24326e-07	1.24326e-07
GB_GCA_018798885.1	Rhizosphere	5.77216e-06	2.13784e-07	0	8.55134e-07	4.27567e-07	1.49649e-06	1.2827e-06	6.41351e-07	2.13784e-07	3.20675e-06	0	2.13784e-07	4.27567e-07	2.13784e-07	4.27567e-07	2.13784e-07	0	2.13784e-07	1.92405e-06	2.13784e-07	4.27567e-07	1.2827e-06	0	4.27567e-07	4.27567e-07	2.13784e-07	2.13784e-07	1.06892e-06	1.06892e-06	2.13784e-07	8.55134e-07	4.27567e-07	6.41351e-07	4.27567e-07	2.13784e-07	6.41351e-07	0	2.13784e-07	2.13784e-07	8.55134e-07	4.27567e-07	2.13784e-07	4.27567e-07	1.06892e-06	8.55134e-07	8.55134e-07	2.13784e-07	2.13784e-07
GB_GCA_018821435.1	Rhizosphere	4.89371e-06	3.91497e-07	0	2.74048e-06	0	1.56599e-06	3.91497e-07	3.91497e-07	1.95749e-07	9.78743e-07	0	1.95749e-07	1.95749e-07	1.95749e-07	1.95749e-07	1.95749e-07	1.95749e-07	1.95749e-07	2.15323e-06	1.95749e-07	5.87246e-07	5.87246e-07	0	5.87246e-07	3.91497e-07	5.87246e-07	3.91497e-07	7.82994e-07	7.82994e-07	1.95749e-07	7.82994e-07	0	3.91497e-07	3.91497e-07	1.95749e-07	5.87246e-07	3.91497e-07	1.95749e-07	1.95749e-07	5.87246e-07	3.91497e-07	3.91497e-07	9.78743e-07	3.91497e-07	9.78743e-07	7.82994e-07	1.95749e-07	1.95749e-07
GB_GCA_018969405.1	Rhizosphere	8.85807e-06	4.02639e-07	8.05279e-07	1.61056e-06	0	1.61056e-06	2.0132e-06	1.20792e-06	4.02639e-07	1.61056e-06	0	4.02639e-07	4.02639e-07	4.02639e-07	4.02639e-07	4.02639e-07	4.02639e-07	4.02639e-07	3.22112e-06	4.02639e-07	1.20792e-06	4.02639e-07	0	1.20792e-06	8.05279e-07	1.20792e-06	4.02639e-07	2.0132e-06	1.20792e-06	8.05279e-07	1.20792e-06	8.05279e-07	1.20792e-06	0	4.02639e-07	1.61056e-06	1.20792e-06	8.05279e-07	4.02639e-07	2.0132e-06	4.02639e-07	4.02639e-07	8.05279e-07	8.05279e-07	8.05279e-07	1.61056e-06	4.02639e-07	4.02639e-07
GB_GCA_018971525.1	Bulk soil	1.59938e-06	4.56964e-07	0	3.19875e-06	2.28482e-07	9.13929e-07	6.85447e-07	4.56964e-07	1.14241e-06	6.85447e-07	2.28482e-07	2.28482e-07	2.28482e-07	4.56964e-07	2.28482e-07	2.28482e-07	4.56964e-07	2.28482e-07	1.14241e-06	2.28482e-07	1.14241e-06	2.28482e-06	2.28482e-07	2.28482e-07	2.28482e-07	2.28482e-07	2.28482e-07	2.05634e-06	9.13929e-07	2.28482e-07	4.56964e-07	4.56964e-07	6.85447e-07	2.28482e-07	2.28482e-07	1.14241e-06	4.56964e-07	2.28482e-07	2.28482e-07	6.85447e-07	2.28482e-07	0	4.56964e-07	6.85447e-07	9.13929e-07	6.85447e-07	2.28482e-07	2.28482e-07
GB_GCA_019075925.1	Bulk soil	3.93948e-06	8.44173e-07	0	2.53252e-06	0	1.68835e-06	1.68835e-06	1.40696e-06	2.81391e-07	5.62782e-07	0	2.81391e-07	2.81391e-07	2.81391e-07	0	2.81391e-07	0	2.81391e-07	2.25113e-06	2.81391e-07	1.96974e-06	1.96974e-06	0	0	5.62782e-07	2.81391e-07	2.81391e-07	2.53252e-06	1.12556e-06	2.81391e-07	8.44173e-07	2.81391e-07	8.44173e-07	0	5.62782e-07	5.62782e-07	1.12556e-06	2.81391e-07	2.81391e-07	8.44173e-07	5.62782e-07	0	1.12556e-06	5.62782e-07	1.40696e-06	8.44173e-07	2.81391e-07	0
GB_GCA_019137195.1	Bulk soil	3.71007e-06	4.94677e-07	2.47338e-07	1.23669e-06	2.47338e-07	7.42015e-07	1.23669e-06	9.89353e-07	4.94677e-07	1.23669e-06	0	2.47338e-07	2.47338e-07	2.47338e-07	2.47338e-07	2.47338e-07	2.47338e-07	2.47338e-07	1.73137e-06	2.47338e-07	7.42015e-07	1.23669e-06	0	2.47338e-07	4.94677e-07	2.47338e-07	2.47338e-07	7.42015e-07	7.42015e-07	2.47338e-07	9.89353e-07	0	9.89353e-07	0	2.47338e-07	9.89353e-07	0	2.47338e-07	0	7.42015e-07	4.94677e-07	0	0	9.89353e-07	1.23669e-06	7.42015e-07	2.47338e-07	2.47338e-07
GB_GCA_019187085.1	Rhizosphere	4.88506e-06	2.71392e-07	0	2.44253e-06	2.71392e-07	1.08557e-06	8.14176e-07	8.14176e-07	5.42784e-07	5.42784e-07	0	2.71392e-07	5.42784e-07	2.71392e-07	5.42784e-07	2.71392e-07	2.71392e-07	2.71392e-07	1.89974e-06	2.71392e-07	5.42784e-07	1.62835e-06	0	0	0	2.71392e-07	2.71392e-07	2.17114e-06	1.35696e-06	2.71392e-07	8.14176e-07	0	5.42784e-07	2.71392e-07	2.71392e-07	8.14176e-07	2.71392e-07	2.71392e-07	2.71392e-07	8.14176e-07	5.42784e-07	2.71392e-07	1.08557e-06	5.42784e-07	1.35696e-06	8.14176e-07	2.71392e-07	2.71392e-07
GB_GCA_019192585.1	Bulk soil	2.53235e-06	3.16544e-07	0	2.21581e-06	3.16544e-07	9.49632e-07	6.33088e-07	9.49632e-07	3.16544e-07	1.26618e-06	0	3.16544e-07	6.33088e-07	3.16544e-07	3.16544e-07	3.16544e-07	3.16544e-07	6.33088e-07	1.58272e-06	3.16544e-07	3.16544e-07	6.33088e-07	0	6.33088e-07	3.16544e-07	3.16544e-07	3.16544e-07	9.49632e-07	1.26618e-06	3.16544e-07	1.26618e-06	0	6.33088e-07	6.33088e-07	3.16544e-07	6.33088e-07	3.16544e-07	3.16544e-07	3.16544e-07	9.49632e-07	6.33088e-07	0	1.58272e-06	6.33088e-07	1.58272e-06	9.49632e-07	3.16544e-07	3.16544e-07
GB_GCA_900104855.1	Bulk soil	3.30016e-06	3.30016e-07	0	6.60033e-07	3.30016e-07	1.65008e-06	8.80044e-07	3.30016e-07	2.20011e-07	1.87009e-06	0	1.10005e-07	3.30016e-07	1.10005e-07	3.30016e-07	1.10005e-07	2.20011e-07	1.10005e-07	1.54008e-06	1.10005e-07	7.70038e-07	8.80044e-07	0	1.10005e-07	4.40022e-07	2.20011e-07	1.10005e-07	2.31011e-06	9.90049e-07	1.10005e-07	8.80044e-07	1.10005e-07	2.20011e-07	1.10005e-07	1.10005e-07	1.10005e-07	1.10005e-07	1.10005e-07	1.10005e-07	4.40022e-07	2.20011e-07	0	4.40022e-07	2.20011e-07	4.40022e-07	3.30016e-07	1.10005e-07	1.10005e-07
GB_GCA_900110915.1	Bulk soil	1.42992e-06	4.76639e-07	0	1.42992e-06	2.3832e-07	2.3832e-06	1.42992e-06	7.14959e-07	4.76639e-07	1.66824e-06	0	2.3832e-07	4.76639e-07	2.3832e-07	4.76639e-07	2.3832e-07	4.76639e-07	2.3832e-07	2.62152e-06	4.76639e-07	4.76639e-07	7.14959e-07	0	2.3832e-07	7.14959e-07	0	0	9.53279e-07	2.3832e-07	7.14959e-07	9.53279e-07	2.3832e-07	4.76639e-07	2.3832e-07	2.3832e-07	7.14959e-07	7.14959e-07	4.76639e-07	2.3832e-07	4.76639e-07	4.76639e-07	0	1.66824e-06	4.76639e-07	9.53279e-07	7.14959e-07	2.3832e-07	2.3832e-07
GB_GCA_900129595.1	Rhizosphere	1.21969e-06	1.74241e-07	0	8.71204e-07	0	1.04544e-06	8.71204e-07	3.48482e-07	6.96963e-07	1.21969e-06	0	1.74241e-07	1.74241e-07	1.74241e-07	1.74241e-07	1.74241e-07	1.74241e-07	1.74241e-07	1.04544e-06	1.74241e-07	3.48482e-07	1.21969e-06	1.74241e-07	3.48482e-07	6.96963e-07	3.48482e-07	3.48482e-07	3.48482e-07	3.48482e-07	1.74241e-07	8.71204e-07	0	1.74241e-07	3.48482e-07	1.74241e-07	5.22722e-07	5.22722e-07	1.74241e-07	1.74241e-07	6.96963e-07	1.74241e-07	1.74241e-07	6.96963e-07	3.48482e-07	3.48482e-07	3.48482e-07	1.74241e-07	1.74241e-07
GB_GCA_900469445.1	Rhizosphere	1.58903e-06	3.17806e-07	0	1.58903e-06	1.58903e-07	2.06574e-06	1.11232e-06	3.17806e-07	1.58903e-07	1.27122e-06	0	1.58903e-07	3.17806e-07	1.58903e-07	4.76709e-07	1.58903e-07	3.17806e-07	1.58903e-07	1.58903e-06	1.58903e-07	4.76709e-07	7.94514e-07	0	3.17806e-07	4.76709e-07	3.17806e-07	1.58903e-07	1.11232e-06	1.58903e-07	3.17806e-07	4.76709e-07	3.17806e-07	4.76709e-07	3.17806e-07	3.17806e-07	6.35611e-07	3.17806e-07	3.17806e-07	1.58903e-07	7.94514e-07	3.17806e-07	1.58903e-07	7.94514e-07	3.17806e-07	6.35611e-07	4.76709e-07	1.58903e-07	1.58903e-07
GB_GCA_900470155.1	Rhizosphere	3.1015e-06	3.64883e-07	0	1.27709e-06	1.82441e-07	1.45953e-06	1.09465e-06	3.64883e-07	3.64883e-07	1.45953e-06	0	1.82441e-07	3.64883e-07	1.82441e-07	3.64883e-07	1.82441e-07	3.64883e-07	1.82441e-07	2.1893e-06	1.82441e-07	5.47324e-07	9.12207e-07	0	3.64883e-07	0	1.82441e-07	1.82441e-07	1.27709e-06	7.29766e-07	1.82441e-07	7.29766e-07	3.64883e-07	5.47324e-07	3.64883e-07	3.64883e-07	7.29766e-07	0	3.64883e-07	1.82441e-07	9.12207e-07	3.64883e-07	1.82441e-07	9.12207e-07	3.64883e-07	9.12207e-07	5.47324e-07	1.82441e-07	1.82441e-07
GB_GCA_900470445.1	Rhizosphere	1.04138e-06	4.16552e-07	0	8.33104e-07	2.08276e-07	1.87448e-06	1.45793e-06	6.24828e-07	4.16552e-07	8.33104e-07	0	2.08276e-07	2.08276e-07	2.08276e-07	2.08276e-07	2.08276e-07	4.16552e-07	2.08276e-07	1.66621e-06	2.08276e-07	8.33104e-07	8.33104e-07	0	4.16552e-07	2.08276e-07	2.08276e-07	2.08276e-07	4.16552e-07	8.33104e-07	2.08276e-07	1.04138e-06	4.16552e-07	4.16552e-07	2.08276e-07	4.16552e-07	8.33104e-07	0	2.08276e-07	2.08276e-07	8.33104e-07	4.16552e-07	0	1.24966e-06	4.16552e-07	1.04138e-06	8.33104e-07	2.08276e-07	2.08276e-07
GB_GCA_900471815.1	Rhizosphere	1.95573e-06	4.34608e-07	0	8.69215e-07	2.17304e-07	1.30382e-06	1.30382e-06	6.51911e-07	2.17304e-07	1.73843e-06	0	2.17304e-07	4.34608e-07	2.17304e-07	4.34608e-07	2.17304e-07	2.17304e-07	2.17304e-07	3.47686e-06	2.17304e-07	1.52113e-06	1.30382e-06	0	2.17304e-07	2.17304e-07	4.34608e-07	2.17304e-07	1.95573e-06	8.69215e-07	2.17304e-07	8.69215e-07	4.34608e-07	4.34608e-07	4.34608e-07	6.51911e-07	8.69215e-07	2.17304e-07	2.17304e-07	2.17304e-07	8.69215e-07	4.34608e-07	0	6.51911e-07	4.34608e-07	1.08652e-06	6.51911e-07	2.17304e-07	2.17304e-07
GB_GCA_900472175.1	Rhizosphere	2.19596e-06	3.65993e-07	0	1.28098e-06	3.65993e-07	1.46397e-06	1.64697e-06	3.65993e-07	1.82996e-07	1.82996e-06	0	1.82996e-07	3.65993e-07	3.65993e-07	5.48989e-07	1.82996e-07	3.65993e-07	1.82996e-07	2.19596e-06	1.82996e-07	3.65993e-07	9.14982e-07	0	3.65993e-07	0	1.82996e-07	1.82996e-07	1.28098e-06	7.31986e-07	1.82996e-07	5.48989e-07	3.65993e-07	5.48989e-07	3.65993e-07	1.82996e-07	7.31986e-07	5.48989e-07	1.82996e-07	1.82996e-07	9.14982e-07	3.65993e-07	0	9.14982e-07	3.65993e-07	9.14982e-07	5.48989e-07	1.82996e-07	1.82996e-07
GB_GCA_900472395.1	Rhizosphere	1.56336e-06	3.47414e-07	0	1.56336e-06	1.73707e-07	1.38966e-06	1.04224e-06	3.47414e-07	1.73707e-07	8.68535e-07	0	1.73707e-07	3.47414e-07	1.73707e-07	3.47414e-07	1.73707e-07	3.47414e-07	1.73707e-07	1.73707e-06	1.73707e-07	5.21121e-07	8.68535e-07	0	3.47414e-07	0	1.73707e-07	1.73707e-07	8.68535e-07	5.21121e-07	1.73707e-07	6.94828e-07	3.47414e-07	6.94828e-07	1.73707e-07	3.47414e-07	6.94828e-07	1.73707e-07	3.47414e-07	1.73707e-07	8.68535e-07	3.47414e-07	1.73707e-07	5.21121e-07	3.47414e-07	8.68535e-07	6.94828e-07	1.73707e-07	1.73707e-07
GB_GCA_900473415.1	Rhizosphere	3.15661e-06	3.32275e-07	0	1.3291e-06	3.32275e-07	1.16296e-06	9.96826e-07	4.98413e-07	1.66138e-07	2.15979e-06	0	1.66138e-07	3.32275e-07	1.66138e-07	3.32275e-07	1.66138e-07	1.66138e-07	1.66138e-07	1.99365e-06	1.66138e-07	8.30688e-07	1.3291e-06	0	3.32275e-07	3.32275e-07	3.32275e-07	1.66138e-07	1.66138e-06	4.98413e-07	1.66138e-07	1.16296e-06	3.32275e-07	6.64551e-07	1.66138e-07	3.32275e-07	8.30688e-07	3.32275e-07	1.66138e-07	1.66138e-07	6.64551e-07	3.32275e-07	1.66138e-07	1.66138e-06	1.16296e-06	8.30688e-07	4.98413e-07	1.66138e-07	1.66138e-07
GB_GCA_900473745.1	Rhizosphere	2.49921e-06	3.84493e-07	0	1.34573e-06	1.92247e-07	9.61233e-07	1.34573e-06	3.84493e-07	5.7674e-07	1.53797e-06	0	1.92247e-07	3.84493e-07	1.92247e-07	3.84493e-07	1.92247e-07	3.84493e-07	1.92247e-07	2.49921e-06	1.92247e-07	9.61233e-07	7.68986e-07	0	3.84493e-07	0	3.84493e-07	1.92247e-07	1.15348e-06	5.7674e-07	1.92247e-07	7.68986e-07	3.84493e-07	7.68986e-07	3.84493e-07	3.84493e-07	7.68986e-07	0	3.84493e-07	1.92247e-07	9.61233e-07	3.84493e-07	1.92247e-07	1.15348e-06	3.84493e-07	9.61233e-07	5.7674e-07	1.92247e-07	1.92247e-07
GB_GCA_900473805.1	Rhizosphere	2.04023e-06	4.08047e-07	0	2.24426e-06	2.04023e-07	2.04023e-06	1.42816e-06	4.08047e-07	2.04023e-07	1.83621e-06	0	2.04023e-07	4.08047e-07	2.04023e-07	4.08047e-07	2.04023e-07	2.04023e-07	2.04023e-07	2.04023e-06	2.04023e-07	8.16093e-07	8.16093e-07	0	4.08047e-07	0	4.08047e-07	2.04023e-07	8.16093e-07	8.16093e-07	2.04023e-07	8.16093e-07	4.08047e-07	6.1207e-07	2.04023e-07	4.08047e-07	8.16093e-07	2.04023e-07	4.08047e-07	2.04023e-07	1.02012e-06	4.08047e-07	0	1.22414e-06	4.08047e-07	1.02012e-06	6.1207e-07	2.04023e-07	2.04023e-07
GB_GCA_900696495.1	Rhizosphere	2.4464e-06	9.78561e-07	0	0	0	1.95712e-06	4.8928e-07	9.78561e-07	9.78561e-07	1.46784e-06	0	4.8928e-07	4.8928e-07	4.8928e-07	4.8928e-07	4.8928e-07	4.8928e-07	4.8928e-07	2.4464e-06	4.8928e-07	1.46784e-06	1.46784e-06	0	4.8928e-07	4.8928e-07	4.8928e-07	4.8928e-07	9.78561e-07	9.78561e-07	4.8928e-07	1.95712e-06	0	9.78561e-07	4.8928e-07	4.8928e-07	9.78561e-07	0	9.78561e-07	4.8928e-07	9.78561e-07	4.8928e-07	0	0	9.78561e-07	1.95712e-06	1.95712e-06	4.8928e-07	4.8928e-07
GB_GCA_901457705.2	Bulk soil	2.52648e-06	4.5936e-07	0	1.83744e-06	2.2968e-07	6.89039e-07	1.60776e-06	6.89039e-07	2.2968e-07	1.37808e-06	0	2.2968e-07	2.2968e-07	2.2968e-07	2.2968e-07	2.2968e-07	0	2.2968e-07	1.1484e-06	4.5936e-07	4.5936e-07	6.89039e-07	0	2.2968e-07	6.89039e-07	2.2968e-07	2.2968e-07	1.37808e-06	6.89039e-07	2.2968e-07	6.89039e-07	2.2968e-07	4.5936e-07	0	2.2968e-07	4.5936e-07	4.5936e-07	2.2968e-07	2.2968e-07	6.89039e-07	4.5936e-07	0	4.5936e-07	9.18719e-07	1.1484e-06	6.89039e-07	2.2968e-07	2.2968e-07
GB_GCA_902168085.1	Rhizosphere	8.37721e-07	2.7924e-07	0	8.37721e-07	2.7924e-07	1.11696e-06	0	5.58481e-07	8.37721e-07	1.95468e-06	2.7924e-07	2.7924e-07	5.58481e-07	0	2.7924e-07	2.7924e-07	5.58481e-07	2.7924e-07	1.3962e-06	2.7924e-07	8.37721e-07	2.51316e-06	2.7924e-07	5.58481e-07	5.58481e-07	0	0	2.7924e-07	8.37721e-07	2.7924e-07	5.58481e-07	2.7924e-07	5.58481e-07	2.7924e-07	2.7924e-07	1.95468e-06	5.58481e-07	2.7924e-07	0	8.37721e-07	2.7924e-07	2.7924e-07	5.58481e-07	5.58481e-07	8.37721e-07	8.37721e-07	2.7924e-07	2.7924e-07
GB_GCA_902168195.1	Rhizosphere	3.56253e-06	5.93754e-07	0	4.75004e-06	5.93754e-07	1.78126e-06	1.78126e-06	2.37502e-06	1.18751e-06	5.93754e-07	0	0	0	0	0	5.93754e-07	0	0	1.18751e-06	5.93754e-07	1.18751e-06	5.93754e-07	0	5.93754e-07	0	1.18751e-06	1.18751e-06	5.93754e-07	2.37502e-06	0	5.93754e-07	5.93754e-07	1.18751e-06	0	5.93754e-07	1.78126e-06	0	0	5.93754e-07	1.18751e-06	0	0	5.93754e-07	1.18751e-06	1.18751e-06	5.93754e-07	5.93754e-07	5.93754e-07
GB_GCA_902805675.1	Bulk soil	1.1347e-06	2.83674e-07	0	1.1347e-06	5.67348e-07	8.51022e-07	8.51022e-07	2.83674e-07	5.67348e-07	5.67348e-07	0	2.83674e-07	2.83674e-07	0	2.83674e-07	2.83674e-07	8.51022e-07	2.83674e-07	8.51022e-07	2.83674e-07	8.51022e-07	1.70204e-06	0	2.83674e-07	2.83674e-07	5.67348e-07	2.83674e-07	0	8.51022e-07	2.83674e-07	5.67348e-07	2.83674e-07	8.51022e-07	5.67348e-07	2.83674e-07	5.67348e-07	0	2.83674e-07	2.83674e-07	1.1347e-06	2.83674e-07	5.67348e-07	1.1347e-06	5.67348e-07	1.1347e-06	1.1347e-06	2.83674e-07	2.83674e-07
GB_GCA_902810735.1	Bulk soil	2.65709e-06	3.32136e-07	3.32136e-07	9.96409e-07	6.64273e-07	9.96409e-07	6.64273e-07	9.96409e-07	6.64273e-07	9.96409e-07	0	3.32136e-07	3.32136e-07	0	3.32136e-07	6.64273e-07	6.64273e-07	3.32136e-07	6.64273e-07	3.32136e-07	6.64273e-07	2.98923e-06	0	3.32136e-07	1.32855e-06	6.64273e-07	3.32136e-07	9.96409e-07	1.66068e-06	3.32136e-07	1.32855e-06	0	1.32855e-06	6.64273e-07	3.32136e-07	9.96409e-07	9.96409e-07	3.32136e-07	0	1.32855e-06	3.32136e-07	6.64273e-07	2.32495e-06	1.32855e-06	1.32855e-06	1.32855e-06	3.32136e-07	3.32136e-07
GB_GCA_902812375.1	Bulk soil	1.54665e-06	3.0933e-07	0	3.71196e-06	3.0933e-07	1.85598e-06	6.1866e-07	3.0933e-07	6.1866e-07	0	0	3.0933e-07	3.0933e-07	0	3.0933e-07	3.0933e-07	6.1866e-07	3.0933e-07	1.85598e-06	3.0933e-07	9.2799e-07	2.78397e-06	0	3.0933e-07	6.1866e-07	3.0933e-07	3.0933e-07	3.0933e-07	1.23732e-06	3.0933e-07	9.2799e-07	3.0933e-07	6.1866e-07	6.1866e-07	3.0933e-07	9.2799e-07	6.1866e-07	3.0933e-07	3.0933e-07	1.54665e-06	3.0933e-07	6.1866e-07	6.1866e-07	6.1866e-07	1.54665e-06	1.54665e-06	3.0933e-07	3.0933e-07
GB_GCA_902812425.1	Bulk soil	3.36611e-06	4.80873e-07	2.40436e-07	1.68306e-06	0	1.92349e-06	1.20218e-06	7.21309e-07	7.21309e-07	1.92349e-06	0	4.80873e-07	7.21309e-07	0	4.80873e-07	2.40436e-07	0	2.40436e-07	3.12567e-06	2.40436e-07	4.80873e-07	1.20218e-06	0	7.21309e-07	1.44262e-06	0	0	2.40436e-06	7.21309e-07	7.21309e-07	1.20218e-06	2.40436e-07	4.80873e-07	2.40436e-07	2.40436e-07	7.21309e-07	2.40436e-07	4.80873e-07	2.40436e-07	4.80873e-07	0	0	1.20218e-06	7.21309e-07	7.21309e-07	4.80873e-07	2.40436e-07	2.40436e-07
GB_GCA_902825845.1	Bulk soil	2.98242e-06	1.6569e-07	0	9.94141e-07	1.6569e-07	1.15983e-06	6.6276e-07	4.9707e-07	4.9707e-07	3.3138e-07	0	1.6569e-07	1.6569e-07	1.6569e-07	3.3138e-07	1.6569e-07	1.6569e-07	1.6569e-07	1.98828e-06	1.6569e-07	6.6276e-07	1.49121e-06	0	1.6569e-07	1.6569e-07	1.6569e-07	1.6569e-07	5.79915e-06	3.14811e-06	3.3138e-07	6.6276e-07	1.6569e-07	3.3138e-07	0	1.6569e-07	8.28451e-07	3.3138e-07	1.6569e-07	1.6569e-07	4.9707e-07	1.6569e-07	8.28451e-07	9.94141e-07	1.15983e-06	6.6276e-07	4.9707e-07	1.6569e-07	1.6569e-07
GB_GCA_902825875.1	Bulk soil	2.04898e-06	1.36599e-07	0	5.46395e-07	2.73197e-07	1.22939e-06	4.09796e-07	2.73197e-07	4.09796e-07	5.46395e-07	0	1.36599e-07	2.73197e-07	0	1.36599e-07	1.36599e-07	2.73197e-07	1.36599e-07	1.36599e-06	1.36599e-07	2.73197e-07	2.73197e-07	0	1.36599e-07	0	1.36599e-07	1.36599e-07	5.46395e-07	6.82994e-07	2.73197e-07	9.56191e-07	4.09796e-07	4.09796e-07	1.36599e-07	1.36599e-07	4.09796e-07	0	1.36599e-07	2.73197e-07	4.09796e-07	1.36599e-07	1.36599e-07	1.50259e-06	2.73197e-07	4.09796e-07	4.09796e-07	1.36599e-07	1.36599e-07
GB_GCA_902826855.1	Rhizosphere	4.08414e-06	6.12622e-07	0	2.8589e-06	0	8.16829e-07	4.08414e-07	4.08414e-07	4.08414e-07	2.04207e-07	0	2.04207e-07	2.04207e-07	2.04207e-07	2.04207e-07	2.04207e-07	2.04207e-07	2.04207e-07	2.04207e-06	2.04207e-07	1.22524e-06	1.02104e-06	0	6.12622e-07	2.04207e-07	4.08414e-07	2.04207e-07	1.02104e-06	6.12622e-07	4.08414e-07	1.22524e-06	2.04207e-07	4.08414e-07	2.04207e-07	2.04207e-07	8.16829e-07	2.04207e-07	2.04207e-07	2.04207e-07	6.12622e-07	4.08414e-07	2.04207e-07	4.08414e-07	4.08414e-07	1.02104e-06	6.12622e-07	4.08414e-07	2.04207e-07
GB_GCA_903642325.1	Bulk soil	1.88666e-06	3.43029e-07	3.43029e-07	1.02909e-06	1.71514e-07	1.02909e-06	3.43029e-07	3.43029e-07	6.86057e-07	6.86057e-07	0	1.71514e-07	1.71514e-07	1.71514e-07	1.71514e-07	1.71514e-07	0	1.71514e-07	8.57571e-07	1.71514e-07	1.71514e-07	6.86057e-07	0	3.43029e-07	5.14543e-07	1.71514e-07	3.43029e-07	5.14543e-07	6.86057e-07	3.43029e-07	8.57571e-07	5.14543e-07	1.71514e-07	1.71514e-07	1.71514e-07	5.14543e-07	6.86057e-07	1.71514e-07	1.71514e-07	6.86057e-07	3.43029e-07	0	1.71514e-07	3.43029e-07	5.14543e-07	3.43029e-07	1.71514e-07	1.71514e-07
GB_GCA_903834765.1	Bulk soil	3.03391e-06	2.7581e-07	0	2.7581e-07	0	1.37905e-06	0	2.7581e-07	5.5162e-07	1.65486e-06	0	2.7581e-07	2.7581e-07	0	2.7581e-07	2.7581e-07	2.7581e-07	2.7581e-07	1.37905e-06	2.7581e-07	1.10324e-06	1.93067e-06	2.7581e-07	2.7581e-07	0	5.5162e-07	5.5162e-07	5.5162e-07	5.5162e-07	2.7581e-07	5.5162e-07	2.7581e-07	8.2743e-07	5.5162e-07	8.2743e-07	8.2743e-07	0	2.7581e-07	2.7581e-07	1.10324e-06	2.7581e-07	2.7581e-07	5.5162e-07	5.5162e-07	8.2743e-07	8.2743e-07	2.7581e-07	2.7581e-07
GB_GCA_903838705.1	Rhizosphere	2.19269e-06	3.65448e-07	0	1.82724e-06	0	1.82724e-06	7.30897e-07	1.09634e-06	1.09634e-06	3.65448e-07	3.65448e-07	3.65448e-07	3.65448e-07	3.65448e-07	3.65448e-07	3.65448e-07	1.09634e-06	3.65448e-07	1.09634e-06	3.65448e-07	7.30897e-07	1.82724e-06	3.65448e-07	7.30897e-07	3.65448e-07	7.30897e-07	7.30897e-07	3.65448e-07	7.30897e-07	3.65448e-07	1.82724e-06	3.65448e-07	3.65448e-07	0	3.65448e-07	1.09634e-06	0	3.65448e-07	3.65448e-07	1.46179e-06	7.30897e-07	0	3.65448e-07	3.65448e-07	1.09634e-06	1.09634e-06	3.65448e-07	3.65448e-07
GB_GCA_903852495.1	Bulk soil	2.47904e-06	3.0988e-07	3.0988e-07	2.47904e-06	3.0988e-07	1.5494e-06	1.5494e-06	1.23952e-06	9.29641e-07	6.19761e-07	3.0988e-07	3.0988e-07	3.0988e-07	3.0988e-07	3.0988e-07	3.0988e-07	1.23952e-06	3.0988e-07	1.85928e-06	3.0988e-07	9.29641e-07	3.0988e-07	3.0988e-07	0	3.0988e-07	0	0	9.29641e-07	9.29641e-07	3.0988e-07	9.29641e-07	6.19761e-07	3.0988e-07	3.0988e-07	3.0988e-07	9.29641e-07	3.0988e-07	3.0988e-07	6.19761e-07	9.29641e-07	3.0988e-07	9.29641e-07	6.19761e-07	1.23952e-06	1.23952e-06	9.29641e-07	3.0988e-07	3.0988e-07
GB_GCA_903863845.1	Rhizosphere	2.51316e-06	2.51316e-07	0	2.01053e-06	2.51316e-07	1.00526e-06	7.53947e-07	7.53947e-07	1.25658e-06	1.25658e-06	0	2.51316e-07	2.51316e-07	2.51316e-07	5.02632e-07	2.51316e-07	2.51316e-07	2.51316e-07	1.50789e-06	2.51316e-07	7.53947e-07	1.75921e-06	2.51316e-07	2.51316e-07	0	5.02632e-07	2.51316e-07	5.02632e-07	5.02632e-07	2.51316e-07	7.53947e-07	2.51316e-07	5.02632e-07	5.02632e-07	2.51316e-07	7.53947e-07	5.02632e-07	2.51316e-07	2.51316e-07	1.00526e-06	2.51316e-07	2.51316e-07	1.00526e-06	5.02632e-07	7.53947e-07	7.53947e-07	2.51316e-07	2.51316e-07
GB_GCA_903869675.1	Rhizosphere	1.39019e-06	6.95093e-07	0	1.73773e-06	3.47546e-07	1.39019e-06	3.47546e-07	1.04264e-06	1.39019e-06	3.47546e-07	0	3.47546e-07	3.47546e-07	3.47546e-07	3.47546e-07	3.47546e-07	3.47546e-07	3.47546e-07	1.39019e-06	3.47546e-07	1.04264e-06	1.73773e-06	3.47546e-07	3.47546e-07	0	3.47546e-07	3.47546e-07	3.47546e-07	1.04264e-06	6.95093e-07	6.95093e-07	3.47546e-07	3.47546e-07	6.95093e-07	6.95093e-07	6.95093e-07	0	3.47546e-07	3.47546e-07	1.39019e-06	6.95093e-07	0	3.47546e-07	3.47546e-07	6.95093e-07	6.95093e-07	3.47546e-07	3.47546e-07
GB_GCA_903879645.1	Rhizosphere	1.88486e-06	0	0	1.57072e-06	3.14143e-07	9.42429e-07	9.42429e-07	6.28286e-07	9.42429e-07	1.88486e-06	0	3.14143e-07	6.28286e-07	0	3.14143e-07	3.14143e-07	6.28286e-07	3.14143e-07	1.25657e-06	3.14143e-07	9.42429e-07	2.51314e-06	0	3.14143e-07	3.14143e-07	3.14143e-07	3.14143e-07	0	6.28286e-07	3.14143e-07	9.42429e-07	0	3.14143e-07	6.28286e-07	3.14143e-07	1.25657e-06	9.42429e-07	3.14143e-07	0	1.25657e-06	3.14143e-07	3.14143e-07	1.57072e-06	6.28286e-07	6.28286e-07	6.28286e-07	3.14143e-07	6.28286e-07
GB_GCA_903897855.1	Bulk soil	1.30309e-06	3.25772e-07	0	3.25772e-07	3.25772e-07	1.30309e-06	3.25772e-07	6.51544e-07	1.62886e-06	1.62886e-06	0	3.25772e-07	3.25772e-07	0	3.25772e-07	3.25772e-07	9.77316e-07	3.25772e-07	1.30309e-06	3.25772e-07	6.51544e-07	2.60618e-06	3.25772e-07	3.25772e-07	6.51544e-07	3.25772e-07	0	0	6.51544e-07	3.25772e-07	9.77316e-07	3.25772e-07	6.51544e-07	3.25772e-07	6.51544e-07	6.51544e-07	0	3.25772e-07	0	9.77316e-07	3.25772e-07	0	6.51544e-07	6.51544e-07	9.77316e-07	9.77316e-07	3.25772e-07	3.25772e-07
GB_GCA_903902075.1	Bulk soil	3.3614e-06	1.12047e-06	0	4.10838e-06	3.73489e-07	1.49395e-06	7.46977e-07	1.12047e-06	1.49395e-06	3.73489e-07	0	3.73489e-07	3.73489e-07	3.73489e-07	3.73489e-07	3.73489e-07	0	3.73489e-07	2.24093e-06	3.73489e-07	1.12047e-06	1.12047e-06	0	3.73489e-07	7.46977e-07	7.46977e-07	7.46977e-07	1.12047e-06	1.12047e-06	3.73489e-07	2.61442e-06	3.73489e-07	1.12047e-06	0	3.73489e-07	1.12047e-06	0	3.73489e-07	3.73489e-07	1.49395e-06	7.46977e-07	7.46977e-07	2.24093e-06	1.12047e-06	2.24093e-06	1.12047e-06	3.73489e-07	3.73489e-07
GB_GCA_903908495.1	Rhizosphere	1.1317e-06	1.61672e-07	1.61672e-07	1.29337e-06	3.23344e-07	6.46687e-07	3.23344e-07	4.85015e-07	6.46687e-07	3.23344e-07	0	1.61672e-07	1.61672e-07	1.61672e-07	3.23344e-07	1.61672e-07	4.85015e-07	1.61672e-07	9.70031e-07	1.61672e-07	1.61672e-07	8.08359e-07	1.61672e-07	1.61672e-07	0	1.61672e-07	1.61672e-07	1.61672e-07	3.23344e-07	3.23344e-07	4.85015e-07	1.61672e-07	1.61672e-07	0	1.61672e-07	1.61672e-07	0	1.61672e-07	1.61672e-07	3.23344e-07	3.23344e-07	1.61672e-07	1.61672e-07	3.23344e-07	4.85015e-07	6.46687e-07	3.23344e-07	1.61672e-07
GB_GCA_903936775.1	Bulk soil	1.2188e-06	3.48229e-07	1.74114e-07	1.04469e-06	3.48229e-07	5.22343e-07	3.48229e-07	6.96458e-07	5.22343e-07	5.22343e-07	0	1.74114e-07	3.48229e-07	1.74114e-07	1.74114e-07	1.74114e-07	3.48229e-07	1.74114e-07	6.96458e-07	1.74114e-07	1.74114e-07	8.70572e-07	0	1.74114e-07	1.74114e-07	1.74114e-07	1.74114e-07	3.48229e-07	3.48229e-07	1.74114e-07	3.48229e-07	0	3.48229e-07	1.74114e-07	1.74114e-07	5.22343e-07	1.74114e-07	1.74114e-07	1.74114e-07	3.48229e-07	3.48229e-07	0	6.96458e-07	3.48229e-07	3.48229e-07	5.22343e-07	1.74114e-07	1.74114e-07
GB_GCA_903953615.1	Bulk soil	1.49548e-06	0	0	7.47738e-07	0	1.86934e-06	3.73869e-07	3.73869e-07	1.86934e-06	1.49548e-06	0	3.73869e-07	3.73869e-07	0	3.73869e-07	0	7.47738e-07	3.73869e-07	7.47738e-07	3.73869e-07	7.47738e-07	2.99095e-06	3.73869e-07	3.73869e-07	0	7.47738e-07	3.73869e-07	3.73869e-07	7.47738e-07	3.73869e-07	7.47738e-07	7.47738e-07	7.47738e-07	3.73869e-07	3.73869e-07	7.47738e-07	0	3.73869e-07	0	1.12161e-06	3.73869e-07	0	1.86934e-06	7.47738e-07	1.49548e-06	1.12161e-06	0	0
RS_GCF_000009905.1	Rhizosphere	2.24333e-06	5.60831e-07	5.60831e-07	1.12166e-06	1.68249e-06	1.68249e-06	0	5.60831e-07	5.60831e-07	1.96291e-06	0	2.80416e-07	5.60831e-07	2.80416e-07	8.41247e-07	2.80416e-07	8.41247e-07	2.80416e-07	1.40208e-06	2.80416e-07	1.12166e-06	1.96291e-06	0	2.80416e-07	2.80416e-07	5.60831e-07	2.80416e-07	5.60831e-07	5.60831e-07	2.80416e-07	5.60831e-07	2.80416e-07	5.60831e-07	8.41247e-07	8.41247e-07	8.41247e-07	0	2.80416e-07	2.80416e-07	1.12166e-06	2.80416e-07	2.80416e-07	1.68249e-06	5.60831e-07	1.12166e-06	8.41247e-07	2.80416e-07	2.80416e-07
RS_GCF_000013985.1	Rhizosphere	4.74255e-06	2.96409e-07	0	1.77846e-06	0	1.18564e-06	8.89228e-07	8.89228e-07	5.92819e-07	1.18564e-06	0	2.96409e-07	2.96409e-07	2.96409e-07	2.96409e-07	2.96409e-07	2.96409e-07	5.92819e-07	2.07487e-06	2.96409e-07	8.89228e-07	1.48205e-06	0	2.96409e-07	0	2.96409e-07	2.96409e-07	5.92819e-07	8.89228e-07	2.96409e-07	1.18564e-06	2.96409e-07	8.89228e-07	2.96409e-07	2.96409e-07	5.92819e-07	0	2.96409e-07	2.96409e-07	8.89228e-07	2.96409e-07	0	8.89228e-07	5.92819e-07	1.18564e-06	8.89228e-07	2.96409e-07	2.96409e-07
RS_GCF_000014145.1	Bulk soil	1.57899e-06	4.5114e-07	0	2.48127e-06	0	9.02279e-07	9.02279e-07	2.2557e-07	4.5114e-07	9.02279e-07	0	2.2557e-07	2.2557e-07	0	2.2557e-07	2.2557e-07	2.2557e-07	2.2557e-07	6.76709e-07	2.2557e-07	6.76709e-07	1.35342e-06	2.2557e-07	4.5114e-07	6.76709e-07	2.2557e-07	0	4.5114e-07	4.5114e-07	4.5114e-07	4.5114e-07	2.2557e-07	2.2557e-07	2.2557e-07	4.5114e-07	6.76709e-07	2.2557e-07	2.2557e-07	2.2557e-07	6.76709e-07	2.2557e-07	2.2557e-07	4.5114e-07	4.5114e-07	4.5114e-07	4.5114e-07	2.2557e-07	2.2557e-07
RS_GCF_000014825.1	Bulk soil	4.35928e-06	3.63273e-07	1.81637e-07	2.54291e-06	1.81637e-07	5.4491e-07	1.08982e-06	5.4491e-07	1.81637e-07	5.4491e-07	0	1.81637e-07	1.81637e-07	1.81637e-07	1.81637e-07	1.81637e-07	3.63273e-07	1.81637e-07	1.45309e-06	1.81637e-07	9.08184e-07	5.4491e-07	0	1.81637e-07	1.81637e-07	3.63273e-07	1.81637e-07	1.63473e-06	7.26547e-07	1.81637e-07	9.08184e-07	1.81637e-07	3.63273e-07	0	3.63273e-07	5.4491e-07	1.81637e-07	1.81637e-07	1.81637e-07	7.26547e-07	3.63273e-07	1.81637e-07	3.63273e-07	7.26547e-07	7.26547e-07	7.26547e-07	1.81637e-07	1.81637e-07
RS_GCF_000014905.1	Bulk soil	1.30448e-06	2.0069e-07	1.00345e-07	5.01724e-07	2.0069e-07	1.10379e-06	5.01724e-07	2.0069e-07	3.01034e-07	3.01034e-07	0	1.00345e-07	2.0069e-07	0	2.0069e-07	1.00345e-07	2.0069e-07	1.00345e-07	1.20414e-06	2.0069e-07	6.02069e-07	6.02069e-07	0	2.0069e-07	2.0069e-07	2.0069e-07	1.00345e-07	9.03103e-07	3.01034e-07	3.01034e-07	6.02069e-07	3.01034e-07	3.01034e-07	2.0069e-07	2.0069e-07	5.01724e-07	2.0069e-07	1.00345e-07	1.00345e-07	3.01034e-07	1.00345e-07	1.00345e-07	1.10379e-06	2.0069e-07	4.01379e-07	3.01034e-07	1.00345e-07	1.00345e-07
RS_GCF_000017265.1	Rhizosphere	5.93712e-06	4.56701e-07	0	2.28351e-06	0	9.13402e-07	6.85052e-07	4.56701e-07	4.56701e-07	6.85052e-07	0	2.28351e-07	2.28351e-07	2.28351e-07	4.56701e-07	2.28351e-07	2.28351e-07	2.28351e-07	1.3701e-06	2.28351e-07	9.13402e-07	1.8268e-06	0	4.56701e-07	2.28351e-07	6.85052e-07	4.56701e-07	6.85052e-07	6.85052e-07	2.28351e-07	9.13402e-07	2.28351e-07	4.56701e-07	0	2.28351e-07	6.85052e-07	0	2.28351e-07	2.28351e-07	6.85052e-07	4.56701e-07	2.28351e-07	9.13402e-07	4.56701e-07	9.13402e-07	9.13402e-07	2.28351e-07	2.28351e-07
RS_GCF_000017305.1	Rhizosphere	4.03497e-07	2.01748e-07	2.01748e-07	2.01748e-06	4.03497e-07	6.05245e-07	4.03497e-07	2.01748e-07	4.03497e-07	6.05245e-07	2.01748e-07	2.01748e-07	2.01748e-07	2.01748e-07	2.01748e-07	2.01748e-07	4.03497e-07	2.01748e-07	1.00874e-06	4.03497e-07	8.06993e-07	4.03497e-07	0	6.05245e-07	1.61399e-06	4.03497e-07	2.01748e-07	6.05245e-07	6.05245e-07	4.03497e-07	6.05245e-07	6.05245e-07	6.05245e-07	8.06993e-07	2.01748e-07	6.05245e-07	0	0	2.01748e-07	8.06993e-07	2.01748e-07	0	1.41224e-06	4.03497e-07	6.05245e-07	6.05245e-07	2.01748e-07	2.01748e-07
RS_GCF_000018545.1	Bulk soil	3.77254e-06	2.90196e-07	0	1.45098e-06	1.45098e-07	1.45098e-06	1.16078e-06	2.90196e-07	4.35294e-07	2.03137e-06	0	1.45098e-07	2.90196e-07	1.45098e-07	4.35294e-07	1.45098e-07	2.90196e-07	1.45098e-07	2.17647e-06	1.45098e-07	5.80391e-07	1.59608e-06	0	2.90196e-07	1.45098e-07	1.45098e-07	1.45098e-07	1.88627e-06	5.80391e-07	1.45098e-07	1.01569e-06	2.90196e-07	4.35294e-07	2.90196e-07	1.45098e-07	5.80391e-07	1.45098e-07	1.45098e-07	1.45098e-07	5.80391e-07	2.90196e-07	2.90196e-07	5.80391e-07	5.80391e-07	7.25489e-07	4.35294e-07	1.45098e-07	1.45098e-07
RS_GCF_000019145.1	Rhizosphere	3.73553e-06	1.69797e-07	1.69797e-07	1.35837e-06	0	3.39593e-07	5.0939e-07	3.39593e-07	3.39593e-07	1.69797e-07	0	1.69797e-07	3.39593e-07	1.69797e-07	5.0939e-07	1.69797e-07	0	1.69797e-07	1.86776e-06	1.69797e-07	5.0939e-07	1.01878e-06	0	1.69797e-07	5.0939e-07	3.39593e-07	1.69797e-07	8.48983e-07	5.0939e-07	1.69797e-07	8.48983e-07	0	3.39593e-07	3.39593e-07	1.69797e-07	3.39593e-07	3.39593e-07	1.69797e-07	1.69797e-07	5.0939e-07	3.39593e-07	3.39593e-07	5.0939e-07	3.39593e-07	8.48983e-07	6.79186e-07	1.69797e-07	1.69797e-07
RS_GCF_000023245.1	Rhizosphere	4.97082e-06	1.21239e-07	3.63718e-07	4.84958e-07	1.21239e-07	1.21239e-06	6.06197e-07	1.21239e-07	4.84958e-07	8.48676e-07	1.21239e-07	1.21239e-07	1.21239e-07	2.42479e-07	3.63718e-07	1.21239e-07	1.21239e-07	1.21239e-07	1.33363e-06	2.42479e-07	6.06197e-07	4.84958e-07	0	4.84958e-07	4.84958e-07	3.63718e-07	1.21239e-07	6.06197e-07	6.06197e-07	2.42479e-07	9.69915e-07	0	2.42479e-07	3.63718e-07	1.21239e-07	2.42479e-07	0	1.21239e-07	1.21239e-07	4.84958e-07	1.21239e-07	1.21239e-07	1.33363e-06	2.42479e-07	3.63718e-07	4.84958e-07	1.21239e-07	1.21239e-07
RS_GCF_000024345.1	Rhizosphere	1.71516e-06	1.31935e-07	3.95805e-07	2.6387e-07	0	6.59675e-07	5.2774e-07	1.31935e-07	3.95805e-07	3.95805e-07	1.31935e-07	1.31935e-07	2.6387e-07	1.31935e-07	1.31935e-07	2.6387e-07	1.31935e-07	2.6387e-07	1.18742e-06	3.95805e-07	5.2774e-07	9.23545e-07	0	5.2774e-07	6.59675e-07	2.6387e-07	1.31935e-07	7.9161e-07	6.59675e-07	5.2774e-07	9.23545e-07	3.95805e-07	3.95805e-07	2.6387e-07	1.31935e-07	3.95805e-07	1.31935e-07	1.31935e-07	1.31935e-07	5.2774e-07	1.31935e-07	0	7.9161e-07	6.59675e-07	2.6387e-07	5.2774e-07	1.31935e-07	1.31935e-07
RS_GCF_000024925.1	Rhizosphere	1.17553e-06	2.35105e-07	2.35105e-07	4.70211e-07	2.35105e-07	9.40421e-07	7.05316e-07	2.35105e-07	9.40421e-07	7.05316e-07	2.35105e-07	2.35105e-07	2.35105e-07	2.35105e-07	2.35105e-07	2.35105e-07	2.35105e-07	2.35105e-07	4.70211e-07	4.70211e-07	4.70211e-07	7.05316e-07	0	9.40421e-07	2.35105e-07	4.70211e-07	2.35105e-07	4.70211e-07	1.17553e-06	2.35105e-07	7.05316e-07	4.70211e-07	4.70211e-07	4.70211e-07	2.35105e-07	7.05316e-07	0	4.70211e-07	2.35105e-07	9.40421e-07	2.35105e-07	2.35105e-07	7.05316e-07	4.70211e-07	9.40421e-07	7.05316e-07	2.35105e-07	2.35105e-07
RS_GCF_000091305.1	Rhizosphere	0	9.85348e-08	2.95605e-07	5.91209e-07	9.85348e-08	7.88279e-07	5.91209e-07	1.9707e-07	3.94139e-07	7.88279e-07	1.9707e-07	9.85348e-08	9.85348e-08	9.85348e-08	2.95605e-07	9.85348e-08	1.9707e-07	1.9707e-07	1.77363e-06	9.85348e-08	4.92674e-07	3.94139e-07	0	2.95605e-07	4.92674e-07	1.9707e-07	9.85348e-08	8.86814e-07	4.92674e-07	2.95605e-07	1.08388e-06	1.9707e-07	1.9707e-07	1.9707e-07	9.85348e-08	1.9707e-07	9.85348e-08	9.85348e-08	9.85348e-08	3.94139e-07	9.85348e-08	9.85348e-08	6.89744e-07	4.92674e-07	2.95605e-07	2.95605e-07	9.85348e-08	9.85348e-08
RS_GCF_000092025.1	Rhizosphere	3.70092e-06	3.52469e-07	0	1.05741e-06	1.76234e-07	1.93858e-06	1.23364e-06	3.52469e-07	1.76234e-07	1.93858e-06	0	1.76234e-07	3.52469e-07	1.76234e-07	3.52469e-07	1.76234e-07	3.52469e-07	1.76234e-07	2.46728e-06	1.76234e-07	5.28703e-07	8.81172e-07	0	3.52469e-07	3.52469e-07	1.76234e-07	1.76234e-07	7.04938e-07	7.04938e-07	1.76234e-07	7.04938e-07	3.52469e-07	5.28703e-07	1.76234e-07	3.52469e-07	7.04938e-07	3.52469e-07	1.76234e-07	1.76234e-07	8.81172e-07	3.52469e-07	1.76234e-07	5.28703e-07	3.52469e-07	8.81172e-07	5.28703e-07	1.76234e-07	1.76234e-07
RS_GCF_000145235.1	Rhizosphere	3.70077e-06	1.42337e-07	2.84675e-07	5.6935e-07	1.42337e-07	5.6935e-07	5.6935e-07	1.42337e-07	5.6935e-07	1.28104e-06	0	1.42337e-07	4.27012e-07	1.42337e-07	1.42337e-07	1.42337e-07	2.84675e-07	2.84675e-07	1.85039e-06	2.84675e-07	7.11687e-07	1.1387e-06	0	4.27012e-07	9.96362e-07	2.84675e-07	0	7.11687e-07	5.6935e-07	9.96362e-07	7.11687e-07	2.84675e-07	1.42337e-07	2.84675e-07	1.42337e-07	2.84675e-07	1.42337e-07	1.42337e-07	1.42337e-07	4.27012e-07	1.42337e-07	2.84675e-07	4.27012e-07	2.84675e-07	4.27012e-07	2.84675e-07	1.42337e-07	1.42337e-07
RS_GCF_000152705.1	Rhizosphere	2.59736e-06	2.36124e-07	7.08371e-07	4.72247e-07	4.72247e-07	4.72247e-07	1.65287e-06	2.36124e-07	2.36124e-07	7.08371e-07	2.36124e-07	2.36124e-07	2.36124e-07	2.36124e-07	2.36124e-07	2.36124e-07	0	2.36124e-07	1.18062e-06	4.72247e-07	9.44495e-07	4.72247e-07	0	7.08371e-07	9.44495e-07	4.72247e-07	0	4.72247e-07	7.08371e-07	4.72247e-07	1.41674e-06	4.72247e-07	2.36124e-07	4.72247e-07	2.36124e-07	7.08371e-07	0	2.36124e-07	2.36124e-07	7.08371e-07	2.36124e-07	0	9.44495e-07	4.72247e-07	4.72247e-07	4.72247e-07	2.36124e-07	2.36124e-07
RS_GCF_000173075.1	Bulk soil	1.52892e-06	2.54819e-07	0	3.05783e-06	2.54819e-07	5.09639e-07	1.2741e-07	5.09639e-07	1.2741e-07	1.2741e-07	0	1.2741e-07	1.2741e-07	1.2741e-07	1.2741e-07	1.2741e-07	1.2741e-07	1.2741e-07	1.14669e-06	1.2741e-07	2.54819e-07	8.91867e-07	0	1.2741e-07	1.2741e-07	1.2741e-07	1.2741e-07	3.82229e-07	3.82229e-07	1.2741e-07	5.09639e-07	0	2.54819e-07	1.2741e-07	1.2741e-07	3.82229e-07	5.09639e-07	1.2741e-07	1.2741e-07	5.09639e-07	2.54819e-07	1.2741e-07	1.2741e-07	2.54819e-07	2.54819e-07	5.09639e-07	1.2741e-07	1.2741e-07
RS_GCF_000175115.2	Bulk soil	2.46333e-06	3.78974e-07	0	3.22128e-06	1.89487e-07	9.47435e-07	9.47435e-07	5.68461e-07	3.78974e-07	1.13692e-06	1.89487e-07	1.89487e-07	1.89487e-07	1.89487e-07	1.89487e-07	1.89487e-07	7.57948e-07	1.89487e-07	9.47435e-07	1.89487e-07	1.13692e-06	1.13692e-06	1.89487e-07	1.89487e-07	5.68461e-07	3.78974e-07	1.89487e-07	5.68461e-07	7.57948e-07	1.89487e-07	7.57948e-07	3.78974e-07	3.78974e-07	3.78974e-07	3.78974e-07	9.47435e-07	7.57948e-07	1.89487e-07	3.78974e-07	5.68461e-07	3.78974e-07	5.68461e-07	1.89487e-07	7.57948e-07	7.57948e-07	7.57948e-07	1.89487e-07	1.89487e-07
RS_GCF_000177195.2	Rhizosphere	3.91129e-06	2.69744e-07	4.04616e-07	6.7436e-07	2.69744e-07	8.09232e-07	6.7436e-07	1.34872e-07	4.04616e-07	1.48359e-06	2.69744e-07	1.34872e-07	1.34872e-07	1.34872e-07	1.34872e-07	1.34872e-07	1.34872e-07	2.69744e-07	9.44104e-07	2.69744e-07	8.09232e-07	4.04616e-07	0	4.04616e-07	6.7436e-07	2.69744e-07	1.34872e-07	1.07898e-06	6.7436e-07	4.04616e-07	8.09232e-07	2.69744e-07	2.69744e-07	2.69744e-07	1.34872e-07	4.04616e-07	1.34872e-07	1.34872e-07	1.34872e-07	5.39488e-07	1.34872e-07	1.34872e-07	1.07898e-06	2.69744e-07	4.04616e-07	4.04616e-07	1.34872e-07	1.34872e-07
RS_GCF_000188155.2	Bulk soil	1.48116e-06	4.23188e-07	4.23188e-07	1.90435e-06	4.23188e-07	4.23188e-07	1.26956e-06	6.34782e-07	4.23188e-07	4.23188e-07	0	2.11594e-07	2.11594e-07	2.11594e-07	4.23188e-07	2.11594e-07	2.11594e-07	2.11594e-07	8.46376e-07	2.11594e-07	8.46376e-07	1.69275e-06	0	2.11594e-07	2.11594e-07	2.11594e-07	2.11594e-07	8.46376e-07	6.34782e-07	2.11594e-07	6.34782e-07	2.11594e-07	6.34782e-07	0	4.23188e-07	4.23188e-07	2.11594e-07	2.11594e-07	2.11594e-07	6.34782e-07	4.23188e-07	4.23188e-07	6.34782e-07	8.46376e-07	1.05797e-06	8.46376e-07	2.11594e-07	2.11594e-07
RS_GCF_000197735.1	Rhizosphere	3.06264e-06	2.5522e-07	0	2.5522e-07	5.1044e-07	1.2761e-06	7.65659e-07	5.1044e-07	5.1044e-07	7.65659e-07	2.5522e-07	2.5522e-07	5.1044e-07	2.5522e-07	7.65659e-07	2.5522e-07	2.5522e-07	2.5522e-07	1.2761e-06	5.1044e-07	1.53132e-06	1.78654e-06	0	7.65659e-07	7.65659e-07	5.1044e-07	2.5522e-07	1.53132e-06	1.02088e-06	2.5522e-07	1.53132e-06	5.1044e-07	5.1044e-07	5.1044e-07	2.5522e-07	7.65659e-07	0	0	2.5522e-07	1.02088e-06	2.5522e-07	0	1.53132e-06	5.1044e-07	7.65659e-07	7.65659e-07	2.5522e-07	2.5522e-07
RS_GCF_000220945.1	Rhizosphere	5.56816e-06	9.7687e-08	2.93061e-07	5.86122e-07	9.7687e-08	5.86122e-07	3.90748e-07	9.7687e-08	2.93061e-07	1.07456e-06	1.95374e-07	9.7687e-08	9.7687e-08	9.7687e-08	2.93061e-07	1.95374e-07	2.93061e-07	1.95374e-07	1.95374e-06	1.95374e-07	4.88435e-07	6.83809e-07	0	2.93061e-07	6.83809e-07	3.90748e-07	1.95374e-07	1.85605e-06	9.7687e-07	2.93061e-07	1.4653e-06	0	1.95374e-07	9.7687e-08	9.7687e-08	2.93061e-07	9.7687e-08	9.7687e-08	9.7687e-08	2.93061e-07	9.7687e-08	0	1.4653e-06	4.88435e-07	2.93061e-07	1.95374e-07	9.7687e-08	9.7687e-08
RS_GCF_000226955.1	Rhizosphere	1.45476e-06	2.4246e-07	0	1.69722e-06	2.4246e-07	1.45476e-06	1.69722e-06	7.27381e-07	9.69841e-07	2.4246e-07	0	2.4246e-07	2.4246e-07	2.4246e-07	2.4246e-07	2.4246e-07	2.4246e-07	2.4246e-07	1.69722e-06	2.4246e-07	4.8492e-07	1.2123e-06	0	4.8492e-07	9.69841e-07	2.4246e-07	2.4246e-07	1.2123e-06	7.27381e-07	4.8492e-07	1.45476e-06	2.4246e-07	4.8492e-07	4.8492e-07	2.4246e-07	7.27381e-07	7.27381e-07	2.4246e-07	2.4246e-07	7.27381e-07	2.4246e-07	2.4246e-07	9.69841e-07	4.8492e-07	1.2123e-06	7.27381e-07	2.4246e-07	2.4246e-07
RS_GCF_000230835.1	Rhizosphere	1.85261e-06	1.54384e-07	1.54384e-07	2.31576e-06	1.54384e-07	1.08069e-06	6.17536e-07	3.08768e-07	3.08768e-07	9.26304e-07	0	1.54384e-07	3.08768e-07	1.54384e-07	1.54384e-07	1.54384e-07	9.26304e-07	3.08768e-07	9.26304e-07	3.08768e-07	1.38946e-06	9.26304e-07	0	4.63152e-07	1.54384e-07	0	0	1.08069e-06	6.17536e-07	1.54384e-07	6.17536e-07	0	3.08768e-07	6.17536e-07	1.23507e-06	7.7192e-07	3.08768e-07	4.63152e-07	1.54384e-07	3.08768e-07	4.63152e-07	0	1.54384e-06	0	4.63152e-07	4.63152e-07	1.54384e-07	1.54384e-07
RS_GCF_000242455.2	Bulk soil	1.84508e-06	1.02504e-07	0	7.1753e-07	2.05009e-07	6.15026e-07	7.1753e-07	2.05009e-07	3.07513e-07	6.15026e-07	0	2.05009e-07	1.02504e-07	1.02504e-07	1.02504e-07	1.02504e-07	2.05009e-07	1.02504e-07	8.20035e-07	1.02504e-07	4.10017e-07	4.10017e-07	1.02504e-07	1.02504e-07	0	1.02504e-07	1.02504e-07	7.1753e-07	3.07513e-07	1.02504e-07	5.12522e-07	2.05009e-07	3.07513e-07	1.02504e-07	2.05009e-07	1.02504e-07	2.05009e-07	2.05009e-07	1.02504e-07	4.10017e-07	1.02504e-07	1.02504e-07	6.15026e-07	2.05009e-07	4.10017e-07	3.07513e-07	1.02504e-07	1.02504e-07
RS_GCF_000262405.1	Bulk soil	2.11788e-06	2.82385e-07	0	9.88346e-07	2.82385e-07	8.47154e-07	1.12954e-06	4.23577e-07	2.82385e-07	1.27073e-06	0	1.41192e-07	4.23577e-07	1.41192e-07	2.82385e-07	1.41192e-07	1.41192e-07	1.41192e-07	2.11788e-06	1.41192e-07	4.23577e-07	5.64769e-07	0	2.82385e-07	0	2.82385e-07	2.82385e-07	9.88346e-07	7.05962e-07	2.82385e-07	1.27073e-06	2.82385e-07	2.82385e-07	2.82385e-07	0	4.23577e-07	1.41192e-07	1.41192e-07	1.41192e-07	5.64769e-07	2.82385e-07	0	8.47154e-07	4.23577e-07	7.05962e-07	4.23577e-07	1.41192e-07	1.41192e-07
RS_GCF_000266885.1	Rhizosphere	1.58755e-06	4.53587e-07	0	2.94831e-06	4.53587e-07	9.07173e-07	4.53587e-07	4.53587e-07	9.07173e-07	2.26793e-07	0	2.26793e-07	2.26793e-07	2.26793e-07	2.26793e-07	2.26793e-07	0	2.26793e-07	1.58755e-06	2.26793e-07	6.8038e-07	4.53587e-07	0	4.53587e-07	2.26793e-07	4.53587e-07	4.53587e-07	6.8038e-07	4.53587e-07	2.26793e-07	6.8038e-07	0	2.26793e-07	4.53587e-07	2.26793e-07	9.07173e-07	4.53587e-07	2.26793e-07	2.26793e-07	6.8038e-07	4.53587e-07	4.53587e-07	2.26793e-07	4.53587e-07	6.8038e-07	9.07173e-07	2.26793e-07	2.26793e-07
RS_GCF_000281715.1	Rhizosphere	8.93002e-07	2.2325e-07	0	1.3395e-06	0	1.3395e-06	1.56275e-06	6.69751e-07	8.93002e-07	4.46501e-07	0	2.2325e-07	2.2325e-07	2.2325e-07	2.2325e-07	2.2325e-07	2.2325e-07	2.2325e-07	2.67901e-06	2.2325e-07	4.46501e-07	1.56275e-06	0	4.46501e-07	1.11625e-06	4.46501e-07	2.2325e-07	1.11625e-06	1.11625e-06	2.2325e-07	6.69751e-07	4.46501e-07	6.69751e-07	2.2325e-07	2.2325e-07	4.46501e-07	4.46501e-07	4.46501e-07	2.2325e-07	6.69751e-07	2.2325e-07	0	1.3395e-06	4.46501e-07	1.11625e-06	8.93002e-07	2.2325e-07	2.2325e-07
RS_GCF_000281895.1	Rhizosphere	4.08281e-06	1.57031e-07	0	9.42186e-07	0	1.09922e-06	1.25625e-06	4.71093e-07	7.85155e-07	1.41328e-06	0	1.57031e-07	1.57031e-07	1.57031e-07	3.14062e-07	1.57031e-07	1.57031e-07	1.57031e-07	1.57031e-06	1.57031e-07	6.28124e-07	6.28124e-07	1.57031e-07	3.14062e-07	3.14062e-07	4.71093e-07	3.14062e-07	7.85155e-07	6.28124e-07	1.57031e-07	1.09922e-06	3.14062e-07	1.57031e-07	1.57031e-07	3.14062e-07	4.71093e-07	1.57031e-07	0	1.57031e-07	4.71093e-07	4.71093e-07	1.57031e-07	4.71093e-07	3.14062e-07	4.71093e-07	3.14062e-07	1.57031e-07	1.57031e-07
RS_GCF_000283515.1	Rhizosphere	1.83987e-06	4.59968e-07	0	1.14992e-06	0	1.60989e-06	6.89951e-07	6.89951e-07	9.19935e-07	9.19935e-07	0	2.29984e-07	2.29984e-07	2.29984e-07	4.59968e-07	2.29984e-07	2.29984e-07	2.29984e-07	1.83987e-06	2.29984e-07	6.89951e-07	1.3799e-06	0	4.59968e-07	0	4.59968e-07	2.29984e-07	1.3799e-06	6.89951e-07	2.29984e-07	6.89951e-07	4.59968e-07	6.89951e-07	2.29984e-07	2.29984e-07	4.59968e-07	2.29984e-07	2.29984e-07	2.29984e-07	6.89951e-07	2.29984e-07	0	1.14992e-06	4.59968e-07	9.19935e-07	6.89951e-07	2.29984e-07	2.29984e-07
RS_GCF_000284375.1	Bulk soil	4.12712e-06	4.34434e-07	0	1.52052e-06	1.08608e-07	4.34434e-07	6.51651e-07	3.25825e-07	1.08608e-07	9.77476e-07	0	1.08608e-07	1.08608e-07	1.08608e-07	3.25825e-07	1.08608e-07	2.17217e-07	1.08608e-07	1.73774e-06	2.17217e-07	6.51651e-07	3.25825e-07	0	2.17217e-07	2.17217e-07	1.08608e-07	1.08608e-07	1.62913e-06	7.60259e-07	1.08608e-07	5.43042e-07	2.17217e-07	3.25825e-07	3.25825e-07	2.17217e-07	2.17217e-07	4.34434e-07	1.08608e-07	1.08608e-07	4.34434e-07	2.17217e-07	1.08608e-07	6.51651e-07	3.25825e-07	4.34434e-07	3.25825e-07	1.08608e-07	1.08608e-07
RS_GCF_000312045.1	Bulk soil	3.82019e-06	2.38762e-07	0	2.14886e-06	0	1.19381e-06	2.38762e-07	7.16286e-07	7.16286e-07	9.55048e-07	0	2.38762e-07	2.38762e-07	2.38762e-07	2.38762e-07	2.38762e-07	2.38762e-07	2.38762e-07	1.9101e-06	2.38762e-07	4.77524e-07	2.38762e-07	0	2.38762e-07	7.16286e-07	4.77524e-07	4.77524e-07	1.19381e-06	9.55048e-07	2.38762e-07	9.55048e-07	2.38762e-07	4.77524e-07	2.38762e-07	2.38762e-07	7.16286e-07	7.16286e-07	4.77524e-07	2.38762e-07	9.55048e-07	4.77524e-07	2.38762e-07	2.38762e-07	4.77524e-07	7.16286e-07	7.16286e-07	2.38762e-07	2.38762e-07
RS_GCF_000312425.1	Rhizosphere	5.17933e-06	5.17933e-07	0	8.63221e-07	3.45288e-07	5.17933e-07	1.03587e-06	5.17933e-07	5.17933e-07	8.63221e-07	0	1.72644e-07	5.17933e-07	1.72644e-07	3.45288e-07	1.72644e-07	3.45288e-07	1.72644e-07	2.76231e-06	1.72644e-07	8.63221e-07	6.90577e-07	0	5.17933e-07	1.72644e-07	3.45288e-07	3.45288e-07	2.07173e-06	6.90577e-07	1.72644e-07	1.03587e-06	1.72644e-07	5.17933e-07	5.17933e-07	3.45288e-07	5.17933e-07	3.45288e-07	1.72644e-07	1.72644e-07	5.17933e-07	1.72644e-07	5.17933e-07	8.63221e-07	3.45288e-07	8.63221e-07	5.17933e-07	1.72644e-07	1.72644e-07
RS_GCF_000317475.1	Bulk soil	1.93418e-06	2.41772e-07	2.41772e-07	8.46202e-07	1.20886e-07	1.08797e-06	6.0443e-07	2.41772e-07	3.62658e-07	4.83544e-07	0	1.20886e-07	1.20886e-07	2.41772e-07	1.20886e-07	1.20886e-07	3.62658e-07	1.20886e-07	6.0443e-07	1.20886e-07	3.62658e-07	3.62658e-07	1.20886e-07	2.41772e-07	6.0443e-07	2.41772e-07	1.20886e-07	4.83544e-07	3.62658e-07	3.62658e-07	6.0443e-07	2.41772e-07	3.62658e-07	2.41772e-07	1.20886e-07	1.20886e-07	7.25316e-07	1.20886e-07	1.20886e-07	3.62658e-07	1.20886e-07	1.20886e-07	4.83544e-07	2.41772e-07	4.83544e-07	4.83544e-07	1.20886e-07	1.20886e-07
RS_GCF_000317515.1	Bulk soil	1.63183e-06	2.51051e-07	2.51051e-07	1.63183e-06	1.25525e-07	8.78678e-07	6.27627e-07	1.25525e-07	3.76576e-07	5.02102e-07	0	1.25525e-07	1.25525e-07	2.51051e-07	2.51051e-07	1.25525e-07	2.51051e-07	2.51051e-07	5.02102e-07	1.25525e-07	3.76576e-07	3.76576e-07	1.25525e-07	3.76576e-07	7.53153e-07	2.51051e-07	2.51051e-07	2.51051e-07	3.76576e-07	2.51051e-07	6.27627e-07	3.76576e-07	3.76576e-07	2.51051e-07	1.25525e-07	3.76576e-07	3.76576e-07	2.51051e-07	1.25525e-07	3.76576e-07	3.76576e-07	1.25525e-07	3.76576e-07	1.25525e-07	5.02102e-07	3.76576e-07	1.25525e-07	1.25525e-07
RS_GCF_000367345.1	Rhizosphere	3.34342e-06	4.4579e-07	2.22895e-07	1.11447e-06	0	1.33737e-06	6.68685e-07	6.68685e-07	6.68685e-07	1.11447e-06	0	2.22895e-07	2.22895e-07	2.22895e-07	2.22895e-07	2.22895e-07	2.22895e-07	2.22895e-07	2.22895e-06	2.22895e-07	4.4579e-07	8.91579e-07	0	2.22895e-07	8.91579e-07	4.4579e-07	2.22895e-07	6.68685e-07	8.91579e-07	2.22895e-07	8.91579e-07	4.4579e-07	6.68685e-07	2.22895e-07	2.22895e-07	4.4579e-07	4.4579e-07	4.4579e-07	4.4579e-07	6.68685e-07	2.22895e-07	0	4.4579e-07	4.4579e-07	1.11447e-06	6.68685e-07	2.22895e-07	2.22895e-07
RS_GCF_000372465.1	Rhizosphere	2.49278e-06	1.03866e-07	3.11597e-07	2.07732e-07	1.03866e-07	8.30926e-07	6.23195e-07	1.03866e-07	2.07732e-07	7.2706e-07	1.03866e-07	1.03866e-07	3.11597e-07	1.03866e-07	2.07732e-07	2.07732e-07	3.11597e-07	2.07732e-07	8.30926e-07	3.11597e-07	4.15463e-07	7.2706e-07	0	4.15463e-07	7.2706e-07	2.07732e-07	1.03866e-07	8.30926e-07	7.2706e-07	3.11597e-07	1.24639e-06	2.07732e-07	3.11597e-07	3.11597e-07	1.03866e-07	3.11597e-07	1.03866e-07	1.03866e-07	1.03866e-07	4.15463e-07	1.03866e-07	0	1.03866e-06	5.19329e-07	3.11597e-07	4.15463e-07	1.03866e-07	1.03866e-07
RS_GCF_000372825.1	Rhizosphere	2.57237e-06	4.28728e-07	0	1.71491e-06	4.28728e-07	4.28728e-07	1.07182e-06	6.43093e-07	4.28728e-07	8.57457e-07	2.14364e-07	2.14364e-07	2.14364e-07	2.14364e-07	2.14364e-07	2.14364e-07	2.14364e-07	2.14364e-07	1.71491e-06	4.28728e-07	4.28728e-07	4.28728e-07	0	4.28728e-07	2.14364e-07	4.28728e-07	2.14364e-07	8.57457e-07	8.57457e-07	4.28728e-07	8.57457e-07	4.28728e-07	8.57457e-07	2.14364e-07	2.14364e-07	4.28728e-07	8.57457e-07	2.14364e-07	2.14364e-07	6.43093e-07	4.28728e-07	0	6.43093e-07	8.57457e-07	1.07182e-06	8.57457e-07	2.14364e-07	2.14364e-07
RS_GCF_000373565.1	Rhizosphere	5.5665e-06	1.09147e-07	3.27441e-07	6.54882e-07	2.18294e-07	8.73177e-07	4.36588e-07	1.09147e-07	3.27441e-07	1.20062e-06	1.09147e-07	1.09147e-07	2.18294e-07	1.09147e-07	2.18294e-07	1.09147e-07	1.09147e-07	2.18294e-07	8.73177e-07	2.18294e-07	7.6403e-07	3.27441e-07	0	3.27441e-07	8.73177e-07	2.18294e-07	1.09147e-07	1.41891e-06	4.36588e-07	6.54882e-07	7.6403e-07	2.18294e-07	2.18294e-07	2.18294e-07	1.09147e-07	3.27441e-07	2.18294e-07	1.09147e-07	1.09147e-07	4.36588e-07	1.09147e-07	1.09147e-07	8.73177e-07	5.45735e-07	3.27441e-07	3.27441e-07	1.09147e-07	1.09147e-07
RS_GCF_000373905.1	Bulk soil	5.64004e-06	2.16925e-07	8.67699e-07	4.33849e-07	6.50774e-07	2.16925e-06	1.08462e-06	4.33849e-07	4.33849e-07	8.67699e-07	2.16925e-07	2.16925e-07	2.16925e-07	2.16925e-07	2.16925e-07	2.16925e-07	2.16925e-07	2.16925e-07	8.67699e-07	4.33849e-07	1.08462e-06	6.50774e-07	0	6.50774e-07	1.51847e-06	4.33849e-07	2.16925e-07	1.08462e-06	8.67699e-07	8.67699e-07	1.08462e-06	2.16925e-07	6.50774e-07	6.50774e-07	2.16925e-07	6.50774e-07	4.33849e-07	0	2.16925e-07	6.50774e-07	2.16925e-07	0	6.50774e-07	8.67699e-07	4.33849e-07	6.50774e-07	2.16925e-07	2.16925e-07
RS_GCF_000375585.1	Rhizosphere	3.67883e-06	2.94306e-07	0	1.17723e-06	1.47153e-07	1.17723e-06	1.32438e-06	2.94306e-07	1.47153e-07	1.76584e-06	0	1.47153e-07	2.94306e-07	1.47153e-07	2.94306e-07	1.47153e-07	2.94306e-07	1.47153e-07	2.35445e-06	1.47153e-07	7.35766e-07	8.82919e-07	0	2.94306e-07	0	2.94306e-07	1.47153e-07	1.47153e-06	4.4146e-07	4.4146e-07	1.03007e-06	1.47153e-07	4.4146e-07	4.4146e-07	4.4146e-07	5.88613e-07	1.47153e-07	1.47153e-07	1.47153e-07	5.88613e-07	2.94306e-07	1.47153e-07	1.03007e-06	2.94306e-07	7.35766e-07	4.4146e-07	1.47153e-07	1.47153e-07
RS_GCF_000378125.1	Bulk soil	2.53244e-06	4.60443e-07	0	1.15111e-06	2.30222e-07	1.15111e-06	4.60443e-07	6.90665e-07	6.90665e-07	1.15111e-06	0	2.30222e-07	2.30222e-07	2.30222e-07	4.60443e-07	2.30222e-07	4.60443e-07	2.30222e-07	1.15111e-06	2.30222e-07	9.20887e-07	9.20887e-07	0	2.30222e-07	2.30222e-07	4.60443e-07	4.60443e-07	4.60443e-07	4.60443e-07	2.30222e-07	9.20887e-07	4.60443e-07	2.30222e-07	2.30222e-07	2.30222e-07	9.20887e-07	0	2.30222e-07	2.30222e-07	9.20887e-07	4.60443e-07	0	6.90665e-07	4.60443e-07	4.60443e-07	2.30222e-07	2.30222e-07	2.30222e-07
RS_GCF_000384215.1	Rhizosphere	6.82888e-06	4.07694e-07	3.05771e-07	4.07694e-07	1.01924e-07	9.17312e-07	5.09618e-07	1.01924e-07	3.05771e-07	1.42693e-06	2.03847e-07	1.01924e-07	1.01924e-07	1.01924e-07	3.05771e-07	1.01924e-07	3.05771e-07	2.03847e-07	1.93655e-06	3.05771e-07	8.15389e-07	8.15389e-07	0	3.05771e-07	5.09618e-07	2.03847e-07	0	1.52885e-06	9.17312e-07	6.11541e-07	1.22308e-06	1.01924e-07	2.03847e-07	2.03847e-07	2.03847e-07	3.05771e-07	1.01924e-07	1.01924e-07	1.01924e-07	5.09618e-07	1.01924e-07	0	1.12116e-06	2.03847e-07	2.03847e-07	3.05771e-07	1.01924e-07	1.01924e-07
RS_GCF_000385135.1	Rhizosphere	1.11936e-06	1.59908e-07	0	3.19817e-07	1.59908e-07	9.5945e-07	6.39633e-07	1.59908e-07	6.39633e-07	7.99542e-07	1.59908e-07	1.59908e-07	1.59908e-07	0	1.59908e-07	1.59908e-07	1.59908e-07	3.19817e-07	1.27927e-06	3.19817e-07	4.79725e-07	6.39633e-07	0	4.79725e-07	4.79725e-07	3.19817e-07	3.19817e-07	6.39633e-07	1.11936e-06	4.79725e-07	7.99542e-07	4.79725e-07	3.19817e-07	4.79725e-07	1.59908e-07	4.79725e-07	1.59908e-07	3.19817e-07	1.59908e-07	6.39633e-07	1.59908e-07	1.59908e-07	9.5945e-07	3.19817e-07	3.19817e-07	4.79725e-07	1.59908e-07	1.59908e-07
RS_GCF_000400995.2	Rhizosphere	4.39219e-06	1.99645e-07	0	1.99645e-06	0	9.98225e-07	3.9929e-07	5.98935e-07	7.9858e-07	7.9858e-07	0	1.99645e-07	3.9929e-07	1.99645e-07	5.98935e-07	1.99645e-07	0	1.99645e-07	1.7968e-06	1.99645e-07	3.9929e-07	7.9858e-07	0	1.99645e-07	0	1.99645e-07	3.9929e-07	1.39751e-06	7.9858e-07	5.98935e-07	7.9858e-07	1.99645e-07	1.99645e-07	1.99645e-07	1.99645e-07	3.9929e-07	0	1.99645e-07	1.99645e-07	7.9858e-07	5.98935e-07	3.9929e-07	7.9858e-07	7.9858e-07	5.98935e-07	3.9929e-07	1.99645e-07	1.99645e-07
RS_GCF_000419605.1	Rhizosphere	1.78527e-06	2.55039e-07	0	1.53023e-06	2.55039e-07	1.53023e-06	2.04031e-06	7.65117e-07	7.65117e-07	5.10078e-07	0	2.55039e-07	2.55039e-07	2.55039e-07	2.55039e-07	2.55039e-07	0	2.55039e-07	1.53023e-06	2.55039e-07	1.02016e-06	7.65117e-07	0	5.10078e-07	5.10078e-07	2.55039e-07	2.55039e-07	7.65117e-07	7.65117e-07	2.55039e-07	1.02016e-06	5.10078e-07	5.10078e-07	2.55039e-07	2.55039e-07	5.10078e-07	2.55039e-07	2.55039e-07	5.10078e-07	7.65117e-07	2.55039e-07	0	5.10078e-07	5.10078e-07	1.2752e-06	7.65117e-07	2.55039e-07	2.55039e-07
RS_GCF_000420545.1	Bulk soil	2.58753e-06	3.23441e-07	0	2.26409e-06	3.23441e-07	1.29376e-06	6.46882e-07	9.70323e-07	1.29376e-06	9.70323e-07	0	3.23441e-07	3.23441e-07	0	3.23441e-07	3.23441e-07	9.70323e-07	3.23441e-07	1.6172e-06	3.23441e-07	3.23441e-07	9.70323e-07	0	3.23441e-07	0	6.46882e-07	6.46882e-07	3.23441e-07	6.46882e-07	3.23441e-07	1.29376e-06	3.23441e-07	3.23441e-07	0	3.23441e-07	9.70323e-07	0	3.23441e-07	3.23441e-07	9.70323e-07	6.46882e-07	0	6.46882e-07	6.46882e-07	9.70323e-07	9.70323e-07	3.23441e-07	3.23441e-07
RS_GCF_000422805.1	Rhizosphere	4.73591e-06	2.05909e-07	6.17727e-07	4.11818e-07	4.11818e-07	4.11818e-07	4.11818e-07	2.05909e-07	4.11818e-07	1.23545e-06	2.05909e-07	2.05909e-07	4.11818e-07	2.05909e-07	2.05909e-07	2.05909e-07	4.11818e-07	2.05909e-07	1.85318e-06	4.11818e-07	6.17727e-07	6.17727e-07	0	4.11818e-07	8.23636e-07	4.11818e-07	2.05909e-07	1.02955e-06	1.44136e-06	4.11818e-07	6.17727e-07	6.17727e-07	4.11818e-07	2.05909e-07	2.05909e-07	6.17727e-07	0	2.05909e-07	2.05909e-07	8.23636e-07	2.05909e-07	0	8.23636e-07	4.11818e-07	6.17727e-07	6.17727e-07	2.05909e-07	2.05909e-07
RS_GCF_000422945.1	Rhizosphere	1.74127e-06	2.90211e-07	0	1.45106e-06	2.90211e-07	8.70633e-07	2.90211e-07	5.80422e-07	8.70633e-07	2.03148e-06	0	2.90211e-07	2.90211e-07	0	2.90211e-07	2.90211e-07	2.90211e-07	2.90211e-07	1.16084e-06	2.90211e-07	5.80422e-07	2.6119e-06	2.90211e-07	5.80422e-07	2.90211e-07	2.90211e-07	2.90211e-07	5.80422e-07	8.70633e-07	2.90211e-07	8.70633e-07	0	5.80422e-07	5.80422e-07	5.80422e-07	2.90211e-07	2.90211e-07	2.90211e-07	2.90211e-07	1.16084e-06	2.90211e-07	2.90211e-07	8.70633e-07	5.80422e-07	8.70633e-07	8.70633e-07	2.90211e-07	2.90211e-07
RS_GCF_000423665.1	Rhizosphere	4.18726e-06	2.14731e-07	3.22097e-07	1.18102e-06	2.14731e-07	9.66291e-07	6.44194e-07	2.14731e-07	3.22097e-07	1.18102e-06	1.07366e-07	1.07366e-07	3.22097e-07	1.07366e-07	3.22097e-07	1.07366e-07	2.14731e-07	2.14731e-07	2.25468e-06	1.07366e-07	7.5156e-07	7.5156e-07	1.07366e-07	2.14731e-07	7.5156e-07	0	0	1.93258e-06	1.07366e-06	3.22097e-07	5.36828e-07	2.14731e-07	3.22097e-07	2.14731e-07	1.07366e-07	3.22097e-07	2.14731e-07	2.14731e-07	2.14731e-07	3.22097e-07	1.07366e-07	1.07366e-07	6.44194e-07	2.14731e-07	4.29463e-07	5.36828e-07	1.07366e-07	1.07366e-07
RS_GCF_000426365.1	Bulk soil	1.58261e-06	3.16522e-07	0	1.89913e-06	3.16522e-07	1.58261e-06	3.16522e-07	9.49565e-07	9.49565e-07	6.33043e-07	0	3.16522e-07	3.16522e-07	0	3.16522e-07	3.16522e-07	6.33043e-07	3.16522e-07	9.49565e-07	3.16522e-07	6.33043e-07	9.49565e-07	0	3.16522e-07	3.16522e-07	6.33043e-07	6.33043e-07	3.16522e-07	6.33043e-07	3.16522e-07	1.58261e-06	3.16522e-07	3.16522e-07	0	3.16522e-07	9.49565e-07	0	3.16522e-07	3.16522e-07	9.49565e-07	6.33043e-07	0	9.49565e-07	6.33043e-07	9.49565e-07	6.33043e-07	3.16522e-07	3.16522e-07
RS_GCF_000426645.1	Rhizosphere	3.43592e-06	1.71796e-07	5.15388e-07	5.15388e-07	3.43592e-07	1.20257e-06	1.71796e-07	3.43592e-07	3.43592e-07	3.43592e-07	1.71796e-07	1.71796e-07	3.43592e-07	1.71796e-07	1.71796e-07	1.71796e-07	1.71796e-07	1.71796e-07	1.71796e-06	3.43592e-07	5.15388e-07	1.37437e-06	0	5.15388e-07	5.15388e-07	1.71796e-07	0	1.37437e-06	5.15388e-07	3.43592e-07	8.5898e-07	1.71796e-07	3.43592e-07	3.43592e-07	1.71796e-07	3.43592e-07	0	1.71796e-07	1.71796e-07	6.87184e-07	1.71796e-07	1.71796e-07	2.06155e-06	3.43592e-07	5.15388e-07	5.15388e-07	1.71796e-07	1.71796e-07
RS_GCF_000463015.1	Rhizosphere	3.9169e-06	2.79778e-07	2.79778e-07	8.39335e-07	0	8.39335e-07	2.79778e-07	4.19668e-07	5.59557e-07	1.39889e-06	0	1.39889e-07	4.19668e-07	1.39889e-07	6.99446e-07	1.39889e-07	1.39889e-07	1.39889e-07	1.81856e-06	1.39889e-07	5.59557e-07	9.79224e-07	1.39889e-07	2.79778e-07	2.79778e-07	2.79778e-07	2.79778e-07	1.39889e-06	1.11911e-06	2.79778e-07	6.99446e-07	1.39889e-07	2.79778e-07	1.39889e-07	2.79778e-07	2.79778e-07	2.79778e-07	1.39889e-07	1.39889e-07	5.59557e-07	2.79778e-07	0	1.11911e-06	5.59557e-07	4.19668e-07	2.79778e-07	1.39889e-07	1.39889e-07
RS_GCF_000473365.1	Bulk soil	1.35447e-06	3.8699e-07	0	1.93495e-06	1.93495e-07	5.80485e-07	7.7398e-07	1.93495e-07	3.8699e-07	7.7398e-07	0	1.93495e-07	1.93495e-07	1.93495e-07	1.93495e-07	1.93495e-07	3.8699e-07	1.93495e-07	9.67475e-07	1.93495e-07	7.7398e-07	1.35447e-06	1.93495e-07	3.8699e-07	1.93495e-07	1.93495e-07	1.93495e-07	1.93495e-07	3.8699e-07	1.93495e-07	7.7398e-07	0	1.93495e-07	3.8699e-07	5.80485e-07	5.80485e-07	5.80485e-07	1.93495e-07	1.93495e-07	7.7398e-07	1.93495e-07	0	7.7398e-07	3.8699e-07	3.8699e-07	3.8699e-07	1.93495e-07	1.93495e-07
RS_GCF_000495795.1	Rhizosphere	1.47966e-06	5.54874e-07	0	1.66462e-06	0	9.24789e-07	5.54874e-07	3.69916e-07	5.54874e-07	3.69916e-07	0	1.84958e-07	1.84958e-07	1.84958e-07	1.84958e-07	1.84958e-07	1.84958e-07	1.84958e-07	1.66462e-06	1.84958e-07	3.69916e-07	5.54874e-07	0	1.84958e-07	1.84958e-07	3.69916e-07	1.84958e-07	7.39831e-07	5.54874e-07	3.69916e-07	7.39831e-07	0	3.69916e-07	1.84958e-07	1.84958e-07	5.54874e-07	1.84958e-07	1.84958e-07	1.84958e-07	5.54874e-07	3.69916e-07	1.84958e-07	3.69916e-07	3.69916e-07	9.24789e-07	7.39831e-07	1.84958e-07	1.84958e-07
RS_GCF_000512205.2	Rhizosphere	2.4315e-06	1.51969e-07	0	7.59844e-07	1.51969e-07	1.51969e-06	6.07875e-07	4.55906e-07	6.07875e-07	9.11813e-07	0	1.51969e-07	1.51969e-07	1.51969e-07	1.51969e-07	1.51969e-07	1.51969e-07	1.51969e-07	2.58347e-06	1.51969e-07	1.06378e-06	6.07875e-07	0	3.03938e-07	9.11813e-07	3.03938e-07	1.51969e-07	6.07875e-07	1.06378e-06	1.51969e-07	4.55906e-07	3.03938e-07	4.55906e-07	1.51969e-07	3.03938e-07	3.03938e-07	1.51969e-07	1.51969e-07	1.51969e-07	4.55906e-07	1.51969e-07	1.51969e-07	6.07875e-07	3.03938e-07	7.59844e-07	4.55906e-07	1.51969e-07	1.51969e-07
RS_GCF_000514015.1	Rhizosphere	2.09532e-06	2.09532e-07	0	1.04766e-06	2.09532e-07	1.04766e-06	8.38127e-07	4.19064e-07	2.09532e-07	8.38127e-07	2.09532e-07	2.09532e-07	2.09532e-07	2.09532e-07	6.28595e-07	4.19064e-07	2.09532e-07	2.09532e-07	1.04766e-06	4.19064e-07	1.04766e-06	1.04766e-06	0	8.38127e-07	4.19064e-07	2.09532e-07	2.09532e-07	1.67625e-06	2.09532e-06	4.19064e-07	1.46672e-06	6.28595e-07	2.09532e-07	8.38127e-07	2.09532e-07	6.28595e-07	0	2.09532e-07	2.09532e-07	8.38127e-07	2.09532e-07	0	1.67625e-06	4.19064e-07	6.28595e-07	6.28595e-07	2.09532e-07	2.09532e-07
RS_GCF_000517425.1	Rhizosphere	2.32584e-06	1.9382e-07	0	5.8146e-07	0	1.9382e-06	5.8146e-07	5.8146e-07	5.8146e-07	1.35674e-06	0	1.9382e-07	1.9382e-07	1.9382e-07	3.8764e-07	1.9382e-07	3.8764e-07	1.9382e-07	3.10112e-06	1.9382e-07	7.7528e-07	1.9382e-07	1.9382e-07	1.9382e-07	3.8764e-07	3.8764e-07	3.8764e-07	1.74438e-06	1.16292e-06	3.8764e-07	1.35674e-06	3.8764e-07	1.9382e-07	1.9382e-07	3.8764e-07	7.7528e-07	3.8764e-07	3.8764e-07	1.9382e-07	3.8764e-07	5.8146e-07	5.8146e-07	5.8146e-07	3.8764e-07	3.8764e-07	5.8146e-07	1.9382e-07	1.9382e-07
RS_GCF_000518785.1	Rhizosphere	2.21031e-06	4.01874e-07	2.00937e-07	2.00937e-06	2.00937e-07	1.6075e-06	1.40656e-06	4.01874e-07	4.01874e-07	1.6075e-06	0	2.00937e-07	4.01874e-07	2.00937e-07	4.01874e-07	2.00937e-07	4.01874e-07	2.00937e-07	2.41124e-06	2.00937e-07	6.02811e-07	6.02811e-07	0	4.01874e-07	0	2.00937e-07	2.00937e-07	1.6075e-06	8.03748e-07	2.00937e-07	8.03748e-07	4.01874e-07	6.02811e-07	2.00937e-07	4.01874e-07	8.03748e-07	0	4.01874e-07	2.00937e-07	1.00468e-06	4.01874e-07	2.00937e-07	8.03748e-07	4.01874e-07	1.00468e-06	8.03748e-07	2.00937e-07	2.00937e-07
RS_GCF_000519325.1	Rhizosphere	3.9842e-06	1.811e-07	9.05501e-07	1.0866e-06	1.811e-07	7.24401e-07	3.622e-07	3.622e-07	3.622e-07	5.433e-07	1.811e-07	1.811e-07	1.811e-07	1.811e-07	1.811e-07	1.811e-07	1.811e-07	1.811e-07	2.1732e-06	1.811e-07	5.433e-07	3.622e-07	1.811e-07	5.433e-07	5.433e-07	3.622e-07	3.622e-07	7.24401e-07	7.24401e-07	0	7.24401e-07	0	3.622e-07	1.811e-07	1.811e-07	5.433e-07	1.811e-07	1.811e-07	1.811e-07	7.24401e-07	1.811e-07	0	3.622e-07	3.622e-07	5.433e-07	7.24401e-07	1.811e-07	1.811e-07
RS_GCF_000526315.1	Rhizosphere	2.28166e-06	4.56333e-07	0	1.59716e-06	4.56333e-07	4.56333e-07	1.369e-06	6.84499e-07	2.28166e-07	1.82533e-06	0	2.28166e-07	2.28166e-07	2.28166e-07	2.28166e-07	2.28166e-07	2.28166e-07	2.28166e-07	2.50983e-06	2.28166e-07	4.56333e-07	9.12665e-07	0	2.28166e-07	4.56333e-07	4.56333e-07	2.28166e-07	9.12665e-07	1.14083e-06	2.28166e-07	1.14083e-06	4.56333e-07	6.84499e-07	2.28166e-07	2.28166e-07	6.84499e-07	0	2.28166e-07	2.28166e-07	6.84499e-07	4.56333e-07	0	1.14083e-06	1.82533e-06	1.14083e-06	6.84499e-07	2.28166e-07	2.28166e-07
RS_GCF_000576595.1	Rhizosphere	3.0195e-06	2.15679e-07	6.47036e-07	6.47036e-07	4.31357e-07	1.07839e-06	1.07839e-06	2.15679e-07	4.31357e-07	1.29407e-06	2.15679e-07	2.15679e-07	2.15679e-07	2.15679e-07	4.31357e-07	2.15679e-07	2.15679e-07	2.15679e-07	1.07839e-06	4.31357e-07	8.62715e-07	1.07839e-06	0	4.31357e-07	8.62715e-07	4.31357e-07	2.15679e-07	8.62715e-07	6.47036e-07	4.31357e-07	6.47036e-07	6.47036e-07	2.15679e-07	4.31357e-07	2.15679e-07	4.31357e-07	2.15679e-07	4.31357e-07	2.15679e-07	8.62715e-07	2.15679e-07	0	6.47036e-07	4.31357e-07	4.31357e-07	4.31357e-07	0	2.15679e-07
RS_GCF_000585375.1	Rhizosphere	4.24098e-06	1.08743e-07	3.26229e-07	8.69944e-07	2.17486e-07	6.52458e-07	6.52458e-07	1.08743e-07	2.17486e-07	1.19617e-06	1.08743e-07	1.08743e-07	1.08743e-07	1.08743e-07	2.17486e-07	2.17486e-07	0	1.08743e-07	2.17486e-06	2.17486e-07	9.78687e-07	1.30492e-06	0	3.26229e-07	8.69944e-07	2.17486e-07	1.08743e-07	1.63115e-06	9.78687e-07	5.43715e-07	6.52458e-07	3.26229e-07	1.08743e-07	2.17486e-07	2.17486e-07	3.26229e-07	0	1.08743e-07	1.08743e-07	4.34972e-07	1.08743e-07	2.17486e-07	7.61201e-07	5.43715e-07	3.26229e-07	4.34972e-07	1.08743e-07	1.08743e-07
RS_GCF_000599885.1	Rhizosphere	2.19987e-06	2.4443e-07	0	7.3329e-07	0	1.22215e-06	1.22215e-06	7.3329e-07	9.7772e-07	1.22215e-06	0	2.4443e-07	2.4443e-07	2.4443e-07	2.4443e-07	2.4443e-07	7.3329e-07	2.4443e-07	1.95544e-06	2.4443e-07	1.46658e-06	2.4443e-07	2.4443e-07	2.4443e-07	1.22215e-06	7.3329e-07	4.8886e-07	9.7772e-07	9.7772e-07	2.4443e-07	9.7772e-07	4.8886e-07	2.4443e-07	2.4443e-07	7.3329e-07	7.3329e-07	4.8886e-07	2.4443e-07	2.4443e-07	4.8886e-07	7.3329e-07	2.4443e-07	4.8886e-07	4.8886e-07	4.8886e-07	4.8886e-07	2.4443e-07	2.4443e-07
RS_GCF_000620685.1	Rhizosphere	3.13156e-06	3.29638e-07	0	8.24095e-07	3.29638e-07	1.48337e-06	8.24095e-07	4.94457e-07	1.64819e-07	2.14265e-06	0	1.64819e-07	3.29638e-07	1.64819e-07	1.64819e-07	1.64819e-07	1.64819e-07	1.64819e-07	2.47228e-06	1.64819e-07	4.94457e-07	9.88914e-07	0	1.64819e-07	3.29638e-07	1.64819e-07	1.64819e-07	1.81301e-06	1.64819e-07	1.64819e-07	1.15373e-06	1.64819e-07	6.59276e-07	4.94457e-07	1.64819e-07	3.29638e-07	4.94457e-07	1.64819e-07	1.64819e-07	6.59276e-07	1.64819e-07	1.64819e-07	1.31855e-06	6.59276e-07	6.59276e-07	4.94457e-07	1.64819e-07	1.64819e-07
RS_GCF_000620705.1	Rhizosphere	4.69622e-06	2.13464e-07	6.40393e-07	6.40393e-07	4.26929e-07	1.06732e-06	1.06732e-06	2.13464e-07	4.26929e-07	8.53858e-07	2.13464e-07	2.13464e-07	2.13464e-07	2.13464e-07	4.26929e-07	2.13464e-07	2.13464e-07	2.13464e-07	1.70772e-06	4.26929e-07	4.26929e-07	6.40393e-07	0	6.40393e-07	8.53858e-07	4.26929e-07	2.13464e-07	8.53858e-07	1.49425e-06	4.26929e-07	8.53858e-07	6.40393e-07	6.40393e-07	4.26929e-07	2.13464e-07	6.40393e-07	2.13464e-07	2.13464e-07	2.13464e-07	8.53858e-07	2.13464e-07	2.13464e-07	1.06732e-06	4.26929e-07	6.40393e-07	8.53858e-07	2.13464e-07	2.13464e-07
RS_GCF_000620785.1	Rhizosphere	6.54495e-06	1.00691e-07	4.02766e-07	4.02766e-07	2.01383e-07	1.00691e-06	7.0484e-07	1.00691e-07	3.02074e-07	2.21521e-06	1.00691e-07	1.00691e-07	1.00691e-07	1.00691e-07	3.02074e-07	1.00691e-07	1.00691e-07	2.01383e-07	2.81936e-06	3.02074e-07	5.03457e-07	1.71175e-06	0	3.02074e-07	5.03457e-07	2.01383e-07	1.00691e-07	3.32282e-06	1.30899e-06	6.04149e-07	9.06223e-07	3.02074e-07	4.02766e-07	2.01383e-07	2.01383e-07	3.02074e-07	1.00691e-07	1.00691e-07	1.00691e-07	5.03457e-07	1.00691e-07	2.01383e-07	1.91314e-06	9.06223e-07	3.02074e-07	3.02074e-07	1.00691e-07	1.00691e-07
RS_GCF_000632715.1	Rhizosphere	6.58111e-06	5.26489e-07	5.26489e-07	2.3692e-06	5.26489e-07	1.31622e-06	2.10595e-06	2.63244e-07	1.84271e-06	3.42218e-06	0	2.63244e-07	5.26489e-07	2.63244e-07	5.26489e-07	0	7.89733e-07	5.26489e-07	2.3692e-06	2.63244e-07	5.26489e-07	3.94867e-06	0	5.26489e-07	0	5.26489e-07	2.63244e-07	5.26489e-07	7.89733e-07	5.26489e-07	1.57947e-06	7.89733e-07	5.26489e-07	7.89733e-07	2.63244e-07	7.89733e-07	2.63244e-07	7.89733e-07	2.63244e-07	7.89733e-07	2.63244e-07	0	1.31622e-06	5.26489e-07	1.05298e-06	1.05298e-06	2.63244e-07	2.63244e-07
RS_GCF_000691145.1	Rhizosphere	6.25181e-06	5.43636e-07	0	1.08727e-06	2.71818e-07	2.17454e-06	1.08727e-06	2.71818e-07	1.35909e-06	2.71818e-06	2.71818e-07	2.71818e-07	2.71818e-07	5.43636e-07	2.71818e-07	2.71818e-07	8.15453e-07	2.71818e-07	1.63091e-06	2.71818e-07	5.43636e-07	2.17454e-06	0	5.43636e-07	2.71818e-07	5.43636e-07	2.71818e-07	1.35909e-06	8.15453e-07	5.43636e-07	1.63091e-06	5.43636e-07	5.43636e-07	5.43636e-07	5.43636e-07	8.15453e-07	2.71818e-07	5.43636e-07	2.71818e-07	5.43636e-07	5.43636e-07	2.71818e-07	8.15453e-07	5.43636e-07	1.08727e-06	1.08727e-06	2.71818e-07	2.71818e-07
RS_GCF_000708885.1	Rhizosphere	1.68573e-06	2.80956e-07	0	5.61911e-07	2.80956e-07	1.40478e-06	1.12382e-06	2.80956e-07	1.12382e-06	5.61911e-07	5.61911e-07	2.80956e-07	2.80956e-07	2.80956e-07	2.80956e-07	2.80956e-07	2.80956e-07	2.80956e-07	1.40478e-06	5.61911e-07	8.42867e-07	5.61911e-07	0	8.42867e-07	1.40478e-06	5.61911e-07	2.80956e-07	5.61911e-07	1.12382e-06	2.80956e-07	1.12382e-06	8.42867e-07	5.61911e-07	5.61911e-07	2.80956e-07	8.42867e-07	2.80956e-07	5.61911e-07	2.80956e-07	1.12382e-06	2.80956e-07	2.80956e-07	1.12382e-06	5.61911e-07	8.42867e-07	8.42867e-07	2.80956e-07	2.80956e-07
RS_GCF_000712075.1	Rhizosphere	3.3317e-06	3.70189e-07	0	1.48076e-06	0	3.70189e-07	7.40379e-07	3.70189e-07	7.40379e-07	3.70189e-07	0	1.85095e-07	1.85095e-07	1.85095e-07	1.85095e-07	1.85095e-07	0	1.85095e-07	1.66585e-06	1.85095e-07	5.55284e-07	5.55284e-07	0	1.85095e-07	5.55284e-07	3.70189e-07	1.85095e-07	9.25473e-07	7.40379e-07	1.85095e-07	9.25473e-07	1.85095e-07	3.70189e-07	3.70189e-07	1.85095e-07	5.55284e-07	5.55284e-07	1.85095e-07	1.85095e-07	5.55284e-07	3.70189e-07	3.70189e-07	7.40379e-07	3.70189e-07	9.25473e-07	7.40379e-07	1.85095e-07	1.85095e-07
RS_GCF_000712135.1	Rhizosphere	2.12265e-06	2.3585e-07	0	9.43401e-07	2.3585e-07	1.4151e-06	9.43401e-07	7.07551e-07	9.43401e-07	7.07551e-07	0	2.3585e-07	2.3585e-07	2.3585e-07	2.3585e-07	2.3585e-07	2.3585e-07	2.3585e-07	2.12265e-06	2.3585e-07	9.43401e-07	1.4151e-06	0	2.3585e-07	2.3585e-07	2.3585e-07	2.3585e-07	1.17925e-06	4.717e-07	2.3585e-07	9.43401e-07	2.3585e-07	4.717e-07	2.3585e-07	4.717e-07	4.717e-07	0	2.3585e-07	2.3585e-07	7.07551e-07	2.3585e-07	0	9.43401e-07	4.717e-07	1.17925e-06	7.07551e-07	2.3585e-07	2.3585e-07
RS_GCF_000717025.1	Rhizosphere	5.59869e-06	2.43421e-07	3.65132e-07	6.08553e-07	2.43421e-07	9.73685e-07	7.30264e-07	1.21711e-07	3.65132e-07	9.73685e-07	2.43421e-07	1.21711e-07	1.21711e-07	1.21711e-07	1.21711e-07	1.21711e-07	1.21711e-07	2.43421e-07	8.51975e-07	2.43421e-07	6.08553e-07	6.08553e-07	0	3.65132e-07	6.08553e-07	2.43421e-07	1.21711e-07	1.21711e-06	4.86843e-07	4.86843e-07	1.33882e-06	2.43421e-07	2.43421e-07	2.43421e-07	1.21711e-07	4.86843e-07	2.43421e-07	1.21711e-07	1.21711e-07	3.65132e-07	1.21711e-07	1.21711e-07	1.0954e-06	3.65132e-07	3.65132e-07	3.65132e-07	1.21711e-07	1.21711e-07
RS_GCF_000717135.1	Rhizosphere	2.55206e-06	9.11449e-08	2.73435e-07	5.4687e-07	9.11449e-08	3.6458e-07	4.55725e-07	9.11449e-08	3.6458e-07	5.4687e-07	9.11449e-08	9.11449e-08	2.73435e-07	9.11449e-08	1.8229e-07	9.11449e-08	9.11449e-08	1.8229e-07	1.09374e-06	1.8229e-07	2.73435e-07	6.38014e-07	0	3.6458e-07	8.20304e-07	1.8229e-07	9.11449e-08	6.38014e-07	4.55725e-07	2.73435e-07	5.4687e-07	2.73435e-07	2.73435e-07	1.8229e-07	9.11449e-08	2.73435e-07	0	9.11449e-08	9.11449e-08	2.73435e-07	9.11449e-08	9.11449e-08	8.20304e-07	4.55725e-07	2.73435e-07	3.6458e-07	9.11449e-08	9.11449e-08
RS_GCF_000719475.1	Rhizosphere	4.24746e-06	1.41582e-07	4.24746e-07	5.66328e-07	2.83164e-07	9.91075e-07	8.49493e-07	2.83164e-07	4.24746e-07	1.27424e-06	2.83164e-07	1.41582e-07	4.24746e-07	1.41582e-07	1.41582e-07	1.41582e-07	0	2.83164e-07	1.27424e-06	4.24746e-07	8.49493e-07	5.66328e-07	0	4.24746e-07	8.49493e-07	2.83164e-07	1.41582e-07	9.91075e-07	4.24746e-07	2.83164e-07	8.49493e-07	1.41582e-07	2.83164e-07	2.83164e-07	0	2.83164e-07	0	1.41582e-07	1.41582e-07	5.66328e-07	1.41582e-07	1.41582e-07	8.49493e-07	2.83164e-07	4.24746e-07	4.24746e-07	1.41582e-07	1.41582e-07
RS_GCF_000720765.1	Rhizosphere	8.31996e-06	1.86965e-07	3.73931e-07	4.67414e-07	1.86965e-07	1.02831e-06	6.54379e-07	9.34827e-08	4.67414e-07	9.34827e-07	1.86965e-07	9.34827e-08	1.86965e-07	9.34827e-08	2.80448e-07	9.34827e-08	9.34827e-08	1.86965e-07	1.49572e-06	1.86965e-07	1.02831e-06	9.34827e-07	0	2.80448e-07	7.47862e-07	9.34827e-08	0	1.58921e-06	6.54379e-07	4.67414e-07	7.47862e-07	1.86965e-07	1.86965e-07	1.86965e-07	9.34827e-08	2.80448e-07	1.86965e-07	9.34827e-08	9.34827e-08	2.80448e-07	9.34827e-08	9.34827e-08	7.47862e-07	4.67414e-07	2.80448e-07	2.80448e-07	9.34827e-08	9.34827e-08
RS_GCF_000721075.1	Rhizosphere	0	1.0592e-07	3.1776e-07	5.29601e-07	2.1184e-07	8.47361e-07	7.41441e-07	1.0592e-07	3.1776e-07	6.35521e-07	0	1.0592e-07	1.0592e-07	1.0592e-07	2.1184e-07	1.0592e-07	2.1184e-07	2.1184e-07	1.48288e-06	2.1184e-07	3.1776e-07	1.16512e-06	0	3.1776e-07	5.29601e-07	3.1776e-07	1.0592e-07	8.47361e-07	9.53281e-07	6.35521e-07	1.37696e-06	3.1776e-07	3.1776e-07	1.0592e-07	1.0592e-07	7.41441e-07	1.0592e-07	1.0592e-07	1.0592e-07	3.1776e-07	1.0592e-07	0	1.0592e-06	2.1184e-07	5.29601e-07	4.2368e-07	1.0592e-07	1.0592e-07
RS_GCF_000725125.1	Rhizosphere	3.54175e-06	1.36221e-07	4.08663e-07	4.08663e-07	2.72442e-07	1.08977e-06	1.36221e-06	1.36221e-07	5.44884e-07	9.53547e-07	2.72442e-07	1.36221e-07	1.36221e-07	1.36221e-07	1.36221e-07	1.36221e-07	1.36221e-07	2.72442e-07	6.81105e-07	4.08663e-07	8.17326e-07	8.17326e-07	0	4.08663e-07	1.08977e-06	2.72442e-07	1.36221e-07	6.81105e-07	6.81105e-07	4.08663e-07	8.17326e-07	2.72442e-07	2.72442e-07	2.72442e-07	1.36221e-07	4.08663e-07	1.36221e-07	1.36221e-07	1.36221e-07	4.08663e-07	1.36221e-07	1.36221e-07	9.53547e-07	2.72442e-07	4.08663e-07	4.08663e-07	1.36221e-07	1.36221e-07
RS_GCF_000731675.1	Rhizosphere	4.37678e-06	3.36675e-07	0	1.17836e-06	0	2.02005e-06	1.01003e-06	5.05013e-07	6.7335e-07	2.02005e-06	0	1.68338e-07	1.68338e-07	1.68338e-07	3.36675e-07	1.68338e-07	3.36675e-07	1.68338e-07	1.51504e-06	1.68338e-07	6.7335e-07	8.41688e-07	1.68338e-07	3.36675e-07	6.7335e-07	5.05013e-07	3.36675e-07	1.3467e-06	1.3467e-06	1.68338e-07	6.7335e-07	3.36675e-07	3.36675e-07	1.68338e-07	1.68338e-07	5.05013e-07	0	1.68338e-07	1.68338e-07	5.05013e-07	5.05013e-07	1.68338e-07	5.05013e-07	3.36675e-07	5.05013e-07	3.36675e-07	1.68338e-07	1.68338e-07
RS_GCF_000737315.1	Bulk soil	2.95007e-06	1.78792e-07	2.68188e-07	8.9396e-07	2.68188e-07	8.04564e-07	3.57584e-07	2.68188e-07	3.57584e-07	2.68188e-07	0	8.9396e-08	1.78792e-07	8.9396e-08	1.78792e-07	1.78792e-07	1.78792e-07	8.9396e-08	8.9396e-07	8.9396e-08	3.57584e-07	8.9396e-07	8.9396e-08	2.68188e-07	3.57584e-07	8.9396e-08	8.9396e-08	3.57584e-07	2.68188e-07	1.78792e-07	5.36376e-07	1.78792e-07	2.68188e-07	1.78792e-07	8.9396e-08	4.4698e-07	3.57584e-07	8.9396e-08	8.9396e-08	3.57584e-07	1.78792e-07	8.9396e-08	7.15168e-07	1.78792e-07	2.68188e-07	2.68188e-07	8.9396e-08	8.9396e-08
RS_GCF_000738775.1	Bulk soil	8.18022e-06	1.94767e-07	5.84301e-07	7.79068e-07	1.94767e-07	1.1686e-06	9.73836e-07	3.89534e-07	7.79068e-07	7.79068e-07	0	1.94767e-07	1.94767e-07	1.94767e-07	3.89534e-07	1.94767e-07	3.89534e-07	1.94767e-07	2.92151e-06	3.89534e-07	7.79068e-07	7.79068e-07	0	5.84301e-07	9.73836e-07	5.84301e-07	3.89534e-07	1.1686e-06	3.11627e-06	1.94767e-07	7.79068e-07	3.89534e-07	3.89534e-07	3.89534e-07	1.94767e-07	5.84301e-07	1.94767e-07	0	1.94767e-07	5.84301e-07	1.94767e-07	0	5.84301e-07	3.89534e-07	5.84301e-07	5.84301e-07	1.94767e-07	1.94767e-07
RS_GCF_000744225.1	Rhizosphere	6.10475e-06	1.15184e-07	3.45552e-07	4.60736e-07	2.30368e-07	1.26702e-06	4.60736e-07	1.15184e-07	4.60736e-07	4.60736e-07	1.15184e-07	1.15184e-07	1.15184e-07	1.15184e-07	1.15184e-07	1.15184e-07	3.45552e-07	2.30368e-07	2.1885e-06	3.45552e-07	4.60736e-07	1.15184e-06	0	3.45552e-07	6.91104e-07	2.30368e-07	1.15184e-07	6.91104e-07	6.91104e-07	3.45552e-07	1.72776e-06	2.30368e-07	2.30368e-07	2.30368e-07	1.15184e-07	3.45552e-07	4.60736e-07	1.15184e-07	1.15184e-07	3.45552e-07	1.15184e-07	1.15184e-07	8.06288e-07	2.30368e-07	3.45552e-07	3.45552e-07	1.15184e-07	1.15184e-07
RS_GCF_000754815.1	Rhizosphere	2.65054e-06	2.65054e-07	0	1.06022e-06	0	1.32527e-06	1.06022e-06	7.95163e-07	7.95163e-07	7.95163e-07	0	2.65054e-07	2.65054e-07	2.65054e-07	2.65054e-07	2.65054e-07	5.30109e-07	2.65054e-07	1.32527e-06	2.65054e-07	5.30109e-07	2.65054e-07	2.65054e-07	2.65054e-07	5.30109e-07	5.30109e-07	5.30109e-07	7.95163e-07	1.06022e-06	5.30109e-07	1.59033e-06	5.30109e-07	2.65054e-07	2.65054e-07	2.65054e-07	1.06022e-06	5.30109e-07	2.65054e-07	2.65054e-07	5.30109e-07	7.95163e-07	2.65054e-07	2.65054e-07	5.30109e-07	5.30109e-07	5.30109e-07	2.65054e-07	2.65054e-07
RS_GCF_000763945.1	Rhizosphere	4.81012e-06	6.41349e-07	0	1.92405e-06	0	2.5654e-06	9.62023e-07	9.62023e-07	9.62023e-07	6.41349e-07	0	3.20674e-07	3.20674e-07	3.20674e-07	3.20674e-07	3.20674e-07	3.20674e-07	3.20674e-07	3.20674e-06	3.20674e-07	3.20674e-07	1.2827e-06	0	6.41349e-07	3.20674e-07	6.41349e-07	6.41349e-07	6.41349e-07	9.62023e-07	3.20674e-07	1.2827e-06	3.20674e-07	9.62023e-07	3.20674e-07	3.20674e-07	3.20674e-07	3.20674e-07	3.20674e-07	3.20674e-07	9.62023e-07	3.20674e-07	0	6.41349e-07	6.41349e-07	1.2827e-06	9.62023e-07	3.20674e-07	3.20674e-07
RS_GCF_000764535.1	Rhizosphere	2.21571e-06	4.9238e-07	0	1.96952e-06	2.4619e-07	1.72333e-06	1.96952e-06	7.3857e-07	4.9238e-07	7.3857e-07	0	2.4619e-07	2.4619e-07	2.4619e-07	2.4619e-07	2.4619e-07	2.4619e-07	2.4619e-07	2.21571e-06	2.4619e-07	7.3857e-07	9.8476e-07	0	4.9238e-07	9.8476e-07	4.9238e-07	2.4619e-07	7.3857e-07	7.3857e-07	2.4619e-07	9.8476e-07	4.9238e-07	4.9238e-07	2.4619e-07	2.4619e-07	4.9238e-07	7.3857e-07	2.4619e-07	2.4619e-07	7.3857e-07	2.4619e-07	0	2.4619e-07	4.9238e-07	1.23095e-06	7.3857e-07	2.4619e-07	2.4619e-07
RS_GCF_000768695.1	Rhizosphere	2.4462e-06	2.4462e-07	7.33861e-07	9.78481e-07	4.8924e-07	4.8924e-07	1.2231e-06	2.4462e-07	7.33861e-07	4.8924e-07	0	2.4462e-07	4.8924e-07	2.4462e-07	2.4462e-07	2.4462e-07	0	2.4462e-07	1.2231e-06	4.8924e-07	4.8924e-07	7.33861e-07	0	7.33861e-07	9.78481e-07	2.4462e-07	0	4.8924e-07	4.8924e-07	2.4462e-07	1.2231e-06	2.4462e-07	2.4462e-07	4.8924e-07	2.4462e-07	7.33861e-07	0	2.4462e-07	2.4462e-07	9.78481e-07	2.4462e-07	0	7.33861e-07	4.8924e-07	4.8924e-07	4.8924e-07	2.4462e-07	2.4462e-07
RS_GCF_000786205.1	Rhizosphere	2.43585e-06	5.413e-07	0	1.35325e-06	2.7065e-07	1.6239e-06	2.43585e-06	8.11949e-07	5.413e-07	5.413e-07	0	2.7065e-07	2.7065e-07	2.7065e-07	2.7065e-07	2.7065e-07	2.7065e-07	2.7065e-07	2.97715e-06	2.7065e-07	5.413e-07	1.89455e-06	0	2.7065e-07	2.7065e-07	5.413e-07	2.7065e-07	5.413e-07	1.0826e-06	2.7065e-07	8.11949e-07	2.7065e-07	5.413e-07	2.7065e-07	2.7065e-07	1.0826e-06	0	5.413e-07	2.7065e-07	8.11949e-07	2.7065e-07	0	1.0826e-06	5.413e-07	1.35325e-06	8.11949e-07	2.7065e-07	2.7065e-07
RS_GCF_000799305.1	Rhizosphere	2.63075e-06	1.46153e-07	1.46153e-07	1.60768e-06	1.46153e-07	1.02307e-06	4.38458e-07	4.38458e-07	5.8461e-07	1.16922e-06	0	1.46153e-07	1.46153e-07	1.46153e-07	4.38458e-07	1.46153e-07	1.46153e-07	1.46153e-07	1.60768e-06	1.46153e-07	7.30763e-07	2.92305e-07	1.46153e-07	2.92305e-07	2.92305e-07	4.38458e-07	4.38458e-07	8.76915e-07	5.8461e-07	1.46153e-07	7.30763e-07	0	1.46153e-07	2.92305e-07	2.92305e-07	2.92305e-07	0	1.46153e-07	1.46153e-07	5.8461e-07	4.38458e-07	1.46153e-07	4.38458e-07	2.92305e-07	4.38458e-07	2.92305e-07	1.46153e-07	1.46153e-07
RS_GCF_000813125.1	Rhizosphere	3.99474e-06	2.10249e-07	6.30748e-07	1.05125e-06	4.20499e-07	1.682e-06	8.40998e-07	4.20499e-07	6.30748e-07	1.89225e-06	4.20499e-07	2.10249e-07	4.20499e-07	2.10249e-07	2.10249e-07	2.10249e-07	6.30748e-07	4.20499e-07	1.47175e-06	2.10249e-07	6.30748e-07	1.682e-06	0	6.30748e-07	4.20499e-07	2.10249e-07	2.10249e-07	8.40998e-07	4.20499e-07	6.30748e-07	1.05125e-06	2.10249e-07	4.20499e-07	6.30748e-07	2.10249e-07	4.20499e-07	4.20499e-07	8.40998e-07	2.10249e-07	6.30748e-07	4.20499e-07	2.10249e-07	1.2615e-06	4.20499e-07	8.40998e-07	6.30748e-07	2.10249e-07	2.10249e-07
RS_GCF_000814475.1	Bulk soil	1.10892e-06	1.8482e-07	0	3.69641e-07	1.8482e-07	7.39281e-07	5.54461e-07	5.54461e-07	9.24102e-07	1.10892e-06	0	1.8482e-07	1.8482e-07	1.8482e-07	1.8482e-07	1.8482e-07	3.69641e-07	1.8482e-07	1.29374e-06	1.8482e-07	7.39281e-07	1.47856e-06	1.8482e-07	3.69641e-07	1.8482e-07	1.8482e-07	1.8482e-07	3.69641e-07	5.54461e-07	1.8482e-07	9.24102e-07	1.8482e-07	1.8482e-07	3.69641e-07	1.8482e-07	5.54461e-07	0	1.8482e-07	1.8482e-07	5.54461e-07	1.8482e-07	1.8482e-07	3.69641e-07	3.69641e-07	5.54461e-07	5.54461e-07	1.8482e-07	1.8482e-07
RS_GCF_000818395.1	Bulk soil	4.45715e-06	1.85715e-07	1.85715e-07	3.52858e-06	0	1.11429e-06	7.42859e-07	7.42859e-07	5.57144e-07	7.42859e-07	0	1.85715e-07	1.85715e-07	1.85715e-07	1.85715e-07	1.85715e-07	1.85715e-07	1.85715e-07	1.3e-06	1.85715e-07	3.71429e-07	1.85715e-07	0	3.71429e-07	9.28573e-07	5.57144e-07	3.71429e-07	9.28573e-07	7.42859e-07	1.85715e-07	7.42859e-07	1.85715e-07	3.71429e-07	0	1.85715e-07	5.57144e-07	1.85715e-07	3.71429e-07	1.85715e-07	7.42859e-07	3.71429e-07	1.85715e-07	1.85715e-07	3.71429e-07	3.71429e-07	3.71429e-07	1.85715e-07	1.85715e-07
RS_GCF_000820005.1	Bulk soil	2.70376e-06	1.93126e-07	5.79378e-07	1.93126e-06	1.93126e-07	7.72504e-07	5.79378e-07	5.79378e-07	3.86252e-07	7.72504e-07	0	1.93126e-07	1.93126e-07	1.93126e-07	3.86252e-07	1.93126e-07	5.79378e-07	1.93126e-07	1.54501e-06	1.93126e-07	7.72504e-07	5.79378e-07	1.93126e-07	1.93126e-07	5.79378e-07	1.93126e-07	1.93126e-07	5.79378e-07	7.72504e-07	1.93126e-07	5.79378e-07	3.86252e-07	1.93126e-07	1.93126e-07	1.93126e-07	5.79378e-07	1.35188e-06	1.93126e-07	1.93126e-07	3.86252e-07	5.79378e-07	1.93126e-07	7.72504e-07	3.86252e-07	5.79378e-07	3.86252e-07	1.93126e-07	1.93126e-07
RS_GCF_000832125.1	Rhizosphere	1.89262e-06	1.89262e-07	0	5.67787e-07	0	7.57049e-07	1.13557e-06	3.78525e-07	9.46312e-07	1.13557e-06	0	1.89262e-07	1.89262e-07	1.89262e-07	1.89262e-07	1.89262e-07	1.89262e-07	1.89262e-07	1.13557e-06	3.78525e-07	5.67787e-07	1.5141e-06	1.89262e-07	0	7.57049e-07	3.78525e-07	3.78525e-07	3.78525e-07	3.78525e-07	1.89262e-07	7.57049e-07	0	1.89262e-07	3.78525e-07	1.89262e-07	3.78525e-07	5.67787e-07	1.89262e-07	1.89262e-07	7.57049e-07	1.89262e-07	1.89262e-07	7.57049e-07	3.78525e-07	3.78525e-07	3.78525e-07	1.89262e-07	1.89262e-07
RS_GCF_000938305.1	Rhizosphere	5.7316e-06	5.09475e-07	0	1.27369e-06	1.27369e-07	3.82106e-07	2.54738e-07	3.82106e-07	1.27369e-07	1.65579e-06	0	1.27369e-07	1.27369e-07	1.27369e-07	5.09475e-07	1.27369e-07	1.27369e-07	1.27369e-07	2.29264e-06	2.54738e-07	3.82106e-07	3.82106e-07	0	1.27369e-07	3.82106e-07	1.27369e-07	1.27369e-07	2.80211e-06	1.40106e-06	3.82106e-07	5.09475e-07	1.27369e-07	3.82106e-07	2.54738e-07	1.27369e-07	3.82106e-07	3.82106e-07	1.27369e-07	1.27369e-07	5.09475e-07	2.54738e-07	1.27369e-07	7.64213e-07	5.09475e-07	5.09475e-07	3.82106e-07	1.27369e-07	1.27369e-07
RS_GCF_000966285.1	Rhizosphere	3.92195e-06	1.45257e-07	2.90515e-07	5.81029e-07	1.45257e-07	5.81029e-07	7.26286e-07	1.45257e-07	1.45257e-07	4.35772e-07	1.45257e-07	1.45257e-07	1.45257e-07	1.45257e-07	1.45257e-07	1.45257e-07	1.45257e-07	1.45257e-07	8.71544e-07	1.45257e-07	4.35772e-07	2.90515e-07	0	2.90515e-07	5.81029e-07	1.45257e-07	0	8.71544e-07	2.90515e-07	2.90515e-07	4.35772e-07	2.90515e-07	2.90515e-07	1.45257e-07	1.45257e-07	1.45257e-07	1.45257e-07	1.45257e-07	1.45257e-07	4.35772e-07	0	1.45257e-07	5.81029e-07	2.90515e-07	2.90515e-07	2.90515e-07	1.45257e-07	1.45257e-07
[truncated: 549 more rows]
[truncated: 4,829 more columns]

## Sheet: C. Microcosm
GTDB_Accession	Group	COG0001	COG0002	COG0003	COG0004	COG0005	COG0006	COG0007	COG0008	COG0009	COG0010	COG0011	COG0012	COG0013	COG0014	COG0015	COG0016	COG0017	COG0018	COG0019	COG0020	COG0021	COG0022	COG0023	COG0024	COG0025	COG0026	COG0027	COG0028	COG0029	COG0030	COG0031	COG0033	COG0034	COG0035	COG0036	COG0037	COG0038	COG0039	COG0040	COG0041	COG0042	COG0043	COG0044	COG0045	COG0046	COG0047	COG0048	COG0049
[truncated: 137 more rows]
[truncated: 4,829 more columns]
