# Supplementary material for: Taxonomic and genomic attributes of oligotrophic soil bacteria
Source: ISME Commun. 2024 Jun 12;4(1):ycae081. doi: 10.1093/ismeco/ycae081 (PMC11234899; doi:10.1093/ismeco/ycae081)
Supplement: Dataset_S5-Oligotrophy-ISMECommunications_ycae081 [file dataset_s5-oligotrophy-ismecommunications_ycae081.xlsx]

## Sheet: Sheet1
COG	Subsurface (Average RPM)	Surface (Average RPM)	Bulk soil (Average RPM)	Rhizosphere (Average RPM)	No Glucose (Average RPM)	Glucose (Average RPM)	More Abundant in	COG Category	Gene name	Description 1	Description 2
COG0849	4.51027e-07	2.59416e-07	3.20644e-07	2.0936e-07	4.47318e-07	2.65394e-07	Oligotrophic genomes	D	Cell division ATPase FtsA	FtsA
COG2905	7.22136e-06	5.17507e-06	5.6076e-06	4.83495e-06	5.82894e-06	5.65586e-06	Oligotrophic genomes	T	Signal-transduction protein containing cAMP-binding, CBS, and nucleotidyltransferase domains
COG0750	3.6047e-07	2.36629e-07	2.87102e-07	2.25102e-07	2.71911e-07	2.19699e-07	Oligotrophic genomes	OK	Membrane-associated protease RseP, regulator of RpoE activity	RseP
COG0758	4.9276e-07	2.82169e-07	3.24458e-07	2.525e-07	3.85892e-07	2.79521e-07	Oligotrophic genomes	L	Predicted Rossmann fold nucleotide-binding protein DprA/Smf involved in DNA uptake	Smf
COG0822	1.20384e-06	8.55101e-07	9.68286e-07	8.33602e-07	1.06594e-06	7.92986e-07	Oligotrophic genomes	O	Fe-S cluster assembly scaffold protein IscU, NifU family	IscU
COG1994	4.819e-07	2.3538e-07	2.85007e-07	1.87176e-07	3.61424e-07	2.72803e-07	Oligotrophic genomes	O	Zn-dependent protease (includes sporulation protein SpoIVFB)	SpoIVFB
COG2524	3.92861e-06	2.67412e-06	2.89733e-06	2.34628e-06	3.01953e-06	2.81014e-06	Oligotrophic genomes	K	Predicted transcriptional regulator, contains C-terminal CBS domains
COG2206	2.03991e-06	1.11935e-06	1.30076e-06	1.12556e-06	1.24291e-06	1.13253e-06	Oligotrophic genomes	T	HD-GYP domain, c-di-GMP phosphodiesterase class II (or its inactivated variant)	HDGYP
COG1077	3.8676e-07	2.16408e-07	2.67999e-07	2.14777e-07	3.73182e-07	1.95625e-07	Oligotrophic genomes	DZ	Cell shape-determining ATPase MreB, actin-like superfamily	MreB
COG0517	6.91227e-06	4.99145e-06	5.34406e-06	4.56873e-06	5.81333e-06	5.05873e-06	Oligotrophic genomes	T	CBS domain	CBS
COG0525	7.5384e-07	5.31028e-07	5.80564e-07	5.00031e-07	6.51621e-07	5.48915e-07	Oligotrophic genomes	J	Valyl-tRNA synthetase	ValS	Aminoacyl-tRNA synthetases
COG0551	3.14747e-07	1.34032e-07	1.76617e-07	1.3843e-07	4.84545e-07	1.15654e-07	Oligotrophic genomes	L	DNA topoisomerase I, ssDNA-binding Zn-finger and Zn-ribbon domains	YrdD
COG0634	7.73127e-07	5.02732e-07	5.87194e-07	5.44633e-07	6.31742e-07	4.32051e-07	Oligotrophic genomes	F	Hypoxanthine-guanine phosphoribosyltransferase	HptA	Purine salvage
COG1102	6.63103e-07	3.19617e-07	3.9349e-07	2.87345e-07	6.00044e-07	3.51225e-07	Oligotrophic genomes	F	Cytidylate kinase	CmkB
COG1703	9.55733e-07	5.17776e-07	6.58296e-07	4.09983e-07	6.50439e-07	4.03642e-07	Oligotrophic genomes	O	GTPase of the G3E family (not a periplasmic protein kinase)	ArgK
COG0691	2.77235e-07	2.10722e-07	2.18882e-07	2.10006e-07	2.19336e-07	1.83465e-07	Oligotrophic genomes	O	tmRNA-binding protein	SmpB
COG1372	2.60224e-06	1.77364e-06	1.99089e-06	1.83981e-06	2.14673e-06	1.59248e-06	Oligotrophic genomes	LX	Intein/homing endonuclease	Hop
COG0275	3.18977e-07	2.31501e-07	2.55977e-07	2.24206e-07	4.06549e-07	2.03018e-07	Oligotrophic genomes	J	16S rRNA C1402 N4-methylase RsmH	RmsH	16S rRNA modification
COG4856	1.56065e-07	4.37611e-08	7.64517e-08	4.09837e-08	1.86273e-07	4.45268e-08	Oligotrophic genomes	T	Cyclic di-AMP synthase regulator CdaR, YbbR domain	YbbR
COG0233	2.8541e-07	2.09281e-07	2.24496e-07	2.05709e-07	2.16357e-07	1.78589e-07	Oligotrophic genomes	J	Ribosome recycling factor	Frr
COG1625	5.3585e-08	5.37393e-09	2.52104e-08	8.15212e-09	4.34576e-08	0	Oligotrophic genomes	C	Fe-S oxidoreductase, related to NifB/MoaA family	NifB
COG0301	7.024e-08	1.49512e-08	2.88338e-08	1.3105e-08	1.25391e-07	1.20208e-08	Oligotrophic genomes	HJ	Adenylyl- and sulfurtransferase ThiI (thiamine and tRNA 4-thiouridine biosynthesis)	ThiI	Thiamine biosynthesis
COG1234	8.54758e-07	4.79447e-07	5.69097e-07	4.23817e-07	5.71773e-07	3.88775e-07	Oligotrophic genomes	J	Ribonuclease BN, tRNA processing enzyme	ElaC
COG0162	2.88772e-07	2.13383e-07	2.45e-07	2.1923e-07	2.43602e-07	1.9296e-07	Oligotrophic genomes	J	Tyrosyl-tRNA synthetase	TyrS	Aminoacyl-tRNA synthetases
COG0334	6.3585e-07	3.47578e-07	4.43912e-07	3.20733e-07	5.58288e-07	2.73678e-07	Oligotrophic genomes	E	Glutamate dehydrogenase/leucine dehydrogenase	GdhA	Glutamine biosynthesis
COG0442	2.96067e-07	2.24939e-07	2.36407e-07	2.31461e-07	2.82198e-07	1.96734e-07	Oligotrophic genomes	J	Prolyl-tRNA synthetase	ProS	Aminoacyl-tRNA synthetases
COG0707	6.0645e-07	4.31474e-07	4.63137e-07	3.98755e-07	5.90529e-07	4.41437e-07	Oligotrophic genomes	M	UDP-N-acetylglucosamine:LPS N-acetylglucosamine transferase	MurG	Mureine biosynthesis
COG0779	2.1957e-07	1.50518e-07	1.79992e-07	1.66709e-07	1.96333e-07	1.24845e-07	Oligotrophic genomes	J	Ribosome maturation factor RimP	RimP
COG2896	3.27547e-07	2.1763e-07	2.52035e-07	2.19819e-07	2.54332e-07	2.43029e-07	Oligotrophic genomes	H	GTP 3',8-cyclase (molybdenum cofactor biosynthesis protein MoaA)	MoaA	Molybdopterin biosynthesis
COG3448	4.598e-06	3.46248e-06	3.71222e-06	3.2189e-06	4.52697e-06	3.58606e-06	Oligotrophic genomes	T	CBS-domain-containing membrane protein
COG0344	5.4888e-07	3.69752e-07	4.16126e-07	3.41931e-07	5.82389e-07	3.84113e-07	Oligotrophic genomes	I	Phospholipid biosynthesis protein PlsY, probable glycerol-3-phosphate acyltransferase	PlsY
COG0568	8.7423e-07	6.98631e-07	7.81014e-07	7.14072e-07	1.26321e-06	6.43789e-07	Oligotrophic genomes	K	DNA-directed RNA polymerase, sigma subunit (sigma70/sigma32)	RpoD	RNA polymerase
COG0709	6.46683e-07	4.36008e-07	5.02685e-07	3.78766e-07	6.40485e-07	4.23901e-07	Oligotrophic genomes	E	Selenophosphate synthase	SelD
COG0173	6.78162e-07	5.26149e-07	5.68651e-07	4.78549e-07	6.23967e-07	4.97756e-07	Oligotrophic genomes	J	Aspartyl-tRNA synthetase	AspS	Aminoacyl-tRNA synthetases
COG0245	7.26082e-07	5.10491e-07	5.44722e-07	4.65699e-07	6.13693e-07	4.77178e-07	Oligotrophic genomes	I	2C-methyl-D-erythritol 2,4-cyclodiphosphate synthase	IspF	Isoprenoid biosynthesis
COG0472	7.30315e-07	5.01928e-07	5.99078e-07	5.11578e-07	6.51861e-07	4.02569e-07	Oligotrophic genomes	M	UDP-N-acetylmuramyl pentapeptide phosphotransferase/UDP-N-acetylglucosamine-1-phosphate transferase	Rfe	Mureine biosynthesis
COG0773	1.16665e-06	8.50481e-07	9.26036e-07	8.21562e-07	9.70848e-07	7.89662e-07	Oligotrophic genomes	M	UDP-N-acetylmuramate-alanine ligase MurC and related ligases, MurC/Mpl family	MurC	Mureine biosynthesis
COG0164	2.71965e-07	2.04004e-07	2.21517e-07	2.15276e-07	2.40805e-07	1.75472e-07	Oligotrophic genomes	L	Ribonuclease HII	RnhB
COG0458	1.27058e-06	1.00327e-06	1.10916e-06	9.61281e-07	1.17815e-06	9.20855e-07	Oligotrophic genomes	EF	Carbamoylphosphate synthase large subunit	CarB	Arginine biosynthesis
COG0332	1.16697e-06	8.20726e-07	9.27192e-07	8.38409e-07	9.72515e-07	7.01004e-07	Oligotrophic genomes	I	3-oxoacyl-[acyl-carrier-protein] synthase III	FabH	Fatty acid biosynthesis
COG0283	1.37667e-06	1.01361e-06	1.12509e-06	1.01951e-06	1.2e-06	9.11953e-07	Oligotrophic genomes	F	Cytidylate kinase	Cmk
COG1142	1.16604e-06	8.89072e-07	1.01633e-06	9.33138e-07	1.25526e-06	9.03211e-07	Oligotrophic genomes	C	Fe-S-cluster-containing hydrogenase component 2	HycB
COG0060	7.87067e-07	5.86001e-07	6.26313e-07	5.83651e-07	6.7011e-07	5.56829e-07	Oligotrophic genomes	J	Isoleucyl-tRNA synthetase	IleS	Aminoacyl-tRNA synthetases
COG0476	8.7371e-07	6.13627e-07	7.03594e-07	5.96078e-07	7.10615e-07	5.78706e-07	Oligotrophic genomes	H	Molybdopterin or thiamine biosynthesis adenylyltransferase	ThiF	Molybdopterin biosynthesis
COG0480	7.7878e-07	5.58559e-07	6.52626e-07	5.27891e-07	8.20123e-07	5.04874e-07	Oligotrophic genomes	J	Translation elongation factor EF-G, a GTPase	FusA	Translation factors
COG3872	2.75885e-07	1.50304e-07	1.6667e-07	1.21197e-07	2.32182e-07	1.43507e-07	Oligotrophic genomes	S	Uncharacterized conserved protein YqhQ, DUF1385 family	YqhQ
COG2411	2.84497e-07	2.3096e-07	2.37378e-07	2.24077e-07	2.54862e-07	2.41271e-07	Oligotrophic genomes	R	Predicted RNA-binding protein, contains PUA-like ASCH domain	ASCH
COG2952	1.25482e-07	3.15937e-08	4.29518e-08	8.1898e-10	5.34303e-08	5.15714e-08	Oligotrophic genomes	S	Uncharacterized conserved protein, DUF507 domain
COG1406	4.87742e-07	2.62456e-07	2.94772e-07	2.25471e-07	4.53806e-07	2.23761e-07	Oligotrophic genomes	N	Chemotaxis protein CheX, a CheY~P-specific phosphatase	CheX
COG0607	3.47921e-06	2.80056e-06	3.21223e-06	2.81568e-06	3.8297e-06	2.80606e-06	Oligotrophic genomes	P	Rhodanese-related sulfurtransferase	PspE	Urea cycle
COG0766	4.47488e-07	3.02582e-07	3.07881e-07	2.87048e-07	5.03364e-07	2.9393e-07	Oligotrophic genomes	M	UDP-N-acetylglucosamine enolpyruvyl transferase	MurA	Mureine biosynthesis
COG1144	1.22383e-06	8.99533e-07	1.08074e-06	8.205e-07	1.2307e-06	9.02183e-07	Oligotrophic genomes	C	Pyruvate:ferredoxin oxidoreductase or related 2-oxoacid:ferredoxin oxidoreductase, delta subunit	PorD	Pyruvate oxidation
COG0061	5.161e-07	4.06537e-07	4.66675e-07	4.44307e-07	4.53648e-07	3.52042e-07	Oligotrophic genomes	H	NAD kinase	NadK
COG0073	1.20308e-06	9.70132e-07	1.01264e-06	9.23568e-07	1.12268e-06	8.81897e-07	Oligotrophic genomes	J	tRNA-binding EMAP/Myf domain	EMAP
COG0082	2.54845e-07	2.05236e-07	2.30577e-07	2.07738e-07	2.33711e-07	1.77812e-07	Oligotrophic genomes	E	Chorismate synthase	AroC	Aromatic amino acid biosynthesis
COG0465	4.3777e-07	2.93589e-07	3.44628e-07	2.87786e-07	4.45654e-07	2.41428e-07	Oligotrophic genomes	O	ATP-dependent Zn proteases	HflB
COG0821	2.81945e-07	2.05637e-07	2.13855e-07	2.06171e-07	2.38592e-07	1.8929e-07	Oligotrophic genomes	I	4-hydroxy-3-methylbut-2-en-1-yl diphosphate synthase IspG/GcpE	IspG	Isoprenoid biosynthesis
COG1713	2.81162e-07	1.69509e-07	1.98815e-07	1.5342e-07	3.23335e-07	1.55994e-07	Oligotrophic genomes	TR	Diadenosine tetraphosphatase YqeK or a related HD superfamily phosphohydrolase	YqeK
COG3382	2.62212e-07	1.74835e-07	1.80714e-07	1.32566e-07	2.7168e-07	1.47183e-07	Oligotrophic genomes	R	B3/B4 domain (DNA/RNA-binding domain of Phe-tRNA-synthetase)	B3/B4
COG1992	2.34492e-07	1.54184e-07	1.6966e-07	1.39913e-07	2.99908e-07	1.92113e-07	Oligotrophic genomes	R	Predicted transcriptional regulator fused phosphomethylpyrimidine kinase (thiamin biosynthesis)
COG1094	1.60162e-07	5.36838e-08	8.55303e-08	4.30707e-08	1.26336e-07	2.24507e-08	Oligotrophic genomes	J	rRNA processing protein Krr1/Pno1, contains KH domain	Krr1
COG1490	2.00615e-07	1.18633e-07	1.51676e-07	1.24161e-07	1.57608e-07	8.26901e-08	Oligotrophic genomes	J	D-aminoacyl-tRNA deacylase	Dtd
COG3887	1.75685e-07	5.59756e-08	8.17456e-08	5.74032e-08	3.32094e-07	7.6169e-08	Oligotrophic genomes	T	Cyclic di-AMP phosphodiesterase GdpP, contains GGDEF-like and DHH domains	GdpP
COG1803	7.38978e-07	5.41346e-07	6.01396e-07	5.75933e-07	8.06273e-07	4.94817e-07	Oligotrophic genomes	G	Methylglyoxal synthase	MgsA
COG1480	9.114e-08	2.5602e-08	4.84269e-08	2.02629e-08	9.57727e-08	3.37606e-08	Oligotrophic genomes	T	Cyclic di-AMP-specific phosphodiesterase PgpH, HD superfamily	PgpH
COG0289	4.47782e-07	2.87308e-07	3.3648e-07	2.86923e-07	5.48356e-07	2.87989e-07	Oligotrophic genomes	E	4-hydroxy-tetrahydrodipicolinate reductase	DapB	Lysine biosynthesis
COG0302	3.31525e-07	2.32278e-07	2.63001e-07	2.32256e-07	2.43541e-07	1.94444e-07	Oligotrophic genomes	H	GTP cyclohydrolase I	FolE	Folate biosynthesis
COG3880	7.9509e-07	5.78572e-07	6.27609e-07	5.08391e-07	6.51303e-07	5.71521e-07	Oligotrophic genomes	O	Protein-arginine kinase activator protein McsA	McsA
COG2151	1.07987e-06	8.09146e-07	8.9306e-07	7.98606e-07	1.02283e-06	7.07873e-07	Oligotrophic genomes	O	Metal-sulfur cluster biosynthetic enzyme	PaaD
COG1792	1.97415e-07	1.26046e-07	1.59656e-07	1.19957e-07	1.44939e-07	9.26958e-08	Oligotrophic genomes	DZ	Cell shape-determining protein MreC	MreC
COG1884	8.15965e-07	5.36681e-07	6.41982e-07	4.62044e-07	5.45394e-07	4.02473e-07	Oligotrophic genomes	I	Methylmalonyl-CoA mutase, N-terminal domain/subunit	Sbm
COG1947	2.72075e-07	2.20136e-07	2.33274e-07	2.20741e-07	2.33382e-07	2.05008e-07	Oligotrophic genomes	I	4-diphosphocytidyl-2C-methyl-D-erythritol kinase	IspE	Isoprenoid biosynthesis
COG4624	1.33924e-06	7.252e-07	8.29258e-07	5.81359e-07	1.01194e-06	6.74577e-07	Oligotrophic genomes	C	Iron only hydrogenase large subunit, C-terminal domain	Nar1
COG0770	8.91787e-07	7.32033e-07	8.16017e-07	7.65497e-07	9.52955e-07	6.44662e-07	Oligotrophic genomes	M	UDP-N-acetylmuramyl pentapeptide synthase	MurF	Mureine biosynthesis
COG1104	1.12889e-06	8.78027e-07	9.47843e-07	8.63412e-07	1.09095e-06	8.13113e-07	Oligotrophic genomes	E	Cysteine desulfurase/Cysteine sulfinate desulfinase IscS or related enzyme, NifS family	NifS
COG1154	7.26683e-07	4.88355e-07	5.41929e-07	4.5871e-07	6.87742e-07	4.60958e-07	Oligotrophic genomes	HI	Deoxyxylulose-5-phosphate synthase	Dxs	Pyridoxal phosphate biosynthesis
COG0192	2.65182e-07	2.18257e-07	2.34519e-07	2.18627e-07	2.55096e-07	1.94742e-07	Oligotrophic genomes	H	S-adenosylmethionine synthetase	MetK	Methionine biosynthesis
COG0343	3.38908e-07	2.56045e-07	2.75691e-07	2.52943e-07	3.28124e-07	2.51443e-07	Oligotrophic genomes	J	Queuine/archaeosine tRNA-ribosyltransferase	Tgt	tRNA modification
COG3118	1.56714e-06	1.2195e-06	1.41852e-06	1.32396e-06	2.00839e-06	1.18262e-06	Oligotrophic genomes	O	Chaperedoxin CnoX, contains thioredoxin-like and TPR-like domains, YbbN/TrxSC family	CnoX
COG4956	1.04028e-07	3.76125e-08	3.63762e-08	1.21441e-08	1.31594e-07	4.28873e-08	Oligotrophic genomes	R	Uncharacterized conserved protein YacL, contains PIN and TRAM domains
COG0013	3.53065e-07	2.80675e-07	2.98096e-07	2.67976e-07	3.50393e-07	2.74482e-07	Oligotrophic genomes	J	Alanyl-tRNA synthetase	AlaS	Aminoacyl-tRNA synthetases
COG0336	4.3452e-07	3.33205e-07	3.74892e-07	3.11477e-07	3.85938e-07	2.78962e-07	Oligotrophic genomes	J	tRNA G37 N-methylase TrmD	TrmD	tRNA modification
COG3350	2.35974e-06	1.93895e-06	2.18161e-06	2.02312e-06	2.32602e-06	1.8033e-06	Oligotrophic genomes	P	Heavy metal-bindng TRASH/YHS domain, predicted Cu/Ag metallochaperone	YHS
COG3956	2.39792e-07	1.79477e-07	2.04948e-07	1.8964e-07	3.41502e-07	1.84451e-07	Oligotrophic genomes	R	Uncharacterized conserved protein YabN, contains tetrapyrrole methylase and MazG-like pyrophosphatase domain	YabN
COG3958	7.06603e-07	4.02929e-07	4.58842e-07	3.81777e-07	6.59985e-07	3.3569e-07	Oligotrophic genomes	G	Transketolase, C-terminal subunit	TktA2
COG1381	2.47295e-07	1.89083e-07	2.13152e-07	2.03656e-07	2.27926e-07	1.71437e-07	Oligotrophic genomes	L	Recombinational DNA repair protein RecO (RecF pathway)	RecO
COG0017	4.40905e-07	3.27665e-07	3.73671e-07	2.72115e-07	4.50563e-07	3.09827e-07	Oligotrophic genomes	J	Aspartyl/asparaginyl-tRNA synthetase	AsnS	Aminoacyl-tRNA synthetases
COG0203	2.18735e-07	1.66026e-07	1.91245e-07	1.67652e-07	1.96787e-07	1.49557e-07	Oligotrophic genomes	J	Ribosomal protein L17	RplQ	Ribosome 5S subunit
COG0736	4.58465e-07	3.45599e-07	3.8514e-07	3.49176e-07	5.23621e-07	3.96197e-07	Oligotrophic genomes	I	Phosphopantetheinyl transferase (holo-ACP synthase)	AcpS
COG1354	2.27412e-07	1.73527e-07	2.07069e-07	1.72209e-07	2.12579e-07	1.71008e-07	Oligotrophic genomes	L	Chromatin segregation and condensation protein Rec8/ScpA/Scc1, kleisin family	ScpA
COG0799	3.21897e-07	2.29708e-07	2.59297e-07	2.24594e-07	3.14094e-07	1.86352e-07	Oligotrophic genomes	J	Ribosomal silencing factor RsfS, regulates association of 30S and 50S subunits	RsfS
COG0167	8.08548e-07	6.16435e-07	6.68171e-07	5.82354e-07	8.05344e-07	5.99971e-07	Oligotrophic genomes	F	Dihydroorotate dehydrogenase	PyrD	Pyrimidine biosynthesis
COG1293	5.162e-08	1.45264e-08	4.06167e-08	1.61365e-08	1.20094e-07	7.66197e-09	Oligotrophic genomes	JO	Ribosome quality control (RQC) protein RqcH, Rqc2/NEMF/Tae2 family, contains fibronectin-(FbpA) and RNA- (NFACT) binding domains	RqcH
COG1267	2.88595e-07	1.98671e-07	2.18588e-07	1.95319e-07	3.06074e-07	1.79225e-07	Oligotrophic genomes	I	Phosphatidylglycerophosphatase A	PgpA	Phospholipid biosynthesis
COG0533	3.50015e-07	2.90417e-07	3.2334e-07	3.02108e-07	3.74427e-07	2.42056e-07	Oligotrophic genomes	J	tRNA A37 threonylcarbamoyltransferase TsaD	TsaD	tRNA modification
COG1387	3.60527e-07	2.35962e-07	2.40286e-07	1.73554e-07	4.5253e-07	2.7193e-07	Oligotrophic genomes	ER	Histidinol phosphatase or related hydrolase of the PHP family	HIS2	Histidine biosynthesis
COG1146	1.79226e-06	1.52546e-06	1.62357e-06	1.47429e-06	1.99902e-06	1.36034e-06	Oligotrophic genomes	F	NAD-dependent dihydropyrimidine dehydrogenase, PreA subunit	PreA
COG0820	2.82785e-07	2.37306e-07	2.49729e-07	2.1018e-07	2.50473e-07	2.09346e-07	Oligotrophic genomes	J	Adenine C2-methylase RlmN of 23S rRNA A2503 and tRNA A37	RlmN	23S rRNA modification
COG0022	1.40246e-06	1.06739e-06	1.23669e-06	9.64132e-07	1.32691e-06	9.44582e-07	Oligotrophic genomes	C	Pyruvate/2-oxoglutarate/acetoin dehydrogenase complex, dehydrogenase (E1) component, beta subunit	AcoB	Pyruvate oxidation
COG1071	1.391e-06	1.05166e-06	1.20992e-06	9.79455e-07	1.28159e-06	9.36141e-07	Oligotrophic genomes	C	TPP-dependent pyruvate or acetoin dehydrogenase subunit alpha	AcoA	Pyruvate oxidation
COG0086	5.57342e-07	4.44689e-07	4.77059e-07	4.25856e-07	4.76713e-07	4.01056e-07	Oligotrophic genomes	K	DNA-directed RNA polymerase, beta' subunit/160 kD subunit	RpoC	RNA polymerase
COG0170	8.87575e-08	3.04092e-08	3.49066e-08	2.11716e-08	9.92732e-08	3.07134e-08	Oligotrophic genomes	OM	Dolichol kinase	SEC59
COG1605	1.49587e-06	1.21401e-06	1.39031e-06	1.18682e-06	1.51268e-06	1.20739e-06	Oligotrophic genomes	E	Chorismate mutase	PheA	Aromatic amino acid biosynthesis
COG1835	5.22975e-07	9.78023e-07	6.57747e-07	9.80142e-07	7.12576e-07	1.18132e-06	Copiotrophic genomes	M	Peptidoglycan/LPS O-acetylase OafA/YrhL, contains acyltransferase and SGNH-hydrolase domains	OafA
COG0376	6.8375e-08	1.52827e-07	1.3423e-07	1.55095e-07	6.31206e-08	1.46491e-07	Copiotrophic genomes	P	Catalase (peroxidase I)	KatG
COG0415	8.9445e-08	1.91982e-07	1.83767e-07	2.62586e-07	7.5617e-08	1.25728e-07	Copiotrophic genomes	L	Deoxyribodipyrimidine photolyase	PhrB
COG3182	1.15943e-07	3.16591e-07	2.70381e-07	4.44612e-07	1.49303e-07	3.51034e-07	Copiotrophic genomes	S	PepSY-associated TM region	PiuB
COG3491	2.595e-08	1.45242e-07	1.12488e-07	1.36585e-07	5.41667e-08	1.33065e-07	Copiotrophic genomes	Q	Isopenicillin N synthase and related dioxygenases	PcbC
COG2845	1.49768e-07	2.35483e-07	1.47948e-07	2.15682e-07	1.93091e-07	2.13829e-07	Copiotrophic genomes	S	Uncharacterized conserved protein, DUF459 domain
COG2170	3.11577e-07	4.76614e-07	4.25798e-07	5.15097e-07	4.69909e-07	4.95371e-07	Copiotrophic genomes	O	Gamma-glutamyl:cysteine ligase YbdK, ATP-grasp superfamily	YbdK
COG3145	6.27225e-08	1.47217e-07	1.2393e-07	1.75957e-07	7.16803e-08	1.67859e-07	Copiotrophic genomes	L	Alkylated DNA repair dioxygenase AlkB	AlkB
COG3237	8.76025e-08	1.81097e-07	1.66164e-07	2.08625e-07	9.15591e-08	1.69085e-07	Copiotrophic genomes	S	Uncharacterized conserved protein YjbJ, UPF0337 family	yjbJ
COG3558	3.04875e-08	8.58337e-08	5.51021e-08	7.1108e-08	4.985e-08	1.27986e-07	Copiotrophic genomes	S	Uncharacterized conserved protein, nuclear transport factor 2 (NTF2) superfamily
COG3741	3.8835e-08	1.09855e-07	1.03784e-07	1.46269e-07	6.24545e-08	1.02915e-07	Copiotrophic genomes	E	N-formylglutamate amidohydrolase	HutG
COG3812	2.136e-08	9.05485e-08	7.20438e-08	9.46846e-08	3.38182e-08	1.0169e-07	Copiotrophic genomes	S	Uncharacterized conserved protein, DUF1993 domain
COG2860	5.7925e-08	1.11343e-07	1.08593e-07	1.79111e-07	1.27695e-07	1.35543e-07	Copiotrophic genomes	S	Uncharacterized membrane protein YeiH	YadS
COG0296	5.35038e-07	7.18218e-07	6.94862e-07	7.99348e-07	5.16146e-07	7.22293e-07	Copiotrophic genomes	G	1,4-alpha-glucan branching enzyme	GlgB
